# Supplementary material for: LncRNAs and their regulatory networks in breast muscle tissue of Chinese Gushi chickens during late postnatal development
Source: BMC Genomics. 2021 Jan 9;22:44. doi: 10.1186/s12864-020-07356-6 (PMC7797159; doi:10.1186/s12864-020-07356-6)
Supplement: Supplementary file 7 — Additional file 7: Table S2. Cis-regulatory interactions between DE-lncRNAs and DE-mRNAs. [file 12864_2020_7356_MOESM7_ESM.xls]

Table S2. Cis-regulatory interaction between DE-lncRNAs and DE-mRNAs.
Chromosome	lncRNA_ID	lncRNA_Gene_ID	lncRNA_Gene_Symbol	lncRNA_Status	lncRNA_Start	lncRNA_End	lncRNA_Strand	mRNA_ID	mRNA_Gene_Id	mRNA_Gene_Symbol	mRNA_Gene_Description	mRNA_Start	mRNA_End	mRNA_Strand	Distance	Location
chr18	ALDBGALT0000002805	ALDBGALG0000001958	--	Annotated_lncRNA	2856713	2866487	-	ENSGALT00000002091	ENSGALG00000001371	-	P-loop containing nucleoside triphosphate hydrolase||Sulfotransferase domain	2773029	2797359	+	59353	downstream
chr18	ALDBGALT0000002805	ALDBGALG0000001958	--	Annotated_lncRNA	2856713	2866487	-	ENSGALT00000002133	ENSGALG00000001404	--	--	2868764	2947619	-	2276	downstream
chr18	ALDBGALT0000002807	ALDBGALG0000001960	--	Annotated_lncRNA	4192347	4193082	-	ENSGALT00000002671	ENSGALG00000001740	MGAT5B	-	4139174	4184210	-	8136	upstream
chr18	ALDBGALT0000002807	ALDBGALG0000001960	--	Annotated_lncRNA	4192347	4193082	-	ENSGALT00000002733	ENSGALG00000001777	MFSD11	Major facilitator superfamily||Major facilitator superfamily domain||Ion channel regulatory protein, UNC-93	4201080	4214275	-	7997	downstream
chr18	ALDBGALT0000002807	ALDBGALG0000001960	--	Annotated_lncRNA	4192347	4193082	-	ENSGALT00000034851	ENSGALG00000001886	--	--	4291503	4312478	-	98420	downstream
chr18	ALDBGALT0000002807	ALDBGALG0000001960	--	Annotated_lncRNA	4192347	4193082	-	ENSGALT00000002918	ENSGALG00000001883	ST6GALNAC2	Glycosyl transferase, family 29||Sialyltransferase	4283804	4289327	+	90721	upstream
chr18	ALDBGALT0000002807	ALDBGALG0000001960	--	Annotated_lncRNA	4192347	4193082	-	ENSGALT00000002882	ENSGALG00000001862	ST6GALNAC1	Glycosyl transferase, family 29	4268716	4280192	+	75633	upstream
chr18	ALDBGALT0000002807	ALDBGALG0000001960	--	Annotated_lncRNA	4192347	4193082	-	ENSGALT00000044920	ENSGALG00000001805	MXRA7	-	4235780	4256232	+	42697	upstream
chr18	ALDBGALT0000002807	ALDBGALG0000001960	--	Annotated_lncRNA	4192347	4193082	-	ENSGALT00000002789	ENSGALG00000001805	MXRA7	-	4235780	4256232	+	42697	upstream
chr18	ALDBGALT0000002807	ALDBGALG0000001960	--	Annotated_lncRNA	4192347	4193082	-	ENSGALT00000028041	ENSGALG00000017357	SRSF2	RNA recognition motif domain||RNA recognition motif domain, eukaryote	4216484	4217489	+	23401	upstream
chr18	ALDBGALT0000002807	ALDBGALG0000001960	--	Annotated_lncRNA	4192347	4193082	-	ENSGALT00000002784	ENSGALG00000001802	JMJD6	JmjC domain	4222671	4233797	+	29588	upstream
chr18	ALDBGALT0000002807	ALDBGALG0000001960	--	Annotated_lncRNA	4192347	4193082	-	ENSGALT00000002759	ENSGALG00000001790	-	Nicotinamide N-methyltransferase-like||S-adenosyl-L-methionine-dependent methyltransferase	4219755	4222385	-	26672	downstream
chr18	ALDBGALT0000002807	ALDBGALG0000001960	--	Annotated_lncRNA	4192347	4193082	-	ENSGALT00000002662	ENSGALG00000001734	--	--	4103046	4106105	-	86241	upstream
chr18	ALDBGALT0000002802	ALDBGALG0000001957	--	Annotated_lncRNA	2797950	2816583	-	ENSGALT00000002091	ENSGALG00000001371	-	P-loop containing nucleoside triphosphate hydrolase||Sulfotransferase domain	2773029	2797359	+	590	downstream
chr18	ALDBGALT0000002802	ALDBGALG0000001957	--	Annotated_lncRNA	2797950	2816583	-	ENSGALT00000002133	ENSGALG00000001404	--	--	2868764	2947619	-	52180	downstream
chr18	ALDBGALT0000002809	ALDBGALG0000001961	--	Annotated_lncRNA	4195743	4198278	-	ENSGALT00000002671	ENSGALG00000001740	MGAT5B	-	4139174	4184210	-	11532	upstream
chr18	ALDBGALT0000002809	ALDBGALG0000001961	--	Annotated_lncRNA	4195743	4198278	-	ENSGALT00000002733	ENSGALG00000001777	MFSD11	Major facilitator superfamily||Major facilitator superfamily domain||Ion channel regulatory protein, UNC-93	4201080	4214275	-	2801	downstream
chr18	ALDBGALT0000002809	ALDBGALG0000001961	--	Annotated_lncRNA	4195743	4198278	-	ENSGALT00000034851	ENSGALG00000001886	--	--	4291503	4312478	-	93224	downstream
chr18	ALDBGALT0000002809	ALDBGALG0000001961	--	Annotated_lncRNA	4195743	4198278	-	ENSGALT00000002918	ENSGALG00000001883	ST6GALNAC2	Glycosyl transferase, family 29||Sialyltransferase	4283804	4289327	+	85525	upstream
chr18	ALDBGALT0000002809	ALDBGALG0000001961	--	Annotated_lncRNA	4195743	4198278	-	ENSGALT00000002882	ENSGALG00000001862	ST6GALNAC1	Glycosyl transferase, family 29	4268716	4280192	+	70437	upstream
chr18	ALDBGALT0000002809	ALDBGALG0000001961	--	Annotated_lncRNA	4195743	4198278	-	ENSGALT00000044920	ENSGALG00000001805	MXRA7	-	4235780	4256232	+	37501	upstream
chr18	ALDBGALT0000002809	ALDBGALG0000001961	--	Annotated_lncRNA	4195743	4198278	-	ENSGALT00000002789	ENSGALG00000001805	MXRA7	-	4235780	4256232	+	37501	upstream
chr18	ALDBGALT0000002809	ALDBGALG0000001961	--	Annotated_lncRNA	4195743	4198278	-	ENSGALT00000028041	ENSGALG00000017357	SRSF2	RNA recognition motif domain||RNA recognition motif domain, eukaryote	4216484	4217489	+	18205	upstream
chr18	ALDBGALT0000002809	ALDBGALG0000001961	--	Annotated_lncRNA	4195743	4198278	-	ENSGALT00000002784	ENSGALG00000001802	JMJD6	JmjC domain	4222671	4233797	+	24392	upstream
chr18	ALDBGALT0000002809	ALDBGALG0000001961	--	Annotated_lncRNA	4195743	4198278	-	ENSGALT00000002759	ENSGALG00000001790	-	Nicotinamide N-methyltransferase-like||S-adenosyl-L-methionine-dependent methyltransferase	4219755	4222385	-	21476	downstream
chr18	ALDBGALT0000002809	ALDBGALG0000001961	--	Annotated_lncRNA	4195743	4198278	-	ENSGALT00000002662	ENSGALG00000001734	--	--	4103046	4106105	-	89637	upstream
chr1	LNC_000217	XLOC_006551	--	Novel_lncRNA	62349657	62351506	+	ENSGALT00000045483	ENSGALG00000019284	-	NADP-dependent oxidoreductase domain||Aldo/keto reductase subgroup	62261360	62268585	-	81071	upstream
chr1	LNC_000217	XLOC_006551	--	Novel_lncRNA	62349657	62351506	+	ENSGALT00000005490	ENSGALG00000003466	AKR1B1L	NADP-dependent oxidoreductase domain||Aldo/keto reductase subgroup	62285069	62290998	-	58658	upstream
chr1	LNC_000217	XLOC_006551	--	Novel_lncRNA	62349657	62351506	+	ENSGALT00000021345	ENSGALG00000013071	CALD1	Caldesmon/lymphocyte specific protein||Caldesmon	62400842	62587151	+	49335	upstream
chr1	LNC_000217	XLOC_006551	--	Novel_lncRNA	62349657	62351506	+	ENSGALT00000021340	ENSGALG00000013069	BPGM	Histidine phosphatase superfamily||Histidine phosphatase superfamily, clade-1||Phosphoglycerate mutase 1	62299226	62318069	+	31587	downstream
chr1	LNC_000217	XLOC_006551	--	Novel_lncRNA	62349657	62351506	+	ENSGALT00000043935	ENSGALG00000003466	AKR1B1L	NADP-dependent oxidoreductase domain||Aldo/keto reductase subgroup	62270797	62278944	-	70712	upstream
chr1	LNC_000217	XLOC_006551	--	Novel_lncRNA	62349657	62351506	+	ENSGALT00000021334	ENSGALG00000019284	-	NADP-dependent oxidoreductase domain||Aldo/keto reductase subgroup	62261360	62268585	-	81071	upstream
chr1	LNC_000217	XLOC_006551	--	Novel_lncRNA	62349657	62351506	+	ENSGALT00000021337	ENSGALG00000003466	AKR1B1L	NADP-dependent oxidoreductase domain||Aldo/keto reductase subgroup	62272100	62290982	-	58674	upstream
chr1	LNC_000217	XLOC_006551	--	Novel_lncRNA	62349657	62351506	+	ENSGALT00000021332	ENSGALG00000013067	-	Aldo/keto reductase subgroup||NADP-dependent oxidoreductase domain	62247442	62256472	-	93184	upstream
chr1	LNC_000216	XLOC_006547	--	Novel_lncRNA	62321508	62335767	+	ENSGALT00000045483	ENSGALG00000019284	-	NADP-dependent oxidoreductase domain||Aldo/keto reductase subgroup	62261360	62268585	-	52922	upstream
chr1	LNC_000216	XLOC_006547	--	Novel_lncRNA	62321508	62335767	+	ENSGALT00000005490	ENSGALG00000003466	AKR1B1L	NADP-dependent oxidoreductase domain||Aldo/keto reductase subgroup	62285069	62290998	-	30509	upstream
chr1	LNC_000216	XLOC_006547	--	Novel_lncRNA	62321508	62335767	+	ENSGALT00000021311	ENSGALG00000013058	-	Aldo/keto reductase subgroup||NADP-dependent oxidoreductase domain	62232787	62240985	+	80522	downstream
chr1	LNC_000216	XLOC_006547	--	Novel_lncRNA	62321508	62335767	+	ENSGALT00000021310	ENSGALG00000013057	-	Peptidase C19, ubiquitin carboxyl-terminal hydrolase||Ubiquitin specific protease domain	62215178	62227083	+	94424	downstream
chr1	LNC_000216	XLOC_006547	--	Novel_lncRNA	62321508	62335767	+	ENSGALT00000021345	ENSGALG00000013071	CALD1	Caldesmon/lymphocyte specific protein||Caldesmon	62400842	62587151	+	65074	upstream
chr1	LNC_000216	XLOC_006547	--	Novel_lncRNA	62321508	62335767	+	ENSGALT00000021340	ENSGALG00000013069	BPGM	Histidine phosphatase superfamily||Histidine phosphatase superfamily, clade-1||Phosphoglycerate mutase 1	62299226	62318069	+	3438	downstream
chr1	LNC_000216	XLOC_006547	--	Novel_lncRNA	62321508	62335767	+	ENSGALT00000043935	ENSGALG00000003466	AKR1B1L	NADP-dependent oxidoreductase domain||Aldo/keto reductase subgroup	62270797	62278944	-	42563	upstream
chr1	LNC_000216	XLOC_006547	--	Novel_lncRNA	62321508	62335767	+	ENSGALT00000021334	ENSGALG00000019284	-	NADP-dependent oxidoreductase domain||Aldo/keto reductase subgroup	62261360	62268585	-	52922	upstream
chr1	LNC_000216	XLOC_006547	--	Novel_lncRNA	62321508	62335767	+	ENSGALT00000021337	ENSGALG00000003466	AKR1B1L	NADP-dependent oxidoreductase domain||Aldo/keto reductase subgroup	62272100	62290982	-	30525	upstream
chr1	LNC_000216	XLOC_006547	--	Novel_lncRNA	62321508	62335767	+	ENSGALT00000021332	ENSGALG00000013067	-	Aldo/keto reductase subgroup||NADP-dependent oxidoreductase domain	62247442	62256472	-	65035	upstream
chr1	LNC_000215	XLOC_006518	--	Novel_lncRNA	60995588	61023623	+	ENSGALT00000037501	ENSGALG00000013007	CACNA2D4	Cache domain||von Willebrand factor, type A||VWA N-terminal	61113933	61229536	-	90309	downstream
chr1	LNC_000215	XLOC_006518	--	Novel_lncRNA	60995588	61023623	+	ENSGALT00000037507	ENSGALG00000013000	ADIPOR2	AdipoR/Haemolysin-III-related	61087303	61110429	+	63679	upstream
chr1	LNC_000215	XLOC_006518	--	Novel_lncRNA	60995588	61023623	+	ENSGALT00000021213	ENSGALG00000012994	ERC1	Rab-binding domain FIP-RBD||t-SNARE||CAZ complex, RIM-binding protein||Prefoldin	60698479	60974728	+	20859	downstream
chr1	LNC_000215	XLOC_006518	--	Novel_lncRNA	60995588	61023623	+	ENSGALT00000021230	ENSGALG00000013000	ADIPOR2	AdipoR/Haemolysin-III-related	61067944	61108336	+	44320	upstream
chr1	LNC_000215	XLOC_006518	--	Novel_lncRNA	60995588	61023623	+	ENSGALT00000021244	ENSGALG00000013008	chunk-1	-	61121260	61123185	+	97636	upstream
chr1	LNC_000215	XLOC_006518	--	Novel_lncRNA	60995588	61023623	+	ENSGALT00000021228	ENSGALG00000012998	WNT5B	Wnt	61044205	61059847	+	20581	upstream
chr1	LNC_000214	XLOC_006503	--	Novel_lncRNA	59819717	59822627	+	ENSGALT00000021125	ENSGALG00000012953	IPO8	Armadillo-type fold||Importin-beta, N-terminal domain||Exportin/Importin, Cse1-like	59765285	59798084	+	21632	downstream
chr1	LNC_000214	XLOC_006503	--	Novel_lncRNA	59819717	59822627	+	ENSGALT00000021117	ENSGALG00000012947	CAPRIN2	Tumour necrosis factor-like domain||Cytoplasmic activation/proliferation-associated protein-1 C term||Complement C1q protein	59721893	59753853	+	65863	downstream
chr1	LNC_000214	XLOC_006503	--	Novel_lncRNA	59819717	59822627	+	ENSGALT00000021134	ENSGALG00000012956	TMTC1	Tetratricopeptide TPR-3||Tetratricopeptide TPR2||Tetratricopeptide TPR1||Tetratricopeptide repeat-containing domain||Tetratricopeptide repeat||Domain of unknown function DUF1736	59846668	59987218	+	24040	upstream
chr1	LNC_000213	XLOC_006442	--	Novel_lncRNA	56313495	56317657	+	ENSGALT00000020879	ENSGALG00000012796	KIAA1549	-	56390459	56460409	+	72801	upstream
chr1	LNC_000213	XLOC_006442	--	Novel_lncRNA	56313495	56317657	+	ENSGALT00000020873	ENSGALG00000012792	HIPK2	Serine/threonine/dual specificity protein kinase, catalytic domain||Tyrosine-protein kinase, catalytic domain||Serine-threonine/tyrosine-protein kinase catalytic domain||Protein kinase-like domain||Protein kinase domain||Lipopolysaccharide kinase	56212498	56296143	+	17351	downstream
chr1	LNC_000212	XLOC_006397	--	Novel_lncRNA	51908074	51929965	+	ENSGALT00000020480	ENSGALG00000012540	RBFOX2	RNA binding protein Fox-1||RNA recognition motif domain||Fox-1 C-terminal domain	51759800	51835231	+	72842	downstream
chr1	LNC_000212	XLOC_006397	--	Novel_lncRNA	51908074	51929965	+	ENSGALT00000020484	ENSGALG00000012541	MB	Globin-like||Myoglobin||Globin	51849854	51853554	+	54519	downstream
chr1	LNC_000212	XLOC_006397	--	Novel_lncRNA	51908074	51929965	+	ENSGALT00000020485	ENSGALG00000012542	RASD2	Small GTPase superfamily||P-loop containing nucleoside triphosphate hydrolase||Small GTPase superfamily, Rho type||Elongation factor, GTP-binding domain||Small GTPase superfamily, ARF/SAR type||Mitochondrial Rho-like||Small GTP-binding protein domain||Small GTPase superfamily, Ras type||Ran GTPase||Small GTPase superfamily, Rab type	51881968	51884335	-	23738	upstream
chr1	LNC_000212	XLOC_006397	--	Novel_lncRNA	51908074	51929965	+	ENSGALT00000020490	ENSGALG00000012546	MCM5	DNA replication licensing factor Mcm||Mini-chromosome maintenance, DNA-dependent ATPase||Nucleic acid-binding, OB-fold||P-loop containing nucleoside triphosphate hydrolase	51939574	51947830	-	9608	downstream
chr1	LNC_000212	XLOC_006397	--	Novel_lncRNA	51908074	51929965	+	ENSGALT00000020498	ENSGALG00000012552	TOM1	Target of Myb protein 1||ENTH/VHS||VHS||GAT domain||VHS subgroup	51962485	51983162	-	32519	downstream
chr1	LNC_000212	XLOC_006397	--	Novel_lncRNA	51908074	51929965	+	ENSGALT00000037765	ENSGALG00000012550	HMOX1	Haem oxygenase-like, multi-helical||Haem oxygenase-like||Haem oxygenase	51949101	51955226	-	19135	downstream
chr1	LNC_000212	XLOC_006397	--	Novel_lncRNA	51908074	51929965	+	ENSGALT00000020504	ENSGALG00000012556	HMGXB4	High mobility group box domain	51984102	51997843	-	54136	downstream
chr1	LNC_000211	XLOC_006316	--	Novel_lncRNA	49841124	49853888	+	ENSGALT00000019637	ENSGALG00000012033	SGSM3	RUN||Rab-GTPase-TBC domain||Variant SH3 domain||SH3 domain	49920224	49946710	-	66335	downstream
chr1	LNC_000211	XLOC_006316	--	Novel_lncRNA	49841124	49853888	+	ENSGALT00000019622	ENSGALG00000012024	MKL1	SAP domain||RPEL repeat	49889271	49917164	+	35382	upstream
chr1	LNC_000211	XLOC_006316	--	Novel_lncRNA	49841124	49853888	+	ENSGALT00000019639	ENSGALG00000012034	ADSL	Fumarate lyase, N-terminal||Fumarate lyase family||Adenylosuccinate lyase||L-Aspartase-like||Adenylosuccinate lyase C-terminal	49948590	49964213	-	94701	downstream
chr1	LNC_000211	XLOC_006316	--	Novel_lncRNA	49841124	49853888	+	ENSGALT00000019589	ENSGALG00000012003	XPNPEP3	Aminopeptidase P, N-terminal||Creatinase/Aminopeptidase P, N-terminal||Peptidase M24, structural domain	49748496	49763748	-	77375	upstream
chr1	LNC_000211	XLOC_006316	--	Novel_lncRNA	49841124	49853888	+	ENSGALT00000019595	ENSGALG00000012007	ST13	Tetratricopeptide TPR1||Tetratricopeptide repeat-containing domain||Tetratricopeptide repeat||Heat shock chaperonin-binding	49763852	49783636	+	57487	downstream
chr1	LNC_000211	XLOC_006316	--	Novel_lncRNA	49841124	49853888	+	ENSGALT00000019602	ENSGALG00000012013	SLC25A17	Mitochondrial substrate/solute carrier||Mitochondrial carrier domain	49784855	49804765	+	36358	downstream
chr1	LNC_000210	XLOC_006245	--	Novel_lncRNA	48649101	48668231	+	ENSGALT00000019288	ENSGALG00000011814	ATF7IP	-||Fibronectin type III	48696274	48756711	+	28042	upstream
chr1	LNC_000210	XLOC_006245	--	Novel_lncRNA	48649101	48668231	+	ENSGALT00000044359	ENSGALG00000011814	ATF7IP	-||Fibronectin type III	48701042	48795441	+	32810	upstream
chr1	LNC_000210	XLOC_006245	--	Novel_lncRNA	48649101	48668231	+	ENSGALT00000019301	ENSGALG00000011826	PLBD1	Phospholipase B-like	48762192	48798716	-	93960	downstream
chr3	LNC_000828	XLOC_028645	--	Novel_lncRNA	50256490	50286353	-	ENSGALT00000037546	ENSGALG00000023054	--	--	50322346	50368673	-	35992	downstream
chr1	LNC_000218	XLOC_006557	--	Novel_lncRNA	62602478	62659056	+	ENSGALT00000021345	ENSGALG00000013071	CALD1	Caldesmon/lymphocyte specific protein||Caldesmon	62400842	62587151	+	15326	downstream
chr1	LNC_000218	XLOC_006557	--	Novel_lncRNA	62602478	62659056	+	ENSGALT00000021346	ENSGALG00000013072	akr	Aldo/keto reductase subgroup||NADP-dependent oxidoreductase domain	62590066	62598178	-	4299	upstream
chr9	LNC_001188	XLOC_039840	--	Novel_lncRNA	8669971	8676962	-	ENSGALT00000007951	ENSGALG00000004959	IRS1	Pleckstrin homology domain||Insulin receptor substrate-1, PTB	8726190	8728724	-	49227	downstream
chr9	LNC_001188	XLOC_039840	--	Novel_lncRNA	8669971	8676962	-	ENSGALT00000007949	ENSGALG00000004957	RHBDD1	Peptidase S54, rhomboid domain	8750615	8782383	+	73652	upstream
chr9	LNC_001189	XLOC_039840	--	Novel_lncRNA	8669971	8676962	-	ENSGALT00000007951	ENSGALG00000004959	IRS1	Pleckstrin homology domain||Insulin receptor substrate-1, PTB	8726190	8728724	-	49227	downstream
chr9	LNC_001189	XLOC_039840	--	Novel_lncRNA	8669971	8676962	-	ENSGALT00000007949	ENSGALG00000004957	RHBDD1	Peptidase S54, rhomboid domain	8750615	8782383	+	73652	upstream
chr9	LNC_001180	XLOC_039369	--	Novel_lncRNA	10898153	10920716	+	ENSGALT00000010972	ENSGALG00000006783	PLOD2	Nucleotide-diphospho-sugar transferases||Oxoglutarate/iron-dependent dioxygenase||Prolyl 4-hydroxylase, alpha subunit	10968806	11018998	-	48089	downstream
chr9	LNC_001181	XLOC_039417	--	Novel_lncRNA	12324036	12331161	+	ENSGALT00000043786	ENSGALG00000028352	CPN2	Leucine-rich repeat-containing N-terminal||Cysteine-rich flanking region, C-terminal||Leucine-rich repeat, typical subtype||Leucine-rich repeat	12392063	12394691	+	60901	upstream
chr9	LNC_001181	XLOC_039417	--	Novel_lncRNA	12324036	12331161	+	ENSGALT00000043070	ENSGALG00000028500	GP5	Leucine-rich repeat||Leucine-rich repeat, typical subtype||Cysteine-rich flanking region, C-terminal	12377136	12379064	+	45974	upstream
chr9	LNC_001181	XLOC_039417	--	Novel_lncRNA	12324036	12331161	+	ENSGALT00000011404	ENSGALG00000007040	ACAP2	Ankyrin repeat||Arf GTPase activating protein||Ankyrin repeat-containing domain||Pleckstrin homology domain	12171478	12228188	+	95847	downstream
chr9	LNC_001181	XLOC_039417	--	Novel_lncRNA	12324036	12331161	+	ENSGALT00000044381	ENSGALG00000028015	-	Orange subgroup||Orange	12410467	12423754	-	79305	downstream
chr9	LNC_001181	XLOC_039417	--	Novel_lncRNA	12324036	12331161	+	ENSGALT00000011424	ENSGALG00000007053	FAM43A	PTB/PI domain	12291916	12293004	-	31031	upstream
chr9	LNC_001181	XLOC_039417	--	Novel_lncRNA	12324036	12331161	+	ENSGALT00000011403	ENSGALG00000007040	ACAP2	Ankyrin repeat||Arf GTPase activating protein||Ankyrin repeat-containing domain||Pleckstrin homology domain	12171552	12231009	+	93026	downstream
chr9	LNC_001181	XLOC_039417	--	Novel_lncRNA	12324036	12331161	+	ENSGALT00000040344	ENSGALG00000007058	LSG1	GTP binding domain||P-loop containing nucleoside triphosphate hydrolase	12296460	12308388	+	15647	downstream
chr9	LNC_001181	XLOC_039417	--	Novel_lncRNA	12324036	12331161	+	ENSGALT00000011507	ENSGALG00000007104	LRRC15	Leucine-rich repeat, typical subtype||Leucine-rich repeat	12388882	12390573	+	57720	upstream
chr9	LNC_001181	XLOC_039417	--	Novel_lncRNA	12324036	12331161	+	ENSGALT00000011460	ENSGALG00000007075	ATP13A3	P-type ATPase||P-type ATPase, cytoplasmic domain N||P-type ATPase, subfamily V||Cation-transporting P-type ATPase, N-terminal||P-type ATPase, A domain||HAD-like domain	12339538	12370305	+	8376	upstream
chr9	LNC_001182	XLOC_039441	--	Novel_lncRNA	14216570	14230005	+	ENSGALT00000011903	ENSGALG00000007361	SS	Somatostatin/Cortistatin, C-terminal||Somatostatin	14279799	14281333	+	49793	upstream
chr9	LNC_001182	XLOC_039441	--	Novel_lncRNA	14216570	14230005	+	ENSGALT00000011898	ENSGALG00000007357	BCL6	Zinc finger, C2H2||BTB/POZ||BTB/POZ fold||BTB/POZ-like||Zinc finger, C2H2-like	14257892	14274166	+	27886	upstream
chr9	LNC_001183	XLOC_039509	--	Novel_lncRNA	16958692	16960145	+	ENSGALT00000014520	ENSGALG00000008934	PIK3CA	Phosphoinositide 3-kinase, accessory (PIK) domain||Ubiquitin-related domain||Armadillo-type fold||Phosphatidylinositol 3-/4-kinase, catalytic domain||Phosphatidylinositol 3-kinase adaptor-binding (PI3K ABD) domain||Phosphatidylinositol 3-kinase Ras-binding (PI3K RBD) domain||Protein kinase-like domain||Phosphatidylinositol 3-kinase, C2 domain||C2 domain	17020759	17042366	-	60613	downstream
chr9	LNC_001183	XLOC_039509	--	Novel_lncRNA	16958692	16960145	+	ENSGALT00000039568	ENSGALG00000009061	ACTL6A	Actin family	16911951	16921482	-	37209	upstream
chr9	LNC_001183	XLOC_039509	--	Novel_lncRNA	16958692	16960145	+	ENSGALT00000022351	ENSGALG00000013759	MRPL47	Ribosomal protein L29||Ribosomal protein L47, mitochondrial	16907572	16911041	+	47650	downstream
chr9	LNC_001183	XLOC_039509	--	Novel_lncRNA	16958692	16960145	+	ENSGALT00000009562	ENSGALG00000005944	ZNF639	Zinc finger, C2H2-like||Zinc finger, C2H2	17007571	17011621	-	47425	downstream
chr9	LNC_001183	XLOC_039509	--	Novel_lncRNA	16958692	16960145	+	ENSGALT00000014594	ENSGALG00000008972	MFN1	P-loop containing nucleoside triphosphate hydrolase||Fzo/mitofusin HR2 domain	16984938	17003984	-	24792	downstream
chr9	LNC_001183	XLOC_039509	--	Novel_lncRNA	16958692	16960145	+	ENSGALT00000000162	ENSGALG00000000113	ZMAT3	Zinc finger, C2H2-like||Zinc finger, double-stranded RNA binding||Zinc finger, U1-type	17052618	17062023	+	92472	upstream
chr9	LNC_001183	XLOC_039509	--	Novel_lncRNA	16958692	16960145	+	ENSGALT00000014612	ENSGALG00000008983	GNB4	G-protein, beta subunit||WD40 repeat||WD40-repeat-containing domain||Guanine nucleotide-binding protein, beta subunit||G-protein beta WD-40 repeat	16972459	16979703	+	12313	upstream
chr9	LNC_001183	XLOC_039509	--	Novel_lncRNA	16958692	16960145	+	ENSGALT00000014487	ENSGALG00000008909	USP13	Ubiquitinyl hydrolase||Ubiquitin specific protease domain||Peptidase C19, ubiquitin carboxyl-terminal hydrolase||Zinc finger, UBP-type||Ubiquitin-associated/translation elongation factor EF1B, N-terminal, eukaryote||UBA-like||Ubiquitin-associated domain/translation elongation factor EF-Ts, N-terminal	16861502	16902461	-	56230	upstream
chr9	LNC_001183	XLOC_039509	--	Novel_lncRNA	16958692	16960145	+	ENSGALT00000014768	ENSGALG00000009076	NDUFB5	NADH:ubiquinone oxidoreductase, NDUFB5/SGDH subunit	16903953	16907474	-	51217	upstream
chr9	LNC_001184	XLOC_039621	--	Novel_lncRNA	22835351	22838545	+	ENSGALT00000016870	ENSGALG00000010361	MBNL1	Zinc finger, CCCH-type	22845454	22874966	-	6908	downstream
chr9	LNC_001184	XLOC_039621	--	Novel_lncRNA	22835351	22838545	+	ENSGALT00000016871	ENSGALG00000010361	MBNL1	Zinc finger, CCCH-type	22845454	22874966	-	6908	downstream
chr9	LNC_001184	XLOC_039621	--	Novel_lncRNA	22835351	22838545	+	ENSGALT00000016864	ENSGALG00000010357	7	G protein-coupled receptor, rhodopsin-like||GPCR, rhodopsin-like, 7TM||P2Y purinoceptor 1	22832785	22835332	-	18	upstream
chr9	LNC_001184	XLOC_039621	--	Novel_lncRNA	22835351	22838545	+	ENSGALT00000044253	ENSGALG00000010361	MBNL1	Zinc finger, CCCH-type	22845454	22874966	-	6908	downstream
chr9	LNC_001184	XLOC_039621	--	Novel_lncRNA	22835351	22838545	+	ENSGALT00000016875	ENSGALG00000010362	SUCNR1	GPCR, rhodopsin-like, 7TM||G protein-coupled receptor, rhodopsin-like	22904487	22905440	-	65941	downstream
chr9	LNC_001184	XLOC_039621	--	Novel_lncRNA	22835351	22838545	+	ENSGALT00000044648	ENSGALG00000010361	MBNL1	Zinc finger, CCCH-type	22845454	22874966	-	6908	downstream
chr9	LNC_001184	XLOC_039621	--	Novel_lncRNA	22835351	22838545	+	ENSGALT00000016884	ENSGALG00000010364	-	Alpha/Beta hydrolase fold||Alpha/beta hydrolase fold-3||Carboxylesterase, type B||Arylacetamide deacetylase	22910474	22916639	-	71928	downstream
chr1	ALDBGALT0000001041	ALDBGALG0000000720	--	Annotated_lncRNA	68486165	68486957	-	ENSGALT00000030515	ENSGALG00000019262	-	Heat shock factor (HSF)-type, DNA-binding	68482806	68484889	+	1275	downstream
chr1	ALDBGALT0000001041	ALDBGALG0000000720	--	Annotated_lncRNA	68486165	68486957	-	ENSGALT00000022902	ENSGALG00000014159	PACSIN2	FCH domain||Variant SH3 domain||SH3 domain	68556334	68619317	-	69376	downstream
chr1	ALDBGALT0000001041	ALDBGALG0000000720	--	Annotated_lncRNA	68486165	68486957	-	ENSGALT00000022856	ENSGALG00000014122	CYB5R3	Oxidoreductase, FAD-binding domain||Oxidoreductase FAD/NAD(P)-binding||NADH:cytochrome b5 reductase (CBR)||Flavoprotein pyridine nucleotide cytochrome reductase||Riboflavin synthase-like beta-barrel	68448251	68462610	-	23554	upstream
chr1	ALDBGALT0000001041	ALDBGALG0000000720	--	Annotated_lncRNA	68486165	68486957	-	ENSGALT00000022837	ENSGALG00000014106	PPFIBP1	Sterile alpha motif, type 2||Sterile alpha motif domain||Proteinase inhibitor, propeptide||Sterile alpha motif, type 1||Sterile alpha motif/pointed domain	68401204	68442009	+	44155	downstream
chr1	ALDBGALT0000001041	ALDBGALG0000000720	--	Annotated_lncRNA	68486165	68486957	-	ENSGALT00000022836	ENSGALG00000014106	PPFIBP1	Sterile alpha motif, type 2||Sterile alpha motif domain||Proteinase inhibitor, propeptide||Sterile alpha motif, type 1||Sterile alpha motif/pointed domain	68357089	68439455	+	46709	downstream
chr1	ALDBGALT0000001041	ALDBGALG0000000720	--	Annotated_lncRNA	68486165	68486957	-	ENSGALT00000022860	ENSGALG00000014126	-	Endoribonuclease XendoU	68465289	68474995	+	11169	downstream
chr1	ALDBGALT0000001041	ALDBGALG0000000720	--	Annotated_lncRNA	68486165	68486957	-	ENSGALT00000022862	ENSGALG00000014128	A4GALT	Glycosyltransferase, DXD sugar-binding motif||Nucleotide-diphospho-sugar transferases||Alpha 1,4-glycosyltransferase domain	68489591	68490658	-	2633	downstream
chr1	ALDBGALT0000001041	ALDBGALG0000000720	--	Annotated_lncRNA	68486165	68486957	-	ENSGALT00000022879	ENSGALG00000014140	ARFGAP3	-	68516162	68549653	-	29204	downstream
chr1	ALDBGALT0000001041	ALDBGALG0000000720	--	Annotated_lncRNA	68486165	68486957	-	ENSGALT00000030521	ENSGALG00000014159	PACSIN2	FCH domain||Variant SH3 domain||SH3 domain	68556334	68619317	-	69376	downstream
chr1	ALDBGALT0000001042	ALDBGALG0000000721	--	Annotated_lncRNA	68502479	68503078	-	ENSGALT00000030515	ENSGALG00000019262	-	Heat shock factor (HSF)-type, DNA-binding	68482806	68484889	+	17589	downstream
chr1	ALDBGALT0000001042	ALDBGALG0000000721	--	Annotated_lncRNA	68502479	68503078	-	ENSGALT00000022902	ENSGALG00000014159	PACSIN2	FCH domain||Variant SH3 domain||SH3 domain	68556334	68619317	-	53255	downstream
chr1	ALDBGALT0000001042	ALDBGALG0000000721	--	Annotated_lncRNA	68502479	68503078	-	ENSGALT00000022856	ENSGALG00000014122	CYB5R3	Oxidoreductase, FAD-binding domain||Oxidoreductase FAD/NAD(P)-binding||NADH:cytochrome b5 reductase (CBR)||Flavoprotein pyridine nucleotide cytochrome reductase||Riboflavin synthase-like beta-barrel	68448251	68462610	-	39868	upstream
chr1	ALDBGALT0000001042	ALDBGALG0000000721	--	Annotated_lncRNA	68502479	68503078	-	ENSGALT00000022837	ENSGALG00000014106	PPFIBP1	Sterile alpha motif, type 2||Sterile alpha motif domain||Proteinase inhibitor, propeptide||Sterile alpha motif, type 1||Sterile alpha motif/pointed domain	68401204	68442009	+	60469	downstream
chr1	ALDBGALT0000001042	ALDBGALG0000000721	--	Annotated_lncRNA	68502479	68503078	-	ENSGALT00000022836	ENSGALG00000014106	PPFIBP1	Sterile alpha motif, type 2||Sterile alpha motif domain||Proteinase inhibitor, propeptide||Sterile alpha motif, type 1||Sterile alpha motif/pointed domain	68357089	68439455	+	63023	downstream
chr1	ALDBGALT0000001042	ALDBGALG0000000721	--	Annotated_lncRNA	68502479	68503078	-	ENSGALT00000022860	ENSGALG00000014126	-	Endoribonuclease XendoU	68465289	68474995	+	27483	downstream
chr1	ALDBGALT0000001042	ALDBGALG0000000721	--	Annotated_lncRNA	68502479	68503078	-	ENSGALT00000022862	ENSGALG00000014128	A4GALT	Glycosyltransferase, DXD sugar-binding motif||Nucleotide-diphospho-sugar transferases||Alpha 1,4-glycosyltransferase domain	68489591	68490658	-	11820	upstream
chr1	ALDBGALT0000001042	ALDBGALG0000000721	--	Annotated_lncRNA	68502479	68503078	-	ENSGALT00000022879	ENSGALG00000014140	ARFGAP3	-	68516162	68549653	-	13083	downstream
chr1	ALDBGALT0000001042	ALDBGALG0000000721	--	Annotated_lncRNA	68502479	68503078	-	ENSGALT00000030521	ENSGALG00000014159	PACSIN2	FCH domain||Variant SH3 domain||SH3 domain	68556334	68619317	-	53255	downstream
chr4	ALDBGALT0000005740	ALDBGALG0000003998	--	Annotated_lncRNA	8600055	8606921	+	ENSGALT00000011226	ENSGALG00000006929	ZNF6	Zinc finger, C2H2||Transcriptional activator, Zfx / Zfy domain||Zinc finger, double-stranded RNA binding||Zinc finger, C2H2-like	8660127	8676187	-	53205	downstream
chr4	ALDBGALT0000005740	ALDBGALG0000003998	--	Annotated_lncRNA	8600055	8606921	+	ENSGALT00000011155	ENSGALG00000006886	Dach2	DNA binding domain, putative||Transforming protein Ski	8257306	8521317	-	78737	upstream
chr4	ALDBGALT0000005740	ALDBGALG0000003998	--	Annotated_lncRNA	8600055	8606921	+	ENSGALT00000011184	ENSGALG00000006906	CHM	Rab protein geranylgeranyltransferase component A, eukaryota||GDP dissociation inhibitor||Rab escort (choroideraemia) protein	8537982	8597328	+	2726	downstream
chr4	ALDBGALT0000005740	ALDBGALG0000003998	--	Annotated_lncRNA	8600055	8606921	+	ENSGALT00000011305	ENSGALG00000006978	APOOL	Apolipoprotein O	8699341	8712438	-	92419	downstream
chr4	ALDBGALT0000005740	ALDBGALG0000003998	--	Annotated_lncRNA	8600055	8606921	+	ENSGALT00000011214	ENSGALG00000006919	POF1B	-	8634031	8650909	+	27109	upstream
chr1	ALDBGALT0000000665	ALDBGALG0000000461	--	Annotated_lncRNA	169257670	169263242	+	ENSGALT00000027483	ENSGALG00000017015	RNASEH2B	Ribonuclease H2, subunit B	169196933	169240713	+	16956	downstream
chr1	ALDBGALT0000000665	ALDBGALG0000000461	--	Annotated_lncRNA	169257670	169263242	+	ENSGALT00000027486	ENSGALG00000017016	--	--	169341617	169350372	+	78374	upstream
chr1	ALDBGALT0000000660	ALDBGALG0000000458	--	Annotated_lncRNA	168776957	168785359	+	ENSGALT00000030134	ENSGALG00000017013	--	--	168722024	168731618	+	45338	downstream
chrZ	LNC_001218	XLOC_040856	--	Novel_lncRNA	62885571	62887561	+	ENSGALT00000045958	ENSGALG00000027332	TMEM167A	Protein of unknown function DUF1242	62793306	62814861	+	70709	downstream
chr4	ALDBGALT0000006219	ALDBGALG0000004321	--	Annotated_lncRNA	19000139	19129316	-	ENSGALT00000038924	ENSGALG00000009239	TLR2-2	Leucine-rich repeat||Leucine-rich repeat, typical subtype	19209334	19210887	+	80017	upstream
chr4	ALDBGALT0000006219	ALDBGALG0000004321	--	Annotated_lncRNA	19000139	19129316	-	ENSGALT00000014971	ENSGALG00000009192	SLITRK2	Leucine-rich repeat||Leucine-rich repeat, typical subtype||Cysteine-rich flanking region, C-terminal	19131951	19134524	-	2634	downstream
chr4	ALDBGALT0000006217	ALDBGALG0000004319	--	Annotated_lncRNA	17988221	17996205	-	ENSGALT00000014910	ENSGALG00000009154	IDS	Sulfatase||Alkaline-phosphatase-like, core domain	18031638	18046286	+	35432	upstream
chr4	ALDBGALT0000006217	ALDBGALG0000004319	--	Annotated_lncRNA	17988221	17996205	-	ENSGALT00000014881	ENSGALG00000009139	-	Transmembrane Fragile-X-F-associated protein	18006592	18016098	-	10386	downstream
chr4	ALDBGALT0000006217	ALDBGALG0000004319	--	Annotated_lncRNA	17988221	17996205	-	ENSGALT00000014861	ENSGALG00000009128	-	PUA-like domain	18002211	18005242	-	6005	downstream
chr4	ALDBGALT0000006210	ALDBGALG0000004313	--	Annotated_lncRNA	17365318	17366713	-	ENSGALT00000014753	ENSGALG00000009065	VMA21	Vacuolar ATPase assembly integral membrane protein VMA21-like domain	17465116	17469988	-	98402	downstream
chr4	ALDBGALT0000006210	ALDBGALG0000004313	--	Annotated_lncRNA	17365318	17366713	-	ENSGALT00000044476	ENSGALG00000026919	-	Protease-associated domain, PA||Zinc finger, RING-type||Zinc finger, C3HC4 RING-type	17287798	17328258	+	37059	downstream
chr4	ALDBGALT0000006210	ALDBGALG0000004313	--	Annotated_lncRNA	17365318	17366713	-	ENSGALT00000014623	ENSGALG00000008990	CXorf57	Nucleic acid-binding, OB-fold	17262602	17284868	+	80449	downstream
chr4	ALDBGALT0000006210	ALDBGALG0000004313	--	Annotated_lncRNA	17365318	17366713	-	ENSGALT00000014716	ENSGALG00000009040	TBC1D8B	GRAM domain||Rab-GTPase-TBC domain||EF-hand domain	17337731	17361318	+	3999	downstream
chr4	ALDBGALT0000006210	ALDBGALG0000004313	--	Annotated_lncRNA	17365318	17366713	-	ENSGALT00000014751	ENSGALG00000009063	-	Nuclear translocator||PAC motif||Myc-type, basic helix-loop-helix (bHLH) domain||PAS fold||PAS domain||PAS fold-3	17369140	17414024	-	2426	downstream
chr4	ALDBGALT0000006213	ALDBGALG0000004316	--	Annotated_lncRNA	17563272	17564124	-	ENSGALT00000014767	ENSGALG00000009075	CD99L2	CD99 antigen-like protein 2	17651524	17658536	+	87399	upstream
chr4	ALDBGALT0000006213	ALDBGALG0000004316	--	Annotated_lncRNA	17563272	17564124	-	ENSGALT00000014755	ENSGALG00000009067	GPR50	G protein-coupled receptor, rhodopsin-like||Melatonin receptor family||Melatonin receptor 1A||GPCR, rhodopsin-like, 7TM||Neuropeptide Y receptor family||7TM GPCR, serpentine receptor class x (Srx)||Melatonin receptor type 1C	17566389	17567255	-	2264	downstream
chr4	ALDBGALT0000006213	ALDBGALG0000004316	--	Annotated_lncRNA	17563272	17564124	-	ENSGALT00000014753	ENSGALG00000009065	VMA21	Vacuolar ATPase assembly integral membrane protein VMA21-like domain	17465116	17469988	-	93283	upstream
chr4	ALDBGALT0000006213	ALDBGALG0000004316	--	Annotated_lncRNA	17563272	17564124	-	ENSGALT00000014763	ENSGALG00000009071	HMGB3	High mobility group box domain	17607455	17610929	-	43330	downstream
chr4	ALDBGALT0000006108	ALDBGALG0000004240	--	Annotated_lncRNA	89285774	89286878	+	ENSGALT00000037092	ENSGALG00000016088	CCT7	GroEL-like apical domain||Chaperonin Cpn60||Chaperone tailless complex polypeptide 1 (TCP-1)||T-complex protein 1, eta subunit||Chaperonin Cpn60/TCP-1	89215667	89225368	-	60405	upstream
chr4	ALDBGALT0000006108	ALDBGALG0000004240	--	Annotated_lncRNA	89285774	89286878	+	ENSGALT00000017229	ENSGALG00000010588	-	Homeodomain-like||Homeobox domain	89250035	89251887	-	33886	upstream
chr4	ALDBGALT0000006108	ALDBGALG0000004240	--	Annotated_lncRNA	89285774	89286878	+	ENSGALT00000025920	ENSGALG00000016086	EGR4	Zinc finger, C2H2-like||Zinc finger, C2H2	89193871	89196259	+	89514	downstream
chr4	ALDBGALT0000006108	ALDBGALG0000004240	--	Annotated_lncRNA	89285774	89286878	+	ENSGALT00000025921	ENSGALG00000016087	FBXO41	F-box domain	89198148	89210549	+	75224	downstream
chr4	ALDBGALT0000006108	ALDBGALG0000004240	--	Annotated_lncRNA	89285774	89286878	+	ENSGALT00000025935	ENSGALG00000016095	Emx1	Homeodomain-like||Helix-turn-helix motif||Homeobox domain||Homeodomain, metazoa	89369458	89377862	-	82579	downstream
chr4	ALDBGALT0000006108	ALDBGALG0000004240	--	Annotated_lncRNA	89285774	89286878	+	ENSGALT00000025934	ENSGALG00000016094	SFXN5	Tricarboxylate/iron carrier	89290624	89369194	+	3745	upstream
chr4	ALDBGALT0000006108	ALDBGALG0000004240	--	Annotated_lncRNA	89285774	89286878	+	ENSGALT00000025924	ENSGALG00000016089	PRADC1	Protease-associated domain, PA	89225647	89228178	+	57595	downstream
chr4	ALDBGALT0000006108	ALDBGALG0000004240	--	Annotated_lncRNA	89285774	89286878	+	ENSGALT00000025925	ENSGALG00000022920	SMYD5	SET domain	89229752	89236422	-	49351	upstream
chr4	ALDBGALT0000006108	ALDBGALG0000004240	--	Annotated_lncRNA	89285774	89286878	+	ENSGALT00000025926	ENSGALG00000016090	Gnot1	Homeodomain-like||Homeobox domain||Homeodomain, metazoa	89237871	89241342	-	44431	upstream
chr4	ALDBGALT0000006108	ALDBGALG0000004240	--	Annotated_lncRNA	89285774	89286878	+	ENSGALT00000025927	ENSGALG00000016092	RAB11FIP5	C2 domain||Rab-binding domain FIP-RBD	89260772	89283484	+	2289	downstream
chr4	ALDBGALT0000006450	ALDBGALG0000004473	--	Annotated_lncRNA	81697975	81698860	-	ENSGALT00000025195	ENSGALG00000015626	RGS12	Ubiquitin-related domain||PTB/PI domain||Raf-like Ras-binding||PDZ domain||RGS domain||GoLoco motif	81552049	81626611	-	71363	upstream
chr4	ALDBGALT0000006450	ALDBGALG0000004473	--	Annotated_lncRNA	81697975	81698860	-	ENSGALT00000037207	ENSGALG00000015628	MSANTD1	-	81642832	81659465	-	38509	upstream
chr4	ALDBGALT0000006450	ALDBGALG0000004473	--	Annotated_lncRNA	81697975	81698860	-	ENSGALT00000025209	ENSGALG00000015635	HTT	Huntingtin||Armadillo-type fold||Huntingtin, middle-repeat	81699702	81774162	-	841	downstream
chr4	ALDBGALT0000006450	ALDBGALG0000004473	--	Annotated_lncRNA	81697975	81698860	-	ENSGALT00000025226	ENSGALG00000015645	GRK4	AGC-kinase, C-terminal||GPCR kinase||Protein kinase domain||RGS domain||Serine/threonine/dual specificity protein kinase, catalytic domain||Protein kinase-like domain||Serine-threonine/tyrosine-protein kinase catalytic domain||Tyrosine-protein kinase, catalytic domain	81780294	81810730	-	81433	downstream
chr5	ALDBGALT0000006698	ALDBGALG0000004644	--	Annotated_lncRNA	49580331	49582235	+	ENSGALT00000018569	ENSGALG00000011384	RCOR1	Homeodomain-like||SANT/Myb domain	49651289	49665372	+	69053	upstream
chr5	ALDBGALT0000006698	ALDBGALG0000004644	--	Annotated_lncRNA	49580331	49582235	+	ENSGALT00000018544	ENSGALG00000011368	ZNF839	Zinc finger, C2H2	49479157	49490005	+	90325	downstream
chr5	ALDBGALT0000006698	ALDBGALG0000004644	--	Annotated_lncRNA	49580331	49582235	+	ENSGALT00000018551	ENSGALG00000011372	CINP	Cyclin-dependent kinase 2-interacting protein	49493475	49497913	-	82417	upstream
chr5	ALDBGALT0000006698	ALDBGALG0000004644	--	Annotated_lncRNA	49580331	49582235	+	ENSGALT00000018558	ENSGALG00000011376	ANKRD9	Ankyrin repeat||Ankyrin repeat-containing domain	49550497	49551932	-	28398	upstream
chr5	ALDBGALT0000006698	ALDBGALG0000004644	--	Annotated_lncRNA	49580331	49582235	+	ENSGALT00000018553	ENSGALG00000011373	TECPR2	Regulator of chromosome condensation 1/beta-lactamase-inhibitor protein II||WD40-repeat-containing domain||Beta-propeller repeat TECPR	49502198	49536463	+	43867	downstream
chr2	ALDBGALT0000002933	ALDBGALG0000002054	--	Annotated_lncRNA	475718	479589	+	ENSGALT00000007852	ENSGALG00000004909	RARRES2	-	398690	400478	+	75239	downstream
chr2	ALDBGALT0000002933	ALDBGALG0000002054	--	Annotated_lncRNA	475718	479589	+	ENSGALT00000044711	ENSGALG00000026922	-	Protein of unknown function DUF3669, zinc finger protein||Krueppel-associated box	539156	543542	+	59566	upstream
chr2	ALDBGALT0000002933	ALDBGALG0000002054	--	Annotated_lncRNA	475718	479589	+	ENSGALT00000007843	ENSGALG00000004904	-	P-loop containing nucleoside triphosphate hydrolase||AIG1-type guanine nucleotide-binding (G) domain||Signal recognition particle receptor, beta subunit	374467	377155	-	98562	upstream
chr2	ALDBGALT0000002933	ALDBGALG0000002054	--	Annotated_lncRNA	475718	479589	+	ENSGALT00000009063	ENSGALG00000005650	-	P-loop containing nucleoside triphosphate hydrolase||AIG1-type guanine nucleotide-binding (G) domain	451035	451852	+	23865	downstream
chr2	ALDBGALT0000002933	ALDBGALG0000002054	--	Annotated_lncRNA	475718	479589	+	ENSGALT00000043981	ENSGALG00000004934	CDC25A	M-phase inducer phosphatase||Rhodanese-like domain	565707	578601	+	86117	upstream
chr2	ALDBGALT0000002933	ALDBGALG0000002054	--	Annotated_lncRNA	475718	479589	+	ENSGALT00000039358	ENSGALG00000023632	--	--	545464	546236	-	65874	downstream
chr2	ALDBGALT0000002933	ALDBGALG0000002054	--	Annotated_lncRNA	475718	479589	+	ENSGALT00000007819	ENSGALG00000019710	-	Zinc finger, C2H2||Krueppel-associated box||Zinc finger, C2H2-like	498988	504322	-	19398	downstream
chr2	ALDBGALT0000002933	ALDBGALG0000002054	--	Annotated_lncRNA	475718	479589	+	ENSGALT00000007821	ENSGALG00000004898	-	Zinc finger, C2H2||Zinc finger, C2H2-like	382547	405259	-	70458	upstream
chr2	ALDBGALT0000002933	ALDBGALG0000002054	--	Annotated_lncRNA	475718	479589	+	ENSGALT00000043198	ENSGALG00000028985	--	--	529829	532519	-	50239	downstream
chr2	ALDBGALT0000002933	ALDBGALG0000002054	--	Annotated_lncRNA	475718	479589	+	ENSGALT00000039361	ENSGALG00000004819	ZNF767	Protein of unknown function DUF3669, zinc finger protein||Krueppel-associated box	504467	519631	+	24877	upstream
chr2	ALDBGALT0000002933	ALDBGALG0000002054	--	Annotated_lncRNA	475718	479589	+	ENSGALT00000043457	ENSGALG00000026155	--	--	555394	559048	-	75804	downstream
chr2	ALDBGALT0000002933	ALDBGALG0000002054	--	Annotated_lncRNA	475718	479589	+	ENSGALT00000007893	ENSGALG00000004934	CDC25A	M-phase inducer phosphatase||Rhodanese-like domain	565707	578601	+	86117	upstream
chr2	ALDBGALT0000002933	ALDBGALG0000002054	--	Annotated_lncRNA	475718	479589	+	ENSGALT00000039366	ENSGALG00000005097	-	P-loop containing nucleoside triphosphate hydrolase||AIG1-type guanine nucleotide-binding (G) domain||GTP binding domain	457604	460078	-	15639	upstream
chr2	ALDBGALT0000002933	ALDBGALG0000002054	--	Annotated_lncRNA	475718	479589	+	ENSGALT00000007696	ENSGALG00000019713	KRBOX4	Krueppel-associated box	467315	472506	+	3211	downstream
chr2	ALDBGALT0000002933	ALDBGALG0000002054	--	Annotated_lncRNA	475718	479589	+	ENSGALT00000042642	ENSGALG00000028282	-	Krueppel-associated box||Zinc finger, C2H2-like||Protein of unknown function DUF3669, zinc finger protein||Zinc finger, C2H2	549449	556004	+	69859	upstream
chr2	ALDBGALT0000002933	ALDBGALG0000002054	--	Annotated_lncRNA	475718	479589	+	ENSGALT00000007889	ENSGALG00000004931	-	B30.2/SPRY domain||Butyrophylin-like||SPRY domain||SPRY-associated||Concanavalin A-like lectin/glucanase domain	564030	564628	+	84440	upstream
chr2	ALDBGALT0000002933	ALDBGALG0000002054	--	Annotated_lncRNA	475718	479589	+	ENSGALT00000043192	ENSGALG00000026277	TIGD3	Homeodomain-like||DNA binding HTH domain, Psq-type||DDE superfamily endonuclease, CENP-B-like||HTH CenpB-type DNA-binding domain	535884	537155	-	56294	downstream
chr2	ALDBGALT0000002933	ALDBGALG0000002054	--	Annotated_lncRNA	475718	479589	+	ENSGALT00000007818	ENSGALG00000019711	-	Zinc finger, C2H2-like||Krueppel-associated box||Zinc finger, C2H2	494403	498552	-	14813	downstream
chr2	ALDBGALT0000002933	ALDBGALG0000002054	--	Annotated_lncRNA	475718	479589	+	ENSGALT00000045404	ENSGALG00000027143	ZNF746	Krueppel-associated box||Zinc finger, C2H2-like||Zinc finger, C2H2||Krueppel-associated box-related	482598	491135	+	3008	upstream
chr2	ALDBGALT0000002933	ALDBGALG0000002054	--	Annotated_lncRNA	475718	479589	+	ENSGALT00000014496	ENSGALG00000008915	-	AIG1-type guanine nucleotide-binding (G) domain||P-loop containing nucleoside triphosphate hydrolase	444831	447382	+	28335	downstream
chr2	ALDBGALT0000002933	ALDBGALG0000002054	--	Annotated_lncRNA	475718	479589	+	ENSGALT00000007871	ENSGALG00000004919	SSPO	VWC out||Galactose-binding domain-like||Trypsin Inhibitor-like, cysteine rich domain||Uncharacterised domain, cysteine-rich||Proteinase inhibitor I19, pacifastin||Cystine-knot cytokine||Cystine knot, C-terminal||Coagulation factor 5/8 C-terminal type domain||Thrombospondin, type 1 repeat||von Willebrand factor, type D domain||Low-density lipoprotein (LDL) receptor class A repeat||Epidermal growth…	407640	442670	+	33047	downstream
chr4	ALDBGALT0000006376	ALDBGALG0000004424	--	Annotated_lncRNA	59670635	59676557	-	ENSGALT00000032121	ENSGALG00000020160	ADH6	Alcohol dehydrogenase, C-terminal||Polyketide synthase, enoylreductase domain||GroES (chaperonin 10)-like||Alcohol dehydrogenase GroES-like	59572635	59590088	-	80546	upstream
chr4	ALDBGALT0000006376	ALDBGALG0000004424	--	Annotated_lncRNA	59670635	59676557	-	ENSGALT00000032123	ENSGALG00000020160	ADH6	Alcohol dehydrogenase, C-terminal||Polyketide synthase, enoylreductase domain||GroES (chaperonin 10)-like||Alcohol dehydrogenase GroES-like	59579732	59582899	-	87735	upstream
chr4	ALDBGALT0000006376	ALDBGALG0000004424	--	Annotated_lncRNA	59670635	59676557	-	ENSGALT00000037628	ENSGALG00000012271	MTTP	Lipid transport protein, N-terminal||Vitellinogen, superhelical||Lipid transport protein, beta-sheet shell	59638502	59665944	+	4690	downstream
chr4	ALDBGALT0000006376	ALDBGALG0000004424	--	Annotated_lncRNA	59670635	59676557	-	ENSGALT00000022719	ENSGALG00000014026	DNAJB14	DnaJ domain||Domain of unknown function DUF1977, DnaJ-like	59740223	59763189	-	63665	downstream
chr4	ALDBGALT0000006376	ALDBGALG0000004424	--	Annotated_lncRNA	59670635	59676557	-	ENSGALT00000037633	ENSGALG00000020160	ADH6	Alcohol dehydrogenase, C-terminal||Polyketide synthase, enoylreductase domain||GroES (chaperonin 10)-like||Alcohol dehydrogenase GroES-like	59572341	59576016	-	94618	upstream
chr4	ALDBGALT0000006376	ALDBGALG0000004424	--	Annotated_lncRNA	59670635	59676557	-	ENSGALT00000000829	ENSGALG00000000593	-	Sel1-like	59773727	59776299	+	97169	upstream
chr4	ALDBGALT0000006376	ALDBGALG0000004424	--	Annotated_lncRNA	59670635	59676557	-	ENSGALT00000000070	ENSGALG00000000055	LAMTOR3	Ragulator complex protein LAMTOR3	59731644	59735861	-	55086	downstream
chr4	ALDBGALT0000006376	ALDBGALG0000004424	--	Annotated_lncRNA	59670635	59676557	-	ENSGALT00000028340	ENSGALG00000014023	H2AFZ	Histone core||Histone-fold||Histone H2A	59764350	59766622	-	87792	downstream
chr4	ALDBGALT0000006376	ALDBGALG0000004424	--	Annotated_lncRNA	59670635	59676557	-	ENSGALT00000020006	ENSGALG00000012250	-	Alcohol dehydrogenase, C-terminal||GroES (chaperonin 10)-like||Alcohol dehydrogenase GroES-like||Polyketide synthase, enoylreductase domain	59594470	59604806	-	65828	upstream
chr4	ALDBGALT0000006376	ALDBGALG0000004424	--	Annotated_lncRNA	59670635	59676557	-	ENSGALT00000020032	ENSGALG00000012264	TRMT10A	tRNA (guanine(9)-N(1))-methyltransferase TRM10||tRNA methyltransferase TRMD/TRM10-type domain	59624813	59633939	-	36695	upstream
chr4	ALDBGALT0000006376	ALDBGALG0000004424	--	Annotated_lncRNA	59670635	59676557	-	ENSGALT00000000071	ENSGALG00000000056	DAPP1	Pleckstrin homology domain	59708727	59730688	+	32169	upstream
chr2	ALDBGALT0000002937	ALDBGALG0000002056	--	Annotated_lncRNA	643751	644956	+	ENSGALT00000039358	ENSGALG00000023632	--	--	545464	546236	-	97514	upstream
chr2	ALDBGALT0000002937	ALDBGALG0000002056	--	Annotated_lncRNA	643751	644956	+	ENSGALT00000042642	ENSGALG00000028282	-	Krueppel-associated box||Zinc finger, C2H2-like||Protein of unknown function DUF3669, zinc finger protein||Zinc finger, C2H2	549449	556004	+	87746	downstream
chr2	ALDBGALT0000002937	ALDBGALG0000002056	--	Annotated_lncRNA	643751	644956	+	ENSGALT00000007893	ENSGALG00000004934	CDC25A	M-phase inducer phosphatase||Rhodanese-like domain	565707	578601	+	65149	downstream
chr2	ALDBGALT0000002937	ALDBGALG0000002056	--	Annotated_lncRNA	643751	644956	+	ENSGALT00000043981	ENSGALG00000004934	CDC25A	M-phase inducer phosphatase||Rhodanese-like domain	565707	578601	+	65149	downstream
chr2	ALDBGALT0000002937	ALDBGALG0000002056	--	Annotated_lncRNA	643751	644956	+	ENSGALT00000007904	ENSGALG00000004938	MAP4	Microtubule associated protein, tubulin-binding repeat	677526	705016	+	32569	upstream
chr2	ALDBGALT0000002937	ALDBGALG0000002056	--	Annotated_lncRNA	643751	644956	+	ENSGALT00000035381	ENSGALG00000021838	--	--	630663	639674	+	4076	downstream
chr2	ALDBGALT0000002937	ALDBGALG0000002056	--	Annotated_lncRNA	643751	644956	+	ENSGALT00000007889	ENSGALG00000004931	-	B30.2/SPRY domain||Butyrophylin-like||SPRY domain||SPRY-associated||Concanavalin A-like lectin/glucanase domain	564030	564628	+	79122	downstream
chr2	ALDBGALT0000002937	ALDBGALG0000002056	--	Annotated_lncRNA	643751	644956	+	ENSGALT00000043457	ENSGALG00000026155	--	--	555394	559048	-	84702	upstream
chr2	ALDBGALT0000002937	ALDBGALG0000002056	--	Annotated_lncRNA	643751	644956	+	ENSGALT00000008045	ENSGALG00000005027	DHX30	Double-stranded RNA-binding domain||Helicase superfamily 1/2, ATP-binding domain||Domain of unknown function DUF1605||P-loop containing nucleoside triphosphate hydrolase||DEAD/DEAH box helicase domain||Helicase-associated domain||Helicase, C-terminal	708805	733943	-	63848	downstream
chr2	ALDBGALT0000002936	ALDBGALG0000002055	--	Annotated_lncRNA	521473	523310	+	ENSGALT00000039358	ENSGALG00000023632	--	--	545464	546236	-	22153	downstream
chr2	ALDBGALT0000002936	ALDBGALG0000002055	--	Annotated_lncRNA	521473	523310	+	ENSGALT00000044711	ENSGALG00000026922	-	Protein of unknown function DUF3669, zinc finger protein||Krueppel-associated box	539156	543542	+	15845	upstream
chr2	ALDBGALT0000002936	ALDBGALG0000002055	--	Annotated_lncRNA	521473	523310	+	ENSGALT00000042642	ENSGALG00000028282	-	Krueppel-associated box||Zinc finger, C2H2-like||Protein of unknown function DUF3669, zinc finger protein||Zinc finger, C2H2	549449	556004	+	26138	upstream
chr2	ALDBGALT0000002936	ALDBGALG0000002055	--	Annotated_lncRNA	521473	523310	+	ENSGALT00000009063	ENSGALG00000005650	-	P-loop containing nucleoside triphosphate hydrolase||AIG1-type guanine nucleotide-binding (G) domain	451035	451852	+	69620	downstream
chr2	ALDBGALT0000002936	ALDBGALG0000002055	--	Annotated_lncRNA	521473	523310	+	ENSGALT00000043981	ENSGALG00000004934	CDC25A	M-phase inducer phosphatase||Rhodanese-like domain	565707	578601	+	42396	upstream
chr2	ALDBGALT0000002936	ALDBGALG0000002055	--	Annotated_lncRNA	521473	523310	+	ENSGALT00000007893	ENSGALG00000004934	CDC25A	M-phase inducer phosphatase||Rhodanese-like domain	565707	578601	+	42396	upstream
chr2	ALDBGALT0000002936	ALDBGALG0000002055	--	Annotated_lncRNA	521473	523310	+	ENSGALT00000007819	ENSGALG00000019710	-	Zinc finger, C2H2||Krueppel-associated box||Zinc finger, C2H2-like	498988	504322	-	17150	upstream
chr2	ALDBGALT0000002936	ALDBGALG0000002055	--	Annotated_lncRNA	521473	523310	+	ENSGALT00000043198	ENSGALG00000028985	--	--	529829	532519	-	6518	downstream
chr2	ALDBGALT0000002936	ALDBGALG0000002055	--	Annotated_lncRNA	521473	523310	+	ENSGALT00000039361	ENSGALG00000004819	ZNF767	Protein of unknown function DUF3669, zinc finger protein||Krueppel-associated box	504467	519631	+	1841	downstream
chr2	ALDBGALT0000002936	ALDBGALG0000002055	--	Annotated_lncRNA	521473	523310	+	ENSGALT00000043457	ENSGALG00000026155	--	--	555394	559048	-	32083	downstream
chr2	ALDBGALT0000002936	ALDBGALG0000002055	--	Annotated_lncRNA	521473	523310	+	ENSGALT00000039366	ENSGALG00000005097	-	P-loop containing nucleoside triphosphate hydrolase||AIG1-type guanine nucleotide-binding (G) domain||GTP binding domain	457604	460078	-	61394	upstream
chr2	ALDBGALT0000002936	ALDBGALG0000002055	--	Annotated_lncRNA	521473	523310	+	ENSGALT00000007696	ENSGALG00000019713	KRBOX4	Krueppel-associated box	467315	472506	+	48966	downstream
chr2	ALDBGALT0000002936	ALDBGALG0000002055	--	Annotated_lncRNA	521473	523310	+	ENSGALT00000007889	ENSGALG00000004931	-	B30.2/SPRY domain||Butyrophylin-like||SPRY domain||SPRY-associated||Concanavalin A-like lectin/glucanase domain	564030	564628	+	40719	upstream
chr2	ALDBGALT0000002936	ALDBGALG0000002055	--	Annotated_lncRNA	521473	523310	+	ENSGALT00000043192	ENSGALG00000026277	TIGD3	Homeodomain-like||DNA binding HTH domain, Psq-type||DDE superfamily endonuclease, CENP-B-like||HTH CenpB-type DNA-binding domain	535884	537155	-	12573	downstream
chr2	ALDBGALT0000002936	ALDBGALG0000002055	--	Annotated_lncRNA	521473	523310	+	ENSGALT00000007818	ENSGALG00000019711	-	Zinc finger, C2H2-like||Krueppel-associated box||Zinc finger, C2H2	494403	498552	-	22920	upstream
chr2	ALDBGALT0000002936	ALDBGALG0000002055	--	Annotated_lncRNA	521473	523310	+	ENSGALT00000045404	ENSGALG00000027143	ZNF746	Krueppel-associated box||Zinc finger, C2H2-like||Zinc finger, C2H2||Krueppel-associated box-related	482598	491135	+	30337	downstream
chr2	ALDBGALT0000002936	ALDBGALG0000002055	--	Annotated_lncRNA	521473	523310	+	ENSGALT00000014496	ENSGALG00000008915	-	AIG1-type guanine nucleotide-binding (G) domain||P-loop containing nucleoside triphosphate hydrolase	444831	447382	+	74090	downstream
chr2	ALDBGALT0000002936	ALDBGALG0000002055	--	Annotated_lncRNA	521473	523310	+	ENSGALT00000007871	ENSGALG00000004919	SSPO	VWC out||Galactose-binding domain-like||Trypsin Inhibitor-like, cysteine rich domain||Uncharacterised domain, cysteine-rich||Proteinase inhibitor I19, pacifastin||Cystine-knot cytokine||Cystine knot, C-terminal||Coagulation factor 5/8 C-terminal type domain||Thrombospondin, type 1 repeat||von Willebrand factor, type D domain||Low-density lipoprotein (LDL) receptor class A repeat||Epidermal growth…	407640	442670	+	78802	downstream
chr11	ALDBGALT0000001828	ALDBGALG0000001274	--	Annotated_lncRNA	14787631	14788350	+	ENSGALT00000021177	ENSGALG00000012978	CDYL2	Chromo domain||Crotonase superfamily||Chromo domain-like||Chromo/chromo shadow domain||ClpP/crotonase-like domain	14761130	14784372	+	3258	downstream
chr11	ALDBGALT0000001828	ALDBGALG0000001274	--	Annotated_lncRNA	14787631	14788350	+	ENSGALT00000042668	ENSGALG00000028275	C16ORF61	Cytochrome c oxidase biogenesis protein Cmc1-like	14824345	14833751	-	35994	downstream
chr11	ALDBGALT0000001828	ALDBGALG0000001274	--	Annotated_lncRNA	14787631	14788350	+	ENSGALT00000021972	ENSGALG00000013486	ATMIN	Zinc finger, C2H2-like	14841774	14851101	+	53423	upstream
chr11	ALDBGALT0000001828	ALDBGALG0000001274	--	Annotated_lncRNA	14787631	14788350	+	ENSGALT00000039129	ENSGALG00000005446	GCSH	Glycine cleavage system H-protein, subgroup||Glycine cleavage system H-protein||Single hybrid motif	14874603	14881946	-	86252	downstream
chr11	ALDBGALT0000001828	ALDBGALG0000001274	--	Annotated_lncRNA	14787631	14788350	+	ENSGALT00000039139	ENSGALG00000013494	CENPN	Centromere protein Chl4/mis15/CENP-N	14834309	14840371	+	45958	upstream
chr11	ALDBGALT0000001828	ALDBGALG0000001274	--	Annotated_lncRNA	14787631	14788350	+	ENSGALT00000008727	ENSGALG00000005435	-	Polycystin cation channel, PKD1/PKD2||PKD/REJ-like protein||D-galactoside/L-rhamnose binding SUEL lectin domain||C-type lectin fold||Egg jelly receptor, REJ-like||Ion transport domain||PKD domain||PLAT/LH2 domain||Lipase/lipooxygenase, PLAT/LH2||C-type lectin||Polycystic kidney disease type 1 protein||GPS motif||Polycystic kidney disease type 2 protein	14882016	14915308	-	93665	downstream
chr4	ALDBGALT0000005813	ALDBGALG0000004049	--	Annotated_lncRNA	23185604	23200024	+	ENSGALT00000038777	ENSGALG00000023444	--	--	23229650	23232411	+	29625	upstream
chr4	ALDBGALT0000005813	ALDBGALG0000004049	--	Annotated_lncRNA	23185604	23200024	+	ENSGALT00000015511	ENSGALG00000009528	TMEM192	-	23236487	23257108	-	36462	downstream
chr4	ALDBGALT0000005813	ALDBGALG0000004049	--	Annotated_lncRNA	23185604	23200024	+	ENSGALT00000015553	ENSGALG00000009554	KLHL2	BTB/Kelch-associated||Kelch repeat type 2||BTB/POZ||BTB/POZ fold||Kelch repeat type 1||BTB/POZ-like||Kelch-like protein, gigaxonin type	23265508	23325234	+	65483	upstream
chr4	ALDBGALT0000005816	ALDBGALG0000004049	--	Annotated_lncRNA	23186700	23200024	+	ENSGALT00000038777	ENSGALG00000023444	--	--	23229650	23232411	+	29625	upstream
chr4	ALDBGALT0000005816	ALDBGALG0000004049	--	Annotated_lncRNA	23186700	23200024	+	ENSGALT00000015511	ENSGALG00000009528	TMEM192	-	23236487	23257108	-	36462	downstream
chr4	ALDBGALT0000005816	ALDBGALG0000004049	--	Annotated_lncRNA	23186700	23200024	+	ENSGALT00000015553	ENSGALG00000009554	KLHL2	BTB/Kelch-associated||Kelch repeat type 2||BTB/POZ||BTB/POZ fold||Kelch repeat type 1||BTB/POZ-like||Kelch-like protein, gigaxonin type	23265508	23325234	+	65483	upstream
chr11	ALDBGALT0000001820	ALDBGALG0000001270	--	Annotated_lncRNA	10842631	10844318	+	ENSGALT00000008376	ENSGALG00000005214	CCDC79	Armadillo-type fold	10800310	10814201	+	28429	downstream
chr11	ALDBGALT0000001820	ALDBGALG0000001270	--	Annotated_lncRNA	10842631	10844318	+	ENSGALT00000044588	ENSGALG00000026438	--	--	10919216	10923303	-	74897	downstream
chr11	ALDBGALT0000001820	ALDBGALG0000001270	--	Annotated_lncRNA	10842631	10844318	+	ENSGALT00000008370	ENSGALG00000005211	NAE1	Molybdenum cofactor biosynthesis, MoeB||UBA/THIF-type NAD/FAD binding fold	10786610	10798981	+	43649	downstream
chr11	ALDBGALT0000001820	ALDBGALG0000001270	--	Annotated_lncRNA	10842631	10844318	+	ENSGALT00000008318	ENSGALG00000005178	CA7	Alpha carbonic anhydrase	10773808	10782445	-	60185	upstream
chr11	ALDBGALT0000001820	ALDBGALG0000001270	--	Annotated_lncRNA	10842631	10844318	+	ENSGALT00000008264	ENSGALG00000005146	PDP2	Protein phosphatase 2C (PP2C)-like domain	10763464	10765059	-	77571	upstream
chr11	ALDBGALT0000001820	ALDBGALG0000001270	--	Annotated_lncRNA	10842631	10844318	+	ENSGALT00000039221	ENSGALG00000000424	CMTM3	Marvel domain	10894386	10903372	-	50067	downstream
chr11	ALDBGALT0000001820	ALDBGALG0000001270	--	Annotated_lncRNA	10842631	10844318	+	ENSGALT00000008438	ENSGALG00000005254	-	Marvel domain	10903706	10906364	-	59387	downstream
chr11	ALDBGALT0000001820	ALDBGALG0000001270	--	Annotated_lncRNA	10842631	10844318	+	ENSGALT00000008419	ENSGALG00000005241	DYNC1LI2	P-loop containing nucleoside triphosphate hydrolase||Dynein family light intermediate chain	10817084	10841597	+	1033	downstream
chr11	ALDBGALT0000001820	ALDBGALG0000001270	--	Annotated_lncRNA	10842631	10844318	+	ENSGALT00000008447	ENSGALG00000005261	TK2	P-loop containing nucleoside triphosphate hydrolase||Deoxynucleoside kinase	10906480	10917656	+	62161	upstream
chr11	ALDBGALT0000001820	ALDBGALG0000001270	--	Annotated_lncRNA	10842631	10844318	+	ENSGALT00000008435	ENSGALG00000005251	CMTM4	Marvel domain	10854590	10881784	+	10271	upstream
chr11	ALDBGALT0000001820	ALDBGALG0000001270	--	Annotated_lncRNA	10842631	10844318	+	ENSGALT00000008452	ENSGALG00000005266	BEAN1	-	10927995	10964663	-	83676	downstream
chr4	ALDBGALT0000006097	ALDBGALG0000004233	--	Annotated_lncRNA	87402152	87409441	+	ENSGALT00000037119	ENSGALG00000015966	-	Alpha-catenin||Vinculin/alpha-catenin	87267761	87345268	-	56883	upstream
chr6	ALDBGALT0000007278	ALDBGALG0000005038	--	Annotated_lncRNA	14085461	14109746	-	ENSGALT00000007999	ENSGALG00000004994	ZNF703	Transcriptional repressor NocA-like||Zinc finger, C2H2	14134965	14137931	+	25218	upstream
chr5	ALDBGALT0000006671	ALDBGALG0000004624	--	Annotated_lncRNA	38394998	38396149	+	ENSGALT00000016953	ENSGALG00000010413	NGB	Globin||Globin-like	38418165	38420499	-	22015	downstream
chr5	ALDBGALT0000006671	ALDBGALG0000004624	--	Annotated_lncRNA	38394998	38396149	+	ENSGALT00000016923	ENSGALG00000010390	--	--	38348976	38355055	+	39942	downstream
chr5	ALDBGALT0000006671	ALDBGALG0000004624	--	Annotated_lncRNA	38394998	38396149	+	ENSGALT00000016918	ENSGALG00000010387	IRF2BPL	Interferon regulatory factor 2-binding protein 1 &amp; 2, zinc finger	38296524	38301682	-	93315	upstream
chr5	ALDBGALT0000006671	ALDBGALG0000004624	--	Annotated_lncRNA	38394998	38396149	+	ENSGALT00000017026	ENSGALG00000010457	SAMD15	-	38485865	38491154	+	89715	upstream
chr5	ALDBGALT0000006671	ALDBGALG0000004624	--	Annotated_lncRNA	38394998	38396149	+	ENSGALT00000017025	ENSGALG00000010456	--	--	38465526	38472972	-	69376	downstream
chr5	ALDBGALT0000006671	ALDBGALG0000004624	--	Annotated_lncRNA	38394998	38396149	+	ENSGALT00000037693	ENSGALG00000023099	ZDHHC22	Zinc finger, DHHC-type, palmitoyltransferase	38373447	38379925	-	15072	upstream
chr5	ALDBGALT0000006671	ALDBGALG0000004624	--	Annotated_lncRNA	38394998	38396149	+	ENSGALT00000043737	ENSGALG00000026413	--	--	38297345	38298565	+	96432	downstream
chr5	ALDBGALT0000006671	ALDBGALG0000004624	--	Annotated_lncRNA	38394998	38396149	+	ENSGALT00000037678	ENSGALG00000020410	TMED8	GOLD	38479797	38485414	-	83647	downstream
chr5	ALDBGALT0000006671	ALDBGALG0000004624	--	Annotated_lncRNA	38394998	38396149	+	ENSGALT00000037677	ENSGALG00000010458	NOXRED1	Pyrroline-5-carboxylate reductase, catalytic, N-terminal	38491459	38495653	-	95309	downstream
chr5	ALDBGALT0000006671	ALDBGALG0000004624	--	Annotated_lncRNA	38394998	38396149	+	ENSGALT00000016945	ENSGALG00000010406	TMEM63C	Domain of unknown function DUF221	38405303	38414575	+	9153	upstream
chr5	ALDBGALT0000006671	ALDBGALG0000004624	--	Annotated_lncRNA	38394998	38396149	+	ENSGALT00000016973	ENSGALG00000010423	POMT2	Glycosyl transferase, family 39||MIR motif	38432239	38456332	-	36089	downstream
chr5	ALDBGALT0000006671	ALDBGALG0000004624	--	Annotated_lncRNA	38394998	38396149	+	ENSGALT00000016986	ENSGALG00000010432	GSTZ1	Glutathione S-transferase, N-terminal||Maleylacetoacetate isomerase||Thioredoxin-like fold||Glutathione S-transferase, C-terminal||Glutathione S-transferase, C-terminal-like	38457067	38464944	+	60917	upstream
chr5	ALDBGALT0000006852	ALDBGALG0000004759	--	Annotated_lncRNA	19822484	19887345	-	ENSGALT00000012910	ENSGALG00000007948	LRRC4C	Immunoglobulin-like domain||Immunoglobulin subtype||Immunoglobulin||Immunoglobulin subtype 2||Immunoglobulin I-set||Cysteine-rich flanking region, C-terminal||Leucine-rich repeat, typical subtype||Leucine-rich repeat||Immunoglobulin V-set domain	19803071	19804987	-	17496	upstream
chr5	ALDBGALT0000006853	ALDBGALG0000004759	--	Annotated_lncRNA	19835247	20239637	-	ENSGALT00000012910	ENSGALG00000007948	LRRC4C	Immunoglobulin-like domain||Immunoglobulin subtype||Immunoglobulin||Immunoglobulin subtype 2||Immunoglobulin I-set||Cysteine-rich flanking region, C-terminal||Leucine-rich repeat, typical subtype||Leucine-rich repeat||Immunoglobulin V-set domain	19803071	19804987	-	30259	upstream
chr5	ALDBGALT0000006853	ALDBGALG0000004759	--	Annotated_lncRNA	19835247	20239637	-	ENSGALT00000042672	ENSGALG00000027667	-	Histone H5	20285857	20286395	+	46219	upstream
chr6	ALDBGALT0000007273	ALDBGALG0000005034	--	Annotated_lncRNA	11682153	11683629	-	ENSGALT00000043311	ENSGALG00000026864	ZCCHC24	Zinc finger, CCHC-type	11687381	11789723	+	3751	upstream
chr6	ALDBGALT0000007274	ALDBGALG0000005035	--	Annotated_lncRNA	11828370	11830518	-	ENSGALT00000007743	ENSGALG00000004850	ZMIZ1	Zinc finger, MIZ-type	11832318	12075273	-	1799	downstream
chr6	ALDBGALT0000007274	ALDBGALG0000005035	--	Annotated_lncRNA	11828370	11830518	-	ENSGALT00000007678	ENSGALG00000004809	PPIF	Cyclophilin-type peptidyl-prolyl cis-trans isomerase domain||Cyclophilin-like domain	11813049	11820969	-	7400	upstream
chr6	ALDBGALT0000007274	ALDBGALG0000005035	--	Annotated_lncRNA	11828370	11830518	-	ENSGALT00000043311	ENSGALG00000026864	ZCCHC24	Zinc finger, CCHC-type	11687381	11789723	+	38646	downstream
chr1	ALDBGALT0000001132	ALDBGALG0000000791	--	Annotated_lncRNA	88158856	88160016	-	ENSGALT00000036874	ENSGALG00000022866	ZNF654	Zinc finger, C2H2-like||Zinc finger, C2H2	88160579	88194012	+	562	upstream
chr1	ALDBGALT0000001132	ALDBGALG0000000791	--	Annotated_lncRNA	88158856	88160016	-	ENSGALT00000030419	ENSGALG00000015398	--	--	88134548	88146089	-	12766	upstream
chr1	ALDBGALT0000001132	ALDBGALG0000000791	--	Annotated_lncRNA	88158856	88160016	-	ENSGALT00000046220	ENSGALG00000027419	-	Immunoglobulin subtype||CD80-like, immunoglobulin C2-set||Immunoglobulin-like domain||Immunoglobulin V-set domain||Immunoglobulin	88069470	88077594	+	81261	downstream
chr1	ALDBGALT0000001132	ALDBGALG0000000791	--	Annotated_lncRNA	88158856	88160016	-	ENSGALT00000030421	ENSGALG00000015395	-	Immunoglobulin subtype	88084658	88092055	+	66800	downstream
chr1	ALDBGALT0000001132	ALDBGALG0000000791	--	Annotated_lncRNA	88158856	88160016	-	ENSGALT00000024843	ENSGALG00000015402	C3orf38	-	88198668	88205961	+	38651	upstream
chr1	ALDBGALT0000001132	ALDBGALG0000000791	--	Annotated_lncRNA	88158856	88160016	-	ENSGALT00000024837	ENSGALG00000015396	CD200	Immunoglobulin I-set||Immunoglobulin V-set domain||Immunoglobulin||Immunoglobulin V-set, subgroup||Immunoglobulin subtype||CD80-like, immunoglobulin C2-set||Immunoglobulin-like domain	88098133	88111054	+	47801	downstream
chr1	ALDBGALT0000001132	ALDBGALG0000000791	--	Annotated_lncRNA	88158856	88160016	-	ENSGALT00000024836	ENSGALG00000015395	-	Immunoglobulin subtype	88084838	88091801	+	67054	downstream
chr13	ALDBGALT0000002244	ALDBGALG0000001561	--	Annotated_lncRNA	2614976	2622264	-	ENSGALT00000003420	ENSGALG00000002184	RANBP17	Armadillo-type fold	2681554	2828621	-	59289	downstream
chr13	ALDBGALT0000002244	ALDBGALG0000001561	--	Annotated_lncRNA	2614976	2622264	-	ENSGALT00000003436	ENSGALG00000002197	NPM1	Nucleoplasmin core domain	2641231	2651587	-	18966	downstream
chr13	ALDBGALT0000002244	ALDBGALG0000001561	--	Annotated_lncRNA	2614976	2622264	-	ENSGALT00000003427	ENSGALG00000002191	TLX3	Homeodomain-like||Homeobox domain||Homeodomain, metazoa	2673915	2675387	-	51650	downstream
chr13	ALDBGALT0000002244	ALDBGALG0000001561	--	Annotated_lncRNA	2614976	2622264	-	ENSGALT00000034724	ENSGALG00000021494	--	--	2548262	2550130	-	64845	upstream
chr13	ALDBGALT0000002244	ALDBGALG0000001561	--	Annotated_lncRNA	2614976	2622264	-	ENSGALT00000003457	ENSGALG00000002208	--	--	2494529	2529293	+	85682	downstream
chr13	ALDBGALT0000002244	ALDBGALG0000001561	--	Annotated_lncRNA	2614976	2622264	-	ENSGALT00000003449	ENSGALG00000002203	FGF18	Cytokine, IL-1-like||IL-1 family/FGF family||Fibroblast growth factor family	2567435	2611832	-	3143	upstream
chr7	ALDBGALT0000007675	ALDBGALG0000005297	--	Annotated_lncRNA	12968810	12973053	-	ENSGALT00000014120	ENSGALG00000008674	RAPH1	Ubiquitin-related domain||Pleckstrin homology domain||Ras-association	13045741	13091410	+	72687	upstream
chr7	ALDBGALT0000007675	ALDBGALG0000005297	--	Annotated_lncRNA	12968810	12973053	-	ENSGALT00000014100	ENSGALG00000008656	ICOS	-	12876549	12889458	-	79351	upstream
chr7	ALDBGALT0000007675	ALDBGALG0000005297	--	Annotated_lncRNA	12968810	12973053	-	ENSGALT00000014112	ENSGALG00000008666	CTLA4	Immunoglobulin subtype||Cytotoxic T-lymphocyte antigen 4||Immunoglobulin V-set domain||Immunoglobulin V-set, subgroup	12909913	12913364	-	55445	upstream
chr7	ALDBGALT0000007675	ALDBGALG0000005297	--	Annotated_lncRNA	12968810	12973053	-	ENSGALT00000014115	ENSGALG00000008669	CD28	T cell antigen CD28	12943026	12955241	-	13568	upstream
chr7	ALDBGALT0000007677	ALDBGALG0000005298	--	Annotated_lncRNA	13093395	13098318	-	ENSGALT00000014182	ENSGALG00000008714	ABI2	Target SNARE coiled-coil domain||Variant SH3 domain||SH3 domain||Abl-interactor, homeo-domain homologous domain	13103070	13154191	-	4751	downstream
chr7	ALDBGALT0000007677	ALDBGALG0000005298	--	Annotated_lncRNA	13093395	13098318	-	ENSGALT00000014289	ENSGALG00000008786	NBEAL1	Concanavalin A-like lectin/glucanase domain||BEACH domain||Armadillo-type fold||WD40-repeat-containing domain||WD40 repeat	13190344	13266973	-	92025	downstream
chr7	ALDBGALT0000007677	ALDBGALG0000005298	--	Annotated_lncRNA	13093395	13098318	-	ENSGALT00000014220	ENSGALG00000008738	-	Class I glutamine amidotransferase-like||Peptidase S51	13181938	13187827	+	83619	upstream
chr7	ALDBGALT0000007677	ALDBGALG0000005298	--	Annotated_lncRNA	13093395	13098318	-	ENSGALT00000014120	ENSGALG00000008674	RAPH1	Ubiquitin-related domain||Pleckstrin homology domain||Ras-association	13045741	13091410	+	1984	downstream
chr7	ALDBGALT0000007677	ALDBGALG0000005298	--	Annotated_lncRNA	13093395	13098318	-	ENSGALT00000014207	ENSGALG00000008730	CYP20A1	Cytochrome P450, E-class, group I||Cytochrome P450, E-class, group IV||Cytochrome P450	13169486	13182609	-	71167	downstream
chr7	ALDBGALT0000007676	ALDBGALG0000005297	--	Annotated_lncRNA	12968810	12973053	-	ENSGALT00000014120	ENSGALG00000008674	RAPH1	Ubiquitin-related domain||Pleckstrin homology domain||Ras-association	13045741	13091410	+	72687	upstream
chr7	ALDBGALT0000007676	ALDBGALG0000005297	--	Annotated_lncRNA	12968810	12973053	-	ENSGALT00000014100	ENSGALG00000008656	ICOS	-	12876549	12889458	-	79351	upstream
chr7	ALDBGALT0000007676	ALDBGALG0000005297	--	Annotated_lncRNA	12968810	12973053	-	ENSGALT00000014112	ENSGALG00000008666	CTLA4	Immunoglobulin subtype||Cytotoxic T-lymphocyte antigen 4||Immunoglobulin V-set domain||Immunoglobulin V-set, subgroup	12909913	12913364	-	55445	upstream
chr7	ALDBGALT0000007676	ALDBGALG0000005297	--	Annotated_lncRNA	12968810	12973053	-	ENSGALT00000014115	ENSGALG00000008669	CD28	T cell antigen CD28	12943026	12955241	-	13568	upstream
chr7	ALDBGALT0000007673	ALDBGALG0000005296	--	Annotated_lncRNA	12258629	12261456	-	ENSGALT00000021926	ENSGALG00000013448	PARD3B	PDZ domain||Protein of unknown function DUF3534	12338384	12612881	-	76927	downstream
chr7	ALDBGALT0000007673	ALDBGALG0000005296	--	Annotated_lncRNA	12258629	12261456	-	ENSGALT00000014048	ENSGALG00000008621	NRP2	Neuropilin||Concanavalin A-like lectin/glucanase domain||CUB domain||Neuropilin-1, C-terminal||MAM domain||Coagulation factor 5/8 C-terminal type domain||Galactose-binding domain-like	12175545	12233520	-	25108	upstream
chr7	ALDBGALT0000007678	ALDBGALG0000005299	--	Annotated_lncRNA	14933326	14934055	-	ENSGALT00000033300	ENSGALG00000009135	PLEKHA3	Pleckstrin homology domain	14887747	14903030	-	30295	upstream
chr7	ALDBGALT0000007678	ALDBGALG0000005299	--	Annotated_lncRNA	14933326	14934055	-	ENSGALT00000014894	ENSGALG00000009149	FKBP7	EF-hand domain||Peptidyl-prolyl cis-trans isomerase, FKBP-type, domain	14902995	14907636	+	25689	downstream
chr7	ALDBGALT0000007678	ALDBGALG0000005299	--	Annotated_lncRNA	14933326	14934055	-	ENSGALT00000014983	ENSGALG00000009202	RBM45	RNA recognition motif domain	15031727	15042794	-	97671	downstream
chr7	ALDBGALT0000007678	ALDBGALG0000005299	--	Annotated_lncRNA	14933326	14934055	-	ENSGALT00000038760	ENSGALG00000023439	DFNB59	Gasdermin	14909332	14917988	-	15337	upstream
chr7	ALDBGALT0000007678	ALDBGALG0000005299	--	Annotated_lncRNA	14933326	14934055	-	ENSGALT00000014942	ENSGALG00000009172	OSBPL6	Oxysterol-binding protein||Pleckstrin homology domain	14935828	14977668	-	1772	downstream
chr7	ALDBGALT0000007678	ALDBGALG0000005299	--	Annotated_lncRNA	14933326	14934055	-	ENSGALT00000043948	ENSGALG00000026366	MYPN	Immunoglobulin||Serine-threonine/tyrosine-protein kinase catalytic domain||Immunoglobulin V-set, subgroup||Immunoglobulin subtype 2||Protein kinase-like domain||Fibronectin type III||Immunoglobulin-like domain||Serine/threonine/dual specificity protein kinase, catalytic domain||Protein kinase domain||Ribonuclease H-like domain||von Willebrand factor, type A||Tyrosine-protein kinase, catalytic dom…	14695977	14885623	+	47702	downstream
chr5	LNC_000965	XLOC_033190	--	Novel_lncRNA	37506264	37510930	+	ENSGALT00000043488	ENSGALG00000028037	FOS	AP-1 transcription factor||Transcription factor, Skn-1-like, DNA-binding domain||Basic-leucine zipper domain	37501649	37502995	+	3268	downstream
chr5	LNC_000965	XLOC_033190	--	Novel_lncRNA	37506264	37510930	+	ENSGALT00000045897	ENSGALG00000027282	C14orf1	Erg28	37607278	37608782	-	96347	downstream
chr5	LNC_000965	XLOC_033190	--	Novel_lncRNA	37506264	37510930	+	ENSGALT00000037710	ENSGALG00000010340	TTLL5	Tubulin-tyrosine ligase/Tubulin polyglutamylase	37609608	37728316	+	98677	upstream
chr5	LNC_000965	XLOC_033190	--	Novel_lncRNA	37506264	37510930	+	ENSGALT00000037727	ENSGALG00000010307	ACYP1	Acylphosphatase-like domain||Acylphosphatase	37431802	37432761	-	73502	upstream
chr5	LNC_000965	XLOC_033190	--	Novel_lncRNA	37506264	37510930	+	ENSGALT00000016763	ENSGALG00000010304	MLH3	MutL, C-terminal, dimerisation||Histidine kinase-like ATPase, C-terminal domain||Ribosomal protein S5 domain 2-type fold||DNA mismatch repair protein, C-terminal	37413704	37431030	-	75233	upstream
chr5	LNC_000965	XLOC_033190	--	Novel_lncRNA	37506264	37510930	+	ENSGALT00000016834	ENSGALG00000010340	TTLL5	Tubulin-tyrosine ligase/Tubulin polyglutamylase	37609205	37728665	+	98274	upstream
chr5	LNC_000965	XLOC_033190	--	Novel_lncRNA	37506264	37510930	+	ENSGALT00000016803	ENSGALG00000010322	JDP2	Transcription factor, Skn-1-like, DNA-binding domain||AP-1 transcription factor||Basic-leucine zipper domain	37546189	37550495	+	35258	upstream
chr5	LNC_000965	XLOC_033190	--	Novel_lncRNA	37506264	37510930	+	ENSGALT00000016770	ENSGALG00000010309	ZC2HC1C	-	37434156	37436408	+	69855	downstream
chr5	LNC_000965	XLOC_033190	--	Novel_lncRNA	37506264	37510930	+	ENSGALT00000016799	ENSGALG00000010318	TMED10	GOLD	37468792	37483006	-	23257	upstream
chr5	LNC_000965	XLOC_033190	--	Novel_lncRNA	37506264	37510930	+	ENSGALT00000016804	ENSGALG00000010323	BATF	Basic-leucine zipper domain||AP-1 transcription factor||Transcription factor, Skn-1-like, DNA-binding domain	37562117	37567648	+	51186	upstream
chr5	LNC_000965	XLOC_033190	--	Novel_lncRNA	37506264	37510930	+	ENSGALT00000016809	ENSGALG00000010326	FLVCR2	Major facilitator superfamily||Major facilitator superfamily domain	37575337	37599366	+	64406	upstream
chr5	LNC_000965	XLOC_033190	--	Novel_lncRNA	37506264	37510930	+	ENSGALT00000016756	ENSGALG00000010301	EIF2B2	Initiation factor 2B-related	37406611	37412371	+	93892	downstream
chr5	LNC_000965	XLOC_033190	--	Novel_lncRNA	37506264	37510930	+	ENSGALT00000016792	ENSGALG00000010314	NEK9	Serine-threonine/tyrosine-protein kinase catalytic domain||Regulator of chromosome condensation, RCC1||Tyrosine-protein kinase, catalytic domain||Regulator of chromosome condensation 1/beta-lactamase-inhibitor protein II||Protein kinase-like domain||Protein kinase domain||Serine/threonine/dual specificity protein kinase, catalytic domain	37442481	37464017	-	42246	upstream
chr5	LNC_000964	XLOC_033171	--	Novel_lncRNA	36970954	36975030	+	ENSGALT00000032568	ENSGALG00000010206	BBOF1	-	37003760	37012621	+	28729	upstream
chr5	LNC_000964	XLOC_033171	--	Novel_lncRNA	36970954	36975030	+	ENSGALT00000016505	ENSGALG00000010154	GEMIN2	Gem-associated protein 2, metazoa	36871372	36880109	+	90844	downstream
chr5	LNC_000964	XLOC_033171	--	Novel_lncRNA	36970954	36975030	+	ENSGALT00000016532	ENSGALG00000010167	PNN	Pinin/SDK/MemA protein||Pinin/SDK	36884690	36894010	+	76943	downstream
chr5	LNC_000964	XLOC_033171	--	Novel_lncRNA	36970954	36975030	+	ENSGALT00000016569	ENSGALG00000010192	FBXO33	-	36932268	36950848	-	20105	upstream
chr5	LNC_000964	XLOC_033171	--	Novel_lncRNA	36970954	36975030	+	ENSGALT00000016575	ENSGALG00000010196	FAM161B	Uncharacterised protein family UPF0564	36969905	36977054	-	-4077	antisense
chr5	LNC_000964	XLOC_033171	--	Novel_lncRNA	36970954	36975030	+	ENSGALT00000016512	ENSGALG00000010157	TRAPPC6B	Transport protein particle (TRAPP) component||NO signalling/Golgi transport ligand-binding domain	36880151	36883970	-	86983	upstream
chr5	LNC_000964	XLOC_033171	--	Novel_lncRNA	36970954	36975030	+	ENSGALT00000016576	ENSGALG00000010197	COQ6	Monooxygenase, FAD-binding||Ubiquinone biosynthesis monooxygenase, COQ6-type||Ubiquinone biosynthesis hydroxylase, UbiH/UbiF/UbiI/COQ6||Aromatic-ring hydroxylase-like	36978464	36985973	+	3433	upstream
chr5	LNC_000964	XLOC_033171	--	Novel_lncRNA	36970954	36975030	+	ENSGALT00000016562	ENSGALG00000010189	-	tRNA-binding arm||SH3 domain||Variant SH3 domain	36900539	36929278	+	41675	downstream
chr5	LNC_000964	XLOC_033171	--	Novel_lncRNA	36970954	36975030	+	ENSGALT00000016570	ENSGALG00000010193	ZNF410	Zinc finger, C2H2-like||Zinc finger, C2H2	36952636	36968699	+	2254	downstream
chr5	LNC_000964	XLOC_033171	--	Novel_lncRNA	36970954	36975030	+	ENSGALT00000032565	ENSGALG00000020419	LIN52	Protein LIN52	37025663	37064969	+	50632	upstream
chr5	LNC_000964	XLOC_033171	--	Novel_lncRNA	36970954	36975030	+	ENSGALT00000016585	ENSGALG00000010202	ENTPD5	Nucleoside phosphatase GDA1/CD39	36989049	37003244	-	14018	downstream
chr5	LNC_000964	XLOC_033171	--	Novel_lncRNA	36970954	36975030	+	ENSGALT00000016604	ENSGALG00000010211	ALDH6A1	Aldehyde/histidinol dehydrogenase||Methylmalonate-semialdehyde dehydrogenase||Aldehyde dehydrogenase domain	37016493	37025856	-	41462	downstream
chr5	LNC_000967	XLOC_033220	--	Novel_lncRNA	38360484	38368578	+	ENSGALT00000016953	ENSGALG00000010413	NGB	Globin||Globin-like	38418165	38420499	-	49586	downstream
chr5	LNC_000967	XLOC_033220	--	Novel_lncRNA	38360484	38368578	+	ENSGALT00000032554	ENSGALG00000020411	--	--	38261372	38262187	+	98296	downstream
chr5	LNC_000967	XLOC_033220	--	Novel_lncRNA	38360484	38368578	+	ENSGALT00000016923	ENSGALG00000010390	--	--	38348976	38355055	+	5428	downstream
chr5	LNC_000967	XLOC_033220	--	Novel_lncRNA	38360484	38368578	+	ENSGALT00000016918	ENSGALG00000010387	IRF2BPL	Interferon regulatory factor 2-binding protein 1 &amp; 2, zinc finger	38296524	38301682	-	58801	upstream
chr5	LNC_000967	XLOC_033220	--	Novel_lncRNA	38360484	38368578	+	ENSGALT00000017025	ENSGALG00000010456	--	--	38465526	38472972	-	96947	downstream
chr5	LNC_000967	XLOC_033220	--	Novel_lncRNA	38360484	38368578	+	ENSGALT00000037693	ENSGALG00000023099	ZDHHC22	Zinc finger, DHHC-type, palmitoyltransferase	38373447	38379925	-	4868	downstream
chr5	LNC_000967	XLOC_033220	--	Novel_lncRNA	38360484	38368578	+	ENSGALT00000037694	ENSGALG00000023100	--	--	38263907	38265306	+	95177	downstream
chr5	LNC_000967	XLOC_033220	--	Novel_lncRNA	38360484	38368578	+	ENSGALT00000043737	ENSGALG00000026413	--	--	38297345	38298565	+	61918	downstream
chr5	LNC_000967	XLOC_033220	--	Novel_lncRNA	38360484	38368578	+	ENSGALT00000016945	ENSGALG00000010406	TMEM63C	Domain of unknown function DUF221	38405303	38414575	+	36724	upstream
chr5	LNC_000967	XLOC_033220	--	Novel_lncRNA	38360484	38368578	+	ENSGALT00000016973	ENSGALG00000010423	POMT2	Glycosyl transferase, family 39||MIR motif	38432239	38456332	-	63660	downstream
chr5	LNC_000967	XLOC_033220	--	Novel_lncRNA	38360484	38368578	+	ENSGALT00000016986	ENSGALG00000010432	GSTZ1	Glutathione S-transferase, N-terminal||Maleylacetoacetate isomerase||Thioredoxin-like fold||Glutathione S-transferase, C-terminal||Glutathione S-transferase, C-terminal-like	38457067	38464944	+	88488	upstream
chr5	LNC_000966	XLOC_033190	--	Novel_lncRNA	37506315	37510930	+	ENSGALT00000043488	ENSGALG00000028037	FOS	AP-1 transcription factor||Transcription factor, Skn-1-like, DNA-binding domain||Basic-leucine zipper domain	37501649	37502995	+	3319	downstream
chr5	LNC_000966	XLOC_033190	--	Novel_lncRNA	37506315	37510930	+	ENSGALT00000045897	ENSGALG00000027282	C14orf1	Erg28	37607278	37608782	-	96347	downstream
chr5	LNC_000966	XLOC_033190	--	Novel_lncRNA	37506315	37510930	+	ENSGALT00000037710	ENSGALG00000010340	TTLL5	Tubulin-tyrosine ligase/Tubulin polyglutamylase	37609608	37728316	+	98677	upstream
chr5	LNC_000966	XLOC_033190	--	Novel_lncRNA	37506315	37510930	+	ENSGALT00000037727	ENSGALG00000010307	ACYP1	Acylphosphatase-like domain||Acylphosphatase	37431802	37432761	-	73553	upstream
chr5	LNC_000966	XLOC_033190	--	Novel_lncRNA	37506315	37510930	+	ENSGALT00000016763	ENSGALG00000010304	MLH3	MutL, C-terminal, dimerisation||Histidine kinase-like ATPase, C-terminal domain||Ribosomal protein S5 domain 2-type fold||DNA mismatch repair protein, C-terminal	37413704	37431030	-	75284	upstream
chr5	LNC_000966	XLOC_033190	--	Novel_lncRNA	37506315	37510930	+	ENSGALT00000016834	ENSGALG00000010340	TTLL5	Tubulin-tyrosine ligase/Tubulin polyglutamylase	37609205	37728665	+	98274	upstream
chr5	LNC_000966	XLOC_033190	--	Novel_lncRNA	37506315	37510930	+	ENSGALT00000016803	ENSGALG00000010322	JDP2	Transcription factor, Skn-1-like, DNA-binding domain||AP-1 transcription factor||Basic-leucine zipper domain	37546189	37550495	+	35258	upstream
chr5	LNC_000966	XLOC_033190	--	Novel_lncRNA	37506315	37510930	+	ENSGALT00000016770	ENSGALG00000010309	ZC2HC1C	-	37434156	37436408	+	69906	downstream
chr5	LNC_000966	XLOC_033190	--	Novel_lncRNA	37506315	37510930	+	ENSGALT00000016799	ENSGALG00000010318	TMED10	GOLD	37468792	37483006	-	23308	upstream
chr5	LNC_000966	XLOC_033190	--	Novel_lncRNA	37506315	37510930	+	ENSGALT00000016804	ENSGALG00000010323	BATF	Basic-leucine zipper domain||AP-1 transcription factor||Transcription factor, Skn-1-like, DNA-binding domain	37562117	37567648	+	51186	upstream
chr5	LNC_000966	XLOC_033190	--	Novel_lncRNA	37506315	37510930	+	ENSGALT00000016809	ENSGALG00000010326	FLVCR2	Major facilitator superfamily||Major facilitator superfamily domain	37575337	37599366	+	64406	upstream
chr5	LNC_000966	XLOC_033190	--	Novel_lncRNA	37506315	37510930	+	ENSGALT00000016756	ENSGALG00000010301	EIF2B2	Initiation factor 2B-related	37406611	37412371	+	93943	downstream
chr5	LNC_000966	XLOC_033190	--	Novel_lncRNA	37506315	37510930	+	ENSGALT00000016792	ENSGALG00000010314	NEK9	Serine-threonine/tyrosine-protein kinase catalytic domain||Regulator of chromosome condensation, RCC1||Tyrosine-protein kinase, catalytic domain||Regulator of chromosome condensation 1/beta-lactamase-inhibitor protein II||Protein kinase-like domain||Protein kinase domain||Serine/threonine/dual specificity protein kinase, catalytic domain	37442481	37464017	-	42297	upstream
chr5	LNC_000961	XLOC_032975	--	Novel_lncRNA	25451331	25453488	+	ENSGALT00000015117	ENSGALG00000009292	-	Acyl-CoA thioesterase, long chain||BAAT/Acyl-CoA thioester hydrolase C-terminal||Acyl-CoA thioester hydrolase/bile acid-CoA amino acid N-acetyltransferase||Alpha/Beta hydrolase fold||Serine hydrolase FSH	25464271	25468294	-	10782	downstream
chr5	LNC_000961	XLOC_032975	--	Novel_lncRNA	25451331	25453488	+	ENSGALT00000015071	ENSGALG00000009260	TMEM62	Metallo-dependent phosphatase-like	25335010	25354971	+	96359	downstream
chr5	LNC_000961	XLOC_032975	--	Novel_lncRNA	25451331	25453488	+	ENSGALT00000015102	ENSGALG00000009282	ELMSAN1	Zinc finger, C2H2||Homeodomain-like||ELM2 domain||SANT/Myb domain	25416074	25435302	+	16028	downstream
chr5	LNC_000961	XLOC_032975	--	Novel_lncRNA	25451331	25453488	+	ENSGALT00000038149	ENSGALG00000023243	-	BAAT/Acyl-CoA thioester hydrolase C-terminal||Acyl-CoA thioesterase, long chain||Alpha/Beta hydrolase fold||Acyl-CoA thioester hydrolase/bile acid-CoA amino acid N-acetyltransferase	25458305	25463132	-	4816	downstream
chr5	LNC_000961	XLOC_032975	--	Novel_lncRNA	25451331	25453488	+	ENSGALT00000045773	ENSGALG00000028568	DNAL1	-	25442071	25455684	-	-2158	antisense
chr5	LNC_000961	XLOC_032975	--	Novel_lncRNA	25451331	25453488	+	ENSGALT00000032631	ENSGALG00000009269	PTGR2	GroES (chaperonin 10)-like||Polyketide synthase, enoylreductase domain||Alcohol dehydrogenase, C-terminal	25360139	25374389	-	76941	upstream
chr5	LNC_000961	XLOC_032975	--	Novel_lncRNA	25451331	25453488	+	ENSGALT00000015137	ENSGALG00000009300	NUMB	Numb/numb-like||PTB/PI domain||NUMB domain||Tensin phosphotyrosine-binding domain	25492780	25585952	+	39291	upstream
chr5	LNC_000961	XLOC_032975	--	Novel_lncRNA	25451331	25453488	+	ENSGALT00000032630	ENSGALG00000020454	C5H14ORF169	JmjC domain	25484258	25486063	-	30769	downstream
chr5	LNC_000960	XLOC_032949	--	Novel_lncRNA	24318096	24326932	+	ENSGALT00000014094	ENSGALG00000008653	MGA	Transcription factor, T-box||p53-like transcription factor, DNA-binding||Myc-type, basic helix-loop-helix (bHLH) domain	24268925	24313980	+	4115	downstream
chr5	LNC_000960	XLOC_032949	--	Novel_lncRNA	24318096	24326932	+	ENSGALT00000014067	ENSGALG00000008631	TYRO3	Serine-threonine/tyrosine-protein kinase catalytic domain||Immunoglobulin||Tyrosine-protein kinase, catalytic domain||Protein kinase-like domain||Immunoglobulin subtype 2||Fibronectin type III||Immunoglobulin I-set||Immunoglobulin-like domain||Immunoglobulin subtype||Serine/threonine/dual specificity protein kinase, catalytic domain||Immunoglobulin V-set domain||Protein kinase domain	24215769	24250023	+	68072	downstream
chr5	LNC_000960	XLOC_032949	--	Novel_lncRNA	24318096	24326932	+	ENSGALT00000014145	ENSGALG00000008692	MAPKBP1	WD40-repeat-containing domain||WD40 repeat||Translation initiation factor, beta propellor-like domain	24330575	24419530	+	3642	upstream
chr5	LNC_000960	XLOC_032949	--	Novel_lncRNA	24318096	24326932	+	ENSGALT00000044740	ENSGALG00000026846	JMJD7	JmjC domain	24424421	24430668	+	97488	upstream
chr5	LNC_000963	XLOC_033147	--	Novel_lncRNA	35137844	35139872	+	ENSGALT00000016250	ENSGALG00000010002	--	--	35019006	35118292	-	19551	upstream
chr5	LNC_000963	XLOC_033147	--	Novel_lncRNA	35137844	35139872	+	ENSGALT00000043316	ENSGALG00000025755	SPTSSA	Small subunit of serine palmitoyltransferase-like	35180406	35184854	-	40533	downstream
chr5	LNC_000963	XLOC_033147	--	Novel_lncRNA	35137844	35139872	+	ENSGALT00000016256	ENSGALG00000010007	EAPP	E2F-associated phosphoprotein	35188533	35193787	-	48660	downstream
chr5	LNC_000963	XLOC_033147	--	Novel_lncRNA	35137844	35139872	+	ENSGALT00000016282	ENSGALG00000010025	SNX6	Sorting nexin-5/6/32||Phox homologous domain||Vps5 C-terminal||BAR domain	35195367	35218018	-	55494	downstream
chr5	LNC_000962	XLOC_033075	--	Novel_lncRNA	29864239	29868325	+	ENSGALT00000015838	ENSGALG00000009731	ARHGAP11A	Rho GTPase activation protein||Rho GTPase-activating protein domain	29892119	29903672	-	23793	downstream
chr5	LNC_000962	XLOC_033075	--	Novel_lncRNA	29864239	29868325	+	ENSGALT00000015828	ENSGALG00000009725	SCG5	Neuroendocrine 7B2 precursor	29864000	29890748	-	-4087	antisense
chr5	LNC_000962	XLOC_033075	--	Novel_lncRNA	29864239	29868325	+	ENSGALT00000015826	ENSGALG00000009723	FMN1	Formin, FH2 domain||Formin homology family, Cappuccino subfamily	29701247	29817292	+	46946	downstream
chr5	LNC_000962	XLOC_033075	--	Novel_lncRNA	29864239	29868325	+	ENSGALT00000015827	ENSGALG00000009724	GREM1	DAN||Gremlin precursor||Cystine knot, C-terminal	29842277	29849273	-	14965	upstream
chr5	LNC_000962	XLOC_033075	--	Novel_lncRNA	29864239	29868325	+	ENSGALT00000032601	ENSGALG00000009740	RASGRP1	Protein kinase C-like, phorbol ester/diacylglycerol-binding domain||Ras guanine nucleotide exchange factor domain||Diacylglycerol/phorbol-ester binding||Ras guanine-nucleotide exchange factors catalytic domain||EF-hand domain	29940334	29974856	+	72008	upstream
chr5	LNC_000962	XLOC_033075	--	Novel_lncRNA	29864239	29868325	+	ENSGALT00000044056	ENSGALG00000009731	ARHGAP11A	Rho GTPase activation protein||Rho GTPase-activating protein domain	29890442	29901125	-	22116	downstream
chr5	LNC_000969	XLOC_033335	--	Novel_lncRNA	45011667	45020014	+	ENSGALT00000044876	ENSGALG00000028598	SERPINA12	Serpin domain	44883413	44951081	-	60585	upstream
chr5	LNC_000969	XLOC_033335	--	Novel_lncRNA	45011667	45020014	+	ENSGALT00000037569	ENSGALG00000010999	DICER1	Dicer dimerisation domain||Helicase, C-terminal||DEAD/DEAH box helicase domain||P-loop containing nucleoside triphosphate hydrolase||Helicase/UvrB domain||Double-stranded RNA-binding domain||Helicase superfamily 1/2, ATP-binding domain||Ribonuclease III domain||PAZ domain	45092963	45128794	-	72948	downstream
chr5	LNC_000969	XLOC_033335	--	Novel_lncRNA	45011667	45020014	+	ENSGALT00000017878	ENSGALG00000010974	GSC	Homeobox domain||Homeodomain-like	44981707	44983006	-	28660	upstream
chr5	LNC_000968	XLOC_033332	--	Novel_lncRNA	44701747	44705757	+	ENSGALT00000017868	ENSGALG00000020391	SERPINA10	Serpin domain	44772723	44777393	-	66965	downstream
chr5	LNC_000968	XLOC_033332	--	Novel_lncRNA	44701747	44705757	+	ENSGALT00000017692	ENSGALG00000010884	DDX24	Helicase, C-terminal||RNA helicase, DEAD-box type, Q motif||DEAD/DEAH box helicase domain||P-loop containing nucleoside triphosphate hydrolase||Helicase superfamily 1/2, ATP-binding domain	44684680	44696942	-	4804	upstream
chr5	LNC_000968	XLOC_033332	--	Novel_lncRNA	44701747	44705757	+	ENSGALT00000045020	ENSGALG00000029070	FAM181A	-	44620874	44621429	+	80317	downstream
chr5	LNC_000968	XLOC_033332	--	Novel_lncRNA	44701747	44705757	+	ENSGALT00000017871	ENSGALG00000010969	SERPINA4	Serpin domain	44796360	44807681	-	90602	downstream
chr5	LNC_000968	XLOC_033332	--	Novel_lncRNA	44701747	44705757	+	ENSGALT00000017687	ENSGALG00000010881	ASB2	Ankyrin repeat||SOCS protein, C-terminal||Ankyrin repeat-containing domain	44628421	44646454	-	55292	upstream
chr5	LNC_000968	XLOC_033332	--	Novel_lncRNA	44701747	44705757	+	ENSGALT00000017823	ENSGALG00000010950	PPP4R4	HEAT, type 2||Armadillo-type fold	44707006	44769350	+	1248	upstream
chr12	ALDBGALT0000002113	ALDBGALG0000001472	--	Annotated_lncRNA	18095794	18097488	-	ENSGALT00000013455	ENSGALG00000008267	IL5RA	Fibronectin type III||Interleukin-6 receptor alpha, binding	18078117	18088566	-	7227	upstream
chr12	ALDBGALT0000002113	ALDBGALG0000001472	--	Annotated_lncRNA	18095794	18097488	-	ENSGALT00000013444	ENSGALG00000008263	FAR-1	Immunoglobulin-like domain||Immunoglobulin subtype||Immunoglobulin||Immunoglobulin V-set domain||Immunoglobulin subtype 2||Fibronectin type III||Immunoglobulin I-set	17814860	18073537	+	22256	downstream
chr12	ALDBGALT0000002113	ALDBGALG0000001472	--	Annotated_lncRNA	18095794	18097488	-	ENSGALT00000046148	ENSGALG00000008267	IL5RA	Fibronectin type III||Interleukin-6 receptor alpha, binding	18074353	18088566	-	7227	upstream
chr12	ALDBGALT0000002113	ALDBGALG0000001472	--	Annotated_lncRNA	18095794	18097488	-	ENSGALT00000033297	ENSGALG00000020778	--	--	18118654	18131161	-	21165	downstream
chr12	ALDBGALT0000002113	ALDBGALG0000001472	--	Annotated_lncRNA	18095794	18097488	-	ENSGALT00000013466	ENSGALG00000008274	CRBN	PUA-like domain||Peptidase S16, lon N-terminal	18098444	18108971	-	955	downstream
chr12	ALDBGALT0000002113	ALDBGALG0000001472	--	Annotated_lncRNA	18095794	18097488	-	ENSGALT00000028052	ENSGALG00000017368	TRNT1	Poly A polymerase, head domain	18091843	18095079	+	714	downstream
chrZ	LNC_001225	XLOC_041038	--	Novel_lncRNA	7048559	7052347	-	ENSGALT00000022916	ENSGALG00000014168	NOL6	Nrap protein	7110084	7146446	-	57736	downstream
chrZ	LNC_001225	XLOC_041038	--	Novel_lncRNA	7048559	7052347	-	ENSGALT00000003866	ENSGALG00000018534	-	Major intrinsic protein||Aquaporin 3||Aquaporin-like	6979284	7000044	-	48514	upstream
chrZ	LNC_001225	XLOC_041038	--	Novel_lncRNA	7048559	7052347	-	ENSGALT00000039551	ENSGALG00000002419	KIAA1328	-	6804920	6961626	-	86932	upstream
chrZ	LNC_001225	XLOC_041038	--	Novel_lncRNA	7048559	7052347	-	ENSGALT00000046118	ENSGALG00000026884	PINLYP	CD59 antigen||Phospholipase A2 inhibitor	7020206	7022821	-	25737	upstream
chrZ	LNC_001225	XLOC_041038	--	Novel_lncRNA	7048559	7052347	-	ENSGALT00000003868	ENSGALG00000002452	AQP3	Aquaporin 3||Aquaporin-like||Major intrinsic protein	7053682	7068826	-	1334	downstream
chrZ	LNC_001225	XLOC_041038	--	Novel_lncRNA	7048559	7052347	-	ENSGALT00000045400	ENSGALG00000026547	TPGS2	SMI1/KNR4 like domain	6961970	6988343	+	60215	downstream
chrZ	LNC_001224	XLOC_040980	--	Novel_lncRNA	81040240	81045543	+	ENSGALT00000029784	ENSGALG00000018874	SNX24	Phox homologous domain	81101071	81177259	+	55527	upstream
chrZ	LNC_001224	XLOC_040980	--	Novel_lncRNA	81040240	81045543	+	ENSGALT00000008552	ENSGALG00000005330	SNCAIP	Ankyrin repeat-containing domain||Ankyrin repeat	80929219	80978534	+	61705	downstream
chrZ	LNC_001224	XLOC_040980	--	Novel_lncRNA	81040240	81045543	+	ENSGALT00000008561	ENSGALG00000005337	SNX2	Vps5 C-terminal||Phox homologous domain||Sorting nexin, N-terminal	81065452	81098201	+	19908	upstream
chrZ	LNC_001224	XLOC_040980	--	Novel_lncRNA	81040240	81045543	+	ENSGALT00000044225	ENSGALG00000028730	--	--	81048488	81048640	-	2944	downstream
chr12	ALDBGALT0000002026	ALDBGALG0000001407	--	Annotated_lncRNA	16875424	16876576	+	ENSGALT00000012761	ENSGALG00000007862	CNTN3	Immunoglobulin subtype||Immunoglobulin-like domain||Fibronectin type III||Immunoglobulin I-set||Immunoglobulin subtype 2||Immunoglobulin V-set domain||Immunoglobulin	16877532	16970255	-	955	downstream
chr6	ALDBGALT0000007079	ALDBGALG0000004909	--	Annotated_lncRNA	8590016	8592151	+	ENSGALT00000041024	ENSGALG00000024288	--	--	8687539	8689635	+	95387	upstream
chr6	ALDBGALT0000007079	ALDBGALG0000004909	--	Annotated_lncRNA	8590016	8592151	+	ENSGALT00000005037	ENSGALG00000003176	-	Rho GTPase-activating protein domain||Rho GTPase activation protein	8624987	8642940	+	32835	upstream
chr6	ALDBGALT0000007079	ALDBGALG0000004909	--	Annotated_lncRNA	8590016	8592151	+	ENSGALT00000005015	ENSGALG00000003165	CCDC6	Protein of unknown function DUF2046	8534858	8570007	+	20008	downstream
chr6	ALDBGALT0000007079	ALDBGALG0000004909	--	Annotated_lncRNA	8590016	8592151	+	ENSGALT00000005033	ENSGALG00000003172	SLC16A9	Major facilitator superfamily domain||Major facilitator superfamily	8593497	8611821	+	1345	upstream
chr6	ALDBGALT0000007079	ALDBGALG0000004909	--	Annotated_lncRNA	8590016	8592151	+	ENSGALT00000041033	ENSGALG00000003135	chAnk3	Ankyrin repeat||ZU5 domain||Death-like domain||Death domain||Ankyrin repeat-containing domain	8174622	8516386	+	73629	downstream
chr3	LNC_000827	XLOC_028645	--	Novel_lncRNA	50256490	50286213	-	ENSGALT00000037546	ENSGALG00000023054	--	--	50322346	50368673	-	36132	downstream
chr7	LNC_001083	XLOC_036780	--	Novel_lncRNA	24725967	24728026	+	ENSGALT00000018925	ENSGALG00000011592	MRAS	Ran GTPase||Small GTPase superfamily, Rab type||Small GTPase superfamily, Ras type||Mitochondrial Rho-like||Small GTP-binding protein domain||Small GTPase superfamily, ARF/SAR type||Small GTPase superfamily, Rho type||Elongation factor, GTP-binding domain||P-loop containing nucleoside triphosphate hydrolase||Small GTPase superfamily	24731579	24765366	+	3552	upstream
chr7	LNC_001083	XLOC_036780	--	Novel_lncRNA	24725967	24728026	+	ENSGALT00000018926	ENSGALG00000011593	TMEM177	-	24797914	24798846	+	69887	upstream
chr6	ALDBGALT0000007071	ALDBGALG0000004902	--	Annotated_lncRNA	7550393	7573867	+	ENSGALT00000004693	ENSGALG00000002967	ZNF365	-	7641846	7657585	-	67978	downstream
chr6	ALDBGALT0000007071	ALDBGALG0000004902	--	Annotated_lncRNA	7550393	7573867	+	ENSGALT00000004715	ENSGALG00000002980	RTKN2	Pleckstrin homology domain||HR1 rho-binding repeat	7670732	7703464	+	96864	upstream
chr6	ALDBGALT0000007071	ALDBGALG0000004902	--	Annotated_lncRNA	7550393	7573867	+	ENSGALT00000041074	ENSGALG00000024306	--	--	7518923	7535590	+	14802	downstream
chr6	ALDBGALT0000007071	ALDBGALG0000004902	--	Annotated_lncRNA	7550393	7573867	+	ENSGALT00000045021	ENSGALG00000002967	ZNF365	-	7640976	7657585	-	67108	downstream
chr6	ALDBGALT0000007071	ALDBGALG0000004902	--	Annotated_lncRNA	7550393	7573867	+	ENSGALT00000004683	ENSGALG00000002961	--	--	7538041	7543968	+	6424	downstream
chr7	LNC_001084	XLOC_036812	--	Novel_lncRNA	26049155	26051838	+	ENSGALT00000019105	ENSGALG00000011686	SEMA5B	Sema domain||Thrombospondin, type 1 repeat||Plexin-like fold	26051937	26233120	-	98	downstream
chr7	LNC_001084	XLOC_036812	--	Novel_lncRNA	26049155	26051838	+	ENSGALT00000019085	ENSGALG00000011677	HSPBAP1	HSPB1-associated protein 1||JmjC domain	25948982	25983250	-	65904	upstream
chr7	LNC_001084	XLOC_036812	--	Novel_lncRNA	26049155	26051838	+	ENSGALT00000019090	ENSGALG00000011679	DIRC2	Major facilitator superfamily domain	25983768	26039837	+	9317	downstream
chr3	LNC_000819	XLOC_028341	--	Novel_lncRNA	31882633	31902120	-	ENSGALT00000037966	ENSGALG00000010597	CRIM1	Hirudin/antistatin||von Willebrand factor, type C||Antistasin-like domain||VWC out||Insulin-like growth factor-binding protein, IGFBP	31632109	31793597	-	89035	upstream
chr3	LNC_000818	XLOC_028341	--	Novel_lncRNA	31877408	31902131	-	ENSGALT00000037966	ENSGALG00000010597	CRIM1	Hirudin/antistatin||von Willebrand factor, type C||Antistasin-like domain||VWC out||Insulin-like growth factor-binding protein, IGFBP	31632109	31793597	-	83810	upstream
chr9	ALDBGALT0000008058	ALDBGALG0000005564	--	Annotated_lncRNA	7471837	7472628	+	ENSGALT00000008412	ENSGALG00000005236	FARSB	B3/B4 tRNA-binding domain||Phenylalanyl-tRNA synthetase, class IIc, beta subunit, archae/euk cytosolic||Phenylalanyl-tRNA synthetase, B3/B4||tRNA synthetase, B5-domain||DNA binding domain, putative	7473709	7508041	-	1080	downstream
chr9	ALDBGALT0000008058	ALDBGALG0000005564	--	Annotated_lncRNA	7471837	7472628	+	ENSGALT00000008427	ENSGALG00000005245	SGPP2	Phosphatidic acid phosphatase type 2/haloperoxidase	7448614	7471107	+	729	downstream
chr9	ALDBGALT0000008058	ALDBGALG0000005564	--	Annotated_lncRNA	7471837	7472628	+	ENSGALT00000008428	ENSGALG00000005246	PAX3	Homeobox domain||Paired domain||Paired box protein 7||Homeodomain-like	7357518	7422566	-	49270	upstream
chr9	ALDBGALT0000008058	ALDBGALG0000005564	--	Annotated_lncRNA	7471837	7472628	+	ENSGALT00000040843	ENSGALG00000005217	MOGAT1	Diacylglycerol acyltransferase	7508183	7529592	+	35554	upstream
chr9	ALDBGALT0000008058	ALDBGALG0000005564	--	Annotated_lncRNA	7471837	7472628	+	ENSGALT00000008360	ENSGALG00000005206	ACSL3	AMP-dependent synthetase/ligase	7564063	7589134	+	91434	upstream
chr18	ALDBGALT0000002758	ALDBGALG0000001929	--	Annotated_lncRNA	3947259	3963045	+	ENSGALT00000002576	ENSGALG00000001684	SEC14L1	CRAL/TRIO, N-terminal domain||GOLD||CRAL-TRIO domain||PRELI/MSF1	4055516	4090565	-	92470	downstream
chr18	ALDBGALT0000002758	ALDBGALG0000001929	--	Annotated_lncRNA	3947259	3963045	+	ENSGALT00000002646	ENSGALG00000001725	TNRC6C	Ubiquitin-associated domain/translation elongation factor EF-Ts, N-terminal||UBA-like||Ubiquitin-associated/translation elongation factor EF1B, N-terminal, eukaryote||Argonaute hook domain	4000420	4034329	+	37374	upstream
chr18	ALDBGALT0000002758	ALDBGALG0000001929	--	Annotated_lncRNA	3947259	3963045	+	ENSGALT00000034869	ENSGALG00000021552	RAP2B	P-loop containing nucleoside triphosphate hydrolase||Small GTPase superfamily||Small GTPase superfamily, ARF/SAR type||Small GTPase superfamily, Rho type||Mitochondrial Rho-like||Small GTP-binding protein domain||Small GTPase superfamily, Rab type||Signal recognition particle receptor, beta subunit||Small GTPase superfamily, Ras type	4042902	4043528	-	79856	downstream
chr3	LNC_000811	XLOC_028215	--	Novel_lncRNA	25231844	25237071	-	ENSGALT00000038337	ENSGALG00000023303	Six2	Homeobox domain||Homeodomain-like	25240527	25243491	-	3455	downstream
chr3	LNC_000810	XLOC_028178	--	Novel_lncRNA	23998593	24002744	-	ENSGALT00000016140	ENSGALG00000009928	--	--	23937632	23971796	-	26796	upstream
chr3	LNC_000813	XLOC_028229	--	Novel_lncRNA	25332284	25365809	-	ENSGALT00000038337	ENSGALG00000023303	Six2	Homeobox domain||Homeodomain-like	25240527	25243491	-	88792	upstream
chr3	LNC_000813	XLOC_028229	--	Novel_lncRNA	25332284	25365809	-	ENSGALT00000016234	ENSGALG00000009990	SRBD1	Ribosomal protein S1, RNA-binding domain||Tex-like protein, N-terminal||RNA-binding domain, S1||Nucleic acid-binding, OB-fold||YqgF/RNase H-like domain||RuvA domain 2-like	25432172	25549520	-	66362	downstream
chr3	LNC_000812	XLOC_028224	--	Novel_lncRNA	25297095	25324044	-	ENSGALT00000038337	ENSGALG00000023303	Six2	Homeobox domain||Homeodomain-like	25240527	25243491	-	53603	upstream
chr3	LNC_000815	XLOC_028322	--	Novel_lncRNA	31139430	31150307	-	ENSGALT00000017174	ENSGALG00000010554	RMDN2	-	31217051	31257735	+	66743	upstream
chr3	LNC_000815	XLOC_028322	--	Novel_lncRNA	31139430	31150307	-	ENSGALT00000017169	ENSGALG00000010551	CDC42EP3	CRIB domain	31128989	31129744	-	9685	upstream
chr3	LNC_000814	XLOC_028233	--	Novel_lncRNA	25377152	25379344	-	ENSGALT00000016234	ENSGALG00000009990	SRBD1	Ribosomal protein S1, RNA-binding domain||Tex-like protein, N-terminal||RNA-binding domain, S1||Nucleic acid-binding, OB-fold||YqgF/RNase H-like domain||RuvA domain 2-like	25432172	25549520	-	52827	downstream
chr3	LNC_000817	XLOC_028341	--	Novel_lncRNA	31856441	31902131	-	ENSGALT00000037966	ENSGALG00000010597	CRIM1	Hirudin/antistatin||von Willebrand factor, type C||Antistasin-like domain||VWC out||Insulin-like growth factor-binding protein, IGFBP	31632109	31793597	-	62843	upstream
chr3	LNC_000816	XLOC_028341	--	Novel_lncRNA	31846765	31902131	-	ENSGALT00000037966	ENSGALG00000010597	CRIM1	Hirudin/antistatin||von Willebrand factor, type C||Antistasin-like domain||VWC out||Insulin-like growth factor-binding protein, IGFBP	31632109	31793597	-	53167	upstream
chr6	ALDBGALT0000007305	ALDBGALG0000005059	--	Annotated_lncRNA	18980769	18986201	-	ENSGALT00000010304	ENSGALG00000006378	LIPA	Partial AB-hydrolase lipase domain||Alpha/Beta hydrolase fold||Alpha/beta hydrolase fold-1	18880137	18892422	-	88346	upstream
chr6	ALDBGALT0000007305	ALDBGALG0000005059	--	Annotated_lncRNA	18980769	18986201	-	ENSGALT00000010311	ENSGALG00000006384	-	Tetratricopeptide repeat||Tetratricopeptide repeat-containing domain	18900981	18904128	+	76640	downstream
chr6	ALDBGALT0000007305	ALDBGALG0000005059	--	Annotated_lncRNA	18980769	18986201	-	ENSGALT00000010362	ENSGALG00000006421	SLC16A12	Major facilitator superfamily||Major facilitator superfamily domain	18907922	18916250	-	64518	upstream
chr6	ALDBGALT0000007305	ALDBGALG0000005059	--	Annotated_lncRNA	18980769	18986201	-	ENSGALT00000010382	ENSGALG00000006431	PANK1	Type II pantothenate kinase	18940669	18958874	-	21894	upstream
chr6	ALDBGALT0000007305	ALDBGALG0000005059	--	Annotated_lncRNA	18980769	18986201	-	ENSGALT00000010448	ENSGALG00000006470	KIF20B	Kinesin motor domain||P-loop containing nucleoside triphosphate hydrolase	18995048	19027653	+	8846	upstream
chr6	ALDBGALT0000007304	ALDBGALG0000005058	--	Annotated_lncRNA	18974652	18976629	-	ENSGALT00000010382	ENSGALG00000006431	PANK1	Type II pantothenate kinase	18940669	18958874	-	15777	upstream
chr6	ALDBGALT0000007304	ALDBGALG0000005058	--	Annotated_lncRNA	18974652	18976629	-	ENSGALT00000010304	ENSGALG00000006378	LIPA	Partial AB-hydrolase lipase domain||Alpha/Beta hydrolase fold||Alpha/beta hydrolase fold-1	18880137	18892422	-	82229	upstream
chr6	ALDBGALT0000007304	ALDBGALG0000005058	--	Annotated_lncRNA	18974652	18976629	-	ENSGALT00000010268	ENSGALG00000006352	CH25H	Fatty acid hydroxylase	18874848	18875672	-	98979	upstream
chr6	ALDBGALT0000007304	ALDBGALG0000005058	--	Annotated_lncRNA	18974652	18976629	-	ENSGALT00000010311	ENSGALG00000006384	-	Tetratricopeptide repeat||Tetratricopeptide repeat-containing domain	18900981	18904128	+	70523	downstream
chr6	ALDBGALT0000007304	ALDBGALG0000005058	--	Annotated_lncRNA	18974652	18976629	-	ENSGALT00000010362	ENSGALG00000006421	SLC16A12	Major facilitator superfamily||Major facilitator superfamily domain	18907922	18916250	-	58401	upstream
chr6	ALDBGALT0000007304	ALDBGALG0000005058	--	Annotated_lncRNA	18974652	18976629	-	ENSGALT00000010448	ENSGALG00000006470	KIF20B	Kinesin motor domain||P-loop containing nucleoside triphosphate hydrolase	18995048	19027653	+	18418	upstream
chr6	ALDBGALT0000007307	ALDBGALG0000005060	--	Annotated_lncRNA	19329239	19330195	-	ENSGALT00000010788	ENSGALG00000006670	PPP1R3C	Protein phosphatase 1, glycogen targeting subunit, Metazoa||Putative phosphatase regulatory subunit	19416647	19417606	-	86451	downstream
chr6	ALDBGALT0000007307	ALDBGALG0000005060	--	Annotated_lncRNA	19329239	19330195	-	ENSGALT00000010510	ENSGALG00000006504	--	--	19308196	19309780	+	19458	downstream
chr6	ALDBGALT0000007307	ALDBGALG0000005060	--	Annotated_lncRNA	19329239	19330195	-	ENSGALT00000002758	ENSGALG00000001789	HECTD2	HECT	19338974	19374354	+	8778	upstream
chr6	ALDBGALT0000007307	ALDBGALG0000005060	--	Annotated_lncRNA	19329239	19330195	-	ENSGALT00000010507	ENSGALG00000006502	PCGF5	Zinc finger, RING-type||Zinc finger, C3HC4 RING-type	19270726	19294165	+	35073	downstream
chr6	ALDBGALT0000007308	ALDBGALG0000005060	--	Annotated_lncRNA	19329239	19330195	-	ENSGALT00000010788	ENSGALG00000006670	PPP1R3C	Protein phosphatase 1, glycogen targeting subunit, Metazoa||Putative phosphatase regulatory subunit	19416647	19417606	-	86451	downstream
chr6	ALDBGALT0000007308	ALDBGALG0000005060	--	Annotated_lncRNA	19329239	19330195	-	ENSGALT00000010510	ENSGALG00000006504	--	--	19308196	19309780	+	19458	downstream
chr6	ALDBGALT0000007308	ALDBGALG0000005060	--	Annotated_lncRNA	19329239	19330195	-	ENSGALT00000002758	ENSGALG00000001789	HECTD2	HECT	19338974	19374354	+	8778	upstream
chr6	ALDBGALT0000007308	ALDBGALG0000005060	--	Annotated_lncRNA	19329239	19330195	-	ENSGALT00000010507	ENSGALG00000006502	PCGF5	Zinc finger, RING-type||Zinc finger, C3HC4 RING-type	19270726	19294165	+	35073	downstream
chr9	LNC_001187	XLOC_039689	--	Novel_lncRNA	2061814	2065552	-	ENSGALT00000003546	ENSGALG00000002263	KLHL6	Kelch repeat type 2||BTB/Kelch-associated||BTB/POZ fold||BTB/POZ||Kelch repeat type 1||BTB/POZ-like||Kelch-like protein, gigaxonin type	2069219	2087633	-	3666	downstream
chr9	LNC_001187	XLOC_039689	--	Novel_lncRNA	2061814	2065552	-	ENSGALT00000003547	ENSGALG00000002263	KLHL6	Kelch repeat type 2||BTB/Kelch-associated||BTB/POZ fold||BTB/POZ||Kelch repeat type 1||BTB/POZ-like||Kelch-like protein, gigaxonin type	2069219	2087633	-	3666	downstream
chr9	LNC_001187	XLOC_039689	--	Novel_lncRNA	2061814	2065552	-	ENSGALT00000041238	ENSGALG00000002302	YEATS2	YEATS	2118567	2160894	+	53014	upstream
chr9	LNC_001187	XLOC_039689	--	Novel_lncRNA	2061814	2065552	-	ENSGALT00000046042	ENSGALG00000026075	AMER3	Uncharacterised protein family FAM123	2036682	2039627	-	22186	upstream
chr9	LNC_001187	XLOC_039689	--	Novel_lncRNA	2061814	2065552	-	ENSGALT00000003570	ENSGALG00000002277	KLHL24	Kelch-like protein, gigaxonin type||BTB/POZ-like||Kelch repeat type 1||BTB/POZ||BTB/POZ fold||BTB/Kelch-associated||Kelch repeat type 2	2102436	2111626	+	36883	upstream
chrZ	ALDBGALT0000008830	ALDBGALG0000006084	--	Annotated_lncRNA	51160083	51160799	-	ENSGALT00000024661	ENSGALG00000014642	CHD-Z	SNF2-related||Chromo domain||Helicase superfamily 1/2, ATP-binding domain||Chromo/chromo shadow domain||P-loop containing nucleoside triphosphate hydrolase||Homeodomain-like||Chromo domain-like||Helicase, C-terminal	51097769	51146189	+	13893	downstream
chrZ	ALDBGALT0000008830	ALDBGALG0000006084	--	Annotated_lncRNA	51160083	51160799	-	ENSGALT00000023601	ENSGALG00000014642	CHD-Z	SNF2-related||Chromo domain||Helicase superfamily 1/2, ATP-binding domain||Chromo/chromo shadow domain||P-loop containing nucleoside triphosphate hydrolase||Homeodomain-like||Chromo domain-like||Helicase, C-terminal	51097769	51146189	+	13893	downstream
chrZ	ALDBGALT0000008830	ALDBGALG0000006084	--	Annotated_lncRNA	51160083	51160799	-	ENSGALT00000024669	ENSGALG00000015284	RGMB	Repulsive guidance molecule, N-terminal||Repulsive guidance molecule, C-terminal	51161498	51174131	-	698	downstream
chr2	ALDBGALT0000003757	ALDBGALG0000002621	--	Annotated_lncRNA	60367057	60370619	-	ENSGALT00000020698	ENSGALG00000012685	KDM1B	Pyridine nucleotide-disulphide oxidoreductase, NAD-binding domain||Conserved hypothetical protein CHP00275, flavoprotein HI0933-like||FAD binding domain||Homeodomain-like||Pyridine nucleotide-disulphide oxidoreductase, FAD/NAD(P)-binding domain||SWIRM domain||Zinc finger, CW-type||Amine oxidase||Monooxygenase, FAD-binding||FAD dependent oxidoreductase	60430400	60456085	-	59780	downstream
chr2	ALDBGALT0000003757	ALDBGALG0000002621	--	Annotated_lncRNA	60367057	60370619	-	ENSGALT00000020693	ENSGALG00000012683	RNF144B	Zinc finger, RING-type||Zinc finger, C6HC-type	60324506	60357712	-	9344	upstream
chr2	ALDBGALT0000003757	ALDBGALG0000002621	--	Annotated_lncRNA	60367057	60370619	-	ENSGALT00000020695	ENSGALG00000012684	DEK	DEK, C-terminal||SAP domain	60407238	60424690	+	36618	upstream
chr2	ALDBGALT0000003757	ALDBGALG0000002621	--	Annotated_lncRNA	60367057	60370619	-	ENSGALT00000031077	ENSGALG00000012687	TPMT	TPMT family||S-adenosyl-L-methionine-dependent methyltransferase||Thiopurine S-methyltransferase	60456389	60465467	+	85769	upstream
chr2	ALDBGALT0000003757	ALDBGALG0000002621	--	Annotated_lncRNA	60367057	60370619	-	ENSGALT00000020702	ENSGALG00000012688	NHLRC1	NHL repeat, subgroup||Zinc finger, C3HC4 RING-type||Zinc finger, RING-type||NHL repeat	60467066	60470062	+	96446	upstream
chr23	ALDBGALT0000004407	ALDBGALG0000003087	--	Annotated_lncRNA	4353047	4358559	+	ENSGALT00000003942	ENSGALG00000002499	-	TRASH domain||Protein of unknown function DUF3504||Zinc finger, MYM-type	4300142	4333315	-	19731	upstream
chr23	ALDBGALT0000004407	ALDBGALG0000003087	--	Annotated_lncRNA	4353047	4358559	+	ENSGALT00000045975	ENSGALG00000028424	GJB3	Connexin||Gap junction beta-3 protein (Cx31)||Gap junction protein, cysteine-rich domain||Connexin, N-terminal	4404012	4404779	-	45452	downstream
chr23	ALDBGALT0000004407	ALDBGALG0000003087	--	Annotated_lncRNA	4353047	4358559	+	ENSGALT00000003979	ENSGALG00000002526	SMIM12	Guanylate-kinase-associated protein	4379948	4393033	+	21388	upstream
chr23	ALDBGALT0000004407	ALDBGALG0000003087	--	Annotated_lncRNA	4353047	4358559	+	ENSGALT00000003967	ENSGALG00000002517	ZMYM6NB	Uncharacterised protein family YphA	4361390	4361969	+	2830	upstream
chr23	ALDBGALT0000004407	ALDBGALG0000003087	--	Annotated_lncRNA	4353047	4358559	+	ENSGALT00000003767	ENSGALG00000002393	TFAP2E	Transcription factor AP-2, C-terminal	4239918	4255560	-	97486	upstream
chr23	ALDBGALT0000004407	ALDBGALG0000003087	--	Annotated_lncRNA	4353047	4358559	+	ENSGALT00000003963	ENSGALG00000002514	SFPQ	RNA recognition motif domain||NOPS	4343978	4352202	+	844	downstream
chr23	ALDBGALT0000004407	ALDBGALG0000003087	--	Annotated_lncRNA	4353047	4358559	+	ENSGALT00000003968	ENSGALG00000002518	-	G protein-coupled receptor, rhodopsin-like||GPCR, rhodopsin-like, 7TM	4362159	4364776	+	3599	upstream
chr23	ALDBGALT0000004407	ALDBGALG0000003087	--	Annotated_lncRNA	4353047	4358559	+	ENSGALT00000003792	ENSGALG00000002408	NCDN	-	4256435	4263091	-	89955	upstream
chr23	ALDBGALT0000004407	ALDBGALG0000003087	--	Annotated_lncRNA	4353047	4358559	+	ENSGALT00000035054	ENSGALG00000021627	IFI27L2	Interferon alpha-inducible protein 6/27	4295102	4296014	+	57032	downstream
chr23	ALDBGALT0000004407	ALDBGALG0000003087	--	Annotated_lncRNA	4353047	4358559	+	ENSGALT00000040850	ENSGALG00000002445	KIAA0319L	PKD/Chitinase domain||Fibronectin type III||PKD domain	4264511	4288627	+	64419	downstream
chr23	ALDBGALT0000004407	ALDBGALG0000003087	--	Annotated_lncRNA	4353047	4358559	+	ENSGALT00000003990	ENSGALG00000002532	GJA4	Connexin||Connexin, N-terminal||Gap junction protein, cysteine-rich domain	4398099	4400981	-	39539	downstream
chr23	ALDBGALT0000004402	ALDBGALG0000003083	--	Annotated_lncRNA	3584865	3585717	+	ENSGALT00000002444	ENSGALG00000001606	INPP5B	Rho GTPase activation protein||Endonuclease/exonuclease/phosphatase||Rho GTPase-activating protein domain||Inositol polyphosphate-related phosphatase	3485921	3501067	+	83797	downstream
chr23	ALDBGALT0000004402	ALDBGALG0000003083	--	Annotated_lncRNA	3584865	3585717	+	ENSGALT00000002956	ENSGALG00000001912	EPHA10	Serine-threonine/tyrosine-protein kinase catalytic domain||Sterile alpha motif, type 2||Tyrosine-protein kinase, catalytic domain||Protein kinase-like domain||Sterile alpha motif domain||Fibronectin type III||Ephrin receptor type-A /type-B||Ephrin receptor ligand binding domain||Serine/threonine/dual specificity protein kinase, catalytic domain||Sterile alpha motif, type 1||Insulin-like growth fa…	3551602	3581930	+	2934	downstream
chr23	ALDBGALT0000004402	ALDBGALG0000003083	--	Annotated_lncRNA	3584865	3585717	+	ENSGALT00000003012	ENSGALG00000001946	RSPO1	Insulin-like growth factor binding protein, N-terminal||Thrombospondin, type 1 repeat||Furin-like repeat	3657464	3681610	+	71746	upstream
chr23	ALDBGALT0000004402	ALDBGALG0000003083	--	Annotated_lncRNA	3584865	3585717	+	ENSGALT00000035100	ENSGALG00000001653	MANEAL	Glycoside hydrolase superfamily	3525199	3527784	-	57080	upstream
chr23	ALDBGALT0000004402	ALDBGALG0000003083	--	Annotated_lncRNA	3584865	3585717	+	ENSGALT00000035095	ENSGALG00000021645	C1orf109	-	3602718	3603962	+	17000	upstream
chr23	ALDBGALT0000004402	ALDBGALG0000003083	--	Annotated_lncRNA	3584865	3585717	+	ENSGALT00000035094	ENSGALG00000021644	--	--	3607505	3614453	+	21787	upstream
chr23	ALDBGALT0000004402	ALDBGALG0000003083	--	Annotated_lncRNA	3584865	3585717	+	ENSGALT00000043997	ENSGALG00000029001	YRDC	DHBP synthase RibB-like alpha/beta domain||YrdC-like domain	3521015	3527784	+	57080	downstream
chr23	ALDBGALT0000004402	ALDBGALG0000003083	--	Annotated_lncRNA	3584865	3585717	+	ENSGALT00000002504	ENSGALG00000001639	MTF1	Zinc finger, C2H2||Zinc finger, C2H2-like	3502047	3514489	+	70375	downstream
chr8	ALDBGALT0000007890	ALDBGALG0000005447	--	Annotated_lncRNA	70508	109231	-	ENSGALT00000034240	ENSGALG00000021244	--	--	118970	130833	-	9738	downstream
chr8	ALDBGALT0000007890	ALDBGALG0000005447	--	Annotated_lncRNA	70508	109231	-	ENSGALT00000002915	ENSGALG00000001880	AMY2A	Glycosyl hydrolase, family 13, catalytic domain||Alpha amylase||Glycosyl hydrolase, family 13, subfamily, catalytic domain||Glycoside hydrolase superfamily||Alpha-amylase, C-terminal all beta	41570	46009	-	24498	upstream
chr8	ALDBGALT0000007895	ALDBGALG0000005448	--	Annotated_lncRNA	174131	317708	-	ENSGALT00000034240	ENSGALG00000021244	--	--	118970	130833	-	43297	upstream
chr9	ALDBGALT0000008230	ALDBGALG0000005676	--	Annotated_lncRNA	12319798	12321084	-	ENSGALT00000043786	ENSGALG00000028352	CPN2	Leucine-rich repeat-containing N-terminal||Cysteine-rich flanking region, C-terminal||Leucine-rich repeat, typical subtype||Leucine-rich repeat	12392063	12394691	+	70978	upstream
chr9	ALDBGALT0000008230	ALDBGALG0000005676	--	Annotated_lncRNA	12319798	12321084	-	ENSGALT00000043070	ENSGALG00000028500	GP5	Leucine-rich repeat||Leucine-rich repeat, typical subtype||Cysteine-rich flanking region, C-terminal	12377136	12379064	+	56051	upstream
chr9	ALDBGALT0000008230	ALDBGALG0000005676	--	Annotated_lncRNA	12319798	12321084	-	ENSGALT00000011404	ENSGALG00000007040	ACAP2	Ankyrin repeat||Arf GTPase activating protein||Ankyrin repeat-containing domain||Pleckstrin homology domain	12171478	12228188	+	91609	downstream
chr9	ALDBGALT0000008230	ALDBGALG0000005676	--	Annotated_lncRNA	12319798	12321084	-	ENSGALT00000044381	ENSGALG00000028015	-	Orange subgroup||Orange	12410467	12423754	-	89382	downstream
chr9	ALDBGALT0000008230	ALDBGALG0000005676	--	Annotated_lncRNA	12319798	12321084	-	ENSGALT00000011424	ENSGALG00000007053	FAM43A	PTB/PI domain	12291916	12293004	-	26793	upstream
chr9	ALDBGALT0000008230	ALDBGALG0000005676	--	Annotated_lncRNA	12319798	12321084	-	ENSGALT00000011403	ENSGALG00000007040	ACAP2	Ankyrin repeat||Arf GTPase activating protein||Ankyrin repeat-containing domain||Pleckstrin homology domain	12171552	12231009	+	88788	downstream
chr9	ALDBGALT0000008230	ALDBGALG0000005676	--	Annotated_lncRNA	12319798	12321084	-	ENSGALT00000040344	ENSGALG00000007058	LSG1	GTP binding domain||P-loop containing nucleoside triphosphate hydrolase	12296460	12308388	+	11409	downstream
chr9	ALDBGALT0000008230	ALDBGALG0000005676	--	Annotated_lncRNA	12319798	12321084	-	ENSGALT00000011507	ENSGALG00000007104	LRRC15	Leucine-rich repeat, typical subtype||Leucine-rich repeat	12388882	12390573	+	67797	upstream
chr9	ALDBGALT0000008230	ALDBGALG0000005676	--	Annotated_lncRNA	12319798	12321084	-	ENSGALT00000011460	ENSGALG00000007075	ATP13A3	P-type ATPase||P-type ATPase, cytoplasmic domain N||P-type ATPase, subfamily V||Cation-transporting P-type ATPase, N-terminal||P-type ATPase, A domain||HAD-like domain	12339538	12370305	+	18453	upstream
chr3	ALDBGALT0000004993	ALDBGALG0000003500	--	Annotated_lncRNA	46490290	46491016	+	ENSGALT00000020159	ENSGALG00000012336	STXBP5	Synaptobrevin||Lethal giant larvae (Lgl)-like, C-terminal domain||Lethal(2) giant larvae protein||WD40-repeat-containing domain||WD40 repeat||Lethal giant larvae homologue 2	46388675	46489008	+	1281	downstream
chr3	ALDBGALT0000004993	ALDBGALG0000003500	--	Annotated_lncRNA	46490290	46491016	+	ENSGALT00000044903	ENSGALG00000028420	SAMD5	Sterile alpha motif, type 1||Sterile alpha motif/pointed domain||Sterile alpha motif, type 2||Sterile alpha motif domain	46522593	46647011	+	31576	upstream
chr9	ALDBGALT0000008234	ALDBGALG0000005679	--	Annotated_lncRNA	13519413	13520205	-	ENSGALT00000033346	ENSGALG00000007324	TP63	Sterile alpha motif domain||p53, DNA-binding domain||p53, tetramerisation domain||p53 tumour suppressor family||p53-like transcription factor, DNA-binding||Sterile alpha motif, type 2||Sterile alpha motif/pointed domain	13522136	13584828	-	1930	downstream
chr9	ALDBGALT0000008234	ALDBGALG0000005679	--	Annotated_lncRNA	13519413	13520205	-	ENSGALT00000011850	ENSGALG00000007324	TP63	Sterile alpha motif domain||p53, DNA-binding domain||p53, tetramerisation domain||p53 tumour suppressor family||p53-like transcription factor, DNA-binding||Sterile alpha motif, type 2||Sterile alpha motif/pointed domain	13522136	13675334	-	1930	downstream
chr9	ALDBGALT0000008234	ALDBGALG0000005679	--	Annotated_lncRNA	13519413	13520205	-	ENSGALT00000011822	ENSGALG00000007303	LEPREL1	Oxoglutarate/iron-dependent dioxygenase||Prolyl 4-hydroxylase, alpha subunit	13458582	13513540	+	5872	downstream
chr9	ALDBGALT0000008234	ALDBGALG0000005679	--	Annotated_lncRNA	13519413	13520205	-	ENSGALT00000044685	ENSGALG00000026862	CLDN1	Claudin||Claudin-1||PMP-22/EMP/MP20/Claudin superfamily	13417660	13427011	+	92401	downstream
chr4	LNC_000934	XLOC_031895	--	Novel_lncRNA	54069763	54138749	-	ENSGALT00000019550	ENSGALG00000011982	PDE5A	GAF domain-like||3'5'-cyclic nucleotide phosphodiesterase||HD/PDEase domain||3'5'-cyclic nucleotide phosphodiesterase, catalytic domain||GAF domain	54061072	54120941	+	-51179	antisense
chr4	LNC_000934	XLOC_031895	--	Novel_lncRNA	54069763	54138749	-	ENSGALT00000019560	ENSGALG00000011991	MYOZ2	Myozenin	54193101	54210894	-	54351	downstream
chr4	LNC_000934	XLOC_031895	--	Novel_lncRNA	54069763	54138749	-	ENSGALT00000019558	ENSGALG00000011990	USP53	Ubiquitin specific protease domain||Peptidase C19, ubiquitin carboxyl-terminal hydrolase	54147248	54170438	-	8498	downstream
chr4	LNC_000934	XLOC_031895	--	Novel_lncRNA	54069763	54138749	-	ENSGALT00000019554	ENSGALG00000011986	FABP2	Lipocalin/cytosolic fatty-acid binding domain||Calycin-like||Cytosolic fatty-acid binding	54134333	54137297	+	-2965	antisense
chr4	LNC_000934	XLOC_031895	--	Novel_lncRNA	54069763	54138749	-	ENSGALT00000019566	ENSGALG00000011994	SYNPO2	PDZ domain	54233641	54321943	-	94891	downstream
chr3	ALDBGALT0000004997	ALDBGALG0000003504	--	Annotated_lncRNA	48082050	48083347	+	ENSGALT00000037581	ENSGALG00000023073	AKAP12	Protein kinase A anchoring, WSK motif	48114482	48136195	+	31134	upstream
chr3	ALDBGALT0000004997	ALDBGALG0000003504	--	Annotated_lncRNA	48082050	48083347	+	ENSGALT00000021155	ENSGALG00000012968	RMND1	Protein of unknown function DUF155	48166490	48185656	-	83142	downstream
chr3	ALDBGALT0000004997	ALDBGALG0000003504	--	Annotated_lncRNA	48082050	48083347	+	ENSGALT00000020285	ENSGALG00000012412	MTHFD1L	Formate-tetrahydrofolate ligase, FTHFS||P-loop containing nucleoside triphosphate hydrolase||Tetrahydrofolate dehydrogenase/cyclohydrolase, catalytic domain||Tetrahydrofolate dehydrogenase/cyclohydrolase||Tetrahydrofolate dehydrogenase/cyclohydrolase, NAD(P)-binding domain	47933232	48068830	+	13219	downstream
chr3	ALDBGALT0000004997	ALDBGALG0000003504	--	Annotated_lncRNA	48082050	48083347	+	ENSGALT00000021152	ENSGALG00000012966	ZBTB2	BTB/POZ||BTB/POZ fold||Zinc finger, C2H2||Zinc finger, C2H2-like||BTB/POZ-like	48152263	48155972	-	68915	downstream
chr9	ALDBGALT0000008237	ALDBGALG0000005681	--	Annotated_lncRNA	13781089	13794536	-	ENSGALT00000011871	ENSGALG00000007337	LPP	Zinc finger, LIM-type	13819175	14102819	-	24638	downstream
chr3	ALDBGALT0000004999	ALDBGALG0000003506	--	Annotated_lncRNA	48764511	48774306	+	ENSGALT00000022132	ENSGALG00000013604	VIP	Glucagon/GIP/secretin/VIP	48776284	48795822	+	1977	upstream
chr3	ALDBGALT0000004999	ALDBGALG0000003506	--	Annotated_lncRNA	48764511	48774306	+	ENSGALT00000022130	ENSGALG00000013603	MYCT1	-	48758839	48759372	+	5138	downstream
chr3	ALDBGALT0000004999	ALDBGALG0000003506	--	Annotated_lncRNA	48764511	48774306	+	ENSGALT00000022131	ENSGALG00000013604	VIP	Glucagon/GIP/secretin/VIP	48776284	48795822	+	1977	upstream
chr3	ALDBGALT0000004999	ALDBGALG0000003506	--	Annotated_lncRNA	48764511	48774306	+	ENSGALT00000042645	ENSGALG00000013604	VIP	Glucagon/GIP/secretin/VIP	48776729	48784224	+	2422	upstream
chr3	ALDBGALT0000004999	ALDBGALG0000003506	--	Annotated_lncRNA	48764511	48774306	+	ENSGALT00000021996	ENSGALG00000013505	SYNE1	KASH domain||Spectrin repeat||Calponin homology domain||Spectrin/alpha-actinin||Concanavalin A-like lectin/glucanase domain	48447032	48720659	-	43851	upstream
chr9	ALDBGALT0000008239	ALDBGALG0000005682	--	Annotated_lncRNA	14248708	14250625	-	ENSGALT00000011903	ENSGALG00000007361	SS	Somatostatin/Cortistatin, C-terminal||Somatostatin	14279799	14281333	+	29173	upstream
chr9	ALDBGALT0000008239	ALDBGALG0000005682	--	Annotated_lncRNA	14248708	14250625	-	ENSGALT00000012000	ENSGALG00000007419	MASP1	CUB domain||Epidermal growth factor-like domain||EGF-like calcium-binding domain||Peptidase S1A, chymotrypsin-type||Trypsin-like cysteine/serine peptidase domain||Peptidase S1||Sushi/SCR/CCP domain	14339432	14355179	+	88806	upstream
chr9	ALDBGALT0000008239	ALDBGALG0000005682	--	Annotated_lncRNA	14248708	14250625	-	ENSGALT00000011898	ENSGALG00000007357	BCL6	Zinc finger, C2H2||BTB/POZ||BTB/POZ fold||BTB/POZ-like||Zinc finger, C2H2-like	14257892	14274166	+	7266	upstream
chr4	LNC_000935	XLOC_031895	--	Novel_lncRNA	54069763	54138749	-	ENSGALT00000019550	ENSGALG00000011982	PDE5A	GAF domain-like||3'5'-cyclic nucleotide phosphodiesterase||HD/PDEase domain||3'5'-cyclic nucleotide phosphodiesterase, catalytic domain||GAF domain	54061072	54120941	+	-51179	antisense
chr4	LNC_000935	XLOC_031895	--	Novel_lncRNA	54069763	54138749	-	ENSGALT00000019560	ENSGALG00000011991	MYOZ2	Myozenin	54193101	54210894	-	54351	downstream
chr4	LNC_000935	XLOC_031895	--	Novel_lncRNA	54069763	54138749	-	ENSGALT00000019558	ENSGALG00000011990	USP53	Ubiquitin specific protease domain||Peptidase C19, ubiquitin carboxyl-terminal hydrolase	54147248	54170438	-	8498	downstream
chr4	LNC_000935	XLOC_031895	--	Novel_lncRNA	54069763	54138749	-	ENSGALT00000019554	ENSGALG00000011986	FABP2	Lipocalin/cytosolic fatty-acid binding domain||Calycin-like||Cytosolic fatty-acid binding	54134333	54137297	+	-2965	antisense
chr4	LNC_000935	XLOC_031895	--	Novel_lncRNA	54069763	54138749	-	ENSGALT00000019566	ENSGALG00000011994	SYNPO2	PDZ domain	54233641	54321943	-	94891	downstream
chr25	ALDBGALT0000004576	ALDBGALG0000003206	--	Annotated_lncRNA	1219714	1222838	-	ENSGALT00000040675	ENSGALG00000024094	UBAP2L	Protein of unknown function DUF3697, ubiquitin-associated protein 2||Ubiquitin-associated/translation elongation factor EF1B, N-terminal, eukaryote||UBA-like	1301334	1320300	-	78495	downstream
chr25	ALDBGALT0000004576	ALDBGALG0000003206	--	Annotated_lncRNA	1219714	1222838	-	ENSGALT00000046103	ENSGALG00000025924	AQP10	Aquaporin 3||Aquaporin-like||Major intrinsic protein	1295145	1297990	-	72306	downstream
chr25	ALDBGALT0000004576	ALDBGALG0000003206	--	Annotated_lncRNA	1219714	1222838	-	ENSGALT00000043511	ENSGALG00000027700	FLAD1	Molybdopterin binding domain||Phosphoadenosine phosphosulphate reductase||FAD synthetase, molybdopterin binding	1284086	1286863	+	61247	upstream
chr25	ALDBGALT0000004576	ALDBGALG0000003206	--	Annotated_lncRNA	1219714	1222838	-	ENSGALT00000044380	ENSGALG00000026423	PYGO2	Zinc finger, PHD-finger||Zinc finger, FYVE/PHD-type||Zinc finger, PHD-type	1270841	1272604	-	48002	downstream
chr25	ALDBGALT0000004576	ALDBGALG0000003206	--	Annotated_lncRNA	1219714	1222838	-	ENSGALT00000043717	ENSGALG00000027194	PMVK	P-loop containing nucleoside triphosphate hydrolase||Higher eukaryotic phosphomevalonate kinase	1263788	1264966	-	40949	downstream
chr25	ALDBGALT0000004576	ALDBGALG0000003206	--	Annotated_lncRNA	1219714	1222838	-	ENSGALT00000044008	ENSGALG00000025817	NHLH1	Myc-type, basic helix-loop-helix (bHLH) domain	1195012	1199650	+	20063	downstream
chr25	ALDBGALT0000004576	ALDBGALG0000003206	--	Annotated_lncRNA	1219714	1222838	-	ENSGALT00000043073	ENSGALG00000027316	CRNN	EF-hand domain||S100/CaBP-9k-type, calcium binding, subdomain	1132880	1134156	+	85557	downstream
chr25	ALDBGALT0000004576	ALDBGALG0000003206	--	Annotated_lncRNA	1219714	1222838	-	ENSGALT00000014892	ENSGALG00000009147	NCSTN	Peptidase M28||Nicastrin	1174614	1186654	+	33059	downstream
chr25	ALDBGALT0000004576	ALDBGALG0000003206	--	Annotated_lncRNA	1219714	1222838	-	ENSGALT00000004258	ENSGALG00000002702	ATP8B2	P-type ATPase, subfamily IV||HAD-like domain||P-type ATPase, A domain||P-type ATPase, cytoplasmic domain N||P-type ATPase	1287270	1293699	-	64431	downstream
chr25	ALDBGALT0000004576	ALDBGALG0000003206	--	Annotated_lncRNA	1219714	1222838	-	ENSGALT00000011109	ENSGALG00000006863	SHC1	Phosphotyrosine interaction domain, Shc-like||PTB/PI domain||SH2 domain	1272622	1277155	-	49783	downstream
chr25	ALDBGALT0000004576	ALDBGALG0000003206	--	Annotated_lncRNA	1219714	1222838	-	ENSGALT00000004270	ENSGALG00000002707	CHRNB2	Neurotransmitter-gated ion-channel||Neurotransmitter-gated ion-channel transmembrane domain||Neurotransmitter-gated ion-channel ligand-binding domain||Nicotinic acetylcholine receptor	1235469	1238292	+	12630	upstream
chr25	ALDBGALT0000004576	ALDBGALG0000003206	--	Annotated_lncRNA	1219714	1222838	-	ENSGALT00000040760	ENSGALG00000009153	COPA	Coatomer, alpha subunit, C-terminal||Coatomer, WD associated region||WD40-repeat-containing domain||WD40 repeat||Coatomer alpha subunit||G-protein beta WD-40 repeat	1156086	1174496	-	45217	upstream
chr25	ALDBGALT0000004576	ALDBGALG0000003206	--	Annotated_lncRNA	1219714	1222838	-	ENSGALT00000045513	ENSGALG00000028664	CKS1B	Cyclin-dependent kinase, regulatory subunit	1283199	1283700	+	60360	upstream
chr25	ALDBGALT0000004576	ALDBGALG0000003206	--	Annotated_lncRNA	1219714	1222838	-	ENSGALT00000044195	ENSGALG00000026256	--	--	1144608	1151966	+	67747	downstream
chr25	ALDBGALT0000004576	ALDBGALG0000003206	--	Annotated_lncRNA	1219714	1222838	-	ENSGALT00000043774	ENSGALG00000029080	--	--	1124144	1125064	+	94649	downstream
chr25	ALDBGALT0000004576	ALDBGALG0000003206	--	Annotated_lncRNA	1219714	1222838	-	ENSGALT00000010070	ENSGALG00000006229	-	Immunoglobulin V-set domain	1223442	1225768	-	603	downstream
chr25	ALDBGALT0000004576	ALDBGALG0000003206	--	Annotated_lncRNA	1219714	1222838	-	ENSGALT00000014945	ENSGALG00000018878	--	--	1112688	1120338	-	99375	upstream
chr25	ALDBGALT0000004576	ALDBGALG0000003206	--	Annotated_lncRNA	1219714	1222838	-	ENSGALT00000014928	ENSGALG00000009163	S100A11	EF-hand domain||S100/CaBP-9k-type, calcium binding, subdomain	1153918	1155640	+	64073	downstream
chr25	ALDBGALT0000004576	ALDBGALG0000003206	--	Annotated_lncRNA	1219714	1222838	-	ENSGALT00000040735	ENSGALG00000024118	SLAMF1	-	1228267	1232973	-	5428	downstream
chr25	ALDBGALT0000004576	ALDBGALG0000003206	--	Annotated_lncRNA	1219714	1222838	-	ENSGALT00000040721	ENSGALG00000021475	ADAR	Adenosine deaminase/editase||Double-stranded RNA-specific adenosine deaminase (DRADA)||Double-stranded RNA-binding domain	1239380	1249280	-	16541	downstream
chr25	ALDBGALT0000004576	ALDBGALG0000003206	--	Annotated_lncRNA	1219714	1222838	-	ENSGALT00000040737	ENSGALG00000024120	VANGL2	Strabismus	1203875	1214181	+	5532	downstream
chr25	ALDBGALT0000004579	ALDBGALG0000003209	--	Annotated_lncRNA	1382439	1383609	-	ENSGALT00000023607	ENSGALG00000014646	SYT11	C2 domain||Synaptotagmin	1456553	1466520	+	72943	upstream
chr25	ALDBGALT0000004579	ALDBGALG0000003209	--	Annotated_lncRNA	1382439	1383609	-	ENSGALT00000046103	ENSGALG00000025924	AQP10	Aquaporin 3||Aquaporin-like||Major intrinsic protein	1295145	1297990	-	84448	upstream
chr25	ALDBGALT0000004579	ALDBGALG0000003209	--	Annotated_lncRNA	1382439	1383609	-	ENSGALT00000043511	ENSGALG00000027700	FLAD1	Molybdopterin binding domain||Phosphoadenosine phosphosulphate reductase||FAD synthetase, molybdopterin binding	1284086	1286863	+	95575	downstream
chr25	ALDBGALT0000004579	ALDBGALG0000003209	--	Annotated_lncRNA	1382439	1383609	-	ENSGALT00000022029	ENSGALG00000013529	NUP210L	Invasin/intimin cell-adhesion||Bacterial Ig-like, group 2	1346286	1369964	+	12474	downstream
chr25	ALDBGALT0000004579	ALDBGALG0000003209	--	Annotated_lncRNA	1382439	1383609	-	ENSGALT00000023591	ENSGALG00000014638	ASH1L	Zinc finger, FYVE/PHD-type||Post-SET domain||Zinc finger, PHD-type||AT hook, DNA-binding motif||SET domain||Bromo adjacent homology (BAH) domain||Bromodomain||AWS domain	1386032	1419314	-	2422	downstream
chr25	ALDBGALT0000004579	ALDBGALG0000003209	--	Annotated_lncRNA	1382439	1383609	-	ENSGALT00000023596	ENSGALG00000019794	MSTO1	Misato Segment II tubulin-like domain||Tubulin/FtsZ, GTPase domain	1432500	1435995	+	48890	upstream
chr25	ALDBGALT0000004579	ALDBGALG0000003209	--	Annotated_lncRNA	1382439	1383609	-	ENSGALT00000023594	ENSGALG00000019796	DAP3	Ribosomal protein S29, mitochondrial||P-loop containing nucleoside triphosphate hydrolase||Ribosomal protein S23/S29, mitochondrial	1424761	1432348	+	41151	upstream
chr25	ALDBGALT0000004579	ALDBGALG0000003209	--	Annotated_lncRNA	1382439	1383609	-	ENSGALT00000040675	ENSGALG00000024094	UBAP2L	Protein of unknown function DUF3697, ubiquitin-associated protein 2||Ubiquitin-associated/translation elongation factor EF1B, N-terminal, eukaryote||UBA-like	1301334	1320300	-	62138	upstream
chr25	ALDBGALT0000004579	ALDBGALG0000003209	--	Annotated_lncRNA	1382439	1383609	-	ENSGALT00000022054	ENSGALG00000013547	C1orf43	NICE-3 predicted	1322853	1326527	+	55911	downstream
chr25	ALDBGALT0000004579	ALDBGALG0000003209	--	Annotated_lncRNA	1382439	1383609	-	ENSGALT00000004258	ENSGALG00000002702	ATP8B2	P-type ATPase, subfamily IV||HAD-like domain||P-type ATPase, A domain||P-type ATPase, cytoplasmic domain N||P-type ATPase	1287270	1293699	-	88739	upstream
chr25	ALDBGALT0000004579	ALDBGALG0000003209	--	Annotated_lncRNA	1382439	1383609	-	ENSGALT00000045513	ENSGALG00000028664	CKS1B	Cyclin-dependent kinase, regulatory subunit	1283199	1283700	+	98738	downstream
chr25	ALDBGALT0000004579	ALDBGALG0000003209	--	Annotated_lncRNA	1382439	1383609	-	ENSGALT00000022043	ENSGALG00000013537	TPM3	Tropomyosin	1329825	1341487	+	40951	downstream
chr25	ALDBGALT0000004579	ALDBGALG0000003209	--	Annotated_lncRNA	1382439	1383609	-	ENSGALT00000040693	ENSGALG00000013537	TPM3	Tropomyosin	1329825	1340645	+	41793	downstream
chr25	ALDBGALT0000004579	ALDBGALG0000003209	--	Annotated_lncRNA	1382439	1383609	-	ENSGALT00000023603	ENSGALG00000014643	-	Homeodomain-like||Paired amphipathic helix	1435904	1456763	-	52294	downstream
chr25	ALDBGALT0000004579	ALDBGALG0000003209	--	Annotated_lncRNA	1382439	1383609	-	ENSGALT00000031431	ENSGALG00000014647	RIT1	Small GTPase superfamily, Rab type||Small GTPase superfamily, Ras type||Mitochondrial Rho-like||Small GTP-binding protein domain||Small GTPase superfamily, ARF/SAR type||Small GTPase superfamily, Rho type||P-loop containing nucleoside triphosphate hydrolase||Small GTPase superfamily	1470833	1476232	-	87223	downstream
chr25	ALDBGALT0000004579	ALDBGALG0000003209	--	Annotated_lncRNA	1382439	1383609	-	ENSGALT00000043541	ENSGALG00000027928	RUSC1	SH3 domain||Variant SH3 domain	1379322	1381065	+	1373	downstream
chr25	ALDBGALT0000004579	ALDBGALG0000003209	--	Annotated_lncRNA	1382439	1383609	-	ENSGALT00000023613	ENSGALG00000014652	KIAA0907	K Homology domain, type 1	1477475	1485201	-	93865	downstream
chr25	ALDBGALT0000004579	ALDBGALG0000003209	--	Annotated_lncRNA	1382439	1383609	-	ENSGALT00000044496	ENSGALG00000028880	FDPS	Polyprenyl synthetase||Isoprenoid synthase domain	1367692	1369964	+	12474	downstream
chr4	LNC_000919	XLOC_031571	--	Novel_lncRNA	37095737	37102451	-	ENSGALT00000017138	ENSGALG00000010526	OSTC	Oligosaccharyl transferase complex, subunit OST3/OST6	37153759	37157890	-	51307	downstream
chr4	LNC_000919	XLOC_031571	--	Novel_lncRNA	37095737	37102451	-	ENSGALT00000017134	ENSGALG00000008992	ETNPPL	Pyridoxal phosphate-dependent transferase||Aminotransferase class-III	37104651	37118540	+	2199	upstream
chr4	LNC_000919	XLOC_031571	--	Novel_lncRNA	37095737	37102451	-	ENSGALT00000017084	ENSGALG00000010521	COL25A1	Collagen triple helix repeat	36799079	37092841	+	2895	downstream
chr4	LNC_000919	XLOC_031571	--	Novel_lncRNA	37095737	37102451	-	ENSGALT00000043750	ENSGALG00000028992	-	Ribosomal protein L34Ae	37159321	37162614	-	56869	downstream
chr7	ALDBGALT0000007447	ALDBGALG0000005158	--	Annotated_lncRNA	15019836	15029627	+	ENSGALT00000014999	ENSGALG00000009215	PDE11A	3'5'-cyclic nucleotide phosphodiesterase, catalytic domain||GAF domain||GAF domain-like||3'5'-cyclic nucleotide phosphodiesterase||HD/PDEase domain	15051870	15174859	+	22242	upstream
chr7	ALDBGALT0000007447	ALDBGALG0000005158	--	Annotated_lncRNA	15019836	15029627	+	ENSGALT00000014983	ENSGALG00000009202	RBM45	RNA recognition motif domain	15031727	15042794	-	2099	downstream
chr7	ALDBGALT0000007447	ALDBGALG0000005158	--	Annotated_lncRNA	15019836	15029627	+	ENSGALT00000014942	ENSGALG00000009172	OSBPL6	Oxysterol-binding protein||Pleckstrin homology domain	14935828	14977668	-	42167	upstream
chrZ	LNC_001238	XLOC_041421	--	Novel_lncRNA	43115797	43127409	-	ENSGALT00000045826	ENSGALG00000014916	SPINZ	Spindlin/spermiogenesis-specific protein	43080398	43106716	+	9080	downstream
chrZ	LNC_001238	XLOC_041421	--	Novel_lncRNA	43115797	43127409	-	ENSGALT00000024058	ENSGALG00000014916	SPINZ	Spindlin/spermiogenesis-specific protein	43031150	43103109	+	12687	downstream
chrZ	LNC_001238	XLOC_041421	--	Novel_lncRNA	43115797	43127409	-	ENSGALT00000044784	ENSGALG00000026598	NXNL2	Thioredoxin-like fold	43127717	43128550	+	307	upstream
chr2	ALDBGALT0000003400	ALDBGALG0000002376	--	Annotated_lncRNA	120016343	120017858	+	ENSGALT00000025374	ENSGALG00000015734	ZC2HC1A	-	120046077	120067038	+	28218	upstream
chr2	ALDBGALT0000003400	ALDBGALG0000002376	--	Annotated_lncRNA	120016343	120017858	+	ENSGALT00000036659	ENSGALG00000022798	IL7	Interleukin-7	120078298	120084550	-	60439	downstream
chr2	ALDBGALT0000003400	ALDBGALG0000002376	--	Annotated_lncRNA	120016343	120017858	+	ENSGALT00000025372	ENSGALG00000015732	PKIA	cAMP-dependent protein kinase inhibitor	119973142	120009255	+	7087	downstream
chr2	ALDBGALT0000003401	ALDBGALG0000002377	--	Annotated_lncRNA	120087982	120126365	+	ENSGALT00000025374	ENSGALG00000015734	ZC2HC1A	-	120046077	120067038	+	20943	downstream
chr2	ALDBGALT0000003401	ALDBGALG0000002377	--	Annotated_lncRNA	120087982	120126365	+	ENSGALT00000036659	ENSGALG00000022798	IL7	Interleukin-7	120078298	120084550	-	3431	upstream
chr2	ALDBGALT0000003401	ALDBGALG0000002377	--	Annotated_lncRNA	120087982	120126365	+	ENSGALT00000025372	ENSGALG00000015732	PKIA	cAMP-dependent protein kinase inhibitor	119973142	120009255	+	78726	downstream
chr2	LNC_000582	XLOC_020035	--	Novel_lncRNA	138460035	138469645	+	ENSGALT00000026313	ENSGALG00000016311	TRIB1	Serine-threonine/tyrosine-protein kinase catalytic domain||Protein kinase domain||Protein kinase-like domain||Serine/threonine/dual specificity protein kinase, catalytic domain	138436990	138444511	+	15523	downstream
chr2	LNC_000582	XLOC_020035	--	Novel_lncRNA	138460035	138469645	+	ENSGALT00000030778	ENSGALG00000019420	NSMCE2	Zinc finger, MIZ-type	138307230	138433695	+	26339	downstream
chr2	LNC_000581	XLOC_020035	--	Novel_lncRNA	138459613	138469645	+	ENSGALT00000026313	ENSGALG00000016311	TRIB1	Serine-threonine/tyrosine-protein kinase catalytic domain||Protein kinase domain||Protein kinase-like domain||Serine/threonine/dual specificity protein kinase, catalytic domain	138436990	138444511	+	15101	downstream
chr2	LNC_000581	XLOC_020035	--	Novel_lncRNA	138459613	138469645	+	ENSGALT00000030778	ENSGALG00000019420	NSMCE2	Zinc finger, MIZ-type	138307230	138433695	+	25917	downstream
chr2	LNC_000580	XLOC_020022	--	Novel_lncRNA	137689136	137691867	+	ENSGALT00000026383	ENSGALG00000016354	FAM91A1	-	137737298	137762174	+	45430	upstream
chr2	LNC_000580	XLOC_020022	--	Novel_lncRNA	137689136	137691867	+	ENSGALT00000026391	ENSGALG00000016360	ANXA13	Annexin||Annexin, type XIII||Annexin repeat	137710028	137733434	-	18160	downstream
chr2	LNC_000580	XLOC_020022	--	Novel_lncRNA	137689136	137691867	+	ENSGALT00000045820	ENSGALG00000016360	ANXA13	Annexin||Annexin, type XIII||Annexin repeat	137709300	137734052	-	17432	downstream
chr2	LNC_000580	XLOC_020022	--	Novel_lncRNA	137689136	137691867	+	ENSGALT00000026403	ENSGALG00000016368	KLHL38	BTB/POZ||BTB/POZ fold||Kelch repeat type 1||Kelch repeat type 2||BTB/Kelch-associated||Kelch-like protein, gigaxonin type||BTB/POZ-like	137696848	137701773	-	4980	downstream
chr2	LNC_000580	XLOC_020022	--	Novel_lncRNA	137689136	137691867	+	ENSGALT00000026407	ENSGALG00000016372	WDYHV1	Protein N-terminal glutamine amidohydrolase, alpha beta roll	137622325	137632958	+	56177	downstream
chr2	LNC_000580	XLOC_020022	--	Novel_lncRNA	137689136	137691867	+	ENSGALT00000026404	ENSGALG00000016369	FBXO32	F-box domain	137644051	137668702	-	20433	upstream
chr2	LNC_000580	XLOC_020022	--	Novel_lncRNA	137689136	137691867	+	ENSGALT00000026409	ENSGALG00000016373	ATAD2	AAA+ ATPase domain||IstB-like ATP-binding protein||Bromodomain||ATPase, AAA-type, core||P-loop containing nucleoside triphosphate hydrolase	137586976	137621986	-	67149	upstream
chr22	ALDBGALT0000004357	ALDBGALG0000003051	--	Annotated_lncRNA	600891	605072	-	ENSGALT00000031499	ENSGALG00000000235	PPP2R2A	WD40 repeat||WD40-repeat-containing domain||Protein phosphatase 2A, regulatory subunit PR55	543706	580822	-	20068	upstream
chr22	ALDBGALT0000004357	ALDBGALG0000003051	--	Annotated_lncRNA	600891	605072	-	ENSGALT00000031500	ENSGALG00000000227	CRMP2A	Amidohydrolase 1||Metal-dependent hydrolase, composite domain||Hydantoinase/dihydropyrimidinase	460057	501407	-	99483	upstream
chr22	ALDBGALT0000004357	ALDBGALG0000003051	--	Annotated_lncRNA	600891	605072	-	ENSGALT00000000321	ENSGALG00000000242	EBF2	IPT domain||Immunoglobulin E-set	606654	729965	+	1581	upstream
chr22	ALDBGALT0000004357	ALDBGALG0000003051	--	Annotated_lncRNA	600891	605072	-	ENSGALT00000000310	ENSGALG00000000231	BNIP3L	BNIP3	524085	537224	-	63666	upstream
chr2	LNC_000589	XLOC_020257	--	Novel_lncRNA	7747610	7749040	-	ENSGALT00000010241	ENSGALG00000006336	PAXIP1	BRCT domain	7658648	7692640	-	54969	upstream
chr2	LNC_000589	XLOC_020257	--	Novel_lncRNA	7747610	7749040	-	ENSGALT00000028082	ENSGALG00000017394	INSIG1	Insulin-induced protein family	7827461	7832977	+	78420	upstream
chr2	LNC_000589	XLOC_020257	--	Novel_lncRNA	7747610	7749040	-	ENSGALT00000010283	ENSGALG00000006362	HTR5A	7TM GPCR, olfactory receptor/chemoreceptor Srsx||5-hydroxytryptamine receptor family||5-Hydroxytryptamine 5A receptor||GPCR, rhodopsin-like, 7TM||G protein-coupled receptor, rhodopsin-like	7711450	7714285	+	33324	downstream
chr27	LNC_000741	XLOC_025348	--	Novel_lncRNA	5204853	5209215	-	ENSGALT00000004458	ENSGALG00000002823	--	--	5109324	5111363	+	93489	downstream
chr27	LNC_000741	XLOC_025348	--	Novel_lncRNA	5204853	5209215	-	ENSGALT00000004319	ENSGALG00000002740	MPP2	Variant SH3 domain||L27||P-loop containing nucleoside triphosphate hydrolase||Guanylate kinase/L-type calcium channel beta subunit||PDZ domain||SH3 domain||L27, C-terminal||Guanylate kinase-like	5192609	5198967	-	5885	upstream
chr27	LNC_000741	XLOC_025348	--	Novel_lncRNA	5204853	5209215	-	ENSGALT00000004453	ENSGALG00000002818	VAT1	GroES (chaperonin 10)-like||Polyketide synthase, enoylreductase domain||Alcohol dehydrogenase GroES-like||Alcohol dehydrogenase, C-terminal	5112056	5120981	-	83871	upstream
chr27	LNC_000741	XLOC_025348	--	Novel_lncRNA	5204853	5209215	-	ENSGALT00000004392	ENSGALG00000002781	BRCA1	Zinc finger, RING-type||Zinc finger, C3HC4 RING-type||Breast cancer type 1 susceptibility protein (BRCA1)||BRCT domain||Alpha/beta knot methyltransferases	5150701	5171059	-	33793	upstream
chr27	LNC_000741	XLOC_025348	--	Novel_lncRNA	5204853	5209215	-	ENSGALT00000004470	ENSGALG00000002832	IFI35	Nmi/IFP 35 domain	5102844	5105307	+	99545	downstream
chr27	LNC_000741	XLOC_025348	--	Novel_lncRNA	5204853	5209215	-	ENSGALT00000004437	ENSGALG00000002804	RND2	Mitochondrial Rho-like||Small GTP-binding protein domain||Small GTPase superfamily, Ras type||Small GTPase superfamily, Rab type||Small GTPase superfamily||P-loop containing nucleoside triphosphate hydrolase||Small GTPase superfamily, Rho type||Small GTPase superfamily, ARF/SAR type	5126612	5140086	+	64766	downstream
chr27	LNC_000741	XLOC_025348	--	Novel_lncRNA	5204853	5209215	-	ENSGALT00000004366	ENSGALG00000002765	NBR1	Phox/Bem1p||Ubiquitin-associated/translation elongation factor EF1B, N-terminal, eukaryote||UBA-like||Zinc finger, ZZ-type	5171677	5189435	+	15417	downstream
chr27	LNC_000740	XLOC_025348	--	Novel_lncRNA	5204853	5209042	-	ENSGALT00000004458	ENSGALG00000002823	--	--	5109324	5111363	+	93489	downstream
chr27	LNC_000740	XLOC_025348	--	Novel_lncRNA	5204853	5209042	-	ENSGALT00000004319	ENSGALG00000002740	MPP2	Variant SH3 domain||L27||P-loop containing nucleoside triphosphate hydrolase||Guanylate kinase/L-type calcium channel beta subunit||PDZ domain||SH3 domain||L27, C-terminal||Guanylate kinase-like	5192609	5198967	-	5885	upstream
chr27	LNC_000740	XLOC_025348	--	Novel_lncRNA	5204853	5209042	-	ENSGALT00000004453	ENSGALG00000002818	VAT1	GroES (chaperonin 10)-like||Polyketide synthase, enoylreductase domain||Alcohol dehydrogenase GroES-like||Alcohol dehydrogenase, C-terminal	5112056	5120981	-	83871	upstream
chr27	LNC_000740	XLOC_025348	--	Novel_lncRNA	5204853	5209042	-	ENSGALT00000004392	ENSGALG00000002781	BRCA1	Zinc finger, RING-type||Zinc finger, C3HC4 RING-type||Breast cancer type 1 susceptibility protein (BRCA1)||BRCT domain||Alpha/beta knot methyltransferases	5150701	5171059	-	33793	upstream
chr27	LNC_000740	XLOC_025348	--	Novel_lncRNA	5204853	5209042	-	ENSGALT00000004470	ENSGALG00000002832	IFI35	Nmi/IFP 35 domain	5102844	5105307	+	99545	downstream
chr27	LNC_000740	XLOC_025348	--	Novel_lncRNA	5204853	5209042	-	ENSGALT00000004437	ENSGALG00000002804	RND2	Mitochondrial Rho-like||Small GTP-binding protein domain||Small GTPase superfamily, Ras type||Small GTPase superfamily, Rab type||Small GTPase superfamily||P-loop containing nucleoside triphosphate hydrolase||Small GTPase superfamily, Rho type||Small GTPase superfamily, ARF/SAR type	5126612	5140086	+	64766	downstream
chr27	LNC_000740	XLOC_025348	--	Novel_lncRNA	5204853	5209042	-	ENSGALT00000004366	ENSGALG00000002765	NBR1	Phox/Bem1p||Ubiquitin-associated/translation elongation factor EF1B, N-terminal, eukaryote||UBA-like||Zinc finger, ZZ-type	5171677	5189435	+	15417	downstream
chr28	LNC_000743	XLOC_025363	--	Novel_lncRNA	797274	799265	+	ENSGALT00000041277	ENSGALG00000021688	CD320	Low-density lipoprotein (LDL) receptor class A repeat	891185	894317	+	91919	upstream
chr28	LNC_000743	XLOC_025363	--	Novel_lncRNA	797274	799265	+	ENSGALT00000041280	ENSGALG00000000621	KANK3	Ankyrin repeat-containing domain||Kank N-terminal motif||Ankyrin repeat	877452	886036	+	78186	upstream
chr28	LNC_000743	XLOC_025363	--	Novel_lncRNA	797274	799265	+	ENSGALT00000043120	ENSGALG00000026161	-	BTB/POZ fold||Potassium channel, voltage dependent, Kv3||Ion transport domain||Potassium channel, voltage dependent, Kv9||Potassium channel||Potassium channel, voltage dependent, Kv||Two pore domain potassium channel domain||Potassium channel, voltage dependent, Kv6||Potassium channel tetramerisation-type BTB domain	897039	899220	+	97773	upstream
chr28	LNC_000743	XLOC_025363	--	Novel_lncRNA	797274	799265	+	ENSGALT00000000776	ENSGALG00000000558	SLC1A6	Sodium:dicarboxylate symporter	701484	724473	-	72800	upstream
chr28	LNC_000743	XLOC_025363	--	Novel_lncRNA	797274	799265	+	ENSGALT00000044012	ENSGALG00000026541	-	Cysteine-rich flanking region, C-terminal||Leucine-rich repeat, typical subtype||Leucine-rich repeat	782331	785843	+	11430	downstream
chr28	LNC_000743	XLOC_025363	--	Novel_lncRNA	797274	799265	+	ENSGALT00000000824	ENSGALG00000000589	BTN1A1	Immunoglobulin V-set, subgroup||Butyrophylin-like||Immunoglobulin subtype 2||Immunoglobulin I-set||Immunoglobulin-like domain||CD80-like, immunoglobulin C2-set||SPRY domain||Immunoglobulin subtype||B30.2/SPRY domain||Immunoglobulin V-set domain||Concanavalin A-like lectin/glucanase domain||SPRY-associated	803320	808851	-	4054	downstream
chr28	LNC_000743	XLOC_025363	--	Novel_lncRNA	797274	799265	+	ENSGALT00000000866	ENSGALG00000000613	RAB11B	Small GTPase superfamily, Rab type||Ran GTPase||Small GTPase superfamily, Ras type||Small GTP-binding protein domain||Mitochondrial Rho-like||Small GTPase superfamily, ARF/SAR type||Elongation factor, GTP-binding domain||Small GTPase superfamily, Rho type||P-loop containing nucleoside triphosphate hydrolase||Small GTPase superfamily	832292	846222	-	33026	downstream
chr28	LNC_000743	XLOC_025363	--	Novel_lncRNA	797274	799265	+	ENSGALT00000045918	ENSGALG00000026541	-	Cysteine-rich flanking region, C-terminal||Leucine-rich repeat, typical subtype||Leucine-rich repeat	782334	784502	+	12771	downstream
chr28	LNC_000743	XLOC_025363	--	Novel_lncRNA	797274	799265	+	ENSGALT00000041279	ENSGALG00000024398	RPS28	Nucleic acid-binding, OB-fold||Ribosomal protein S28e	887562	888920	-	88296	downstream
chr28	LNC_000743	XLOC_025363	--	Novel_lncRNA	797274	799265	+	ENSGALT00000000806	ENSGALG00000000577	RANBP3	Ran binding domain	746840	778361	+	18912	downstream
chr28	LNC_000743	XLOC_025363	--	Novel_lncRNA	797274	799265	+	ENSGALT00000000895	ENSGALG00000000629	-	NADH:ubiquinone oxidoreductase subunit B14.5a	889173	890297	+	89907	upstream
chr28	LNC_000743	XLOC_025363	--	Novel_lncRNA	797274	799265	+	ENSGALT00000044614	ENSGALG00000026845	--	--	881361	882992	-	82095	downstream
chr28	LNC_000743	XLOC_025363	--	Novel_lncRNA	797274	799265	+	ENSGALT00000000877	ENSGALG00000000619	ANGPTL4	Fibrinogen, alpha/beta/gamma chain, C-terminal globular domain	849861	858519	-	50595	downstream
chr28	LNC_000743	XLOC_025363	--	Novel_lncRNA	797274	799265	+	ENSGALT00000000837	ENSGALG00000000599	2-Mar	Zinc finger, C3HC4 RING-type||Zinc finger, RING-CH-type	815694	827123	-	16428	downstream
chr28	LNC_000743	XLOC_025363	--	Novel_lncRNA	797274	799265	+	ENSGALT00000035203	ENSGALG00000021692	-	Mitochondrial inner membrane translocase subunit Tim17/Tim22/Tim23/peroxisomal protein PMP24	794175	797199	-	74	upstream
chr28	LNC_000743	XLOC_025363	--	Novel_lncRNA	797274	799265	+	ENSGALT00000035204	ENSGALG00000021693	-	Leucine-rich repeat||Leucine-rich repeat, typical subtype	799629	800384	-	363	downstream
chr28	LNC_000743	XLOC_025363	--	Novel_lncRNA	797274	799265	+	ENSGALT00000035199	ENSGALG00000021688	CD320	Low-density lipoprotein (LDL) receptor class A repeat	891185	893874	+	91919	upstream
chr28	LNC_000743	XLOC_025363	--	Novel_lncRNA	797274	799265	+	ENSGALT00000043489	ENSGALG00000027742	KLHL33	BTB/Kelch-associated||BTB/POZ fold||BTB/POZ||Kelch repeat type 1||BTB/POZ-like	789271	792789	-	4484	upstream
chr28	LNC_000742	XLOC_025355	--	Novel_lncRNA	537477	538955	+	ENSGALT00000000620	ENSGALG00000000458	TMPRSS9	Low-density lipoprotein (LDL) receptor class A repeat||Peptidase S1A, chymotrypsin-type||Peptidase S1||Trypsin-like cysteine/serine peptidase domain||Peptidase S1A, nudel||SEA domain	615634	627109	+	76678	upstream
chr28	LNC_000742	XLOC_025355	--	Novel_lncRNA	537477	538955	+	ENSGALT00000000640	ENSGALG00000000470	LMNB2	Lamin Tail Domain||Intermediate filament protein	636058	661825	-	97102	downstream
chr28	LNC_000742	XLOC_025355	--	Novel_lncRNA	537477	538955	+	ENSGALT00000043405	ENSGALG00000028937	TIMM13	Tim10/DDP family zinc finger	627972	628532	-	89016	downstream
chr28	LNC_000742	XLOC_025355	--	Novel_lncRNA	537477	538955	+	ENSGALT00000000553	ENSGALG00000000406	-	Homeodomain-like||TRAM/LAG1/CLN8 homology domain||Longevity assurance, LAG1/LAC1||Homeobox domain	539986	549556	+	1030	upstream
chr28	LNC_000742	XLOC_025355	--	Novel_lncRNA	537477	538955	+	ENSGALT00000000587	ENSGALG00000000430	SPPL2B	Protease-associated domain, PA||Presenilin/signal peptide peptidase||Peptidase A22B, signal peptide peptidase	564384	599425	+	25428	upstream
chr28	LNC_000742	XLOC_025355	--	Novel_lncRNA	537477	538955	+	ENSGALT00000000472	ENSGALG00000000352	TIMM44	Tim44-like domain||Mitochondrial import inner membrane translocase subunit Tim44	488178	508996	-	28480	upstream
chr28	LNC_000742	XLOC_025355	--	Novel_lncRNA	537477	538955	+	ENSGALT00000000556	ENSGALG00000000408	LSM7	U6 snRNA-associated Sm-like protein LSm7||Like-Sm (LSM) domain||Ribonucleoprotein LSM domain, eukaryotic/archaea-type||Ribonucleoprotein LSM domain	558963	564318	-	20007	downstream
chr28	LNC_000742	XLOC_025355	--	Novel_lncRNA	537477	538955	+	ENSGALT00000000555	ENSGALG00000000407	-	BTB/POZ-like||BTB/Kelch-associated||BTB/POZ fold||BTB/POZ||Kelch repeat type 1	551928	556784	-	12972	downstream
chr28	LNC_000742	XLOC_025355	--	Novel_lncRNA	537477	538955	+	ENSGALT00000000510	ENSGALG00000000377	HNRNPM	RNA recognition motif domain||Heterogeneous nuclear ribonucleoprotein M, PY nuclear localisation signal	509129	534490	-	2986	upstream
chr28	LNC_000745	XLOC_025424	--	Novel_lncRNA	2134039	2137907	+	ENSGALT00000001527	ENSGALG00000001030	SCAMP4	SCAMP	2123737	2128820	-	5218	upstream
chr28	LNC_000745	XLOC_025424	--	Novel_lncRNA	2134039	2137907	+	ENSGALT00000001472	ENSGALG00000000996	AP3D1	Clathrin/coatomer adaptor, adaptin-like, N-terminal||Adaptor protein complex AP-3, delta subunit||Armadillo-type fold||Bovine leukaemia virus receptor	2034948	2061947	+	72091	downstream
chr28	LNC_000745	XLOC_025424	--	Novel_lncRNA	2134039	2137907	+	ENSGALT00000029695	ENSGALG00000018810	ABHD17A	Alpha/Beta hydrolase fold||Peptidase S9, prolyl oligopeptidase, catalytic domain||Dienelactone hydrolase	2167137	2173953	+	29229	upstream
chr28	LNC_000745	XLOC_025424	--	Novel_lncRNA	2134039	2137907	+	ENSGALT00000001557	ENSGALG00000001043	REXO1	Exonuclease, RNase T/DNA polymerase III||Exonuclease||Ribonuclease H-like domain	2177990	2209311	+	40082	upstream
chr28	LNC_000745	XLOC_025424	--	Novel_lncRNA	2134039	2137907	+	ENSGALT00000001533	ENSGALG00000001035	-	Zinc finger, nuclear hormone receptor-type||Nuclear hormone receptor, ligand-binding||Nuclear receptor ROR||Steroid hormone receptor||Nuclear hormone receptor, ligand-binding, core||Thyroid hormone receptor	2133083	2139829	-	-3869	antisense
chr28	LNC_000745	XLOC_025424	--	Novel_lncRNA	2134039	2137907	+	ENSGALT00000045384	ENSGALG00000026204	--	--	2067745	2068755	-	65283	upstream
chr28	LNC_000745	XLOC_025424	--	Novel_lncRNA	2134039	2137907	+	ENSGALT00000006110	ENSGALG00000003845	MKNK2	Tyrosine-protein kinase, catalytic domain||Serine-threonine/tyrosine-protein kinase catalytic domain||Protein kinase-like domain||Protein kinase domain||Lipopolysaccharide kinase||Serine/threonine/dual specificity protein kinase, catalytic domain	2070414	2075386	+	58652	downstream
chr28	LNC_000745	XLOC_025424	--	Novel_lncRNA	2134039	2137907	+	ENSGALT00000042998	ENSGALG00000028081	ONECUT3	Homeobox domain||Lambda repressor-like, DNA-binding domain||CUT domain||Homeodomain-like	2233927	2250905	-	96019	downstream
chr28	LNC_000745	XLOC_025424	--	Novel_lncRNA	2134039	2137907	+	ENSGALT00000017003	ENSGALG00000010442	MOB3A	Mob1/phocein	2063505	2067649	+	66389	downstream
chr28	LNC_000745	XLOC_025424	--	Novel_lncRNA	2134039	2137907	+	ENSGALT00000040282	ENSGALG00000027540	CSNK1G2	Tyrosine-protein kinase, catalytic domain||Serine-threonine/tyrosine-protein kinase catalytic domain||Protein kinase-like domain||Protein kinase domain||Serine/threonine/dual specificity protein kinase, catalytic domain	2098338	2119878	-	14160	upstream
chr28	LNC_000745	XLOC_025424	--	Novel_lncRNA	2134039	2137907	+	ENSGALT00000042785	ENSGALG00000027457	--	--	2092090	2093406	-	40632	upstream
chr28	LNC_000745	XLOC_025424	--	Novel_lncRNA	2134039	2137907	+	ENSGALT00000041186	ENSGALG00000001084	ATP8B3	P-type ATPase, subfamily IV||HAD-like domain||P-type ATPase, A domain||P-type ATPase, cytoplasmic domain N||P-type ATPase	2213415	2226353	+	75507	upstream
chr28	LNC_000745	XLOC_025424	--	Novel_lncRNA	2134039	2137907	+	ENSGALT00000023521	ENSGALG00000014589	-	Zinc finger, AN1-type||Zinc finger, A20-type	2157559	2166148	+	19651	upstream
chr28	LNC_000745	XLOC_025424	--	Novel_lncRNA	2134039	2137907	+	ENSGALT00000001502	ENSGALG00000001019	BTBD2	PHR	2090321	2093906	+	40132	downstream
chr28	LNC_000744	XLOC_025400	--	Novel_lncRNA	1458843	1464008	+	ENSGALT00000044756	ENSGALG00000027354	MPND	-	1303285	1407097	-	51745	upstream
chr28	LNC_000744	XLOC_025400	--	Novel_lncRNA	1458843	1464008	+	ENSGALT00000002724	ENSGALG00000001773	RFX2	RFX1 transcription activation region||DNA-binding RFX-type winged-helix domain	1562447	1591075	-	98438	downstream
chr28	LNC_000744	XLOC_025400	--	Novel_lncRNA	1458843	1464008	+	ENSGALT00000044647	ENSGALG00000025751	NMRK2	P-loop containing nucleoside triphosphate hydrolase	1455327	1459014	-	-172	antisense
chr28	LNC_000744	XLOC_025400	--	Novel_lncRNA	1458843	1464008	+	ENSGALT00000041247	ENSGALG00000024381	-	RNA-binding protein Lupus La||Lupus La protein	1558021	1560971	-	94012	downstream
chr28	LNC_000744	XLOC_025400	--	Novel_lncRNA	1458843	1464008	+	ENSGALT00000041254	ENSGALG00000001806	-	Glycosyl transferase, family 10	1498656	1499789	+	34647	upstream
chr28	LNC_000744	XLOC_025400	--	Novel_lncRNA	1458843	1464008	+	ENSGALT00000041255	ENSGALG00000001812	ATCAY	CRAL-TRIO domain||Bcl2-/adenovirus E1B 19kDa-interacting protein 2	1463358	1478145	-	-651	antisense
chr28	LNC_000744	XLOC_025400	--	Novel_lncRNA	1458843	1464008	+	ENSGALT00000043181	ENSGALG00000027936	DAPK3	Serine/threonine/dual specificity protein kinase, catalytic domain||RIO-like kinase||Protein kinase-like domain||Lipopolysaccharide kinase||Protein kinase domain||Tyrosine-protein kinase, catalytic domain||Serine-threonine/tyrosine-protein kinase catalytic domain	1447842	1453358	+	5484	downstream
chr28	LNC_000744	XLOC_025400	--	Novel_lncRNA	1458843	1464008	+	ENSGALT00000043931	ENSGALG00000027626	--	--	1504670	1505674	-	40661	downstream
chr28	LNC_000744	XLOC_025400	--	Novel_lncRNA	1458843	1464008	+	ENSGALT00000002831	ENSGALG00000001830	EEF2	Translation elongation factor EFG, V domain||Small GTP-binding protein domain||Elongation factor G, III-V domain||Ribosomal protein S5 domain 2-type fold||P-loop containing nucleoside triphosphate hydrolase||Translation elongation factor EFG/EF2, domain IV||Translation elongation factor EFTu/EF1A, domain 2||Translation protein, beta-barrel domain||Elongation factor, GTP-binding domain	1438607	1446221	+	12621	downstream
chr28	LNC_000744	XLOC_025400	--	Novel_lncRNA	1458843	1464008	+	ENSGALT00000035097	ENSGALG00000021647	NRTN	Cystine-knot cytokine||Transforming growth factor-beta, C-terminal	1507549	1509672	-	43540	downstream
chr28	LNC_000744	XLOC_025400	--	Novel_lncRNA	1458843	1464008	+	ENSGALT00000002780	ENSGALG00000001800	-	tRNA-dihydrouridine synthase	1548033	1554708	+	84024	upstream
chr28	LNC_000744	XLOC_025400	--	Novel_lncRNA	1458843	1464008	+	ENSGALT00000045049	ENSGALG00000001830	EEF2	Translation elongation factor EFG, V domain||Small GTP-binding protein domain||Elongation factor G, III-V domain||Ribosomal protein S5 domain 2-type fold||P-loop containing nucleoside triphosphate hydrolase||Translation elongation factor EFG/EF2, domain IV||Translation elongation factor EFTu/EF1A, domain 2||Translation protein, beta-barrel domain||Elongation factor, GTP-binding domain	1438862	1446530	+	12312	downstream
chr28	LNC_000744	XLOC_025400	--	Novel_lncRNA	1458843	1464008	+	ENSGALT00000044229	ENSGALG00000025907	ZBTB7A	BTB/POZ-like||BTB/POZ||BTB/POZ fold||Zinc finger, C2H2	1414197	1415393	+	43449	downstream
chr28	LNC_000744	XLOC_025400	--	Novel_lncRNA	1458843	1464008	+	ENSGALT00000002839	ENSGALG00000001836	PIAS4	SAP domain||Zinc finger, MIZ-type	1420886	1434153	-	24689	upstream
chr28	LNC_000747	XLOC_025556	--	Novel_lncRNA	622346	623311	-	ENSGALT00000000776	ENSGALG00000000558	SLC1A6	Sodium:dicarboxylate symporter	701484	724473	-	78172	downstream
chr28	LNC_000747	XLOC_025556	--	Novel_lncRNA	622346	623311	-	ENSGALT00000000620	ENSGALG00000000458	TMPRSS9	Low-density lipoprotein (LDL) receptor class A repeat||Peptidase S1A, chymotrypsin-type||Peptidase S1||Trypsin-like cysteine/serine peptidase domain||Peptidase S1A, nudel||SEA domain	615634	627109	+	-966	antisense
chr28	LNC_000747	XLOC_025556	--	Novel_lncRNA	622346	623311	-	ENSGALT00000000640	ENSGALG00000000470	LMNB2	Lamin Tail Domain||Intermediate filament protein	636058	661825	-	12746	downstream
chr28	LNC_000747	XLOC_025556	--	Novel_lncRNA	622346	623311	-	ENSGALT00000043405	ENSGALG00000028937	TIMM13	Tim10/DDP family zinc finger	627972	628532	-	4660	downstream
chr28	LNC_000747	XLOC_025556	--	Novel_lncRNA	622346	623311	-	ENSGALT00000000553	ENSGALG00000000406	-	Homeodomain-like||TRAM/LAG1/CLN8 homology domain||Longevity assurance, LAG1/LAC1||Homeobox domain	539986	549556	+	72789	downstream
chr28	LNC_000747	XLOC_025556	--	Novel_lncRNA	622346	623311	-	ENSGALT00000000587	ENSGALG00000000430	SPPL2B	Protease-associated domain, PA||Presenilin/signal peptide peptidase||Peptidase A22B, signal peptide peptidase	564384	599425	+	22920	downstream
chr28	LNC_000747	XLOC_025556	--	Novel_lncRNA	622346	623311	-	ENSGALT00000000555	ENSGALG00000000407	-	BTB/POZ-like||BTB/Kelch-associated||BTB/POZ fold||BTB/POZ||Kelch repeat type 1	551928	556784	-	65561	upstream
chr28	LNC_000747	XLOC_025556	--	Novel_lncRNA	622346	623311	-	ENSGALT00000000556	ENSGALG00000000408	LSM7	U6 snRNA-associated Sm-like protein LSm7||Like-Sm (LSM) domain||Ribonucleoprotein LSM domain, eukaryotic/archaea-type||Ribonucleoprotein LSM domain	558963	564318	-	58027	upstream
chr28	LNC_000747	XLOC_025556	--	Novel_lncRNA	622346	623311	-	ENSGALT00000000671	ENSGALG00000000490	LONP1	P-loop containing nucleoside triphosphate hydrolase||Ribosomal protein S5 domain 2-type fold||ATPase, dynein-related, AAA domain||Lon protease, bacterial/eukaryotic-type||AAA+ ATPase domain||Peptidase S16, lon N-terminal||Peptidase S16, Lon C-terminal||ATPase, AAA-type, core||PUA-like domain||DNA helicase, Holliday junction RuvB type, N-terminal||PrkA AAA domain	678763	694768	-	55451	downstream
chr28	LNC_000747	XLOC_025556	--	Novel_lncRNA	622346	623311	-	ENSGALT00000000644	ENSGALG00000000474	RPL36	Ribosomal protein L36e	676818	677614	+	53506	upstream
chr28	LNC_000747	XLOC_025556	--	Novel_lncRNA	622346	623311	-	ENSGALT00000000510	ENSGALG00000000377	HNRNPM	RNA recognition motif domain||Heterogeneous nuclear ribonucleoprotein M, PY nuclear localisation signal	509129	534490	-	87855	upstream
chr28	LNC_000746	XLOC_025462	--	Novel_lncRNA	2856218	2856813	+	ENSGALT00000044002	ENSGALG00000026241	GRIN3B	Periplasmic binding protein-like I||Ionotropic glutamate receptor, L-glutamate and glycine-binding domain||Ionotropic glutamate receptor||Ionotropic glutamate receptor, metazoa	2806107	2810896	+	45321	downstream
chr28	LNC_000746	XLOC_025462	--	Novel_lncRNA	2856218	2856813	+	ENSGALT00000004211	ENSGALG00000002672	SBNO2	P-loop containing nucleoside triphosphate hydrolase||Helicase/UvrB domain	2858811	2886701	-	1997	downstream
chr28	LNC_000746	XLOC_025462	--	Novel_lncRNA	2856218	2856813	+	ENSGALT00000003869	ENSGALG00000002453	ABCA7	AAA+ ATPase domain||ABC transporter-like||P-loop containing nucleoside triphosphate hydrolase	2822969	2834381	-	21836	upstream
chr28	LNC_000746	XLOC_025462	--	Novel_lncRNA	2856218	2856813	+	ENSGALT00000004080	ENSGALG00000002591	POLR2E	DNA-directed RNA polymerase RPB5 subunit, eukaryote/virus||RNA polymerase, subunit H/Rpb5 C-terminal||RNA polymerase, Rpb5, N-terminal	2853886	2856231	-	-14	antisense
chr28	LNC_000746	XLOC_025462	--	Novel_lncRNA	2856218	2856813	+	ENSGALT00000023142	ENSGALG00000002559	HMHA1	Rho GTPase activation protein||Protein kinase C-like, phorbol ester/diacylglycerol-binding domain||FCH domain||Rho GTPase-activating protein domain	2841255	2853585	+	2632	downstream
chr28	LNC_000746	XLOC_025462	--	Novel_lncRNA	2856218	2856813	+	ENSGALT00000035079	ENSGALG00000021637	WDR18	WD40-repeat-containing domain||WD40 repeat||G-protein beta WD-40 repeat	2792876	2804410	+	51807	downstream
chr28	LNC_000746	XLOC_025462	--	Novel_lncRNA	2856218	2856813	+	ENSGALT00000035078	ENSGALG00000002595	--	--	2857327	2858019	+	513	upstream
chr28	LNC_000746	XLOC_025462	--	Novel_lncRNA	2856218	2856813	+	ENSGALT00000043764	ENSGALG00000027777	CNN2	Calponin homology domain||Calponin/LIMCH1||Calponin repeat||Smooth muscle protein/calponin	2836380	2837922	-	18295	upstream
chr28	LNC_000746	XLOC_025462	--	Novel_lncRNA	2856218	2856813	+	ENSGALT00000003154	ENSGALG00000002029	TMEM259	Membralin	2813054	2822485	-	33732	upstream
chr28	LNC_000746	XLOC_025462	--	Novel_lncRNA	2856218	2856813	+	ENSGALT00000044479	ENSGALG00000026231	ARID3A	ARID DNA-binding domain	2771422	2790125	+	66092	downstream
chr3	LNC_000749	XLOC_025767	--	Novel_lncRNA	2778705	2794154	+	ENSGALT00000045290	ENSGALG00000027632	ACYP2	Acylphosphatase-like domain||Acylphosphatase	2811632	2857436	-	17477	downstream
chr3	LNC_000749	XLOC_025767	--	Novel_lncRNA	2778705	2794154	+	ENSGALT00000042830	ENSGALG00000008156	SPTBN1	Calmodulin-regulated spectrin-associated protein, CH domain||Pleckstrin homology domain, spectrin-type||Calponin homology domain||Spectrin repeat||Spectrin, beta subunit||Spectrin/alpha-actinin||Pleckstrin homology domain	2625285	2715782	-	62922	upstream
chr3	LNC_000749	XLOC_025767	--	Novel_lncRNA	2778705	2794154	+	ENSGALT00000013255	ENSGALG00000008156	SPTBN1	Calmodulin-regulated spectrin-associated protein, CH domain||Pleckstrin homology domain, spectrin-type||Calponin homology domain||Spectrin repeat||Spectrin, beta subunit||Spectrin/alpha-actinin||Pleckstrin homology domain	2626462	2700890	-	77814	upstream
chr3	LNC_000749	XLOC_025767	--	Novel_lncRNA	2778705	2794154	+	ENSGALT00000043729	ENSGALG00000008163	PSME4	Armadillo-type fold||HEAT||Protein of unknown function DUF3437	2876838	2941783	+	82683	upstream
chr3	LNC_000749	XLOC_025767	--	Novel_lncRNA	2778705	2794154	+	ENSGALT00000013265	ENSGALG00000008163	PSME4	Armadillo-type fold||HEAT||Protein of unknown function DUF3437	2883839	2941377	+	89684	upstream
chr3	LNC_000748	XLOC_025767	--	Novel_lncRNA	2778680	2808223	+	ENSGALT00000045290	ENSGALG00000027632	ACYP2	Acylphosphatase-like domain||Acylphosphatase	2811632	2857436	-	3408	downstream
chr3	LNC_000748	XLOC_025767	--	Novel_lncRNA	2778680	2808223	+	ENSGALT00000042830	ENSGALG00000008156	SPTBN1	Calmodulin-regulated spectrin-associated protein, CH domain||Pleckstrin homology domain, spectrin-type||Calponin homology domain||Spectrin repeat||Spectrin, beta subunit||Spectrin/alpha-actinin||Pleckstrin homology domain	2625285	2715782	-	62897	upstream
chr3	LNC_000748	XLOC_025767	--	Novel_lncRNA	2778680	2808223	+	ENSGALT00000013255	ENSGALG00000008156	SPTBN1	Calmodulin-regulated spectrin-associated protein, CH domain||Pleckstrin homology domain, spectrin-type||Calponin homology domain||Spectrin repeat||Spectrin, beta subunit||Spectrin/alpha-actinin||Pleckstrin homology domain	2626462	2700890	-	77789	upstream
chr3	LNC_000748	XLOC_025767	--	Novel_lncRNA	2778680	2808223	+	ENSGALT00000043729	ENSGALG00000008163	PSME4	Armadillo-type fold||HEAT||Protein of unknown function DUF3437	2876838	2941783	+	68614	upstream
chr3	LNC_000748	XLOC_025767	--	Novel_lncRNA	2778680	2808223	+	ENSGALT00000013265	ENSGALG00000008163	PSME4	Armadillo-type fold||HEAT||Protein of unknown function DUF3437	2883839	2941377	+	75615	upstream
chr4	ALDBGALT0000005989	ALDBGALG0000004157	--	Annotated_lncRNA	53992544	54051105	+	ENSGALT00000019550	ENSGALG00000011982	PDE5A	GAF domain-like||3'5'-cyclic nucleotide phosphodiesterase||HD/PDEase domain||3'5'-cyclic nucleotide phosphodiesterase, catalytic domain||GAF domain	54061072	54120941	+	9966	upstream
chr4	ALDBGALT0000005989	ALDBGALG0000004157	--	Annotated_lncRNA	53992544	54051105	+	ENSGALT00000019533	ENSGALG00000011974	RPL7L1	Ribosomal protein L30, ferredoxin-like fold domain||Ribosomal protein L7, eukaryotic||Ribosomal protein L30, N-terminal	53956192	53959857	-	32686	upstream
chr4	ALDBGALT0000005989	ALDBGALG0000004157	--	Annotated_lncRNA	53992544	54051105	+	ENSGALT00000019558	ENSGALG00000011990	USP53	Ubiquitin specific protease domain||Peptidase C19, ubiquitin carboxyl-terminal hydrolase	54147248	54170438	-	96142	downstream
chr4	ALDBGALT0000005989	ALDBGALG0000004157	--	Annotated_lncRNA	53992544	54051105	+	ENSGALT00000019554	ENSGALG00000011986	FABP2	Lipocalin/cytosolic fatty-acid binding domain||Calycin-like||Cytosolic fatty-acid binding	54134333	54137297	+	83227	upstream
chr4	ALDBGALT0000005989	ALDBGALG0000004157	--	Annotated_lncRNA	53992544	54051105	+	ENSGALT00000019519	ENSGALG00000011967	MAD2L1	DNA-binding HORMA	53952132	53955591	+	36952	downstream
chr28	ALDBGALT0000004751	ALDBGALG0000003332	--	Annotated_lncRNA	2228098	2231832	-	ENSGALT00000001527	ENSGALG00000001030	SCAMP4	SCAMP	2123737	2128820	-	99277	upstream
chr28	ALDBGALT0000004751	ALDBGALG0000003332	--	Annotated_lncRNA	2228098	2231832	-	ENSGALT00000029695	ENSGALG00000018810	ABHD17A	Alpha/Beta hydrolase fold||Peptidase S9, prolyl oligopeptidase, catalytic domain||Dienelactone hydrolase	2167137	2173953	+	54144	downstream
chr28	ALDBGALT0000004751	ALDBGALG0000003332	--	Annotated_lncRNA	2228098	2231832	-	ENSGALT00000001557	ENSGALG00000001043	REXO1	Exonuclease, RNase T/DNA polymerase III||Exonuclease||Ribonuclease H-like domain	2177990	2209311	+	18786	downstream
chr28	ALDBGALT0000004751	ALDBGALG0000003332	--	Annotated_lncRNA	2228098	2231832	-	ENSGALT00000001533	ENSGALG00000001035	-	Zinc finger, nuclear hormone receptor-type||Nuclear hormone receptor, ligand-binding||Nuclear receptor ROR||Steroid hormone receptor||Nuclear hormone receptor, ligand-binding, core||Thyroid hormone receptor	2133083	2139829	-	88268	upstream
chr28	ALDBGALT0000004751	ALDBGALG0000003332	--	Annotated_lncRNA	2228098	2231832	-	ENSGALT00000042998	ENSGALG00000028081	ONECUT3	Homeobox domain||Lambda repressor-like, DNA-binding domain||CUT domain||Homeodomain-like	2233927	2250905	-	2094	downstream
chr28	ALDBGALT0000004751	ALDBGALG0000003332	--	Annotated_lncRNA	2228098	2231832	-	ENSGALT00000041183	ENSGALG00000001093	TCF3	Myc-type, basic helix-loop-helix (bHLH) domain	2315136	2365833	+	83303	upstream
chr28	ALDBGALT0000004751	ALDBGALG0000003332	--	Annotated_lncRNA	2228098	2231832	-	ENSGALT00000041186	ENSGALG00000001084	ATP8B3	P-type ATPase, subfamily IV||HAD-like domain||P-type ATPase, A domain||P-type ATPase, cytoplasmic domain N||P-type ATPase	2213415	2226353	+	1744	downstream
chr28	ALDBGALT0000004751	ALDBGALG0000003332	--	Annotated_lncRNA	2228098	2231832	-	ENSGALT00000023521	ENSGALG00000014589	-	Zinc finger, AN1-type||Zinc finger, A20-type	2157559	2166148	+	61949	downstream
chr28	ALDBGALT0000004751	ALDBGALG0000003332	--	Annotated_lncRNA	2228098	2231832	-	ENSGALT00000001637	ENSGALG00000001093	TCF3	Myc-type, basic helix-loop-helix (bHLH) domain	2315136	2365833	+	83303	upstream
chr1	ALDBGALT0000000275	ALDBGALG0000000194	--	Annotated_lncRNA	73150935	73152669	+	ENSGALT00000027945	ENSGALG00000017290	RAD51AP1	-	73177477	73186285	-	24807	downstream
chr1	ALDBGALT0000000275	ALDBGALG0000000194	--	Annotated_lncRNA	73150935	73152669	+	ENSGALT00000027942	ENSGALG00000017287	FGF6	Fibroblast growth factor family||Cytokine, IL-1-like||IL-1 family/FGF family	73226804	73230437	+	74134	upstream
chr1	ALDBGALT0000000275	ALDBGALG0000000194	--	Annotated_lncRNA	73150935	73152669	+	ENSGALT00000037274	ENSGALG00000017289	C1H12ORF4	Protein of unknown function DUF2362	73188353	73213840	+	35683	upstream
chr1	ALDBGALT0000000275	ALDBGALG0000000194	--	Annotated_lncRNA	73150935	73152669	+	ENSGALT00000027944	ENSGALG00000017289	C1H12ORF4	Protein of unknown function DUF2362	73186389	73212849	+	33719	upstream
chr1	ALDBGALT0000000275	ALDBGALG0000000194	--	Annotated_lncRNA	73150935	73152669	+	ENSGALT00000042711	ENSGALG00000027791	FGF23	Fibroblast growth factor family||IL-1 family/FGF family||Cytokine, IL-1-like	73251117	73260105	+	98447	upstream
chr1	ALDBGALT0000000275	ALDBGALG0000000194	--	Annotated_lncRNA	73150935	73152669	+	ENSGALT00000027946	ENSGALG00000017291	FAR2	Male sterility, NAD-binding||Polysaccharide biosynthesis protein, CapD-like domain||Semialdehyde dehydrogenase, NAD-binding||NAD-dependent epimerase/dehydratase, N-terminal domain||3-beta hydroxysteroid dehydrogenase/isomerase||Fatty acyl-CoA reductase	72902806	73148067	+	2867	downstream
chrZ	ALDBGALT0000008545	ALDBGALG0000005879	--	Annotated_lncRNA	51016753	51018954	+	ENSGALT00000024661	ENSGALG00000014642	CHD-Z	SNF2-related||Chromo domain||Helicase superfamily 1/2, ATP-binding domain||Chromo/chromo shadow domain||P-loop containing nucleoside triphosphate hydrolase||Homeodomain-like||Chromo domain-like||Helicase, C-terminal	51097769	51146189	+	78814	upstream
chrZ	ALDBGALT0000008545	ALDBGALG0000005879	--	Annotated_lncRNA	51016753	51018954	+	ENSGALT00000023601	ENSGALG00000014642	CHD-Z	SNF2-related||Chromo domain||Helicase superfamily 1/2, ATP-binding domain||Chromo/chromo shadow domain||P-loop containing nucleoside triphosphate hydrolase||Homeodomain-like||Chromo domain-like||Helicase, C-terminal	51097769	51146189	+	78814	upstream
chr1	ALDBGALT0000000272	ALDBGALG0000000193	--	Annotated_lncRNA	72361643	72366335	+	ENSGALT00000045644	ENSGALG00000028453	MRPS35	Ribosomal protein S24/S35, mitochondrial, conserved domain	72450875	72476524	+	84539	upstream
chr1	ALDBGALT0000000272	ALDBGALG0000000193	--	Annotated_lncRNA	72361643	72366335	+	ENSGALT00000037288	ENSGALG00000022980	CDKN1B	Cyclin-dependent kinase inhibitor	72273762	72277034	+	84608	downstream
chr1	ALDBGALT0000001453	ALDBGALG0000001021	--	Annotated_lncRNA	176904398	176905154	-	ENSGALT00000027658	ENSGALG00000017120	SACS	Ubiquitin-like||HEPN||Histidine kinase-like ATPase, C-terminal domain||DnaJ domain||Ubiquitin-related domain	176842566	176900914	+	3483	downstream
chr1	ALDBGALT0000001453	ALDBGALG0000001021	--	Annotated_lncRNA	176904398	176905154	-	ENSGALT00000027661	ENSGALG00000017122	SGCG	Sarcoglycan complex subunit protein	176907049	176987992	-	1894	downstream
chr1	ALDBGALT0000001452	ALDBGALG0000001020	--	Annotated_lncRNA	176834872	176839139	-	ENSGALT00000027658	ENSGALG00000017120	SACS	Ubiquitin-like||HEPN||Histidine kinase-like ATPase, C-terminal domain||DnaJ domain||Ubiquitin-related domain	176842566	176900914	+	3426	upstream
chr1	ALDBGALT0000001452	ALDBGALG0000001020	--	Annotated_lncRNA	176834872	176839139	-	ENSGALT00000027661	ENSGALG00000017122	SGCG	Sarcoglycan complex subunit protein	176907049	176987992	-	67909	downstream
chr1	ALDBGALT0000001452	ALDBGALG0000001020	--	Annotated_lncRNA	176834872	176839139	-	ENSGALT00000027657	ENSGALG00000017119	TNFRSF19	Tumour necrosis factor receptor 19||TNFR/NGFR cysteine-rich region	176744136	176784712	-	50159	upstream
chr1	ALDBGALT0000001451	ALDBGALG0000001019	--	Annotated_lncRNA	176831412	176834623	-	ENSGALT00000027658	ENSGALG00000017120	SACS	Ubiquitin-like||HEPN||Histidine kinase-like ATPase, C-terminal domain||DnaJ domain||Ubiquitin-related domain	176842566	176900914	+	7942	upstream
chr1	ALDBGALT0000001451	ALDBGALG0000001019	--	Annotated_lncRNA	176831412	176834623	-	ENSGALT00000027661	ENSGALG00000017122	SGCG	Sarcoglycan complex subunit protein	176907049	176987992	-	72425	downstream
chr1	ALDBGALT0000001451	ALDBGALG0000001019	--	Annotated_lncRNA	176831412	176834623	-	ENSGALT00000027657	ENSGALG00000017119	TNFRSF19	Tumour necrosis factor receptor 19||TNFR/NGFR cysteine-rich region	176744136	176784712	-	46699	upstream
chr1	ALDBGALT0000000189	ALDBGALG0000000133	--	Annotated_lncRNA	49084153	49090724	+	ENSGALT00000043021	ENSGALG00000028016	--	--	49022100	49029093	-	55059	upstream
chr1	ALDBGALT0000000189	ALDBGALG0000000133	--	Annotated_lncRNA	49084153	49090724	+	ENSGALT00000019359	ENSGALG00000011866	RRP7A	-	49057126	49060762	+	23390	downstream
chr1	ALDBGALT0000000189	ALDBGALG0000000133	--	Annotated_lncRNA	49084153	49090724	+	ENSGALT00000019366	ENSGALG00000011872	NFAM1	-	49108596	49112609	+	17871	upstream
chr1	ALDBGALT0000000189	ALDBGALG0000000133	--	Annotated_lncRNA	49084153	49090724	+	ENSGALT00000019361	ENSGALG00000011867	SERHL2	Alpha/beta hydrolase fold-1||Alpha/Beta hydrolase fold	49062138	49068824	-	15328	upstream
chr1	ALDBGALT0000000189	ALDBGALG0000000133	--	Annotated_lncRNA	49084153	49090724	+	ENSGALT00000019347	ENSGALG00000011859	GBE	Myoglobin||Globin-like||Globin||Globin, lamprey/hagfish type	49013481	49017413	-	66739	upstream
chr1	ALDBGALT0000000189	ALDBGALG0000000133	--	Annotated_lncRNA	49084153	49090724	+	ENSGALT00000019344	ENSGALG00000011857	LUC7L2	Luc7-related	48977566	49008823	+	75329	downstream
chr1	ALDBGALT0000000189	ALDBGALG0000000133	--	Annotated_lncRNA	49084153	49090724	+	ENSGALT00000019356	ENSGALG00000011863	POLDIP3	RNA recognition motif domain	49039850	49053739	+	30413	downstream
chr1	ALDBGALT0000000189	ALDBGALG0000000133	--	Annotated_lncRNA	49084153	49090724	+	ENSGALT00000030615	ENSGALG00000019324	--	--	49100342	49104425	-	9617	downstream
chr1	ALDBGALT0000000189	ALDBGALG0000000133	--	Annotated_lncRNA	49084153	49090724	+	ENSGALT00000030617	ENSGALG00000019325	--	--	49029412	49037608	+	46544	downstream
chr1	ALDBGALT0000000189	ALDBGALG0000000133	--	Annotated_lncRNA	49084153	49090724	+	ENSGALT00000038008	ENSGALG00000023193	SOCS1B	SH2 domain	49093609	49094318	+	2884	upstream
chr1	LNC_000369	XLOC_011621	--	Novel_lncRNA	194782161	194783946	-	ENSGALT00000031276	ENSGALG00000017320	RAB6A	Ran GTPase||Small GTPase superfamily, Rab type||Signal recognition particle receptor, beta subunit||Small GTPase superfamily, Ras type||Mitochondrial Rho-like||Small GTP-binding protein domain||Gtr1/RagA G protein||Small GTPase superfamily, ARF/SAR type||Small GTPase superfamily, Rho type||Elongation factor, GTP-binding domain||P-loop containing nucleoside triphosphate hydrolase||Small GTPase sup…	194721970	194780643	-	1517	upstream
chr1	LNC_000369	XLOC_011621	--	Novel_lncRNA	194782161	194783946	-	ENSGALT00000027985	ENSGALG00000017316	UCP	Mitochondrial brown fat uncoupling protein||Mitochondrial carrier domain||Mitochondrial substrate/solute carrier	194821405	194824338	-	37458	downstream
chr1	LNC_000369	XLOC_011621	--	Novel_lncRNA	194782161	194783946	-	ENSGALT00000027986	ENSGALG00000017317	DNAJB13	DnaJ domain||Chaperone DnaJ, C-terminal||HSP40/DnaJ peptide-binding	194817066	194821117	+	33119	upstream
chr1	LNC_000369	XLOC_011621	--	Novel_lncRNA	194782161	194783946	-	ENSGALT00000027987	ENSGALG00000017318	PAAF1	WD40 repeat||WD40-repeat-containing domain	194801991	194816908	+	18044	upstream
chr1	LNC_000369	XLOC_011621	--	Novel_lncRNA	194782161	194783946	-	ENSGALT00000027981	ENSGALG00000017314	C2CD3	C2 domain	194825627	194884548	-	41680	downstream
chr1	LNC_000369	XLOC_011621	--	Novel_lncRNA	194782161	194783946	-	ENSGALT00000027993	ENSGALG00000017321	PLEKHB1	Pleckstrin homology domain	194710221	194717771	+	64389	downstream
chr1	LNC_000369	XLOC_011621	--	Novel_lncRNA	194782161	194783946	-	ENSGALT00000027989	ENSGALG00000017319	MRPL48	Ribosomal protein S10 domain	194791972	194799221	+	8025	upstream
chr1	LNC_000369	XLOC_011621	--	Novel_lncRNA	194782161	194783946	-	ENSGALT00000027994	ENSGALG00000017322	--	--	194701033	194703756	-	78404	upstream
chr1	LNC_000368	XLOC_011602	--	Novel_lncRNA	194452419	194464353	-	ENSGALT00000028004	ENSGALG00000017329	FCHSD2	Variant SH3 domain||SH3 domain||FCH domain	194317765	194448987	-	3431	upstream
chr1	LNC_000368	XLOC_011602	--	Novel_lncRNA	194452419	194464353	-	ENSGALT00000028001	ENSGALG00000017327	7	G protein-coupled receptor, rhodopsin-like||P2Y3 purinoceptor||GPCR, rhodopsin-like, 7TM||P2Y6 purinoceptor	194498168	194499330	+	33814	upstream
chr1	LNC_000368	XLOC_011602	--	Novel_lncRNA	194452419	194464353	-	ENSGALT00000028002	ENSGALG00000017328	P2RY2	P2Y2 purinoceptor||P2Y purinoceptor 4||G protein-coupled receptor, rhodopsin-like||GPCR, rhodopsin-like, 7TM	194466868	194469256	+	2514	upstream
chr1	LNC_000368	XLOC_011602	--	Novel_lncRNA	194452419	194464353	-	ENSGALT00000030027	ENSGALG00000019033	RELT	TNF receptor family, RELT	194551973	194555607	+	87619	upstream
chr1	LNC_000368	XLOC_011602	--	Novel_lncRNA	194452419	194464353	-	ENSGALT00000027999	ENSGALG00000017326	ARHGEF17	WD40-repeat-containing domain||Dbl homology (DH) domain	194503473	194535205	+	39119	upstream
chr1	LNC_000368	XLOC_011602	--	Novel_lncRNA	194452419	194464353	-	ENSGALT00000027997	ENSGALG00000017324	--	--	194556991	194560451	-	92637	downstream
chr1	LNC_000368	XLOC_011602	--	Novel_lncRNA	194452419	194464353	-	ENSGALT00000027995	ENSGALG00000017323	FAM168A	-	194561126	194668318	-	96772	downstream
chr1	LNC_000367	XLOC_011578	--	Novel_lncRNA	193755443	193756925	-	ENSGALT00000046026	ENSGALG00000028873	-	GPCR, rhodopsin-like, 7TM||G protein-coupled receptor, rhodopsin-like	193738182	193738989	-	16453	upstream
chr1	LNC_000367	XLOC_011578	--	Novel_lncRNA	193755443	193756925	-	ENSGALT00000045110	ENSGALG00000029040	-	GPCR, rhodopsin-like, 7TM||G protein-coupled receptor, rhodopsin-like||Olfactory receptor||7TM GPCR, olfactory receptor/chemoreceptor Srsx	193750603	193751568	+	3874	downstream
chr1	LNC_000367	XLOC_011578	--	Novel_lncRNA	193755443	193756925	-	ENSGALT00000028035	ENSGALG00000017351	STIM1	Sterile alpha motif, type 2||Sterile alpha motif domain||Sterile alpha motif, type 1||Sterile alpha motif/pointed domain	193793896	193830765	-	36970	downstream
chr1	LNC_000367	XLOC_011578	--	Novel_lncRNA	193755443	193756925	-	ENSGALT00000043284	ENSGALG00000028406	-	XPC-binding domain||Ubiquitin-related domain||Ubiquitin-like||Rad60/SUMO-like domain	193662226	193663710	+	91732	downstream
chr1	LNC_000367	XLOC_011578	--	Novel_lncRNA	193755443	193756925	-	ENSGALT00000028024	ENSGALG00000017342	-	7TM GPCR, olfactory receptor/chemoreceptor Srsx||Olfactory receptor||G protein-coupled receptor, rhodopsin-like||GPCR, rhodopsin-like, 7TM	193668690	193669649	+	85793	downstream
chr1	LNC_000367	XLOC_011578	--	Novel_lncRNA	193755443	193756925	-	ENSGALT00000028025	ENSGALG00000017343	FOLR1	Folate receptor-like	193685559	193688666	-	66776	upstream
chr1	LNC_000367	XLOC_011578	--	Novel_lncRNA	193755443	193756925	-	ENSGALT00000030017	ENSGALG00000019030	-	GPCR, rhodopsin-like, 7TM||G protein-coupled receptor, rhodopsin-like||Olfactory receptor||7TM GPCR, olfactory receptor/chemoreceptor Srsx	193745527	193746487	+	8955	downstream
chr1	LNC_000367	XLOC_011578	--	Novel_lncRNA	193755443	193756925	-	ENSGALT00000028029	ENSGALG00000017347	HBE	Myoglobin||Globin-like||Haemoglobin, beta||Globin	193727983	193730347	+	25095	downstream
chr1	LNC_000367	XLOC_011578	--	Novel_lncRNA	193755443	193756925	-	ENSGALT00000043582	ENSGALG00000027982	-	Sodium:neurotransmitter symporter	193786777	193791981	+	29851	upstream
chr1	LNC_000367	XLOC_011578	--	Novel_lncRNA	193755443	193756925	-	ENSGALT00000044441	ENSGALG00000025980	--	--	193788075	193789079	-	31149	downstream
chr1	LNC_000367	XLOC_011578	--	Novel_lncRNA	193755443	193756925	-	ENSGALT00000036371	ENSGALG00000022703	HBE1	Haemoglobin, beta||Globin||Globin-like||Myoglobin	193720895	193722856	+	32586	downstream
chr1	LNC_000367	XLOC_011578	--	Novel_lncRNA	193755443	193756925	-	ENSGALT00000036373	ENSGALG00000028273	HBG2	Globin||Haemoglobin, beta||Globin-like||Myoglobin	193723743	193726040	+	29402	downstream
chr1	LNC_000367	XLOC_011578	--	Novel_lncRNA	193755443	193756925	-	ENSGALT00000043668	ENSGALG00000026478	--	--	193701126	193707118	-	48324	upstream
chr1	LNC_000367	XLOC_011578	--	Novel_lncRNA	193755443	193756925	-	ENSGALT00000042853	ENSGALG00000027762	PGAP2	Frag1/DRAM/Sfk1	193849402	193867123	-	92476	downstream
chr1	LNC_000367	XLOC_011578	--	Novel_lncRNA	193755443	193756925	-	ENSGALT00000036374	ENSGALG00000017343	FOLR1	Folate receptor-like	193685572	193688956	-	66486	upstream
chr1	LNC_000367	XLOC_011578	--	Novel_lncRNA	193755443	193756925	-	ENSGALT00000028034	ENSGALG00000017350	RRM1	Ribonucleotide reductase large subunit, N-terminal||ATP-cone||Ribonucleotide reductase R1 subunit, N-terminal||Ribonucleotide reductase, class I , alpha subunit||Ribonucleotide reductase large subunit, C-terminal	193761015	193781202	-	4089	downstream
chr1	LNC_000367	XLOC_011578	--	Novel_lncRNA	193755443	193756925	-	ENSGALT00000044041	ENSGALG00000026571	OR51Q1	G protein-coupled receptor, rhodopsin-like||GPCR, rhodopsin-like, 7TM	193679670	193680620	-	74822	upstream
chr1	LNC_000367	XLOC_011578	--	Novel_lncRNA	193755443	193756925	-	ENSGALT00000043497	ENSGALG00000026995	RHOG	Small GTP-binding protein domain||Mitochondrial Rho-like||Small GTPase superfamily, Ras type||Small GTPase superfamily, Rab type||Ran GTPase||Small GTPase superfamily||P-loop containing nucleoside triphosphate hydrolase||Small GTPase superfamily, Rho type||Small GTPase superfamily, ARF/SAR type	193846443	193847042	+	89517	upstream
chr1	LNC_000367	XLOC_011578	--	Novel_lncRNA	193755443	193756925	-	ENSGALT00000028027	ENSGALG00000017345	HBG1	Myoglobin||Globin-like||Haemoglobin, beta||Globin	193716133	193717673	+	37769	downstream
chr1	LNC_000366	XLOC_011549	--	Novel_lncRNA	192928072	192932278	-	ENSGALT00000001212	ENSGALG00000000830	C11orf30	EMSY N-terminal	192883858	192920965	-	7106	upstream
chr1	LNC_000366	XLOC_011549	--	Novel_lncRNA	192928072	192932278	-	ENSGALT00000001229	ENSGALG00000000838	PRKRIR	HAT dimerisation domain, C-terminal||Zinc finger, C2CH-type||Ribonuclease H-like domain	192931486	192944367	+	-793	antisense
chr1	LNC_000365	XLOC_011549	--	Novel_lncRNA	192928072	192932278	-	ENSGALT00000001212	ENSGALG00000000830	C11orf30	EMSY N-terminal	192883858	192920965	-	7106	upstream
chr1	LNC_000365	XLOC_011549	--	Novel_lncRNA	192928072	192932278	-	ENSGALT00000001229	ENSGALG00000000838	PRKRIR	HAT dimerisation domain, C-terminal||Zinc finger, C2CH-type||Ribonuclease H-like domain	192931486	192944367	+	-793	antisense
chr1	LNC_000364	XLOC_011515	--	Novel_lncRNA	189455815	189457888	-	ENSGALT00000022794	ENSGALG00000014079	SYTL2	C2 domain||Rab-binding domain||Zinc finger, FYVE/PHD-type	189475610	189529781	-	17721	downstream
chr1	LNC_000364	XLOC_011515	--	Novel_lncRNA	189455815	189457888	-	ENSGALT00000022777	ENSGALG00000014070	CCDC89	-	189473151	189475416	-	15262	downstream
chr1	LNC_000364	XLOC_011515	--	Novel_lncRNA	189455815	189457888	-	ENSGALT00000021629	ENSGALG00000013247	CCDC83	-	189532521	189550487	+	74632	upstream
chr1	LNC_000364	XLOC_011515	--	Novel_lncRNA	189455815	189457888	-	ENSGALT00000022773	ENSGALG00000014066	-	Protein of unknown function DUF1370, TMEM126	189458221	189464433	+	332	upstream
chr1	LNC_000362	XLOC_011491	--	Novel_lncRNA	185389779	185408259	-	ENSGALT00000027842	ENSGALG00000017227	SLC36A4	Amino acid transporter, transmembrane	185280118	185382364	+	7414	downstream
chr1	LNC_000362	XLOC_011491	--	Novel_lncRNA	185389779	185408259	-	ENSGALT00000027844	ENSGALG00000017228	Mel1b	GPCR, rhodopsin-like, 7TM||G protein-coupled receptor, rhodopsin-like||Melatonin receptor type 1C||7TM GPCR, olfactory receptor/chemoreceptor Srsx||Melatonin receptor 1A||Melatonin receptor family||Neuropeptide Y receptor family||Glucose receptor Git3, N-terminal||7TM GPCR, serpentine receptor class x (Srx)	185469683	185489915	-	61423	downstream
chr1	LNC_000361	XLOC_011407	--	Novel_lncRNA	177492198	177505450	-	ENSGALT00000044176	ENSGALG00000025748	Fgf9	Fibroblast growth factor family||IL-1 family/FGF family||Cytokine, IL-1-like	177601063	177635306	-	95612	downstream
chr1	LNC_000360	XLOC_011366	--	Novel_lncRNA	174474649	174488311	-	ENSGALT00000027597	ENSGALG00000017084	UBL3	Ubiquitin-related domain||Membrane-anchored ubiquitin-fold protein, HCG-1||Ubiquitin-like	174588070	174645255	+	99758	upstream
chr1	LNC_000360	XLOC_011366	--	Novel_lncRNA	174474649	174488311	-	ENSGALT00000027595	ENSGALG00000017083	KATNAL1	DNA helicase, Holliday junction RuvB type, N-terminal||AAA+ ATPase domain||P-loop containing nucleoside triphosphate hydrolase||Vps4 oligomerisation, C-terminal||ATPase, AAA-type, core	174496738	174524653	+	8426	upstream
chr1	LNC_000360	XLOC_011366	--	Novel_lncRNA	174474649	174488311	-	ENSGALT00000027593	ENSGALG00000017082	HMGB1	High mobility group box domain	174411695	174418072	+	56576	downstream
chr2	LNC_000569	XLOC_019571	--	Novel_lncRNA	107303617	107310805	+	ENSGALT00000036784	ENSGALG00000015215	MAPRE2	Calponin homology domain||EB1, C-terminal	107310933	107345428	+	127	upstream
chr2	LNC_000569	XLOC_019571	--	Novel_lncRNA	107303617	107310805	+	ENSGALT00000024563	ENSGALG00000015219	-	Choline/ethanolamine phosphotransferase||CDP-alcohol phosphatidyltransferase	107351681	107386641	-	40875	downstream
chr2	LNC_000569	XLOC_019571	--	Novel_lncRNA	107303617	107310805	+	ENSGALT00000024545	ENSGALG00000015211	DTNA	Zinc finger, ZZ-type||Distrobrevin||EF-hand domain, type 1||EF-hand domain, type 2	107131493	107228834	+	74782	downstream
chr2	LNC_000569	XLOC_019571	--	Novel_lncRNA	107303617	107310805	+	ENSGALT00000024564	ENSGALG00000015220	SPIDR	-	107409190	107414872	+	98384	upstream
chr2	LNC_000561	XLOC_019329	--	Novel_lncRNA	89398747	89403373	+	ENSGALT00000021930	ENSGALG00000013452	ERP44	Calsequestrin||Thioredoxin-like fold||Thioredoxin domain	89281796	89309358	+	89388	downstream
chr2	LNC_000561	XLOC_019329	--	Novel_lncRNA	89398747	89403373	+	ENSGALT00000021943	ENSGALG00000013462	STX17	Target SNARE coiled-coil domain||t-SNARE	89311706	89343445	-	55301	upstream
chr2	LNC_000561	XLOC_019329	--	Novel_lncRNA	89398747	89403373	+	ENSGALT00000022087	ENSGALG00000013568	NR4A3	Orphan nuclear receptor, NURR type||Nuclear hormone receptor, ligand-binding||Orphan nuclear receptor||Zinc finger, nuclear hormone receptor-type||Steroid hormone receptor||Orphan nuclear receptor, NOR1 type||Nuclear hormone receptor, ligand-binding, core	89372989	89395602	-	3144	upstream
chr2	LNC_000560	XLOC_019209	--	Novel_lncRNA	76444581	76464283	+	ENSGALT00000021178	ENSGALG00000012979	TRIO	Tyrosine-protein kinase, catalytic domain||CRAL-TRIO domain||Spectrin repeat||Serine-threonine/tyrosine-protein kinase catalytic domain||SH3 domain||Immunoglobulin I-set||Protein kinase-like domain||Immunoglobulin subtype 2||Dbl homology (DH) domain||Immunoglobulin-like domain||Serine/threonine/dual specificity protein kinase, catalytic domain||Immunoglobulin subtype||Protein kinase domain||Pleck…	76311201	76496830	-	-19703	antisense
chr2	LNC_000563	XLOC_019362	--	Novel_lncRNA	91285773	91291593	+	ENSGALT00000022232	ENSGALG00000013672	TSHZ1	Homeobox domain||Zinc finger, C2H2-like||Zinc finger, C2H2||Homeodomain-like	91342033	91346101	-	50439	downstream
chr2	LNC_000562	XLOC_019348	--	Novel_lncRNA	90478462	90479789	+	ENSGALT00000022187	ENSGALG00000013640	MBP	Myelin basic protein	90566391	90584146	+	86601	upstream
chr2	LNC_000562	XLOC_019348	--	Novel_lncRNA	90478462	90479789	+	ENSGALT00000043531	ENSGALG00000026011	GALR	G protein-coupled receptor, rhodopsin-like||Galanin receptor 1||GPCR, rhodopsin-like, 7TM||7TM GPCR, serpentine receptor class v (Srv)||Neuropeptide Y receptor family||Galanin receptor family||7TM GPCR, serpentine receptor class w (Srw)	90400452	90419566	-	58895	upstream
chr2	LNC_000565	XLOC_019420	--	Novel_lncRNA	97970732	97982271	+	ENSGALT00000022620	ENSGALG00000013954	PIEZO2	Major facilitator superfamily domain||Piezo family	97607396	97902750	+	67981	downstream
chr2	LNC_000565	XLOC_019420	--	Novel_lncRNA	97970732	97982271	+	ENSGALT00000022579	ENSGALG00000013932	NAPG	-	97932515	97944708	-	26023	upstream
chr2	LNC_000565	XLOC_019420	--	Novel_lncRNA	97970732	97982271	+	ENSGALT00000029656	ENSGALG00000022875	-	Immunoglobulin subtype||Immunoglobulin-like domain||Immunoglobulin I-set||Immunoglobulin V-set, subgroup||Immunoglobulin V-set domain	97952712	97956997	-	13734	upstream
chr1	ALDBGALT0000000475	ALDBGALG0000000330	--	Annotated_lncRNA	109990581	109995193	+	ENSGALT00000026134	ENSGALG00000016213	--	--	109936204	109940380	+	50200	downstream
chr1	ALDBGALT0000000475	ALDBGALG0000000330	--	Annotated_lncRNA	109990581	109995193	+	ENSGALT00000026135	ENSGALG00000016214	--	--	110031105	110034907	+	35911	upstream
chr1	ALDBGALT0000000470	ALDBGALG0000000325	--	Annotated_lncRNA	109441591	109443795	+	ENSGALT00000026125	ENSGALG00000016206	AGPAT3	Phospholipid/glycerol acyltransferase	109531457	109582644	+	87661	upstream
chr1	ALDBGALT0000000470	ALDBGALG0000000325	--	Annotated_lncRNA	109441591	109443795	+	ENSGALT00000026119	ENSGALG00000016202	HSF2BP	Armadillo-type fold	109325650	109359901	-	81689	upstream
chr1	ALDBGALT0000000470	ALDBGALG0000000325	--	Annotated_lncRNA	109441591	109443795	+	ENSGALT00000008479	ENSGALG00000022808	RRP1B	Nucleolar, Nop52	109360240	109382258	+	59332	downstream
chr1	ALDBGALT0000000470	ALDBGALG0000000325	--	Annotated_lncRNA	109441591	109443795	+	ENSGALT00000026124	ENSGALG00000016205	PDXK	Ribokinase-like||Pyridoxal phosphate (active vitamin B6) biosynthesis, pyridoxal kinase||Pyridoxamine kinase/Phosphomethylpyrimidine kinase||Carbohydrate kinase PfkB	109396355	109434509	+	7081	downstream
chr19	ALDBGALT0000002839	ALDBGALG0000001983	--	Annotated_lncRNA	149546	150572	+	ENSGALT00000023461	ENSGALG00000014542	WBSCR22	S-adenosyl-L-methionine-dependent methyltransferase||Uncharacterised protein family, methyltransferase, Williams-Beuren syndrome||Methyltransferase type 11	143082	147832	-	1713	upstream
chr19	ALDBGALT0000002839	ALDBGALG0000001983	--	Annotated_lncRNA	149546	150572	+	ENSGALT00000042879	ENSGALG00000027614	--	--	168794	292467	-	18221	downstream
chr19	ALDBGALT0000002839	ALDBGALG0000001983	--	Annotated_lncRNA	149546	150572	+	ENSGALT00000000632	ENSGALG00000000463	DDX25	P-loop containing nucleoside triphosphate hydrolase||Helicase superfamily 1/2, ATP-binding domain||RNA helicase, DEAD-box type, Q motif||Helicase, C-terminal||DEAD/DEAH box helicase domain	58895	64786	+	84759	downstream
chr19	ALDBGALT0000002839	ALDBGALG0000001983	--	Annotated_lncRNA	149546	150572	+	ENSGALT00000044284	ENSGALG00000026044	VPS37D	Modifier of rudimentary, Modr	74803	75910	+	73635	downstream
chr19	ALDBGALT0000002839	ALDBGALG0000001983	--	Annotated_lncRNA	149546	150572	+	ENSGALT00000001197	ENSGALG00000000823	BAZ1B	WSTF/Acf1/Cbp146	202548	251494	+	51975	upstream
chr19	ALDBGALT0000002839	ALDBGALG0000001983	--	Annotated_lncRNA	149546	150572	+	ENSGALT00000044798	ENSGALG00000025869	-	Syntaxin, N-terminal domain||t-SNARE	103511	130515	-	19030	upstream
chr19	ALDBGALT0000002839	ALDBGALG0000001983	--	Annotated_lncRNA	149546	150572	+	ENSGALT00000043583	ENSGALG00000028649	-	Sperm-tail PG-rich repeat	174704	176366	-	24131	downstream
chr19	ALDBGALT0000002839	ALDBGALG0000001983	--	Annotated_lncRNA	149546	150572	+	ENSGALT00000044219	ENSGALG00000028577	--	--	87366	89807	+	59738	downstream
chr19	ALDBGALT0000002839	ALDBGALG0000001983	--	Annotated_lncRNA	149546	150572	+	ENSGALT00000040702	ENSGALG00000024101	DNAJC30	DnaJ domain	147938	148671	+	874	downstream
chr19	ALDBGALT0000002839	ALDBGALG0000001983	--	Annotated_lncRNA	149546	150572	+	ENSGALT00000023456	ENSGALG00000014539	-	t-SNARE||Target SNARE coiled-coil domain	132268	140091	+	9454	downstream
chr5	ALDBGALT0000006894	ALDBGALG0000004789	--	Annotated_lncRNA	29904850	29925553	-	ENSGALT00000015838	ENSGALG00000009731	ARHGAP11A	Rho GTPase activation protein||Rho GTPase-activating protein domain	29892119	29903672	-	1177	upstream
chr5	ALDBGALT0000006894	ALDBGALG0000004789	--	Annotated_lncRNA	29904850	29925553	-	ENSGALT00000015828	ENSGALG00000009725	SCG5	Neuroendocrine 7B2 precursor	29864000	29890748	-	14101	upstream
chr5	ALDBGALT0000006894	ALDBGALG0000004789	--	Annotated_lncRNA	29904850	29925553	-	ENSGALT00000044535	ENSGALG00000028203	SPRED1	WH1/EVH1 domain||Sprouty	30010890	30068434	-	85336	downstream
chr5	ALDBGALT0000006894	ALDBGALG0000004789	--	Annotated_lncRNA	29904850	29925553	-	ENSGALT00000015826	ENSGALG00000009723	FMN1	Formin, FH2 domain||Formin homology family, Cappuccino subfamily	29701247	29817292	+	87557	downstream
chr5	ALDBGALT0000006894	ALDBGALG0000004789	--	Annotated_lncRNA	29904850	29925553	-	ENSGALT00000015827	ENSGALG00000009724	GREM1	DAN||Gremlin precursor||Cystine knot, C-terminal	29842277	29849273	-	55576	upstream
chr5	ALDBGALT0000006894	ALDBGALG0000004789	--	Annotated_lncRNA	29904850	29925553	-	ENSGALT00000032601	ENSGALG00000009740	RASGRP1	Protein kinase C-like, phorbol ester/diacylglycerol-binding domain||Ras guanine nucleotide exchange factor domain||Diacylglycerol/phorbol-ester binding||Ras guanine-nucleotide exchange factors catalytic domain||EF-hand domain	29940334	29974856	+	14780	upstream
chr5	ALDBGALT0000006894	ALDBGALG0000004789	--	Annotated_lncRNA	29904850	29925553	-	ENSGALT00000015856	ENSGALG00000009744	FAM98B	Uncharacterised protein family FAM98	29981575	29990845	-	56021	downstream
chr5	ALDBGALT0000006894	ALDBGALG0000004789	--	Annotated_lncRNA	29904850	29925553	-	ENSGALT00000044056	ENSGALG00000009731	ARHGAP11A	Rho GTPase activation protein||Rho GTPase-activating protein domain	29890442	29901125	-	3724	upstream
chr18	ALDBGALT0000002832	ALDBGALG0000001979	--	Annotated_lncRNA	10238568	10239219	-	ENSGALT00000011813	ENSGALG00000007296	MAFG	Basic-leucine zipper domain||Basic leucine zipper domain, Maf-type||Transcription factor, Skn-1-like, DNA-binding domain	10240959	10242628	-	1739	downstream
chr18	ALDBGALT0000002832	ALDBGALG0000001979	--	Annotated_lncRNA	10238568	10239219	-	ENSGALT00000011734	ENSGALG00000007251	PCYT2	Cytidyltransferase-like domain	10223921	10233484	-	5083	upstream
chr18	ALDBGALT0000002832	ALDBGALG0000001979	--	Annotated_lncRNA	10238568	10239219	-	ENSGALT00000038349	ENSGALG00000023308	NPB	-	10219885	10220906	+	17661	downstream
chr18	ALDBGALT0000002832	ALDBGALG0000001979	--	Annotated_lncRNA	10238568	10239219	-	ENSGALT00000038325	ENSGALG00000023298	--	--	10334166	10341293	+	94946	upstream
chr18	ALDBGALT0000002832	ALDBGALG0000001979	--	Annotated_lncRNA	10238568	10239219	-	ENSGALT00000011890	ENSGALG00000007352	SPAG9	JNK/Rab-associated protein-1, N-terminal||WD40-repeat-containing domain	10259334	10316575	+	20114	upstream
chr18	ALDBGALT0000002832	ALDBGALG0000001979	--	Annotated_lncRNA	10238568	10239219	-	ENSGALT00000011703	ENSGALG00000007233	P4HB	Disulphide isomerase||Thioredoxin-like fold||Thioredoxin domain||Protein disulphide isomerase	10183770	10202043	-	36524	upstream
chr18	ALDBGALT0000002832	ALDBGALG0000001979	--	Annotated_lncRNA	10238568	10239219	-	ENSGALT00000038359	ENSGALG00000023314	-	Ribosomal protein L7/L12, oligomerisation||Ribosomal protein L7/L12, C-terminal||Mitochondrial substrate/solute carrier||Mitochondrial carrier domain||Ribosomal protein L7/L12, C-terminal/adaptor protein ClpS-like||Mitochondrial brown fat uncoupling protein	10166359	10174592	+	63975	downstream
chr18	ALDBGALT0000002832	ALDBGALG0000001979	--	Annotated_lncRNA	10238568	10239219	-	ENSGALT00000011691	ENSGALG00000007224	HGS	Hepatocyte growth factor-regulated tyrosine kinase substrate, helical domain||VHS subgroup||Ubiquitin interacting motif||ENTH/VHS||Ubiquitin binding protein, Hrs/VPS27||FYVE zinc finger||Zinc finger, FYVE-related||VHS||Zinc finger, FYVE/PHD-type	10156615	10166030	+	72537	downstream
chr18	ALDBGALT0000002832	ALDBGALG0000001979	--	Annotated_lncRNA	10238568	10239219	-	ENSGALT00000011710	ENSGALG00000007237	ALYREF	RNA recognition motif domain	10214965	10219808	-	18759	upstream
chr18	ALDBGALT0000002832	ALDBGALG0000001979	--	Annotated_lncRNA	10238568	10239219	-	ENSGALT00000044230	ENSGALG00000027902	SYNGR2	Marvel domain	10145914	10147671	-	90896	upstream
chr18	ALDBGALT0000002832	ALDBGALG0000001979	--	Annotated_lncRNA	10238568	10239219	-	ENSGALT00000031439	ENSGALG00000007286	PCYT2	Sirtuin family, catalytic core domain||Sirtuin family||DHS-like NAD/FAD-binding domain	10233635	10238009	-	558	upstream
chr18	ALDBGALT0000002832	ALDBGALG0000001979	--	Annotated_lncRNA	10238568	10239219	-	ENSGALT00000011825	ENSGALG00000007305	NME1	Nucleoside diphosphate kinase	10253363	10256902	-	14143	downstream
chr18	ALDBGALT0000002832	ALDBGALG0000001979	--	Annotated_lncRNA	10238568	10239219	-	ENSGALT00000031437	ENSGALG00000019793	-	Nucleoside diphosphate kinase	10252178	10252818	-	12958	downstream
chr18	ALDBGALT0000002832	ALDBGALG0000001979	--	Annotated_lncRNA	10238568	10239219	-	ENSGALT00000011818	ENSGALG00000007300	-	6-phosphogluconate dehydrogenase, C-terminal-like||Pyrroline-5-carboxylate reductase, catalytic, N-terminal||Pyrroline-5-carboxylate reductase	10246616	10250302	-	7396	downstream
chr18	ALDBGALT0000002832	ALDBGALG0000001979	--	Annotated_lncRNA	10238568	10239219	-	ENSGALT00000011651	ENSGALG00000007198	ARL16	Small GTPase superfamily, SAR1-type||Small GTPase superfamily, ARF type||P-loop containing nucleoside triphosphate hydrolase||Small GTPase superfamily||Small GTPase superfamily, ARF/SAR type	10154424	10156574	-	81993	upstream
chr18	ALDBGALT0000002832	ALDBGALG0000001979	--	Annotated_lncRNA	10238568	10239219	-	ENSGALT00000018294	ENSGALG00000011219	GIPR	GPCR, family 2, secretin-like||GPCR, family 2, extracellular hormone receptor domain||GPCR, family 2, glucagon-like peptide-1/glucagon receptor||GPCR, family 2, gastric inhibitory polypeptide receptor||GPCR, family 2, glucagon receptor||GPCR, family 2-like	10181308	10184603	+	53964	downstream
chr18	ALDBGALT0000002832	ALDBGALG0000001979	--	Annotated_lncRNA	10238568	10239219	-	ENSGALT00000038370	ENSGALG00000007194	TMC6	TMC	10148241	10153158	+	85409	downstream
chr18	ALDBGALT0000002832	ALDBGALG0000001979	--	Annotated_lncRNA	10238568	10239219	-	ENSGALT00000000158	ENSGALG00000000109	AFMID	Alpha/Beta hydrolase fold||Alpha/beta hydrolase fold-3||Carboxylesterase, type B	10139265	10142673	-	95894	upstream
chr18	ALDBGALT0000002832	ALDBGALG0000001979	--	Annotated_lncRNA	10238568	10239219	-	ENSGALT00000013753	ENSGALG00000008443	ARHGDIA	Immunoglobulin E-set||RHO protein GDP dissociation inhibitor	10205975	10214784	-	23783	upstream
chr18	ALDBGALT0000002832	ALDBGALG0000001979	--	Annotated_lncRNA	10238568	10239219	-	ENSGALT00000011644	ENSGALG00000007191	TK1	Thymidine kinase||P-loop containing nucleoside triphosphate hydrolase	10142947	10144362	+	94205	downstream
chr18	ALDBGALT0000002832	ALDBGALG0000001979	--	Annotated_lncRNA	10238568	10239219	-	ENSGALT00000031441	ENSGALG00000019795	--	--	10154306	10155116	+	83451	downstream
chr11	ALDBGALT0000001749	ALDBGALG0000001231	--	Annotated_lncRNA	1178584	1180079	+	ENSGALT00000003282	ENSGALG00000002103	TPPP3	P25-alpha	1213866	1215689	+	33786	upstream
chr11	ALDBGALT0000001749	ALDBGALG0000001231	--	Annotated_lncRNA	1178584	1180079	+	ENSGALT00000002797	ENSGALG00000001809	FAM65A	HR1 rho-binding repeat||Armadillo-type fold	1073882	1097277	+	81306	downstream
chr11	ALDBGALT0000001749	ALDBGALG0000001231	--	Annotated_lncRNA	1178584	1180079	+	ENSGALT00000043113	ENSGALG00000027276	-	Glucose/ribitol dehydrogenase||Short-chain dehydrogenase/reductase SDR||Polyketide synthase, ketoreductase domain	1160599	1164253	-	14330	upstream
chr11	ALDBGALT0000001749	ALDBGALG0000001231	--	Annotated_lncRNA	1178584	1180079	+	ENSGALT00000040176	ENSGALG00000023898	PLEKHG4	Dbl homology (DH) domain||Pleckstrin homology domain||CRAL-TRIO domain	1240508	1302916	-	60428	downstream
chr11	ALDBGALT0000001749	ALDBGALG0000001231	--	Annotated_lncRNA	1178584	1180079	+	ENSGALT00000003047	ENSGALG00000001965	AARS	Alanine-tRNA ligase, class IIc, anti-codon-binding domain||Threonyl/alanyl tRNA synthetase, class II-like, putative editing domain||Alanine-tRNA ligase, class IIc||Translation protein, beta-barrel domain||Alanyl-tRNA synthetase, class IIc, core domain||Alanyl-tRNA synthetase, class IIc, N-terminal||Threonyl/alanyl tRNA synthetase, SAD	1165618	1177771	+	812	downstream
chr11	ALDBGALT0000001749	ALDBGALG0000001231	--	Annotated_lncRNA	1178584	1180079	+	ENSGALT00000003262	ENSGALG00000002091	ZDHHC1	Zinc finger, DHHC-type, palmitoyltransferase	1195770	1209660	+	15690	upstream
chr11	ALDBGALT0000001749	ALDBGALG0000001231	--	Annotated_lncRNA	1178584	1180079	+	ENSGALT00000034617	ENSGALG00000021442	RLTPR	Leucine-rich repeat, ribonuclease inhibitor subtype	1130092	1147360	+	31223	downstream
chr11	ALDBGALT0000001749	ALDBGALG0000001231	--	Annotated_lncRNA	1178584	1180079	+	ENSGALT00000046077	ENSGALG00000027183	-	C-type lectin||C-type lectin fold||Epidermal growth factor-like domain||Cysteine-rich secretory protein, allergen V5/Tpx-1-related||CAP domain	1183402	1189091	-	3322	downstream
chr11	ALDBGALT0000001749	ALDBGALG0000001231	--	Annotated_lncRNA	1178584	1180079	+	ENSGALT00000034614	ENSGALG00000021440	ACD	-	1149085	1154559	-	24024	upstream
chr11	ALDBGALT0000001749	ALDBGALG0000001231	--	Annotated_lncRNA	1178584	1180079	+	ENSGALT00000003293	ENSGALG00000002109	KCTD19	Potassium channel tetramerisation-type BTB domain||BTB/POZ fold	1223848	1237337	+	43768	upstream
chr11	ALDBGALT0000001749	ALDBGALG0000001231	--	Annotated_lncRNA	1178584	1180079	+	ENSGALT00000002818	ENSGALG00000001824	-	Glucose/ribitol dehydrogenase||Polyketide synthase, ketoreductase domain||Short-chain dehydrogenase/reductase SDR	1155407	1157865	+	20718	downstream
chr11	ALDBGALT0000001749	ALDBGALG0000001231	--	Annotated_lncRNA	1178584	1180079	+	ENSGALT00000003083	ENSGALG00000001979	-	Sushi/SCR/CCP domain||EGF-like calcium-binding domain||Epidermal growth factor-like domain	1189504	1194020	+	9424	upstream
chr11	ALDBGALT0000001749	ALDBGALG0000001231	--	Annotated_lncRNA	1178584	1180079	+	ENSGALT00000002811	ENSGALG00000001817	CTCF	Zinc finger, C2H2||Zinc finger, C2H2-like	1102641	1128402	+	50181	downstream
chr1	ALDBGALT0000000981	ALDBGALG0000000672	--	Annotated_lncRNA	52507386	52522059	-	ENSGALT00000020508	ENSGALG00000012559	LARGE	Nucleotide-diphospho-sugar transferases||Glycosyl transferase, family 8	52524419	52799322	+	2359	upstream
chr3	ALDBGALT0000005482	ALDBGALG0000003831	--	Annotated_lncRNA	56023968	56027982	-	ENSGALT00000022666	ENSGALG00000013990	RPS12	50S ribosomal protein L30e-like||Ribosomal protein L7Ae/L30e/S12e/Gadd45||Ribosomal protein S12e	56048061	56052155	-	20078	downstream
chr3	ALDBGALT0000005482	ALDBGALG0000003831	--	Annotated_lncRNA	56023968	56027982	-	ENSGALT00000022674	ENSGALG00000013994	TAAR1	7TM GPCR, olfactory receptor/chemoreceptor Srsx||Trace amine associated receptor 1||G protein-coupled receptor, rhodopsin-like||GPCR, rhodopsin-like, 7TM||Trace amine associated receptor family	56106328	56107326	+	78345	upstream
chr3	ALDBGALT0000005482	ALDBGALG0000003831	--	Annotated_lncRNA	56023968	56027982	-	ENSGALT00000022671	ENSGALG00000013992	-	Biotinidase, eukaryotic||Carbon-nitrogen hydrolase	56080843	56088624	+	52860	upstream
chr3	ALDBGALT0000005482	ALDBGALG0000003831	--	Annotated_lncRNA	56023968	56027982	-	ENSGALT00000022669	ENSGALG00000013993	VNN1	Carbon-nitrogen hydrolase||Biotinidase, eukaryotic	56091510	56098068	+	63527	upstream
chr3	ALDBGALT0000005482	ALDBGALG0000003831	--	Annotated_lncRNA	56023968	56027982	-	ENSGALT00000019656	ENSGALG00000012040	TAAR2	Trace amine associated receptor family||GPCR, rhodopsin-like, 7TM||G protein-coupled receptor, rhodopsin-like||7TM GPCR, olfactory receptor/chemoreceptor Srsx	56116829	56117857	+	88846	upstream
chr3	ALDBGALT0000005482	ALDBGALG0000003831	--	Annotated_lncRNA	56023968	56027982	-	ENSGALT00000031763	ENSGALG00000019961	C6ORF192	Major facilitator superfamily||Major facilitator superfamily domain	56057449	56071315	+	29466	upstream
chr3	ALDBGALT0000005483	ALDBGALG0000003831	--	Annotated_lncRNA	56023968	56032566	-	ENSGALT00000022666	ENSGALG00000013990	RPS12	50S ribosomal protein L30e-like||Ribosomal protein L7Ae/L30e/S12e/Gadd45||Ribosomal protein S12e	56048061	56052155	-	15494	downstream
chr3	ALDBGALT0000005483	ALDBGALG0000003831	--	Annotated_lncRNA	56023968	56032566	-	ENSGALT00000022674	ENSGALG00000013994	TAAR1	7TM GPCR, olfactory receptor/chemoreceptor Srsx||Trace amine associated receptor 1||G protein-coupled receptor, rhodopsin-like||GPCR, rhodopsin-like, 7TM||Trace amine associated receptor family	56106328	56107326	+	73761	upstream
chr3	ALDBGALT0000005483	ALDBGALG0000003831	--	Annotated_lncRNA	56023968	56032566	-	ENSGALT00000022671	ENSGALG00000013992	-	Biotinidase, eukaryotic||Carbon-nitrogen hydrolase	56080843	56088624	+	48276	upstream
chr3	ALDBGALT0000005483	ALDBGALG0000003831	--	Annotated_lncRNA	56023968	56032566	-	ENSGALT00000022669	ENSGALG00000013993	VNN1	Carbon-nitrogen hydrolase||Biotinidase, eukaryotic	56091510	56098068	+	58943	upstream
chr3	ALDBGALT0000005483	ALDBGALG0000003831	--	Annotated_lncRNA	56023968	56032566	-	ENSGALT00000019656	ENSGALG00000012040	TAAR2	Trace amine associated receptor family||GPCR, rhodopsin-like, 7TM||G protein-coupled receptor, rhodopsin-like||7TM GPCR, olfactory receptor/chemoreceptor Srsx	56116829	56117857	+	84262	upstream
chr3	ALDBGALT0000005483	ALDBGALG0000003831	--	Annotated_lncRNA	56023968	56032566	-	ENSGALT00000031763	ENSGALG00000019961	C6ORF192	Major facilitator superfamily||Major facilitator superfamily domain	56057449	56071315	+	24882	upstream
chr10	ALDBGALT0000001589	ALDBGALG0000001122	--	Annotated_lncRNA	12157170	12163462	+	ENSGALT00000010512	ENSGALG00000006505	ZFAND6	Zinc finger, A20-type	12074415	12122886	-	34283	upstream
chr10	ALDBGALT0000001589	ALDBGALG0000001122	--	Annotated_lncRNA	12157170	12163462	+	ENSGALT00000010523	ENSGALG00000006511	BCL2A1	Blc2 family||Bcl2-like||Bcl-2-related protein A1	12129782	12131797	+	25372	downstream
chr10	ALDBGALT0000001589	ALDBGALG0000001122	--	Annotated_lncRNA	12157170	12163462	+	ENSGALT00000034057	ENSGALG00000021157	--	--	12165918	12180983	-	2455	downstream
chr10	ALDBGALT0000001589	ALDBGALG0000001122	--	Annotated_lncRNA	12157170	12163462	+	ENSGALT00000010531	ENSGALG00000006519	DD1	Uncharacterised protein family UPF0258	12243797	12252119	-	80334	downstream
chr10	ALDBGALT0000001589	ALDBGALG0000001122	--	Annotated_lncRNA	12157170	12163462	+	ENSGALT00000010479	ENSGALG00000006482	FAH	Fumarylacetoacetase||Fumarylacetoacetase, C-terminal-related||Fumarylacetoacetase, N-terminal||Fumarylacetoacetase, C-terminal	12059480	12070953	-	86216	upstream
chr10	ALDBGALT0000001589	ALDBGALG0000001122	--	Annotated_lncRNA	12157170	12163462	+	ENSGALT00000010528	ENSGALG00000006516	MTHFS	5-formyltetrahydrofolate cyclo-ligase	12133660	12155156	+	2013	downstream
chr12	ALDBGALT0000001969	ALDBGALG0000001366	--	Annotated_lncRNA	1834319	1839892	+	ENSGALT00000003585	ENSGALG00000002283	MAPKAPK3	Serine/threonine/dual specificity protein kinase, catalytic domain||Tyrosine-protein kinase, catalytic domain||Serine-threonine/tyrosine-protein kinase catalytic domain||Lipopolysaccharide kinase||Protein kinase-like domain||Protein kinase domain	1840588	1881857	+	695	upstream
chr12	ALDBGALT0000001969	ALDBGALG0000001366	--	Annotated_lncRNA	1834319	1839892	+	ENSGALT00000003506	ENSGALG00000002240	C3orf18	-	1732051	1738332	-	95986	upstream
chr12	ALDBGALT0000001969	ALDBGALG0000001366	--	Annotated_lncRNA	1834319	1839892	+	ENSGALT00000003536	ENSGALG00000002253	HEMK1	Methyltransferase small domain||S-adenosyl-L-methionine-dependent methyltransferase||Methyltransferase type 11||Modification methylase HemK||Putative RNA methylase domain||RNA methyltransferase, RsmD||Ribosomal L11 methyltransferase, PrmA	1740286	1769621	+	64697	downstream
chr12	ALDBGALT0000001969	ALDBGALG0000001366	--	Annotated_lncRNA	1834319	1839892	+	ENSGALT00000003543	ENSGALG00000002260	CISH	SOCS protein, C-terminal||SH2 domain	1831238	1832110	-	2208	upstream
chr9	LNC_001199	XLOC_040214	--	Novel_lncRNA	23436625	23437226	-	ENSGALT00000017002	ENSGALG00000010441	GYG1	Glycosyl transferase, family 8||Nucleotide-diphospho-sugar transferases	23410228	23425241	-	11383	upstream
chr9	LNC_001199	XLOC_040214	--	Novel_lncRNA	23436625	23437226	-	ENSGALT00000044989	ENSGALG00000027400	--	--	23437761	23438972	-	534	downstream
chr9	LNC_001199	XLOC_040214	--	Novel_lncRNA	23436625	23437226	-	ENSGALT00000016997	ENSGALG00000010439	-	Tubulin/FtsZ, 2-layer sandwich domain||Tubulin/FtsZ, GTPase domain||Beta tubulin||Alpha tubulin||Tubulin/FtsZ, C-terminal||Delta tubulin||Tubulin||Epsilon tubulin	23399168	23405755	-	30869	upstream
chr9	LNC_001199	XLOC_040214	--	Novel_lncRNA	23436625	23437226	-	ENSGALT00000016995	ENSGALG00000010437	HPS3	-	23378213	23397356	-	39268	upstream
chr9	LNC_001199	XLOC_040214	--	Novel_lncRNA	23436625	23437226	-	ENSGALT00000016985	ENSGALG00000010431	TM4SF18	L6 membrane	23350177	23356182	+	80442	downstream
chr9	LNC_001199	XLOC_040214	--	Novel_lncRNA	23436625	23437226	-	ENSGALT00000016991	ENSGALG00000010434	CP	Multicopper oxidase, type 3||Multicopper oxidase, type 2||Cupredoxin	23359472	23377519	+	59105	downstream
chr9	LNC_001199	XLOC_040214	--	Novel_lncRNA	23436625	23437226	-	ENSGALT00000032930	ENSGALG00000010430	TM4SF1	L6 membrane	23340172	23344820	+	91804	downstream
chr9	LNC_001198	XLOC_040205	--	Novel_lncRNA	23222425	23225736	-	ENSGALT00000016952	ENSGALG00000010412	WWTR1	WW domain	23264511	23304671	+	38774	upstream
chr9	LNC_001198	XLOC_040205	--	Novel_lncRNA	23222425	23225736	-	ENSGALT00000043625	ENSGALG00000027591	TSC22D2	TSC-22 / Dip / Bun	23119142	23147022	-	75402	upstream
chr9	LNC_001198	XLOC_040205	--	Novel_lncRNA	23222425	23225736	-	ENSGALT00000038908	ENSGALG00000010411	RNF13	Zinc finger, RING-type||Zinc finger, C3HC4 RING-type||Protease-associated domain, PA	23226057	23254253	-	320	downstream
chr9	LNC_001198	XLOC_040205	--	Novel_lncRNA	23222425	23225736	-	ENSGALT00000038920	ENSGALG00000010410	PFN2	Profilin||Profilin1/2/3, vertebrate	23218003	23220395	+	2029	downstream
chr9	LNC_001198	XLOC_040205	--	Novel_lncRNA	23222425	23225736	-	ENSGALT00000016979	ENSGALG00000010427	TM4SF4	L6 membrane	23312778	23316784	-	87041	downstream
chr9	LNC_001198	XLOC_040205	--	Novel_lncRNA	23222425	23225736	-	ENSGALT00000045065	ENSGALG00000028001	COMMD2	HCaRG	23254409	23259438	+	28672	upstream
chr1	ALDBGALT0000000502	ALDBGALG0000000348	--	Annotated_lncRNA	117649902	117663901	+	ENSGALT00000026357	ENSGALG00000016340	EIF2S3	Translation initiation factor 2, gamma subunit, C-terminal||P-loop containing nucleoside triphosphate hydrolase||Translation protein, beta-barrel domain||Translation elongation factor EFTu/EF1A, domain 2||Translation elongation factor EF1A/initiation factor IF2gamma, C-terminal||Elongation factor, GTP-binding domain	117665342	117678363	-	1440	downstream
chr1	ALDBGALT0000000502	ALDBGALG0000000348	--	Annotated_lncRNA	117649902	117663901	+	ENSGALT00000026363	ENSGALG00000016345	KLHL15	BTB/POZ||Kelch repeat type 1||BTB/POZ fold||BTB/Kelch-associated||BTB/POZ-like	117691130	117701595	+	27228	upstream
chr1	ALDBGALT0000000502	ALDBGALG0000000348	--	Annotated_lncRNA	117649902	117663901	+	ENSGALT00000026366	ENSGALG00000016347	APOO	Apolipoprotein O	117716973	117747598	+	53071	upstream
chr1	ALDBGALT0000000502	ALDBGALG0000000348	--	Annotated_lncRNA	117649902	117663901	+	ENSGALT00000026334	ENSGALG00000016323	PDK3	Branched-chain alpha-ketoacid dehydrogenase kinase/Pyruvate dehydrogenase kinase, N-terminal||Histidine kinase-like ATPase, C-terminal domain||Signal transduction histidine kinase, core	117529894	117579804	-	70097	upstream
chr1	ALDBGALT0000000502	ALDBGALG0000000348	--	Annotated_lncRNA	117649902	117663901	+	ENSGALT00000036635	ENSGALG00000016348	SAT1	Acyl-CoA N-acyltransferase||GNAT domain	117759376	117761976	-	95474	downstream
chr1	ALDBGALT0000000502	ALDBGALG0000000348	--	Annotated_lncRNA	117649902	117663901	+	ENSGALT00000026337	ENSGALG00000016326	-	Organic solute transporter subunit alpha/Transmembrane protein 184	117600675	117611623	-	38278	upstream
chr1	ALDBGALT0000000502	ALDBGALG0000000348	--	Annotated_lncRNA	117649902	117663901	+	ENSGALT00000026338	ENSGALG00000016327	-	Zinc finger, C2H2-like||Transcriptional activator, Zfx / Zfy domain||Zinc finger, C2H2	117626395	117644091	-	5810	upstream
chr10	ALDBGALT0000001584	ALDBGALG0000001120	--	Annotated_lncRNA	11719515	11727258	+	ENSGALT00000010352	ENSGALG00000006413	CEMIP	Pectin lyase fold/virulence factor||G8 domain	11740664	11788096	-	13405	downstream
chr10	ALDBGALT0000001584	ALDBGALG0000001120	--	Annotated_lncRNA	11719515	11727258	+	ENSGALT00000042638	ENSGALG00000006403	MESDC2	Mesoderm development candidate 2	11728514	11734390	+	1255	upstream
chr10	ALDBGALT0000001584	ALDBGALG0000001120	--	Annotated_lncRNA	11719515	11727258	+	ENSGALT00000034089	ENSGALG00000021171	-	G8 domain||Pectin lyase fold/virulence factor	11795653	11837829	-	68394	downstream
chr10	ALDBGALT0000001584	ALDBGALG0000001120	--	Annotated_lncRNA	11719515	11727258	+	ENSGALT00000010330	ENSGALG00000006399	MESDC1	-	11717025	11718092	-	1422	upstream
chr10	ALDBGALT0000001584	ALDBGALG0000001120	--	Annotated_lncRNA	11719515	11727258	+	ENSGALT00000010337	ENSGALG00000006403	MESDC2	Mesoderm development candidate 2	11728514	11734390	+	1255	upstream
chr10	ALDBGALT0000001584	ALDBGALG0000001120	--	Annotated_lncRNA	11719515	11727258	+	ENSGALT00000010317	ENSGALG00000006388	IL16	Interleukin-16||PDZ domain	11600710	11632184	-	87330	upstream
chr10	ALDBGALT0000001584	ALDBGALG0000001120	--	Annotated_lncRNA	11719515	11727258	+	ENSGALT00000034111	ENSGALG00000021183	CFAP161	-	11650934	11656990	-	62524	upstream
chr1	ALDBGALT0000000500	ALDBGALG0000000348	--	Annotated_lncRNA	117649901	117661904	+	ENSGALT00000026357	ENSGALG00000016340	EIF2S3	Translation initiation factor 2, gamma subunit, C-terminal||P-loop containing nucleoside triphosphate hydrolase||Translation protein, beta-barrel domain||Translation elongation factor EFTu/EF1A, domain 2||Translation elongation factor EF1A/initiation factor IF2gamma, C-terminal||Elongation factor, GTP-binding domain	117665342	117678363	-	3437	downstream
chr1	ALDBGALT0000000500	ALDBGALG0000000348	--	Annotated_lncRNA	117649901	117661904	+	ENSGALT00000026363	ENSGALG00000016345	KLHL15	BTB/POZ||Kelch repeat type 1||BTB/POZ fold||BTB/Kelch-associated||BTB/POZ-like	117691130	117701595	+	29225	upstream
chr1	ALDBGALT0000000500	ALDBGALG0000000348	--	Annotated_lncRNA	117649901	117661904	+	ENSGALT00000026366	ENSGALG00000016347	APOO	Apolipoprotein O	117716973	117747598	+	55068	upstream
chr1	ALDBGALT0000000500	ALDBGALG0000000348	--	Annotated_lncRNA	117649901	117661904	+	ENSGALT00000026334	ENSGALG00000016323	PDK3	Branched-chain alpha-ketoacid dehydrogenase kinase/Pyruvate dehydrogenase kinase, N-terminal||Histidine kinase-like ATPase, C-terminal domain||Signal transduction histidine kinase, core	117529894	117579804	-	70096	upstream
chr1	ALDBGALT0000000500	ALDBGALG0000000348	--	Annotated_lncRNA	117649901	117661904	+	ENSGALT00000036635	ENSGALG00000016348	SAT1	Acyl-CoA N-acyltransferase||GNAT domain	117759376	117761976	-	97471	downstream
chr1	ALDBGALT0000000500	ALDBGALG0000000348	--	Annotated_lncRNA	117649901	117661904	+	ENSGALT00000026337	ENSGALG00000016326	-	Organic solute transporter subunit alpha/Transmembrane protein 184	117600675	117611623	-	38277	upstream
chr1	ALDBGALT0000000500	ALDBGALG0000000348	--	Annotated_lncRNA	117649901	117661904	+	ENSGALT00000026338	ENSGALG00000016327	-	Zinc finger, C2H2-like||Transcriptional activator, Zfx / Zfy domain||Zinc finger, C2H2	117626395	117644091	-	5809	upstream
chr1	ALDBGALT0000000501	ALDBGALG0000000348	--	Annotated_lncRNA	117649901	117663901	+	ENSGALT00000026357	ENSGALG00000016340	EIF2S3	Translation initiation factor 2, gamma subunit, C-terminal||P-loop containing nucleoside triphosphate hydrolase||Translation protein, beta-barrel domain||Translation elongation factor EFTu/EF1A, domain 2||Translation elongation factor EF1A/initiation factor IF2gamma, C-terminal||Elongation factor, GTP-binding domain	117665342	117678363	-	1440	downstream
chr1	ALDBGALT0000000501	ALDBGALG0000000348	--	Annotated_lncRNA	117649901	117663901	+	ENSGALT00000026363	ENSGALG00000016345	KLHL15	BTB/POZ||Kelch repeat type 1||BTB/POZ fold||BTB/Kelch-associated||BTB/POZ-like	117691130	117701595	+	27228	upstream
chr1	ALDBGALT0000000501	ALDBGALG0000000348	--	Annotated_lncRNA	117649901	117663901	+	ENSGALT00000026366	ENSGALG00000016347	APOO	Apolipoprotein O	117716973	117747598	+	53071	upstream
chr1	ALDBGALT0000000501	ALDBGALG0000000348	--	Annotated_lncRNA	117649901	117663901	+	ENSGALT00000026334	ENSGALG00000016323	PDK3	Branched-chain alpha-ketoacid dehydrogenase kinase/Pyruvate dehydrogenase kinase, N-terminal||Histidine kinase-like ATPase, C-terminal domain||Signal transduction histidine kinase, core	117529894	117579804	-	70096	upstream
chr1	ALDBGALT0000000501	ALDBGALG0000000348	--	Annotated_lncRNA	117649901	117663901	+	ENSGALT00000036635	ENSGALG00000016348	SAT1	Acyl-CoA N-acyltransferase||GNAT domain	117759376	117761976	-	95474	downstream
chr1	ALDBGALT0000000501	ALDBGALG0000000348	--	Annotated_lncRNA	117649901	117663901	+	ENSGALT00000026337	ENSGALG00000016326	-	Organic solute transporter subunit alpha/Transmembrane protein 184	117600675	117611623	-	38277	upstream
chr1	ALDBGALT0000000501	ALDBGALG0000000348	--	Annotated_lncRNA	117649901	117663901	+	ENSGALT00000026338	ENSGALG00000016327	-	Zinc finger, C2H2-like||Transcriptional activator, Zfx / Zfy domain||Zinc finger, C2H2	117626395	117644091	-	5809	upstream
chr9	LNC_001193	XLOC_039946	--	Novel_lncRNA	13676315	13683918	-	ENSGALT00000033346	ENSGALG00000007324	TP63	Sterile alpha motif domain||p53, DNA-binding domain||p53, tetramerisation domain||p53 tumour suppressor family||p53-like transcription factor, DNA-binding||Sterile alpha motif, type 2||Sterile alpha motif/pointed domain	13522136	13584828	-	91486	upstream
chr9	LNC_001193	XLOC_039946	--	Novel_lncRNA	13676315	13683918	-	ENSGALT00000011850	ENSGALG00000007324	TP63	Sterile alpha motif domain||p53, DNA-binding domain||p53, tetramerisation domain||p53 tumour suppressor family||p53-like transcription factor, DNA-binding||Sterile alpha motif, type 2||Sterile alpha motif/pointed domain	13522136	13675334	-	980	upstream
chr9	LNC_001192	XLOC_039913	--	Novel_lncRNA	11889901	11897744	-	ENSGALT00000011059	ENSGALG00000006834	CPB1	Proteinase inhibitor, propeptide||Peptidase M14, carboxypeptidase A||Proteinase inhibitor, carboxypeptidase propeptide	11904056	11920341	+	6311	upstream
chr9	LNC_001192	XLOC_039913	--	Novel_lncRNA	11889901	11897744	-	ENSGALT00000011075	ENSGALG00000006843	NCBP2	RNA recognition motif domain	11933114	11934882	-	35369	downstream
chr9	LNC_001192	XLOC_039913	--	Novel_lncRNA	11889901	11897744	-	ENSGALT00000044130	ENSGALG00000026294	PIGZ	Copper amine oxidase, C-terminal||GPI mannosyltransferase	11938121	11940148	-	40376	downstream
chr9	LNC_001192	XLOC_039913	--	Novel_lncRNA	11889901	11897744	-	ENSGALT00000011195	ENSGALG00000006908	DLG1	Guanylate kinase-like||PDZ-associated domain of NMDA receptors||Disks large 1||L27-1||PDZ domain||SH3 domain||Guanylate kinase/L-type calcium channel beta subunit||P-loop containing nucleoside triphosphate hydrolase||Membrane-associated guanylate kinase (MAGUK), PEST domain, N-terminal||L27||Variant SH3 domain	11959073	12089444	-	61328	downstream
chr9	LNC_001192	XLOC_039913	--	Novel_lncRNA	11889901	11897744	-	ENSGALT00000033424	ENSGALG00000006855	MFI2	Transferrin-like domain||Transferrin	11940276	11956868	-	42531	downstream
chr9	LNC_001192	XLOC_039913	--	Novel_lncRNA	11889901	11897744	-	ENSGALT00000040471	ENSGALG00000024000	7	Bradykinin receptor family||Angiotensin II receptor family||7TM GPCR, olfactory receptor/chemoreceptor Srsx||Chemokine receptor family||G protein-coupled receptor, rhodopsin-like||Angiotensin II receptor type 1||GPCR, rhodopsin-like, 7TM	11878868	11880012	+	9888	downstream
chr1	ALDBGALT0000000504	ALDBGALG0000000348	--	Annotated_lncRNA	117649915	117663901	+	ENSGALT00000026357	ENSGALG00000016340	EIF2S3	Translation initiation factor 2, gamma subunit, C-terminal||P-loop containing nucleoside triphosphate hydrolase||Translation protein, beta-barrel domain||Translation elongation factor EFTu/EF1A, domain 2||Translation elongation factor EF1A/initiation factor IF2gamma, C-terminal||Elongation factor, GTP-binding domain	117665342	117678363	-	1440	downstream
chr1	ALDBGALT0000000504	ALDBGALG0000000348	--	Annotated_lncRNA	117649915	117663901	+	ENSGALT00000026363	ENSGALG00000016345	KLHL15	BTB/POZ||Kelch repeat type 1||BTB/POZ fold||BTB/Kelch-associated||BTB/POZ-like	117691130	117701595	+	27228	upstream
chr1	ALDBGALT0000000504	ALDBGALG0000000348	--	Annotated_lncRNA	117649915	117663901	+	ENSGALT00000026366	ENSGALG00000016347	APOO	Apolipoprotein O	117716973	117747598	+	53071	upstream
chr1	ALDBGALT0000000504	ALDBGALG0000000348	--	Annotated_lncRNA	117649915	117663901	+	ENSGALT00000026334	ENSGALG00000016323	PDK3	Branched-chain alpha-ketoacid dehydrogenase kinase/Pyruvate dehydrogenase kinase, N-terminal||Histidine kinase-like ATPase, C-terminal domain||Signal transduction histidine kinase, core	117529894	117579804	-	70110	upstream
chr1	ALDBGALT0000000504	ALDBGALG0000000348	--	Annotated_lncRNA	117649915	117663901	+	ENSGALT00000036635	ENSGALG00000016348	SAT1	Acyl-CoA N-acyltransferase||GNAT domain	117759376	117761976	-	95474	downstream
chr1	ALDBGALT0000000504	ALDBGALG0000000348	--	Annotated_lncRNA	117649915	117663901	+	ENSGALT00000026337	ENSGALG00000016326	-	Organic solute transporter subunit alpha/Transmembrane protein 184	117600675	117611623	-	38291	upstream
chr1	ALDBGALT0000000504	ALDBGALG0000000348	--	Annotated_lncRNA	117649915	117663901	+	ENSGALT00000026338	ENSGALG00000016327	-	Zinc finger, C2H2-like||Transcriptional activator, Zfx / Zfy domain||Zinc finger, C2H2	117626395	117644091	-	5823	upstream
chr1	ALDBGALT0000000505	ALDBGALG0000000348	--	Annotated_lncRNA	117650253	117663901	+	ENSGALT00000026357	ENSGALG00000016340	EIF2S3	Translation initiation factor 2, gamma subunit, C-terminal||P-loop containing nucleoside triphosphate hydrolase||Translation protein, beta-barrel domain||Translation elongation factor EFTu/EF1A, domain 2||Translation elongation factor EF1A/initiation factor IF2gamma, C-terminal||Elongation factor, GTP-binding domain	117665342	117678363	-	1440	downstream
chr1	ALDBGALT0000000505	ALDBGALG0000000348	--	Annotated_lncRNA	117650253	117663901	+	ENSGALT00000026363	ENSGALG00000016345	KLHL15	BTB/POZ||Kelch repeat type 1||BTB/POZ fold||BTB/Kelch-associated||BTB/POZ-like	117691130	117701595	+	27228	upstream
chr1	ALDBGALT0000000505	ALDBGALG0000000348	--	Annotated_lncRNA	117650253	117663901	+	ENSGALT00000026366	ENSGALG00000016347	APOO	Apolipoprotein O	117716973	117747598	+	53071	upstream
chr1	ALDBGALT0000000505	ALDBGALG0000000348	--	Annotated_lncRNA	117650253	117663901	+	ENSGALT00000026334	ENSGALG00000016323	PDK3	Branched-chain alpha-ketoacid dehydrogenase kinase/Pyruvate dehydrogenase kinase, N-terminal||Histidine kinase-like ATPase, C-terminal domain||Signal transduction histidine kinase, core	117529894	117579804	-	70448	upstream
chr1	ALDBGALT0000000505	ALDBGALG0000000348	--	Annotated_lncRNA	117650253	117663901	+	ENSGALT00000036635	ENSGALG00000016348	SAT1	Acyl-CoA N-acyltransferase||GNAT domain	117759376	117761976	-	95474	downstream
chr1	ALDBGALT0000000505	ALDBGALG0000000348	--	Annotated_lncRNA	117650253	117663901	+	ENSGALT00000026337	ENSGALG00000016326	-	Organic solute transporter subunit alpha/Transmembrane protein 184	117600675	117611623	-	38629	upstream
chr1	ALDBGALT0000000505	ALDBGALG0000000348	--	Annotated_lncRNA	117650253	117663901	+	ENSGALT00000026338	ENSGALG00000016327	-	Zinc finger, C2H2-like||Transcriptional activator, Zfx / Zfy domain||Zinc finger, C2H2	117626395	117644091	-	6161	upstream
chr18	LNC_000506	XLOC_017452	--	Novel_lncRNA	5834322	5837491	-	ENSGALT00000004832	ENSGALG00000003059	HLF	Basic-leucine zipper domain	5880924	5910644	+	43432	upstream
chr18	LNC_000506	XLOC_017452	--	Novel_lncRNA	5834322	5837491	-	ENSGALT00000004800	ENSGALG00000003033	STXBP4	WW domain||PDZ domain	5811036	5864100	+	-3170	antisense
chr18	LNC_000506	XLOC_017452	--	Novel_lncRNA	5834322	5837491	-	ENSGALT00000043415	ENSGALG00000027190	COX11	Cytochrome c oxidase assembly protein CtaG/Cox11||Cytochrome c oxidase assembly protein CtaG/Cox11, domain	5805897	5810879	-	23442	upstream
chr18	LNC_000506	XLOC_017452	--	Novel_lncRNA	5834322	5837491	-	ENSGALT00000034713	ENSGALG00000003011	TOM1L1	VHS subgroup||VHS||GAT domain||ENTH/VHS||Target of Myb protein 1	5786851	5807221	+	27100	downstream
chr18	LNC_000506	XLOC_017452	--	Novel_lncRNA	5834322	5837491	-	ENSGALT00000004865	ENSGALG00000003078	MMD	Hly-III||AdipoR/Haemolysin-III-related	5919932	5933224	-	82440	downstream
chr1	ALDBGALT0000001052	ALDBGALG0000000731	--	Annotated_lncRNA	72196073	72201062	-	ENSGALT00000045814	ENSGALG00000028155	DUSP16	Dual specificity phosphatase, subgroup, catalytic domain||Mitogen-activated protein (MAP) kinase phosphatase||Protein-tyrosine phosphatase-like||Protein-tyrosine/Dual specificity phosphatase||Rhodanese-like domain||Protein-tyrosine phosphatase, receptor/non-receptor type||Dual specificity phosphatase, catalytic domain	72046586	72113670	-	82402	upstream
chr1	ALDBGALT0000001052	ALDBGALG0000000731	--	Annotated_lncRNA	72196073	72201062	-	ENSGALT00000043784	ENSGALG00000028812	CREBL2	Basic-leucine zipper domain	72137906	72151144	+	44928	downstream
chr1	ALDBGALT0000001052	ALDBGALG0000000731	--	Annotated_lncRNA	72196073	72201062	-	ENSGALT00000037288	ENSGALG00000022980	CDKN1B	Cyclin-dependent kinase inhibitor	72273762	72277034	+	72699	upstream
chr1	ALDBGALT0000001052	ALDBGALG0000000731	--	Annotated_lncRNA	72196073	72201062	-	ENSGALT00000043173	ENSGALG00000026896	-	Cyclin-dependent kinase inhibitor	72202218	72208823	-	1155	downstream
chr1	ALDBGALT0000001052	ALDBGALG0000000731	--	Annotated_lncRNA	72196073	72201062	-	ENSGALT00000044833	ENSGALG00000028286	GPR19	7TM GPCR, olfactory receptor/chemoreceptor Srsx||G protein-coupled receptor, rhodopsin-like||GPCR, rhodopsin-like, 7TM	72156810	72166175	-	29897	upstream
chr1	ALDBGALT0000001052	ALDBGALG0000000731	--	Annotated_lncRNA	72196073	72201062	-	ENSGALT00000022881	ENSGALG00000014141	--	--	72118596	72119823	+	76249	downstream
chr12	ALDBGALT0000001966	ALDBGALG0000001363	--	Annotated_lncRNA	1398472	1404357	+	ENSGALT00000042794	ENSGALG00000029021	CACNA2D2	Voltage-dependent calcium channel, alpha-2/delta subunit, conserved region||VWA N-terminal||von Willebrand factor, type A||Cache domain	1440105	1546831	-	35747	downstream
chr12	ALDBGALT0000001966	ALDBGALG0000001363	--	Annotated_lncRNA	1398472	1404357	+	ENSGALT00000003341	ENSGALG00000002138	HYAL2	Hyaluronidase||Glycoside hydrolase superfamily	1408294	1410676	-	3936	downstream
chr12	ALDBGALT0000001966	ALDBGALG0000001363	--	Annotated_lncRNA	1398472	1404357	+	ENSGALT00000042789	ENSGALG00000027401	TUSC2	-	1414993	1417524	-	10635	downstream
chr12	ALDBGALT0000001966	ALDBGALG0000001363	--	Annotated_lncRNA	1398472	1404357	+	ENSGALT00000001138	ENSGALG00000000785	HYAL1	Hyaluronidase||Glycoside hydrolase superfamily	1406254	1408151	-	1896	downstream
chr12	ALDBGALT0000001966	ALDBGALG0000001363	--	Annotated_lncRNA	1398472	1404357	+	ENSGALT00000003137	ENSGALG00000002016	PRKCD	Protein kinase C-like, phorbol ester/diacylglycerol-binding domain||Protein kinase, C-terminal||Serine/threonine/dual specificity protein kinase, catalytic domain||C2 domain||Serine-threonine/tyrosine-protein kinase catalytic domain||Tyrosine-protein kinase, catalytic domain||Protein kinase-like domain||AGC-kinase, C-terminal||Protein kinase C, delta/epsilon/eta/theta types||Protein kinase domain…	1321864	1352503	+	45968	downstream
chr12	ALDBGALT0000001966	ALDBGALG0000001363	--	Annotated_lncRNA	1398472	1404357	+	ENSGALT00000036292	ENSGALG00000002016	PRKCD	Protein kinase C-like, phorbol ester/diacylglycerol-binding domain||Protein kinase, C-terminal||Serine/threonine/dual specificity protein kinase, catalytic domain||C2 domain||Serine-threonine/tyrosine-protein kinase catalytic domain||Tyrosine-protein kinase, catalytic domain||Protein kinase-like domain||AGC-kinase, C-terminal||Protein kinase C, delta/epsilon/eta/theta types||Protein kinase domain…	1321865	1352568	+	45903	downstream
chr12	ALDBGALT0000001966	ALDBGALG0000001363	--	Annotated_lncRNA	1398472	1404357	+	ENSGALT00000003330	ENSGALG00000002131	NPRL2	Nitrogen permease regulator 2	1432368	1434822	-	28010	downstream
chr12	ALDBGALT0000001966	ALDBGALG0000001363	--	Annotated_lncRNA	1398472	1404357	+	ENSGALT00000003276	ENSGALG00000002099	PFKFB4	6-phosphofructo-2-kinase||Bifunctional 6-phosphofructo-2-kinase/fructose-2, 6-bisphosphate 2-phosphatase||Fructose-2,6-bisphosphatase||P-loop containing nucleoside triphosphate hydrolase||Histidine phosphatase superfamily, clade-1||Histidine phosphatase superfamily	1359539	1396127	-	2344	upstream
chr12	ALDBGALT0000001966	ALDBGALG0000001363	--	Annotated_lncRNA	1398472	1404357	+	ENSGALT00000003302	ENSGALG00000002114	ZMYND10	Zinc finger, MYND-type	1422398	1431483	-	18040	downstream
chr12	ALDBGALT0000001966	ALDBGALG0000001363	--	Annotated_lncRNA	1398472	1404357	+	ENSGALT00000043881	ENSGALG00000026965	TMEM115	-	1435837	1439233	-	31479	downstream
chr12	ALDBGALT0000001966	ALDBGALG0000001363	--	Annotated_lncRNA	1398472	1404357	+	ENSGALT00000045407	ENSGALG00000027033	--	--	1497910	1498845	-	93552	downstream
chr10	ALDBGALT0000001741	ALDBGALG0000001223	--	Annotated_lncRNA	19062701	19067747	-	ENSGALT00000045386	ENSGALG00000008146	MORF4L1	MRG domain||Chromo/chromo shadow domain||Chromatin modification-related protein EAF3/MRG15||RNA binding activity-knot of a chromodomain||Chromo domain-like	19142325	19164790	-	74577	downstream
chr10	ALDBGALT0000001741	ALDBGALG0000001223	--	Annotated_lncRNA	19062701	19067747	-	ENSGALT00000013227	ENSGALG00000008143	UACA	tRNA-binding arm||Prefoldin||Ankyrin repeat-containing domain||Ankyrin repeat||t-SNARE	19102913	19118345	-	35165	downstream
chr10	ALDBGALT0000001741	ALDBGALG0000001223	--	Annotated_lncRNA	19062701	19067747	-	ENSGALT00000013266	ENSGALG00000008164	ADAMTS7	Peptidase M12B, ADAM-TS||PLAC||Thrombospondin, type 1 repeat||ADAM-TS Spacer 1||Peptidase M12B, ADAM/reprolysin||Peptidase M12B, propeptide	19166391	19211028	+	98643	upstream
chr10	ALDBGALT0000001741	ALDBGALG0000001223	--	Annotated_lncRNA	19062701	19067747	-	ENSGALT00000033615	ENSGALG00000008146	MORF4L1	MRG domain||Chromo/chromo shadow domain||Chromatin modification-related protein EAF3/MRG15||RNA binding activity-knot of a chromodomain||Chromo domain-like	19142759	19164790	-	75011	downstream
chr10	ALDBGALT0000001741	ALDBGALG0000001223	--	Annotated_lncRNA	19062701	19067747	-	ENSGALT00000033617	ENSGALG00000008146	MORF4L1	MRG domain||Chromo/chromo shadow domain||Chromatin modification-related protein EAF3/MRG15||RNA binding activity-knot of a chromodomain||Chromo domain-like	19142759	19164790	-	75011	downstream
chr10	ALDBGALT0000001741	ALDBGALG0000001223	--	Annotated_lncRNA	19062701	19067747	-	ENSGALT00000013179	ENSGALG00000008120	TLE3	Groucho/transducin-like enhancer||WD40-repeat-containing domain||WD40 repeat||Groucho/TLE, N-terminal Q-rich domain	18969592	18987732	-	74968	upstream
chr1	ALDBGALT0000000695	ALDBGALG0000000482	--	Annotated_lncRNA	174379605	174381758	+	ENSGALT00000036455	ENSGALG00000017079	USPL1	-||Ubiquitin specific protease domain	174350051	174356716	-	22888	upstream
chr1	ALDBGALT0000000695	ALDBGALG0000000482	--	Annotated_lncRNA	174379605	174381758	+	ENSGALT00000027593	ENSGALG00000017082	HMGB1	High mobility group box domain	174411695	174418072	+	29936	upstream
chr1	ALDBGALT0000000695	ALDBGALG0000000482	--	Annotated_lncRNA	174379605	174381758	+	ENSGALT00000044379	ENSGALG00000026781	ALOX5AP	5-lipoxygenase-activating protein||Membrane-associated, eicosanoid/glutathione metabolism (MAPEG) protein	174335143	174344760	-	34844	upstream
chr1	ALDBGALT0000000695	ALDBGALG0000000482	--	Annotated_lncRNA	174379605	174381758	+	ENSGALT00000027586	ENSGALG00000017077	HSPH1	Cell shape determining protein MreB/Mrl||Heat shock protein 70kD, C-terminal domain||Heat shock protein 70 family||Heat shock protein 70kD, peptide-binding domain	174262982	174286406	+	93198	downstream
chr1	ALDBGALT0000000695	ALDBGALG0000000482	--	Annotated_lncRNA	174379605	174381758	+	ENSGALT00000027590	ENSGALG00000017079	USPL1	-||Ubiquitin specific protease domain	174350051	174363188	-	16416	upstream
chr4	ALDBGALT0000005796	ALDBGALG0000004039	--	Annotated_lncRNA	19205465	19207489	+	ENSGALT00000038924	ENSGALG00000009239	TLR2-2	Leucine-rich repeat||Leucine-rich repeat, typical subtype	19209334	19210887	+	1844	upstream
chr4	ALDBGALT0000005796	ALDBGALG0000004039	--	Annotated_lncRNA	19205465	19207489	+	ENSGALT00000014971	ENSGALG00000009192	SLITRK2	Leucine-rich repeat||Leucine-rich repeat, typical subtype||Cysteine-rich flanking region, C-terminal	19131951	19134524	-	70940	upstream
chr12	ALDBGALT0000001964	ALDBGALG0000001362	--	Annotated_lncRNA	1298980	1300757	+	ENSGALT00000003010	ENSGALG00000001945	RFT1	RFT1	1197485	1208638	-	90341	upstream
chr12	ALDBGALT0000001964	ALDBGALG0000001362	--	Annotated_lncRNA	1298980	1300757	+	ENSGALT00000034435	ENSGALG00000021346	--	--	1229981	1288856	-	10123	upstream
chr12	ALDBGALT0000001964	ALDBGALG0000001362	--	Annotated_lncRNA	1298980	1300757	+	ENSGALT00000036292	ENSGALG00000002016	PRKCD	Protein kinase C-like, phorbol ester/diacylglycerol-binding domain||Protein kinase, C-terminal||Serine/threonine/dual specificity protein kinase, catalytic domain||C2 domain||Serine-threonine/tyrosine-protein kinase catalytic domain||Tyrosine-protein kinase, catalytic domain||Protein kinase-like domain||AGC-kinase, C-terminal||Protein kinase C, delta/epsilon/eta/theta types||Protein kinase domain…	1321865	1352568	+	21107	upstream
chr12	ALDBGALT0000001964	ALDBGALG0000001362	--	Annotated_lncRNA	1298980	1300757	+	ENSGALT00000036293	ENSGALG00000022661	--	--	1209660	1210462	+	88517	downstream
chr12	ALDBGALT0000001964	ALDBGALG0000001362	--	Annotated_lncRNA	1298980	1300757	+	ENSGALT00000003276	ENSGALG00000002099	PFKFB4	6-phosphofructo-2-kinase||Bifunctional 6-phosphofructo-2-kinase/fructose-2, 6-bisphosphate 2-phosphatase||Fructose-2,6-bisphosphatase||P-loop containing nucleoside triphosphate hydrolase||Histidine phosphatase superfamily, clade-1||Histidine phosphatase superfamily	1359539	1396127	-	58781	downstream
chr12	ALDBGALT0000001964	ALDBGALG0000001362	--	Annotated_lncRNA	1298980	1300757	+	ENSGALT00000003137	ENSGALG00000002016	PRKCD	Protein kinase C-like, phorbol ester/diacylglycerol-binding domain||Protein kinase, C-terminal||Serine/threonine/dual specificity protein kinase, catalytic domain||C2 domain||Serine-threonine/tyrosine-protein kinase catalytic domain||Tyrosine-protein kinase, catalytic domain||Protein kinase-like domain||AGC-kinase, C-terminal||Protein kinase C, delta/epsilon/eta/theta types||Protein kinase domain…	1321864	1352503	+	21106	upstream
chr12	ALDBGALT0000001963	ALDBGALG0000001361	--	Annotated_lncRNA	1213465	1215113	+	ENSGALT00000003010	ENSGALG00000001945	RFT1	RFT1	1197485	1208638	-	4826	upstream
chr12	ALDBGALT0000001963	ALDBGALG0000001361	--	Annotated_lncRNA	1213465	1215113	+	ENSGALT00000036293	ENSGALG00000022661	--	--	1209660	1210462	+	3002	downstream
chr12	ALDBGALT0000001963	ALDBGALG0000001361	--	Annotated_lncRNA	1213465	1215113	+	ENSGALT00000034435	ENSGALG00000021346	--	--	1229981	1288856	-	14867	downstream
JH376279.1	LNC_000178	XLOC_005201	--	Novel_lncRNA	64379	65636	+	ENSGALT00000021722	ENSGALG00000013303	SLC27A1	AMP-dependent synthetase/ligase	51666	61348	-	3030	upstream
JH376279.1	LNC_000178	XLOC_005201	--	Novel_lncRNA	64379	65636	+	ENSGALT00000021892	ENSGALG00000013423	DSN1	Kinetochore-associated protein Dsn1/Mis13	113609	119309	+	47972	upstream
JH376279.1	LNC_000178	XLOC_005201	--	Novel_lncRNA	64379	65636	+	ENSGALT00000021883	ENSGALG00000013417	LPAR2	Lysophosphatidic acid receptor||Lysophosphatidic acid receptor EDG-4||G protein-coupled receptor, rhodopsin-like||GPCR, rhodopsin-like, 7TM||Lysophosphatidic acid receptor EDG-2||Melanocortin/ACTH receptor	94791	101277	+	29154	upstream
JH376279.1	LNC_000178	XLOC_005201	--	Novel_lncRNA	64379	65636	+	ENSGALT00000021729	ENSGALG00000013305	NXNL1	Thioredoxin-like fold	62213	64205	+	173	downstream
JH376279.1	LNC_000178	XLOC_005201	--	Novel_lncRNA	64379	65636	+	ENSGALT00000021886	ENSGALG00000013419	PBX4	PBX||Homeodomain-like||Homeobox domain	103765	113094	+	38128	upstream
JH376279.1	LNC_000178	XLOC_005201	--	Novel_lncRNA	64379	65636	+	ENSGALT00000044801	ENSGALG00000028734	BRD4	6-phosphogluconolactonase, DevB-type	48841	49737	-	14641	upstream
JH376279.1	LNC_000178	XLOC_005201	--	Novel_lncRNA	64379	65636	+	ENSGALT00000046009	ENSGALG00000026345	GMIP	FCH domain||Protein kinase C-like, phorbol ester/diacylglycerol-binding domain||Rho GTPase-activating protein domain||Rho GTPase activation protein	70611	89346	+	4974	upstream
JH376279.1	LNC_000178	XLOC_005201	--	Novel_lncRNA	64379	65636	+	ENSGALT00000029792	ENSGALG00000013433	MVB12A	FAM125	119501	124186	+	53864	upstream
JH376279.1	LNC_000178	XLOC_005201	--	Novel_lncRNA	64379	65636	+	ENSGALT00000035893	ENSGALG00000013295	BRD4	Bromodomain	3151	29599	-	34779	upstream
JH376279.1	LNC_000178	XLOC_005201	--	Novel_lncRNA	64379	65636	+	ENSGALT00000021915	ENSGALG00000013439	ATP13A1	HAD-like domain||P-type ATPase, A domain||P-type ATPase, subfamily V||P-type ATPase, cytoplasmic domain N||P-type ATPase	122607	136255	-	56970	downstream
JH376285.1	LNC_000179	XLOC_005235	--	Novel_lncRNA	76083	85416	-	ENSGALT00000044753	ENSGALG00000026942	ORMDL2	ORMDL family	25520	26724	+	49358	downstream
JH376285.1	LNC_000179	XLOC_005235	--	Novel_lncRNA	76083	85416	-	ENSGALT00000023592	ENSGALG00000014639	-	Zinc finger, C2H2-like||Zinc finger, C2H2	37051	41406	-	34676	upstream
JH376285.1	LNC_000179	XLOC_005235	--	Novel_lncRNA	76083	85416	-	ENSGALT00000023589	ENSGALG00000014636	SARNP	SAP domain	3707	24906	-	51176	upstream
JH376285.1	LNC_000179	XLOC_005235	--	Novel_lncRNA	76083	85416	-	ENSGALT00000023190	ENSGALG00000014356	-	Single-stranded nucleic acid binding R3H	71363	85966	+	-9334	antisense
JH376241.1	LNC_000176	XLOC_005140	--	Novel_lncRNA	1054	3175	-	ENSGALT00000043734	ENSGALG00000027745	PRKAG1	CBS domain	4999	6534	-	1823	downstream
JH376162.1	LNC_000174	XLOC_005065	--	Novel_lncRNA	73	1276	-	ENSGALT00000043762	ENSGALG00000028609	-	Rho GTPase-activating protein domain	3606	4828	-	2329	downstream
JH376078.1	LNC_000170	XLOC_005000	--	Novel_lncRNA	13597	14493	-	ENSGALT00000042931	ENSGALG00000028714	MARS	Methionyl-tRNA synthetase, Zn-domain||Methionyl-tRNA synthetase||Methionyl/Leucyl tRNA synthetase	6837	13037	+	559	downstream
JH376078.1	LNC_000170	XLOC_005000	--	Novel_lncRNA	13597	14493	-	ENSGALT00000019421	ENSGALG00000011899	-	ADP-ribosylation/Crystallin J1	21	6286	-	7310	upstream
chr3	ALDBGALT0000005310	ALDBGALG0000003709	--	Annotated_lncRNA	17328735	17329668	-	ENSGALT00000015359	ENSGALG00000009434	MIA3	Variant SH3 domain||SH3 domain	17371164	17396662	-	41495	downstream
chr3	ALDBGALT0000005310	ALDBGALG0000003709	--	Annotated_lncRNA	17328735	17329668	-	ENSGALT00000015371	ENSGALG00000009441	TAF1A	-	17399141	17409701	+	69472	upstream
chr3	ALDBGALT0000005310	ALDBGALG0000003709	--	Annotated_lncRNA	17328735	17329668	-	ENSGALT00000015374	ENSGALG00000009444	HHIPL2	Folate receptor-like||Glucose/Sorbosone dehydrogenase||Soluble quinoprotein glucose/sorbosone dehydrogenase	17413492	17428388	+	83823	upstream
chr3	ALDBGALT0000005310	ALDBGALG0000003709	--	Annotated_lncRNA	17328735	17329668	-	ENSGALT00000015319	ENSGALG00000009404	DISP1	Membrane transport protein, MMPL domain||Patched||Sterol-sensing domain	17227567	17286101	-	42633	upstream
chr3	ALDBGALT0000005310	ALDBGALG0000003709	--	Annotated_lncRNA	17328735	17329668	-	ENSGALT00000015332	ENSGALG00000009413	BROX	BRO1 domain	17332313	17343311	-	2644	downstream
chr3	ALDBGALT0000005310	ALDBGALG0000003709	--	Annotated_lncRNA	17328735	17329668	-	ENSGALT00000038630	ENSGALG00000009426	AIDA	Axin interactor, dorsalization-associated protein, N-terminal	17345063	17367175	+	15394	upstream
chr3	ALDBGALT0000005314	ALDBGALG0000003713	--	Annotated_lncRNA	17962792	17963708	-	ENSGALT00000015390	ENSGALG00000009457	PFN3	Profilin1/2/3, vertebrate||Profilin	17975445	17975849	+	11736	upstream
chr3	ALDBGALT0000005314	ALDBGALG0000003713	--	Annotated_lncRNA	17962792	17963708	-	ENSGALT00000015385	ENSGALG00000009453	-	Pyruvate kinase-like, insert domain||MOSC, N-terminal beta barrel||Molybdenum cofactor sulfurase, C-terminal	17965146	17973580	-	1437	downstream
chr3	ALDBGALT0000005314	ALDBGALG0000003713	--	Annotated_lncRNA	17962792	17963708	-	ENSGALT00000044539	ENSGALG00000027554	HLX	Homeodomain-like||Homeobox domain	17936724	17938913	-	23878	upstream
chr3	ALDBGALT0000005314	ALDBGALG0000003713	--	Annotated_lncRNA	17962792	17963708	-	ENSGALT00000015441	ENSGALG00000009483	MARK1	Tyrosine-protein kinase, catalytic domain||Serine-threonine/tyrosine-protein kinase catalytic domain||Protein kinase-like domain||Kinase associated domain 1 (KA1)||Serine/threonine/dual specificity protein kinase, catalytic domain||KA1 domain/Ssp2 C-terminal domain||UBA-like||Protein kinase domain||Ubiquitin-associated/translation elongation factor EF1B, N-terminal, eukaryote	17983816	18041313	-	20107	downstream
chr3	ALDBGALT0000005640	ALDBGALG0000003930	--	Annotated_lncRNA	96848564	96851393	-	ENSGALT00000026546	ENSGALG00000016455	GREB1	-	96906122	96965158	+	54728	upstream
chr3	ALDBGALT0000005640	ALDBGALG0000003930	--	Annotated_lncRNA	96848564	96851393	-	ENSGALT00000031596	ENSGALG00000016454	E2F6	E2F/DP family, winged-helix DNA-binding domain	96852537	96861622	-	1143	downstream
chr3	ALDBGALT0000005640	ALDBGALG0000003930	--	Annotated_lncRNA	96848564	96851393	-	ENSGALT00000026541	ENSGALG00000016451	ROCK2	Serine-threonine/tyrosine-protein kinase catalytic domain||Rho binding domain||Tyrosine-protein kinase, catalytic domain||Protein kinase-like domain||tRNA-binding arm||Protein kinase C-like, phorbol ester/diacylglycerol-binding domain||Protein kinase, C-terminal||Prefoldin||Serine/threonine/dual specificity protein kinase, catalytic domain||Protein kinase domain||HR1 rho-binding repeat||Pleckstri…	96746492	96802174	-	46389	upstream
chr4	ALDBGALT0000006112	ALDBGALG0000004244	--	Annotated_lncRNA	355918	356732	-	ENSGALT00000007323	ENSGALG00000004602	-	Neuropeptide Y receptor family||7TM GPCR, olfactory receptor/chemoreceptor Srsx||G protein-coupled receptor, rhodopsin-like||GPCR, rhodopsin-like, 7TM	335338	349344	+	6573	downstream
chr4	ALDBGALT0000006112	ALDBGALG0000004244	--	Annotated_lncRNA	355918	356732	-	ENSGALT00000007320	ENSGALG00000004599	EDA2R	Death-like domain||TNFR/NGFR cysteine-rich region||Tumour necrosis factor receptor 27	360637	369568	-	3904	downstream
chr4	ALDBGALT0000006112	ALDBGALG0000004244	--	Annotated_lncRNA	355918	356732	-	ENSGALT00000007354	ENSGALG00000004619	-	Neuropeptide Y receptor family||7TM GPCR, olfactory receptor/chemoreceptor Srsx||G protein-coupled receptor, rhodopsin-like||GPCR, rhodopsin-like, 7TM	316934	322070	+	33847	downstream
chr4	ALDBGALT0000006112	ALDBGALG0000004244	--	Annotated_lncRNA	355918	356732	-	ENSGALT00000007313	ENSGALG00000004596	AR	Androgen receptor||Zinc finger, nuclear hormone receptor-type||Nuclear hormone receptor, ligand-binding||Steroid hormone receptor||Nuclear hormone receptor, ligand-binding, core	429900	473927	+	73167	upstream
chr4	ALDBGALT0000006112	ALDBGALG0000004244	--	Annotated_lncRNA	355918	356732	-	ENSGALT00000040705	ENSGALG00000004638	HEPH	Multicopper oxidase, type 3||Multicopper oxidase, type 2||Cupredoxin	277477	299260	+	56657	downstream
chr4	ALDBGALT0000006112	ALDBGALG0000004244	--	Annotated_lncRNA	355918	356732	-	ENSGALT00000040719	ENSGALG00000004644	-	Vertebrate heat shock transcription factor, C-terminal domain||Heat shock factor (HSF)-type, DNA-binding	261649	275014	-	80903	upstream
chr19	ALDBGALT0000002904	ALDBGALG0000002035	--	Annotated_lncRNA	5134225	5136999	-	ENSGALT00000004146	ENSGALG00000002631	LRRC75A	-	5084355	5129148	+	5076	downstream
chr19	ALDBGALT0000002904	ALDBGALG0000002035	--	Annotated_lncRNA	5134225	5136999	-	ENSGALT00000004144	ENSGALG00000002629	TMEM248	-	5053527	5066507	+	67717	downstream
chr19	ALDBGALT0000002904	ALDBGALG0000002035	--	Annotated_lncRNA	5134225	5136999	-	ENSGALT00000039926	ENSGALG00000002661	YWHAE	14-3-3 domain||14-3-3 protein	5189881	5200203	+	52881	upstream
chr19	ALDBGALT0000002904	ALDBGALG0000002035	--	Annotated_lncRNA	5134225	5136999	-	ENSGALT00000004183	ENSGALG00000002656	CRK	SH2 domain||SH3 domain||Variant SH3 domain	5162333	5175262	+	25333	upstream
chr19	ALDBGALT0000002904	ALDBGALG0000002035	--	Annotated_lncRNA	5134225	5136999	-	ENSGALT00000004180	ENSGALG00000002653	C19H17ORF85	Protein of unknown function DUF2414	5143188	5158352	-	6188	downstream
chr19	ALDBGALT0000002904	ALDBGALG0000002035	--	Annotated_lncRNA	5134225	5136999	-	ENSGALT00000004122	ENSGALG00000021611	RABGEF1	Zinc finger, A20-type||Vacuolar sorting protein 9||Vacuolar sorting protein 9, subgroup	5039468	5052385	+	81839	downstream
chr19	ALDBGALT0000002904	ALDBGALG0000002035	--	Annotated_lncRNA	5134225	5136999	-	ENSGALT00000004274	ENSGALG00000002709	MYO1C	Myosin head, motor domain||P-loop containing nucleoside triphosphate hydrolase||Myosin tail 2||IQ motif, EF-hand binding site	5202770	5253511	-	65770	downstream
chr5	ALDBGALT0000006684	ALDBGALG0000004633	--	Annotated_lncRNA	41443702	41444186	+	ENSGALT00000017230	ENSGALG00000010589	FLRT2	Leucine-rich repeat||Leucine-rich repeat, typical subtype||Cysteine-rich flanking region, C-terminal||Leucine-rich repeat-containing N-terminal||Fibronectin type III	41460690	41463889	+	16503	upstream
chr19	ALDBGALT0000002902	ALDBGALG0000002033	--	Annotated_lncRNA	4798146	4798617	-	ENSGALT00000041383	ENSGALG00000024470	CCLI5	Chemokine interleukin-8-like domain	4788614	4789702	+	8443	downstream
chr19	ALDBGALT0000002902	ALDBGALG0000002033	--	Annotated_lncRNA	4798146	4798617	-	ENSGALT00000023517	ENSGALG00000014585	CCLI10	Chemokine interleukin-8-like domain	4792410	4793550	+	4595	downstream
chr19	ALDBGALT0000002902	ALDBGALG0000002033	--	Annotated_lncRNA	4798146	4798617	-	ENSGALT00000003684	ENSGALG00000001908	-	Zinc finger, PHD-type||Zinc finger, FYVE/PHD-type||Zinc finger, RING-type	4809418	4811958	+	10800	upstream
chr19	ALDBGALT0000002902	ALDBGALG0000002033	--	Annotated_lncRNA	4798146	4798617	-	ENSGALT00000045494	ENSGALG00000027051	-	Chemokine interleukin-8-like domain	4812218	4813843	-	13600	downstream
chr19	ALDBGALT0000002902	ALDBGALG0000002033	--	Annotated_lncRNA	4798146	4798617	-	ENSGALT00000003729	ENSGALG00000002367	-	Tropomyosin||FERM, C-terminal PH-like domain||Ezrin/radixin/moesin, C-terminal||FERM, N-terminal||Ezrin/radixin/moesin like||FERM domain||FERM central domain||Ezrin/radixin/moesin||Moesin tail domain||Ubiquitin-related domain||Band 4.1 domain	4828083	4843179	-	29465	downstream
chr19	ALDBGALT0000002902	ALDBGALG0000002033	--	Annotated_lncRNA	4798146	4798617	-	ENSGALT00000003670	ENSGALG00000002329	CCL1	Chemokine interleukin-8-like domain	4790687	4791888	+	6257	downstream
chr19	ALDBGALT0000002902	ALDBGALG0000002033	--	Annotated_lncRNA	4798146	4798617	-	ENSGALT00000003757	ENSGALG00000002388	GBAS	Dimeric alpha-beta barrel||NIPSNAP	4852010	4866040	+	53392	upstream
chr19	ALDBGALT0000002902	ALDBGALG0000002033	--	Annotated_lncRNA	4798146	4798617	-	ENSGALT00000003916	ENSGALG00000002485	PHKG1	Phosphorylase kinase, gamma catalytic subunit||Protein kinase domain||Protein kinase-like domain||Lipopolysaccharide kinase||Tyrosine-protein kinase, catalytic domain||Serine-threonine/tyrosine-protein kinase catalytic domain||Serine/threonine/dual specificity protein kinase, catalytic domain	4896318	4901236	-	97700	downstream
chr19	ALDBGALT0000002902	ALDBGALG0000002033	--	Annotated_lncRNA	4798146	4798617	-	ENSGALT00000003748	ENSGALG00000002379	MRPS17	Ribosomal protein S17||Nucleic acid-binding, OB-fold	4848690	4851368	+	50072	upstream
chr19	ALDBGALT0000002902	ALDBGALG0000002033	--	Annotated_lncRNA	4798146	4798617	-	ENSGALT00000003859	ENSGALG00000002448	CCT6	Chaperonin Cpn60||T-complex protein 1, zeta subunit||GroEL-like apical domain||Chaperonin Cpn60/TCP-1||Chaperone tailless complex polypeptide 1 (TCP-1)	4884981	4891209	+	86363	upstream
chr19	ALDBGALT0000002902	ALDBGALG0000002033	--	Annotated_lncRNA	4798146	4798617	-	ENSGALT00000003887	ENSGALG00000002463	SUMF2	Formylglycine-generating sulphatase enzyme domain||C-type lectin fold	4892268	4895907	+	93650	upstream
chr19	ALDBGALT0000002902	ALDBGALG0000002033	--	Annotated_lncRNA	4798146	4798617	-	ENSGALT00000003612	ENSGALG00000002312	TMEM132E	-	4751718	4761990	-	36155	upstream
chr19	ALDBGALT0000002902	ALDBGALG0000002033	--	Annotated_lncRNA	4798146	4798617	-	ENSGALT00000003775	ENSGALG00000002397	PSPH	Phosphatase PHOSPHO-type||HAD-superfamily hydrolase, subfamily IB, PSPase-like||Pyrimidine 5'-nucleotidase, eukaryotic||Phosphoserine phosphatase SerB||HAD-like domain	4870122	4880847	-	71504	downstream
chr19	ALDBGALT0000002903	ALDBGALG0000002034	--	Annotated_lncRNA	5030391	5031309	-	ENSGALT00000039936	ENSGALG00000002558	ASL1	Fumarate lyase, N-terminal||Fumarate lyase family||Argininosuccinate lyase||L-Aspartase-like	4945236	4952988	-	77402	upstream
chr19	ALDBGALT0000002903	ALDBGALG0000002034	--	Annotated_lncRNA	5030391	5031309	-	ENSGALT00000004075	ENSGALG00000002587	CRCP	HRDC-like||RNA polymerase II, Rpb4, core||RNA polymerase II, Rpb4	4960947	4985586	+	44804	downstream
chr19	ALDBGALT0000002903	ALDBGALG0000002034	--	Annotated_lncRNA	5030391	5031309	-	ENSGALT00000004144	ENSGALG00000002629	TMEM248	-	5053527	5066507	+	22217	upstream
chr19	ALDBGALT0000002903	ALDBGALG0000002034	--	Annotated_lncRNA	5030391	5031309	-	ENSGALT00000004146	ENSGALG00000002631	LRRC75A	-	5084355	5129148	+	53045	upstream
chr19	ALDBGALT0000002903	ALDBGALG0000002034	--	Annotated_lncRNA	5030391	5031309	-	ENSGALT00000004087	ENSGALG00000002598	TPST1	P-loop containing nucleoside triphosphate hydrolase||Sulfotransferase domain	4994110	5016258	+	14132	downstream
chr19	ALDBGALT0000002903	ALDBGALG0000002034	--	Annotated_lncRNA	5030391	5031309	-	ENSGALT00000004011	ENSGALG00000002542	GUSB	Glycoside hydrolase, family 2||Glycosyl hydrolases family 2, sugar binding domain||Galactose-binding domain-like||Glycoside hydrolase superfamily||Glycoside hydrolase, family 2, immunoglobulin-like beta-sandwich||Glycoside hydrolase, family 2, TIM barrel	4921170	4931757	-	98633	upstream
chr19	ALDBGALT0000002903	ALDBGALG0000002034	--	Annotated_lncRNA	5030391	5031309	-	ENSGALT00000004120	ENSGALG00000002618	KCTD7	BTB/POZ fold||Potassium channel tetramerisation-type BTB domain||BTB/POZ-like	5021626	5028387	+	2003	downstream
chr19	ALDBGALT0000002903	ALDBGALG0000002034	--	Annotated_lncRNA	5030391	5031309	-	ENSGALT00000004122	ENSGALG00000021611	RABGEF1	Zinc finger, A20-type||Vacuolar sorting protein 9||Vacuolar sorting protein 9, subgroup	5039468	5052385	+	8158	upstream
chr19	ALDBGALT0000002903	ALDBGALG0000002034	--	Annotated_lncRNA	5030391	5031309	-	ENSGALT00000004043	ENSGALG00000002576	CRYD2	L-Aspartase-like||Fumarate lyase family||Argininosuccinate lyase||Fumarate lyase, N-terminal	4932422	4939398	-	90992	upstream
chr11	ALDBGALT0000001835	ALDBGALG0000001280	--	Annotated_lncRNA	16849951	16856915	+	ENSGALT00000009186	ENSGALG00000005724	MTHFSD	5-formyltetrahydrofolate cyclo-ligase||RNA recognition motif domain	16833440	16847520	+	2430	downstream
chr11	ALDBGALT0000001835	ALDBGALG0000001280	--	Annotated_lncRNA	16849951	16856915	+	ENSGALT00000009201	ENSGALG00000005728	-	Transcription factor, fork head	16858663	16867226	-	1747	downstream
chr11	ALDBGALT0000001831	ALDBGALG0000001276	--	Annotated_lncRNA	14968656	14969567	+	ENSGALT00000008727	ENSGALG00000005435	-	Polycystin cation channel, PKD1/PKD2||PKD/REJ-like protein||D-galactoside/L-rhamnose binding SUEL lectin domain||C-type lectin fold||Egg jelly receptor, REJ-like||Ion transport domain||PKD domain||PLAT/LH2 domain||Lipase/lipooxygenase, PLAT/LH2||C-type lectin||Polycystic kidney disease type 1 protein||GPS motif||Polycystic kidney disease type 2 protein	14882016	14915308	-	53347	upstream
chr11	ALDBGALT0000001831	ALDBGALG0000001276	--	Annotated_lncRNA	14968656	14969567	+	ENSGALT00000021912	ENSGALG00000013437	GAN	Kelch-like protein, gigaxonin type||BTB/POZ-like||BTB/POZ fold||Kelch repeat type 1||BTB/POZ||BTB/Kelch-associated	14938775	14962095	+	6560	downstream
chr11	ALDBGALT0000001831	ALDBGALG0000001276	--	Annotated_lncRNA	14968656	14969567	+	ENSGALT00000039129	ENSGALG00000005446	GCSH	Glycine cleavage system H-protein, subgroup||Glycine cleavage system H-protein||Single hybrid motif	14874603	14881946	-	86709	upstream
chr11	ALDBGALT0000001831	ALDBGALG0000001276	--	Annotated_lncRNA	14968656	14969567	+	ENSGALT00000008685	ENSGALG00000005408	BCO1	Carotenoid oxygenase	14922969	14936617	+	32038	downstream
chr11	ALDBGALT0000001831	ALDBGALG0000001276	--	Annotated_lncRNA	14968656	14969567	+	ENSGALT00000019601	ENSGALG00000012012	CMIP	-	14995344	15116123	+	25776	upstream
chr11	ALDBGALT0000001830	ALDBGALG0000001275	--	Annotated_lncRNA	14857970	14864163	+	ENSGALT00000021177	ENSGALG00000012978	CDYL2	Chromo domain||Crotonase superfamily||Chromo domain-like||Chromo/chromo shadow domain||ClpP/crotonase-like domain	14761130	14784372	+	73597	downstream
chr11	ALDBGALT0000001830	ALDBGALG0000001275	--	Annotated_lncRNA	14857970	14864163	+	ENSGALT00000042668	ENSGALG00000028275	C16ORF61	Cytochrome c oxidase biogenesis protein Cmc1-like	14824345	14833751	-	24218	upstream
chr11	ALDBGALT0000001830	ALDBGALG0000001275	--	Annotated_lncRNA	14857970	14864163	+	ENSGALT00000021972	ENSGALG00000013486	ATMIN	Zinc finger, C2H2-like	14841774	14851101	+	6868	downstream
chr11	ALDBGALT0000001830	ALDBGALG0000001275	--	Annotated_lncRNA	14857970	14864163	+	ENSGALT00000039129	ENSGALG00000005446	GCSH	Glycine cleavage system H-protein, subgroup||Glycine cleavage system H-protein||Single hybrid motif	14874603	14881946	-	10439	downstream
chr11	ALDBGALT0000001830	ALDBGALG0000001275	--	Annotated_lncRNA	14857970	14864163	+	ENSGALT00000039139	ENSGALG00000013494	CENPN	Centromere protein Chl4/mis15/CENP-N	14834309	14840371	+	17598	downstream
chr11	ALDBGALT0000001830	ALDBGALG0000001275	--	Annotated_lncRNA	14857970	14864163	+	ENSGALT00000008727	ENSGALG00000005435	-	Polycystin cation channel, PKD1/PKD2||PKD/REJ-like protein||D-galactoside/L-rhamnose binding SUEL lectin domain||C-type lectin fold||Egg jelly receptor, REJ-like||Ion transport domain||PKD domain||PLAT/LH2 domain||Lipase/lipooxygenase, PLAT/LH2||C-type lectin||Polycystic kidney disease type 1 protein||GPS motif||Polycystic kidney disease type 2 protein	14882016	14915308	-	17852	downstream
chr11	ALDBGALT0000001830	ALDBGALG0000001275	--	Annotated_lncRNA	14857970	14864163	+	ENSGALT00000021912	ENSGALG00000013437	GAN	Kelch-like protein, gigaxonin type||BTB/POZ-like||BTB/POZ fold||Kelch repeat type 1||BTB/POZ||BTB/Kelch-associated	14938775	14962095	+	74611	upstream
chr11	ALDBGALT0000001830	ALDBGALG0000001275	--	Annotated_lncRNA	14857970	14864163	+	ENSGALT00000008685	ENSGALG00000005408	BCO1	Carotenoid oxygenase	14922969	14936617	+	58805	upstream
chr5	ALDBGALT0000006845	ALDBGALG0000004753	--	Annotated_lncRNA	16842920	16849976	-	ENSGALT00000045949	ENSGALG00000028376	Fgf19	Fibroblast growth factor family||IL-1 family/FGF family||Cytokine, IL-1-like	16862037	16868089	-	12060	downstream
chr5	ALDBGALT0000006845	ALDBGALG0000004753	--	Annotated_lncRNA	16842920	16849976	-	ENSGALT00000012217	ENSGALG00000007555	CCND1	Cyclin, C-terminal domain||Cyclin-like||Cyclin A/B/D/E/F/O||Cyclin, N-terminal	16827733	16840932	+	1987	downstream
chr5	ALDBGALT0000006845	ALDBGALG0000004753	--	Annotated_lncRNA	16842920	16849976	-	ENSGALT00000012218	ENSGALG00000007556	ORAOV1	Essential protein Yae1, N-terminal	16855340	16860423	-	5363	downstream
chr5	ALDBGALT0000006845	ALDBGALG0000004753	--	Annotated_lncRNA	16842920	16849976	-	ENSGALT00000012228	ENSGALG00000007562	FGF4	Fibroblast growth factor family||IL-1 family/FGF family||Cytokine, IL-1-like	16892092	16895043	-	42115	downstream
chr5	ALDBGALT0000006845	ALDBGALG0000004753	--	Annotated_lncRNA	16842920	16849976	-	ENSGALT00000012236	ENSGALG00000007566	--	--	16929905	16955722	+	79928	upstream
chr5	ALDBGALT0000006845	ALDBGALG0000004753	--	Annotated_lncRNA	16842920	16849976	-	ENSGALT00000046197	ENSGALG00000026853	FGF3	Cytokine, IL-1-like||IL-1 family/FGF family||Fibroblast growth factor family	16916859	16927489	-	66882	downstream
chr5	ALDBGALT0000006660	ALDBGALG0000004617	--	Annotated_lncRNA	37512630	37519250	+	ENSGALT00000043627	ENSGALG00000027631	--	--	37618659	37619162	-	99408	downstream
chr5	ALDBGALT0000006660	ALDBGALG0000004617	--	Annotated_lncRNA	37512630	37519250	+	ENSGALT00000045897	ENSGALG00000027282	C14orf1	Erg28	37607278	37608782	-	88027	downstream
chr5	ALDBGALT0000006660	ALDBGALG0000004617	--	Annotated_lncRNA	37512630	37519250	+	ENSGALT00000037710	ENSGALG00000010340	TTLL5	Tubulin-tyrosine ligase/Tubulin polyglutamylase	37609608	37728316	+	90357	upstream
chr5	ALDBGALT0000006660	ALDBGALG0000004617	--	Annotated_lncRNA	37512630	37519250	+	ENSGALT00000037727	ENSGALG00000010307	ACYP1	Acylphosphatase-like domain||Acylphosphatase	37431802	37432761	-	79868	upstream
chr5	ALDBGALT0000006660	ALDBGALG0000004617	--	Annotated_lncRNA	37512630	37519250	+	ENSGALT00000016763	ENSGALG00000010304	MLH3	MutL, C-terminal, dimerisation||Histidine kinase-like ATPase, C-terminal domain||Ribosomal protein S5 domain 2-type fold||DNA mismatch repair protein, C-terminal	37413704	37431030	-	81599	upstream
chr5	ALDBGALT0000006660	ALDBGALG0000004617	--	Annotated_lncRNA	37512630	37519250	+	ENSGALT00000016834	ENSGALG00000010340	TTLL5	Tubulin-tyrosine ligase/Tubulin polyglutamylase	37609205	37728665	+	89954	upstream
chr5	ALDBGALT0000006660	ALDBGALG0000004617	--	Annotated_lncRNA	37512630	37519250	+	ENSGALT00000016803	ENSGALG00000010322	JDP2	Transcription factor, Skn-1-like, DNA-binding domain||AP-1 transcription factor||Basic-leucine zipper domain	37546189	37550495	+	26938	upstream
chr5	ALDBGALT0000006660	ALDBGALG0000004617	--	Annotated_lncRNA	37512630	37519250	+	ENSGALT00000016770	ENSGALG00000010309	ZC2HC1C	-	37434156	37436408	+	76221	downstream
chr5	ALDBGALT0000006660	ALDBGALG0000004617	--	Annotated_lncRNA	37512630	37519250	+	ENSGALT00000016799	ENSGALG00000010318	TMED10	GOLD	37468792	37483006	-	29623	upstream
chr5	ALDBGALT0000006660	ALDBGALG0000004617	--	Annotated_lncRNA	37512630	37519250	+	ENSGALT00000016804	ENSGALG00000010323	BATF	Basic-leucine zipper domain||AP-1 transcription factor||Transcription factor, Skn-1-like, DNA-binding domain	37562117	37567648	+	42866	upstream
chr5	ALDBGALT0000006660	ALDBGALG0000004617	--	Annotated_lncRNA	37512630	37519250	+	ENSGALT00000016809	ENSGALG00000010326	FLVCR2	Major facilitator superfamily||Major facilitator superfamily domain	37575337	37599366	+	56086	upstream
chr5	ALDBGALT0000006660	ALDBGALG0000004617	--	Annotated_lncRNA	37512630	37519250	+	ENSGALT00000043488	ENSGALG00000028037	FOS	AP-1 transcription factor||Transcription factor, Skn-1-like, DNA-binding domain||Basic-leucine zipper domain	37501649	37502995	+	9634	downstream
chr5	ALDBGALT0000006660	ALDBGALG0000004617	--	Annotated_lncRNA	37512630	37519250	+	ENSGALT00000016792	ENSGALG00000010314	NEK9	Serine-threonine/tyrosine-protein kinase catalytic domain||Regulator of chromosome condensation, RCC1||Tyrosine-protein kinase, catalytic domain||Regulator of chromosome condensation 1/beta-lactamase-inhibitor protein II||Protein kinase-like domain||Protein kinase domain||Serine/threonine/dual specificity protein kinase, catalytic domain	37442481	37464017	-	48612	upstream
chr5	ALDBGALT0000006662	ALDBGALG0000004619	--	Annotated_lncRNA	37600016	37606727	+	ENSGALT00000043627	ENSGALG00000027631	--	--	37618659	37619162	-	11931	downstream
chr5	ALDBGALT0000006662	ALDBGALG0000004619	--	Annotated_lncRNA	37600016	37606727	+	ENSGALT00000045897	ENSGALG00000027282	C14orf1	Erg28	37607278	37608782	-	550	downstream
chr5	ALDBGALT0000006662	ALDBGALG0000004619	--	Annotated_lncRNA	37600016	37606727	+	ENSGALT00000037710	ENSGALG00000010340	TTLL5	Tubulin-tyrosine ligase/Tubulin polyglutamylase	37609608	37728316	+	2880	upstream
chr5	ALDBGALT0000006662	ALDBGALG0000004619	--	Annotated_lncRNA	37600016	37606727	+	ENSGALT00000016834	ENSGALG00000010340	TTLL5	Tubulin-tyrosine ligase/Tubulin polyglutamylase	37609205	37728665	+	2477	upstream
chr5	ALDBGALT0000006662	ALDBGALG0000004619	--	Annotated_lncRNA	37600016	37606727	+	ENSGALT00000016803	ENSGALG00000010322	JDP2	Transcription factor, Skn-1-like, DNA-binding domain||AP-1 transcription factor||Basic-leucine zipper domain	37546189	37550495	+	49520	downstream
chr5	ALDBGALT0000006662	ALDBGALG0000004619	--	Annotated_lncRNA	37600016	37606727	+	ENSGALT00000016804	ENSGALG00000010323	BATF	Basic-leucine zipper domain||AP-1 transcription factor||Transcription factor, Skn-1-like, DNA-binding domain	37562117	37567648	+	32367	downstream
chr5	ALDBGALT0000006662	ALDBGALG0000004619	--	Annotated_lncRNA	37600016	37606727	+	ENSGALT00000016809	ENSGALG00000010326	FLVCR2	Major facilitator superfamily||Major facilitator superfamily domain	37575337	37599366	+	649	downstream
chr5	ALDBGALT0000006662	ALDBGALG0000004619	--	Annotated_lncRNA	37600016	37606727	+	ENSGALT00000043488	ENSGALG00000028037	FOS	AP-1 transcription factor||Transcription factor, Skn-1-like, DNA-binding domain||Basic-leucine zipper domain	37501649	37502995	+	97020	downstream
chr5	ALDBGALT0000006842	ALDBGALG0000004751	--	Annotated_lncRNA	16539354	16542700	-	ENSGALT00000012208	ENSGALG00000007550	TPCN2	Ion transport domain	16419319	16477175	+	62178	downstream
chr14	ALDBGALT0000002342	ALDBGALG0000001631	--	Annotated_lncRNA	4718616	4719600	+	ENSGALT00000007729	ENSGALG00000004842	NT5M	HAD-like domain||5'(3')-deoxyribonucleotidase	4751172	4754805	+	31571	upstream
chr14	ALDBGALT0000002342	ALDBGALG0000001631	--	Annotated_lncRNA	4718616	4719600	+	ENSGALT00000007721	ENSGALG00000004834	COPS3	Proteasome component (PCI) domain	4738323	4748886	-	18722	downstream
chr14	ALDBGALT0000002342	ALDBGALG0000001631	--	Annotated_lncRNA	4718616	4719600	+	ENSGALT00000007656	ENSGALG00000004798	-	Pleckstrin homology domain||t-SNARE	4664204	4716081	+	2534	downstream
chr14	ALDBGALT0000002342	ALDBGALG0000001631	--	Annotated_lncRNA	4718616	4719600	+	ENSGALT00000040746	ENSGALG00000024122	TNFRSF13B	TACI, cysteine-rich domain||Tumour necrosis factor receptor 13B	4647339	4650471	-	68144	upstream
chr14	ALDBGALT0000002342	ALDBGALG0000001631	--	Annotated_lncRNA	4718616	4719600	+	ENSGALT00000007764	ENSGALG00000004860	RASD1	Small GTPase superfamily||P-loop containing nucleoside triphosphate hydrolase||Elongation factor, GTP-binding domain||Small GTPase superfamily, Rho type||Small GTPase superfamily, ARF/SAR type||Small GTP-binding protein domain||Mitochondrial Rho-like||Small GTPase superfamily, Ras type||Small GTPase superfamily, Rab type||Ran GTPase	4778983	4780829	-	59382	downstream
chr14	ALDBGALT0000002342	ALDBGALG0000001631	--	Annotated_lncRNA	4718616	4719600	+	ENSGALT00000007615	ENSGALG00000004773	-	Zinc finger, UBP-type||Ubiquitin specific protease domain||Peptidase C19, ubiquitin carboxyl-terminal hydrolase	4573630	4643475	+	75140	downstream
chr14	ALDBGALT0000002342	ALDBGALG0000001631	--	Annotated_lncRNA	4718616	4719600	+	ENSGALT00000007783	ENSGALG00000004875	PEMT	Phospholipid methyltransferase||Phosphatidyl-N-methylethanolamine/N-methyltransferase	4786110	4823511	-	66509	downstream
chr14	ALDBGALT0000002342	ALDBGALG0000001631	--	Annotated_lncRNA	4718616	4719600	+	ENSGALT00000007745	ENSGALG00000004851	MED9	Mediator complex, subunit Med9	4773229	4777135	+	53628	upstream
chr14	ALDBGALT0000002342	ALDBGALG0000001631	--	Annotated_lncRNA	4718616	4719600	+	ENSGALT00000007690	ENSGALG00000004816	--	--	4723399	4734133	-	3798	downstream
chr6	LNC_001038	XLOC_035500	--	Novel_lncRNA	30238113	30251726	+	ENSGALT00000015447	ENSGALG00000009486	WDR11	WD40-repeat-containing domain||WD40 repeat	30185811	30223053	+	15059	downstream
chr14	ALDBGALT0000002340	ALDBGALG0000001630	--	Annotated_lncRNA	4546467	4552111	+	ENSGALT00000007615	ENSGALG00000004773	-	Zinc finger, UBP-type||Ubiquitin specific protease domain||Peptidase C19, ubiquitin carboxyl-terminal hydrolase	4573630	4643475	+	21518	upstream
chr14	ALDBGALT0000002340	ALDBGALG0000001630	--	Annotated_lncRNA	4546467	4552111	+	ENSGALT00000043500	ENSGALG00000028955	--	--	4545589	4545756	-	710	upstream
chr14	ALDBGALT0000002340	ALDBGALG0000001630	--	Annotated_lncRNA	4546467	4552111	+	ENSGALT00000007566	ENSGALG00000004745	C14H17ORF103	Acyl-CoA N-acyltransferase	4510804	4517041	+	29425	downstream
chr14	ALDBGALT0000002340	ALDBGALG0000001630	--	Annotated_lncRNA	4546467	4552111	+	ENSGALT00000040746	ENSGALG00000024122	TNFRSF13B	TACI, cysteine-rich domain||Tumour necrosis factor receptor 13B	4647339	4650471	-	95227	downstream
chr14	ALDBGALT0000002340	ALDBGALG0000001630	--	Annotated_lncRNA	4546467	4552111	+	ENSGALT00000007540	ENSGALG00000004735	MAP2K3	Serine/threonine/dual specificity protein kinase, catalytic domain||Protein kinase-like domain||Protein kinase domain||Tyrosine-protein kinase, catalytic domain||Serine-threonine/tyrosine-protein kinase catalytic domain	4489593	4502734	-	43732	upstream
chr14	ALDBGALT0000002340	ALDBGALG0000001630	--	Annotated_lncRNA	4546467	4552111	+	ENSGALT00000007567	ENSGALG00000004746	--	--	4514869	4516830	-	29636	upstream
chr14	ALDBGALT0000002340	ALDBGALG0000001630	--	Annotated_lncRNA	4546467	4552111	+	ENSGALT00000007592	ENSGALG00000004759	DHRS7B	Polyketide synthase, ketoreductase domain||Short-chain dehydrogenase/reductase SDR||Protein of unknown function DUF1776, fungi||Glucose/ribitol dehydrogenase	4530042	4539465	-	7001	upstream
chr14	ALDBGALT0000002340	ALDBGALG0000001630	--	Annotated_lncRNA	4546467	4552111	+	ENSGALT00000007570	ENSGALG00000004749	TMEM11	-	4519509	4527045	+	19421	downstream
chr6	LNC_001039	XLOC_035545	--	Novel_lncRNA	32697259	32705410	+	ENSGALT00000015908	ENSGALG00000009781	DOCK1	Cytochrome c-like domain||Armadillo-type fold||Variant SH3 domain||SH3 domain||Dedicator of cytokinesis C-terminal	32421930	32696960	+	298	downstream
chr6	LNC_001039	XLOC_035545	--	Novel_lncRNA	32697259	32705410	+	ENSGALT00000015921	ENSGALG00000009787	CLRN3	-	32788287	32797282	-	82876	downstream
chr1	ALDBGALT0000001128	ALDBGALG0000000787	--	Annotated_lncRNA	87008977	87016766	-	ENSGALT00000042656	ENSGALG00000028448	SH2D1B	SH2 domain	86981433	86991570	-	17406	upstream
chr1	ALDBGALT0000001128	ALDBGALG0000000787	--	Annotated_lncRNA	87008977	87016766	-	ENSGALT00000036882	ENSGALG00000015362	TRAT1	-	87037477	87049373	+	20710	upstream
chr1	ALDBGALT0000001128	ALDBGALG0000000787	--	Annotated_lncRNA	87008977	87016766	-	ENSGALT00000036887	ENSGALG00000015358	myosin	Tropomyosin||Prefoldin||IQ motif, EF-hand binding site||Myosin, N-terminal, SH3-like||Myosin tail||Myosin S1 fragment, N-terminal||Myosin head, motor domain||P-loop containing nucleoside triphosphate hydrolase	86879998	86923778	-	85198	upstream
chr1	ALDBGALT0000001128	ALDBGALG0000000787	--	Annotated_lncRNA	87008977	87016766	-	ENSGALT00000030431	ENSGALG00000015364	GUCA1C	SPARC/Testican, calcium-binding domain||EF-hand domain	87085661	87106698	-	68894	downstream
chr1	ALDBGALT0000001128	ALDBGALG0000000787	--	Annotated_lncRNA	87008977	87016766	-	ENSGALT00000024790	ENSGALG00000015360	KIAA1524	Armadillo-type fold	86946003	86980110	-	28866	upstream
chr1	ALDBGALT0000001128	ALDBGALG0000000787	--	Annotated_lncRNA	87008977	87016766	-	ENSGALT00000024793	ENSGALG00000015363	HJURP	-	87057512	87068130	-	40745	downstream
chr13	ALDBGALT0000002233	ALDBGALG0000001552	--	Annotated_lncRNA	1820463	1822255	-	ENSGALT00000003982	ENSGALG00000002528	DNAJC18	DnaJ domain||Domain of unknown function DUF1977, DnaJ-like	1788284	1799938	+	20524	downstream
chr13	ALDBGALT0000002233	ALDBGALG0000001552	--	Annotated_lncRNA	1820463	1822255	-	ENSGALT00000003874	ENSGALG00000002457	SIL1	Armadillo-type fold	1869523	1957625	+	47267	upstream
chr13	ALDBGALT0000002233	ALDBGALG0000001552	--	Annotated_lncRNA	1820463	1822255	-	ENSGALT00000003962	ENSGALG00000002513	SLC23A1	Xanthine/uracil/vitamin C permease	1808718	1812108	+	8354	downstream
chr13	ALDBGALT0000002233	ALDBGALG0000001552	--	Annotated_lncRNA	1820463	1822255	-	ENSGALT00000043820	ENSGALG00000025926	MZB1	-	1806725	1808111	+	12351	downstream
chr13	ALDBGALT0000002233	ALDBGALG0000001552	--	Annotated_lncRNA	1820463	1822255	-	ENSGALT00000003921	ENSGALG00000002488	PAIP2	Ataxin-2, C-terminal	1813947	1819364	-	1098	upstream
chr13	ALDBGALT0000002233	ALDBGALG0000001552	--	Annotated_lncRNA	1820463	1822255	-	ENSGALT00000041239	ENSGALG00000024379	--	--	1767729	1785069	+	35393	downstream
chr13	ALDBGALT0000002233	ALDBGALG0000001552	--	Annotated_lncRNA	1820463	1822255	-	ENSGALT00000004015	ENSGALG00000002544	PCDH12	Cadherin-like||Cadherin||Cadherin, N-terminal	1751168	1760560	-	59902	upstream
chr13	ALDBGALT0000002233	ALDBGALG0000001552	--	Annotated_lncRNA	1820463	1822255	-	ENSGALT00000003907	ENSGALG00000002478	MATR3	RNA recognition motif domain||Zinc finger, U1-type||Zinc finger, C2H2-type matrin	1825981	1851149	-	3725	downstream
chr4	ALDBGALT0000006205	ALDBGALG0000004308	--	Annotated_lncRNA	14172112	14178003	-	ENSGALT00000013737	ENSGALG00000008431	SMARCA1	Helicase/UvrB domain||SANT/Myb domain||P-loop containing nucleoside triphosphate hydrolase||Helicase superfamily 1/2, ATP-binding domain||ISWI, HAND domain||SNF2-related||SLIDE domain||Helicase, C-terminal||DEAD/DEAH box helicase domain||Homeodomain-like	14274589	14306380	+	96585	upstream
chr4	ALDBGALT0000006205	ALDBGALG0000004308	--	Annotated_lncRNA	14172112	14178003	-	ENSGALT00000013495	ENSGALG00000008290	VSIG1	Alphaherpesvirus glycoprotein E||Immunoglobulin-like domain||Immunoglobulin subtype||Immunoglobulin||Immunoglobulin V-set, subgroup||Immunoglobulin I-set||Immunoglobulin subtype 2||Immunoglobulin V-set domain	14082032	14102447	-	69664	upstream
chr4	ALDBGALT0000006205	ALDBGALG0000004308	--	Annotated_lncRNA	14172112	14178003	-	ENSGALT00000013485	ENSGALG00000008287	PSMD10	Ankyrin repeat-containing domain||Ankyrin repeat	14074591	14077422	+	94689	downstream
chr4	ALDBGALT0000006205	ALDBGALG0000004308	--	Annotated_lncRNA	14172112	14178003	-	ENSGALT00000013477	ENSGALG00000008282	ATG4A	Peptidase C54	14062455	14074464	-	97647	upstream
chr4	ALDBGALT0000006205	ALDBGALG0000004308	--	Annotated_lncRNA	14172112	14178003	-	ENSGALT00000013553	ENSGALG00000008326	-	C2 domain||Zinc finger, FYVE/PHD-type||Rab-binding domain	14122936	14147078	+	25033	downstream
chr4	ALDBGALT0000006205	ALDBGALG0000004308	--	Annotated_lncRNA	14172112	14178003	-	ENSGALT00000013696	ENSGALG00000008408	GAB3	Pleckstrin homology domain	14214093	14257191	-	36089	downstream
chr4	ALDBGALT0000006205	ALDBGALG0000004308	--	Annotated_lncRNA	14172112	14178003	-	ENSGALT00000013668	ENSGALG00000008389	VBP1	Prefoldin||Prefoldin subunit 3||Prefoldin alpha-like	14163663	14171602	-	509	upstream
chr4	ALDBGALT0000006205	ALDBGALG0000004308	--	Annotated_lncRNA	14172112	14178003	-	ENSGALT00000013690	ENSGALG00000008404	-	ENTH domain||AP180 N-terminal homology (ANTH) domain||ENTH/VHS	14186414	14200592	-	8410	downstream
chr4	ALDBGALT0000006205	ALDBGALG0000004308	--	Annotated_lncRNA	14172112	14178003	-	ENSGALT00000032314	ENSGALG00000020271	--	--	14112478	14122742	+	49369	downstream
chr1	ALDBGALT0000001121	ALDBGALG0000000780	--	Annotated_lncRNA	83978036	83978641	-	ENSGALT00000024648	ENSGALG00000015271	FILIP1L	Prefoldin||Cortactin-binding protein-2, N-terminal	84070385	84222494	+	91743	upstream
chr1	ALDBGALT0000001121	ALDBGALG0000000780	--	Annotated_lncRNA	83978036	83978641	-	ENSGALT00000024624	ENSGALG00000015258	DCBLD2	LCCL domain||CUB domain||Coagulation factor 5/8 C-terminal type domain||Galactose-binding domain-like	83935565	83975399	+	2636	downstream
chr1	ALDBGALT0000001121	ALDBGALG0000000780	--	Annotated_lncRNA	83978036	83978641	-	ENSGALT00000024632	ENSGALG00000015263	TMEM30C	CDC50/LEM3 family	83989237	83996981	-	10595	downstream
chr1	ALDBGALT0000001121	ALDBGALG0000000780	--	Annotated_lncRNA	83978036	83978641	-	ENSGALT00000024644	ENSGALG00000015267	CMSS1	DEAD/DEAH box helicase domain||P-loop containing nucleoside triphosphate hydrolase	83998001	84011973	-	19359	downstream
AADN03010643.1	LNC_000009	XLOC_000415	--	Novel_lncRNA	4422	6029	+	ENSGALT00000004115	ENSGALG00000002614	-	MHC class I alpha chain||MHC classes I/II-like antigen recognition protein||MHC class I alpha chain, alpha1 alpha2 domains||Immunoglobulin-like domain||Immunoglobulin C1-set	2939	4359	+	62	downstream
AADN03010643.1	LNC_000009	XLOC_000415	--	Novel_lncRNA	4422	6029	+	ENSGALT00000004107	ENSGALG00000014600	-	C-type lectin fold||C-type lectin||Type-2 ice-structuring protein	7822	9309	-	1792	downstream
chr1	ALDBGALT0000001126	ALDBGALG0000000785	--	Annotated_lncRNA	86586793	86592228	-	ENSGALT00000024777	ENSGALG00000015353	BBX	HMG box transcription factor BBX, domain of unknown function DUF2028	86605195	86726706	+	12966	upstream
chr5	ALDBGALT0000006696	ALDBGALG0000004642	--	Annotated_lncRNA	48763493	48767407	+	ENSGALT00000018342	ENSGALG00000011244	DLK1	EGF-like calcium-binding domain||Epidermal growth factor-like domain||EGF-like domain, extracellular	48844046	48853652	+	76638	upstream
chr5	ALDBGALT0000006696	ALDBGALG0000004642	--	Annotated_lncRNA	48763493	48767407	+	ENSGALT00000018326	ENSGALG00000011236	BEGAIN	-	48566385	48715173	-	48319	upstream
chr5	ALDBGALT0000006697	ALDBGALG0000004643	--	Annotated_lncRNA	49573018	49580264	+	ENSGALT00000018569	ENSGALG00000011384	RCOR1	Homeodomain-like||SANT/Myb domain	49651289	49665372	+	71024	upstream
chr5	ALDBGALT0000006697	ALDBGALG0000004643	--	Annotated_lncRNA	49573018	49580264	+	ENSGALT00000018544	ENSGALG00000011368	ZNF839	Zinc finger, C2H2	49479157	49490005	+	83012	downstream
chr5	ALDBGALT0000006697	ALDBGALG0000004643	--	Annotated_lncRNA	49573018	49580264	+	ENSGALT00000018551	ENSGALG00000011372	CINP	Cyclin-dependent kinase 2-interacting protein	49493475	49497913	-	75104	upstream
chr5	ALDBGALT0000006697	ALDBGALG0000004643	--	Annotated_lncRNA	49573018	49580264	+	ENSGALT00000018558	ENSGALG00000011376	ANKRD9	Ankyrin repeat||Ankyrin repeat-containing domain	49550497	49551932	-	21085	upstream
chr5	ALDBGALT0000006697	ALDBGALG0000004643	--	Annotated_lncRNA	49573018	49580264	+	ENSGALT00000018553	ENSGALG00000011373	TECPR2	Regulator of chromosome condensation 1/beta-lactamase-inhibitor protein II||WD40-repeat-containing domain||Beta-propeller repeat TECPR	49502198	49536463	+	36554	downstream
chr7	ALDBGALT0000007647	ALDBGALG0000005277	--	Annotated_lncRNA	7010773	7044147	-	ENSGALT00000033666	ENSGALG00000006217	S100B	EF-hand domain||S100/CaBP-9k-type, calcium binding, subdomain	6927326	6929340	+	81432	downstream
chr7	ALDBGALT0000007647	ALDBGALG0000005277	--	Annotated_lncRNA	7010773	7044147	-	ENSGALT00000010094	ENSGALG00000006241	TUBA1C	Tubulin/FtsZ, GTPase domain||Tubulin/FtsZ, 2-layer sandwich domain||Alpha tubulin||Tubulin/FtsZ, C-terminal||Tubulin	7007749	7009968	+	804	downstream
chr7	ALDBGALT0000007647	ALDBGALG0000005277	--	Annotated_lncRNA	7010773	7044147	-	ENSGALT00000010002	ENSGALG00000006198	LSS	Prenyltransferase/squalene oxidase||Squalene cyclase||Terpenoid cyclases/protein prenyltransferase alpha-alpha toroid	6911105	6920391	-	90381	upstream
chr7	ALDBGALT0000007647	ALDBGALG0000005277	--	Annotated_lncRNA	7010773	7044147	-	ENSGALT00000011356	ENSGALG00000007021	PCNT	Pericentrin/AKAP-450 centrosomal targeting domain	7044707	7144912	-	559	downstream
chr6	LNC_001030	XLOC_035408	--	Novel_lncRNA	25582773	25594418	+	ENSGALT00000013972	ENSGALG00000008581	DUSP5	Protein-tyrosine phosphatase, receptor/non-receptor type||Protein-tyrosine phosphatase, catalytic||Mitogen-activated protein (MAP) kinase phosphatase||Dual specificity phosphatase, subgroup, catalytic domain||Protein-tyrosine phosphatase-like||Protein-tyrosine/Dual specificity phosphatase||Rhodanese-like domain||Dual specificity phosphatase, catalytic domain||Atypical dual specificity phosphatase	25517714	25527369	+	55403	downstream
chr6	LNC_001030	XLOC_035408	--	Novel_lncRNA	25582773	25594418	+	ENSGALT00000014156	ENSGALG00000008697	RBM20	Zinc finger, U1-type||Zinc finger, C2H2-type matrin||RNA recognition motif domain	25642490	25666822	+	48071	upstream
chr6	LNC_001030	XLOC_035408	--	Novel_lncRNA	25582773	25594418	+	ENSGALT00000013979	ENSGALG00000008585	SMC3	RecF/RecN/SMC, N-terminal||P-loop containing nucleoside triphosphate hydrolase||SMCs flexible hinge	25533210	25555268	+	27504	downstream
chr6	LNC_001030	XLOC_035408	--	Novel_lncRNA	25582773	25594418	+	ENSGALT00000014159	ENSGALG00000008700	PDCD4	Initiation factor eIF-4 gamma, MA3||Armadillo-type fold	25683192	25695299	+	88773	upstream
chr3	ALDBGALT0000005406	ALDBGALG0000003778	--	Annotated_lncRNA	39001091	39001734	-	ENSGALT00000043289	ENSGALG00000027999	DISC1	-	38789506	38985513	-	15577	upstream
chr3	ALDBGALT0000005406	ALDBGALG0000003778	--	Annotated_lncRNA	39001091	39001734	-	ENSGALT00000017998	ENSGALG00000011056	EGLN1	Prolyl 4-hydroxylase, alpha subunit||Oxoglutarate/iron-dependent dioxygenase	39053932	39084651	+	52197	upstream
chr3	ALDBGALT0000005406	ALDBGALG0000003778	--	Annotated_lncRNA	39001091	39001734	-	ENSGALT00000018026	ENSGALG00000011070	EXOC8	Pleckstrin homology domain||Cullin repeat-like-containing domain	39097131	39103582	+	95396	upstream
chr3	ALDBGALT0000005406	ALDBGALG0000003778	--	Annotated_lncRNA	39001091	39001734	-	ENSGALT00000017972	ENSGALG00000011034	TSNAX	Translin	39002733	39024592	-	998	downstream
chr3	ALDBGALT0000005406	ALDBGALG0000003778	--	Annotated_lncRNA	39001091	39001734	-	ENSGALT00000018018	ENSGALG00000011065	SPRTN	Zinc finger, Rad18-type putative||Domain of unknown function SprT-like	39093469	39130259	-	91734	downstream
chr17	ALDBGALT0000002694	ALDBGALG0000001882	--	Annotated_lncRNA	97749	115335	-	ENSGALT00000040569	ENSGALG00000014171	--	--	1663	38146	-	59602	upstream
chr17	ALDBGALT0000002695	ALDBGALG0000001883	--	Annotated_lncRNA	114458	159926	-	ENSGALT00000040569	ENSGALG00000014171	--	--	1663	38146	-	76311	upstream
chr17	ALDBGALT0000002695	ALDBGALG0000001883	--	Annotated_lncRNA	114458	159926	-	ENSGALT00000034159	ENSGALG00000021211	PRF1	Membrane attack complex component/perforin (MACPF) domain||C2 domain	236897	239605	+	76970	upstream
chr17	ALDBGALT0000002695	ALDBGALG0000001883	--	Annotated_lncRNA	114458	159926	-	ENSGALT00000040563	ENSGALG00000024040	ANKMY1	Ankyrin repeat-containing domain||Zinc finger, MYND-type||MORN motif||Ankyrin repeat	245842	271719	-	85915	downstream
chr17	ALDBGALT0000002695	ALDBGALG0000001883	--	Annotated_lncRNA	114458	159926	-	ENSGALT00000034164	ENSGALG00000021212	CCDC189	-	241044	244747	-	81117	downstream
chr17	ALDBGALT0000002690	ALDBGALG0000001878	--	Annotated_lncRNA	51151	90072	-	ENSGALT00000040569	ENSGALG00000014171	--	--	1663	38146	-	13004	upstream
chr17	ALDBGALT0000002691	ALDBGALG0000001879	--	Annotated_lncRNA	53298	157640	-	ENSGALT00000040569	ENSGALG00000014171	--	--	1663	38146	-	15151	upstream
chr17	ALDBGALT0000002691	ALDBGALG0000001879	--	Annotated_lncRNA	53298	157640	-	ENSGALT00000034159	ENSGALG00000021211	PRF1	Membrane attack complex component/perforin (MACPF) domain||C2 domain	236897	239605	+	79256	upstream
chr17	ALDBGALT0000002691	ALDBGALG0000001879	--	Annotated_lncRNA	53298	157640	-	ENSGALT00000040563	ENSGALG00000024040	ANKMY1	Ankyrin repeat-containing domain||Zinc finger, MYND-type||MORN motif||Ankyrin repeat	245842	271719	-	88201	downstream
chr17	ALDBGALT0000002691	ALDBGALG0000001879	--	Annotated_lncRNA	53298	157640	-	ENSGALT00000034164	ENSGALG00000021212	CCDC189	-	241044	244747	-	83403	downstream
chr17	ALDBGALT0000002693	ALDBGALG0000001881	--	Annotated_lncRNA	70581	80175	-	ENSGALT00000040569	ENSGALG00000014171	--	--	1663	38146	-	32434	upstream
chr15	ALDBGALT0000002588	ALDBGALG0000001802	--	Annotated_lncRNA	7971175	7987438	-	ENSGALT00000010216	ENSGALG00000006320	-	Major facilitator superfamily domain||General substrate transporter||Major facilitator superfamily||Sugar/inositol transporter	8073585	8081073	+	86146	upstream
chr15	ALDBGALT0000002588	ALDBGALG0000001802	--	Annotated_lncRNA	7971175	7987438	-	ENSGALT00000009756	ENSGALG00000021126	-	Sugar/inositol transporter||Major facilitator superfamily||General substrate transporter||Major facilitator superfamily domain	8034378	8042034	+	46939	upstream
chr15	ALDBGALT0000002588	ALDBGALG0000001802	--	Annotated_lncRNA	7971175	7987438	-	ENSGALT00000034016	ENSGALG00000021136	VPREB3	Immunoglobulin-like domain||Immunoglobulin V-set domain||Immunoglobulin V-set, subgroup	7958244	7959048	-	12126	upstream
chr15	ALDBGALT0000002588	ALDBGALG0000001802	--	Annotated_lncRNA	7971175	7987438	-	ENSGALT00000034031	ENSGALG00000005919	-	Immunoglobulin V-set, subgroup||Immunoglobulin||Immunoglobulin V-set domain||Immunoglobulin subtype||Immunoglobulin-like domain	7941377	7942976	-	28198	upstream
chr15	ALDBGALT0000002588	ALDBGALG0000001802	--	Annotated_lncRNA	7971175	7987438	-	ENSGALT00000034032	ENSGALG00000021142	-	Immunoglobulin-like domain||Immunoglobulin V-set domain||Immunoglobulin V-set, subgroup	7936992	7938711	+	32463	downstream
chr15	ALDBGALT0000002588	ALDBGALG0000001802	--	Annotated_lncRNA	7971175	7987438	-	ENSGALT00000009584	ENSGALG00000005960	--	--	7960783	7962157	-	9017	upstream
chr15	ALDBGALT0000002588	ALDBGALG0000001802	--	Annotated_lncRNA	7971175	7987438	-	ENSGALT00000034018	ENSGALG00000005941	-	Immunoglobulin V-set domain||Immunoglobulin V-set, subgroup||Immunoglobulin subtype||Immunoglobulin-like domain	7947399	7952334	+	18840	downstream
chr15	ALDBGALT0000002588	ALDBGALG0000001802	--	Annotated_lncRNA	7971175	7987438	-	ENSGALT00000045756	ENSGALG00000028810	CHCHD10	CHCH	7969262	7970528	-	646	upstream
chr15	ALDBGALT0000002588	ALDBGALG0000001802	--	Annotated_lncRNA	7971175	7987438	-	ENSGALT00000009519	ENSGALG00000021139	-	Immunoglobulin V-set, subgroup||Immunoglobulin||Immunoglobulin V-set domain||Immunoglobulin subtype||Immunoglobulin C1-set||Immunoglobulin-like domain||CD80-like, immunoglobulin C2-set	7928727	7933299	-	37875	upstream
chr15	ALDBGALT0000002588	ALDBGALG0000001802	--	Annotated_lncRNA	7971175	7987438	-	ENSGALT00000038506	ENSGALG00000005994	DERL3	Derlin	8010321	8014793	-	22882	downstream
chr15	ALDBGALT0000002588	ALDBGALG0000001802	--	Annotated_lncRNA	7971175	7987438	-	ENSGALT00000009597	ENSGALG00000005968	MMP11	Peptidase M10, metallopeptidase||Hemopexin-like repeats||Peptidase M10A||Peptidase, metallopeptidase||Hemopexin-like domain||Peptidase M10A, stromelysin-type	7989451	7997883	+	2012	upstream
chr15	ALDBGALT0000002588	ALDBGALG0000001802	--	Annotated_lncRNA	7971175	7987438	-	ENSGALT00000009622	ENSGALG00000005983	MMP11	SNF5/SMARCB1/INI1||SWI/SNF chromatin-remodeling complex, component hSNF5/Ini1	7998509	8008463	+	11070	upstream
chr15	ALDBGALT0000002588	ALDBGALG0000001802	--	Annotated_lncRNA	7971175	7987438	-	ENSGALT00000009555	ENSGALG00000005937	-	Immunoglobulin V-set domain||Immunoglobulin||Immunoglobulin V-set, subgroup||Immunoglobulin-like domain||Immunoglobulin subtype	7943714	7944303	+	26871	downstream
chr15	ALDBGALT0000002588	ALDBGALG0000001802	--	Annotated_lncRNA	7971175	7987438	-	ENSGALT00000009564	ENSGALG00000005946	-	Immunoglobulin I-set||Immunoglobulin||Immunoglobulin V-set, subgroup||Immunoglobulin V-set domain||Immunoglobulin subtype||Immunoglobulin-like domain	7941668	7941976	+	29198	downstream
chr15	ALDBGALT0000002588	ALDBGALG0000001802	--	Annotated_lncRNA	7971175	7987438	-	ENSGALT00000009489	ENSGALG00000005896	-	Alpha carbonic anhydrase	7918888	7922547	+	48627	downstream
chr15	ALDBGALT0000002588	ALDBGALG0000001802	--	Annotated_lncRNA	7971175	7987438	-	ENSGALT00000009757	ENSGALG00000006053	-	Sugar/inositol transporter||Major facilitator superfamily domain||General substrate transporter||Major facilitator superfamily	8023820	8030876	+	36381	upstream
chr15	ALDBGALT0000002588	ALDBGALG0000001802	--	Annotated_lncRNA	7971175	7987438	-	ENSGALT00000009569	ENSGALG00000005951	-	Phosphodiesterase MJ0936/Vps29||Metallo-dependent phosphatase-like	7955323	7957642	-	13532	upstream
chr15	ALDBGALT0000002588	ALDBGALG0000001802	--	Annotated_lncRNA	7971175	7987438	-	ENSGALT00000009474	ENSGALG00000005891	DGCR2	von Willebrand factor, type C||Low-density lipoprotein (LDL) receptor class A repeat||C-type lectin fold||C-type lectin	7877611	7915137	+	56037	downstream
chr15	ALDBGALT0000002588	ALDBGALG0000001802	--	Annotated_lncRNA	7971175	7987438	-	ENSGALT00000009461	ENSGALG00000005885	DGCR14	Nuclear protein DGCR14	7866185	7873401	+	97773	downstream
chr4	ALDBGALT0000006066	ALDBGALG0000004212	--	Annotated_lncRNA	78104428	78110121	+	ENSGALT00000024175	ENSGALG00000014987	OTOP1	Otopetrin	78082184	78095668	-	8759	upstream
chr4	ALDBGALT0000006066	ALDBGALG0000004212	--	Annotated_lncRNA	78104428	78110121	+	ENSGALT00000037273	ENSGALG00000014975	DRD5	7TM GPCR, serpentine receptor class x (Srx)||7TM GPCR, olfactory receptor/chemoreceptor Srsx||Adrenoceptor family||Dopamine D5 receptor||Dopamine receptor family||G protein-coupled receptor, rhodopsin-like||GPCR, rhodopsin-like, 7TM	78070698	78072104	-	32323	upstream
chr4	ALDBGALT0000006066	ALDBGALG0000004212	--	Annotated_lncRNA	78104428	78110121	+	ENSGALT00000024191	ENSGALG00000015000	LYAR	Zinc finger, C2H2, LYAR-type	78113117	78120652	-	2995	downstream
chr4	ALDBGALT0000006066	ALDBGALG0000004212	--	Annotated_lncRNA	78104428	78110121	+	ENSGALT00000024208	ENSGALG00000015012	STX18	SNARE-complex protein Syntaxin-18 N-terminal	78178489	78233602	-	68367	downstream
chr4	ALDBGALT0000006066	ALDBGALG0000004212	--	Annotated_lncRNA	78104428	78110121	+	ENSGALT00000032056	ENSGALG00000014971	SLC2A9	General substrate transporter||Major facilitator superfamily||Major facilitator superfamily domain||Sugar/inositol transporter	77947056	78040653	+	63774	downstream
chr4	ALDBGALT0000006066	ALDBGALG0000004212	--	Annotated_lncRNA	78104428	78110121	+	ENSGALT00000032053	ENSGALG00000014992	TMEM128	-	78096383	78102028	-	2399	upstream
chr4	ALDBGALT0000006066	ALDBGALG0000004212	--	Annotated_lncRNA	78104428	78110121	+	ENSGALT00000024202	ENSGALG00000015009	ZBTB49	Zinc finger, C2H2||BTB/POZ||BTB/POZ fold||BTB/POZ-like||Zinc finger, C2H2-like	78120676	78138280	+	10554	upstream
chr4	ALDBGALT0000006066	ALDBGALG0000004212	--	Annotated_lncRNA	78104428	78110121	+	ENSGALT00000024204	ENSGALG00000015009	ZBTB49	Zinc finger, C2H2||BTB/POZ||BTB/POZ fold||BTB/POZ-like||Zinc finger, C2H2-like	78122033	78138800	+	11911	upstream
chr4	ALDBGALT0000006066	ALDBGALG0000004212	--	Annotated_lncRNA	78104428	78110121	+	ENSGALT00000024205	ENSGALG00000015010	NSG1	Calcyon neuron-specific vesicular protein	78156291	78176878	+	46169	upstream
chr15	ALDBGALT0000002586	ALDBGALG0000001800	--	Annotated_lncRNA	7484638	7485331	-	ENSGALT00000043791	ENSGALG00000026119	MN1	-	7488965	7521455	-	3633	downstream
chr15	ALDBGALT0000002586	ALDBGALG0000001800	--	Annotated_lncRNA	7484638	7485331	-	ENSGALT00000009071	ENSGALG00000005654	PITPNB	Phosphatidylinositol transfer protein	7530400	7547053	-	45068	downstream
chr15	ALDBGALT0000002586	ALDBGALG0000001800	--	Annotated_lncRNA	7484638	7485331	-	ENSGALT00000009103	ENSGALG00000005676	TTC28	Tetratricopeptide TPR2||Tetratricopeptide TPR1||Tetratricopeptide repeat-containing domain||Tetratricopeptide repeat	7554369	7671872	-	69037	downstream
chr15	ALDBGALT0000002566	ALDBGALG0000001787	--	Annotated_lncRNA	970049	977929	-	ENSGALT00000002979	ENSGALG00000001925	GNB1L	WD40-repeat-containing domain||WD40 repeat	933214	969252	-	796	upstream
chr15	ALDBGALT0000002566	ALDBGALG0000001787	--	Annotated_lncRNA	970049	977929	-	ENSGALT00000003148	ENSGALG00000002024	COMT	S-adenosyl-L-methionine-dependent methyltransferase||O-methyltransferase, family 3||Catechol O-methyltransferase, eukaryotic	1027924	1042008	+	49994	upstream
chr15	ALDBGALT0000002566	ALDBGALG0000001787	--	Annotated_lncRNA	970049	977929	-	ENSGALT00000003170	ENSGALG00000002040	ARVCF	Armadillo||Armadillo-type fold	1049119	1174270	-	71189	downstream
chr15	ALDBGALT0000002566	ALDBGALG0000001787	--	Annotated_lncRNA	970049	977929	-	ENSGALT00000003095	ENSGALG00000001988	TXNRD2	Pyridine nucleotide-disulphide oxidoreductase, NAD-binding domain||FAD/NAD-linked reductase, dimerisation domain||FAD-dependent pyridine nucleotide-disulphide oxidoreductase||Thioredoxin/glutathione reductase selenoprotein||Pyridine nucleotide-disulphide oxidoreductase, dimerisation domain||FAD binding domain||Pyridine nucleotide-disulphide oxidoreductase, FAD/NAD(P)-binding domain	989264	1023255	-	11334	downstream
chr3	LNC_000829	XLOC_028645	--	Novel_lncRNA	50256490	50286353	-	ENSGALT00000037546	ENSGALG00000023054	--	--	50322346	50368673	-	35992	downstream
chr3	LNC_000825	XLOC_028645	--	Novel_lncRNA	50226486	50286491	-	ENSGALT00000037546	ENSGALG00000023054	--	--	50322346	50368673	-	35854	downstream
chr15	ALDBGALT0000002568	ALDBGALG0000001789	--	Annotated_lncRNA	1414563	1415286	-	ENSGALT00000003414	ENSGALG00000002180	CHFR	Zinc finger, RING-type||SMAD/FHA domain||Forkhead-associated (FHA) domain	1502227	1520843	-	86940	downstream
chr15	ALDBGALT0000002568	ALDBGALG0000001789	--	Annotated_lncRNA	1414563	1415286	-	ENSGALT00000039855	ENSGALG00000023793	--	--	1493334	1494629	+	78047	upstream
chr15	ALDBGALT0000002568	ALDBGALG0000001789	--	Annotated_lncRNA	1414563	1415286	-	ENSGALT00000003358	ENSGALG00000002143	ANKLE2	Ankyrin repeat||LEM/LEM-like domain||Ankyrin repeat-containing domain||Ribosomal protein L9/RNase H1, N-terminal||LEM domain	1417270	1433252	-	1983	downstream
chr15	ALDBGALT0000002568	ALDBGALG0000001789	--	Annotated_lncRNA	1414563	1415286	-	ENSGALT00000003320	ENSGALG00000002124	ZDHHC8	Plexin-like fold||Zinc finger, DHHC-type, palmitoyltransferase	1310895	1393333	+	21229	downstream
chr15	ALDBGALT0000002568	ALDBGALG0000001789	--	Annotated_lncRNA	1414563	1415286	-	ENSGALT00000003379	ENSGALG00000002158	GOLGA3	tRNA-binding arm||Prefoldin||RGS domain	1436912	1457913	-	21625	downstream
chr15	ALDBGALT0000002568	ALDBGALG0000001789	--	Annotated_lncRNA	1414563	1415286	-	ENSGALT00000003339	ENSGALG00000002137	PGAM5	Histidine phosphatase superfamily, clade-1||Histidine phosphatase superfamily	1408218	1413625	+	937	downstream
chr15	ALDBGALT0000002569	ALDBGALG0000001790	--	Annotated_lncRNA	2765279	2776044	-	ENSGALT00000003883	ENSGALG00000002461	MMP17	Hemopexin-like domain||Peptidase M10A||Peptidase, metallopeptidase||Peptidase M10A, stromelysin-type||Peptidoglycan binding-like||Peptidase M10, metallopeptidase||Hemopexin-like repeats	2711273	2726169	-	39109	upstream
chr15	ALDBGALT0000002569	ALDBGALG0000001790	--	Annotated_lncRNA	2765279	2776044	-	ENSGALT00000003784	ENSGALG00000002403	ULK1	Serine/threonine/dual specificity protein kinase, catalytic domain||RIO-like kinase||Protein kinase-like domain||Tyrosine-protein kinase, catalytic domain||Serine-threonine/tyrosine-protein kinase catalytic domain||Serine/threonine-protein kinase, C-terminal||Lipopolysaccharide kinase||Protein kinase domain	2622866	2693253	-	72025	upstream
chr15	ALDBGALT0000002569	ALDBGALG0000001790	--	Annotated_lncRNA	2765279	2776044	-	ENSGALT00000003918	ENSGALG00000002487	SFSWAP	Suppressor of white apricot N-terminal domain||SWAP/Surp	2778011	2817524	-	1966	downstream
chr3	LNC_000820	XLOC_028341	--	Novel_lncRNA	31892391	31902120	-	ENSGALT00000037966	ENSGALG00000010597	CRIM1	Hirudin/antistatin||von Willebrand factor, type C||Antistasin-like domain||VWC out||Insulin-like growth factor-binding protein, IGFBP	31632109	31793597	-	98793	upstream
chr3	LNC_000821	XLOC_028379	--	Novel_lncRNA	34032991	34035676	-	ENSGALT00000017350	ENSGALG00000010664	KIF26B	P-loop containing nucleoside triphosphate hydrolase||Kinesin motor domain	33669293	33956337	-	76653	upstream
chr3	LNC_000821	XLOC_028379	--	Novel_lncRNA	34032991	34035676	-	ENSGALT00000044026	ENSGALG00000028017	EFCAB2	EF-hand, Ca insensitive||EF-hand domain	33972419	33996834	-	36156	upstream
chr3	LNC_000821	XLOC_028379	--	Novel_lncRNA	34032991	34035676	-	ENSGALT00000017407	ENSGALG00000010702	ADSS	Adenylosuccinate synthetase||P-loop containing nucleoside triphosphate hydrolase	34116278	34136305	+	80601	upstream
chr3	LNC_000821	XLOC_028379	--	Novel_lncRNA	34032991	34035676	-	ENSGALT00000017390	ENSGALG00000010691	C1orf101	-	34077463	34104237	-	41786	downstream
chr3	LNC_000821	XLOC_028379	--	Novel_lncRNA	34032991	34035676	-	ENSGALT00000035394	ENSGALG00000010691	C1orf101	-	34077463	34104171	-	41786	downstream
chr3	LNC_000821	XLOC_028379	--	Novel_lncRNA	34032991	34035676	-	ENSGALT00000045124	ENSGALG00000027440	COX20	FAM36A||Cox20/FAM36A	34039072	34043740	-	3395	downstream
chr3	LNC_000821	XLOC_028379	--	Novel_lncRNA	34032991	34035676	-	ENSGALT00000017370	ENSGALG00000010678	PPPDE1	PPPDE putative peptidase domain	34059728	34074390	-	24051	downstream
chr3	LNC_000821	XLOC_028379	--	Novel_lncRNA	34032991	34035676	-	ENSGALT00000017361	ENSGALG00000010671	HNRNPU	Zeta toxin domain||B30.2/SPRY domain||SPRY domain||P-loop containing nucleoside triphosphate hydrolase||Concanavalin A-like lectin/glucanase domain	34015772	34030943	+	2047	downstream
chr3	LNC_000821	XLOC_028379	--	Novel_lncRNA	34032991	34035676	-	ENSGALT00000031874	ENSGALG00000020033	--	--	34049277	34063180	+	13600	upstream
chr3	LNC_000822	XLOC_028467	--	Novel_lncRNA	40101838	40111420	-	ENSGALT00000037720	ENSGALG00000011171	TBP	TATA-box binding protein	40044259	40054605	-	47232	upstream
chr3	LNC_000822	XLOC_028467	--	Novel_lncRNA	40101838	40111420	-	ENSGALT00000037704	ENSGALG00000011182	DLL1	Notch ligand, N-terminal||EGF-like calcium-binding domain||Epidermal growth factor-like domain||Delta/Serrate/lag-2 (DSL) protein	40170700	40178161	+	59279	upstream
chr3	LNC_000822	XLOC_028467	--	Novel_lncRNA	40101838	40111420	-	ENSGALT00000018217	ENSGALG00000011174	PSMB1	Proteasome, subunit alpha/beta||Nucleophile aminohydrolases, N-terminal	40054701	40060672	+	41165	downstream
chr3	LNC_000822	XLOC_028467	--	Novel_lncRNA	40101838	40111420	-	ENSGALT00000031841	ENSGALG00000020009	C1orf131	-	40013424	40017492	-	84345	upstream
chr3	LNC_000822	XLOC_028467	--	Novel_lncRNA	40101838	40111420	-	ENSGALT00000018191	ENSGALG00000011157	TRIM67	B-box, C-terminal||SPRY domain||Concanavalin A-like lectin/glucanase domain||Fibronectin type III||Zinc finger, B-box||B30.2/SPRY domain	39969773	40001972	+	99865	downstream
chr3	LNC_000822	XLOC_028467	--	Novel_lncRNA	40101838	40111420	-	ENSGALT00000018210	ENSGALG00000011169	PDCD2	Zinc finger, MYND-type||Programmed cell death protein 2, C-terminal	40038824	40043676	+	58161	downstream
chr3	LNC_000822	XLOC_028467	--	Novel_lncRNA	40101838	40111420	-	ENSGALT00000018228	ENSGALG00000011180	FAM120B	PIN domain-like	40114801	40162988	-	3380	downstream
chr3	LNC_000822	XLOC_028467	--	Novel_lncRNA	40101838	40111420	-	ENSGALT00000018198	ENSGALG00000011163	GNPAT	Phospholipid/glycerol acyltransferase	40017546	40038387	+	63450	downstream
chr3	LNC_000823	XLOC_028537	--	Novel_lncRNA	43294576	43309472	-	ENSGALT00000018844	ENSGALG00000011555	QKI	K Homology domain, type 1||K Homology domain	43397390	43529207	-	87917	downstream
chr18	ALDBGALT0000002760	ALDBGALG0000001930	--	Annotated_lncRNA	4257939	4267194	+	ENSGALT00000003024	ENSGALG00000001955	AANAT	Acyl-CoA N-acyltransferase||GNAT domain	4348390	4352215	-	81195	downstream
chr18	ALDBGALT0000002760	ALDBGALG0000001930	--	Annotated_lncRNA	4257939	4267194	+	ENSGALT00000002671	ENSGALG00000001740	MGAT5B	-	4139174	4184210	-	73728	upstream
chr18	ALDBGALT0000002760	ALDBGALG0000001930	--	Annotated_lncRNA	4257939	4267194	+	ENSGALT00000002733	ENSGALG00000001777	MFSD11	Major facilitator superfamily||Major facilitator superfamily domain||Ion channel regulatory protein, UNC-93	4201080	4214275	-	43663	upstream
chr18	ALDBGALT0000002760	ALDBGALG0000001930	--	Annotated_lncRNA	4257939	4267194	+	ENSGALT00000045528	ENSGALG00000028892	--	--	4322901	4324052	-	55706	downstream
chr18	ALDBGALT0000002760	ALDBGALG0000001930	--	Annotated_lncRNA	4257939	4267194	+	ENSGALT00000034851	ENSGALG00000001886	--	--	4291503	4312478	-	24308	downstream
chr18	ALDBGALT0000002760	ALDBGALG0000001930	--	Annotated_lncRNA	4257939	4267194	+	ENSGALT00000002918	ENSGALG00000001883	ST6GALNAC2	Glycosyl transferase, family 29||Sialyltransferase	4283804	4289327	+	16609	upstream
chr18	ALDBGALT0000002760	ALDBGALG0000001930	--	Annotated_lncRNA	4257939	4267194	+	ENSGALT00000003008	ENSGALG00000001943	RHBDF2	Rhomboid serine protease||Peptidase S54, rhomboid domain	4339246	4347080	+	72051	upstream
chr18	ALDBGALT0000002760	ALDBGALG0000001930	--	Annotated_lncRNA	4257939	4267194	+	ENSGALT00000002882	ENSGALG00000001862	ST6GALNAC1	Glycosyl transferase, family 29	4268716	4280192	+	1521	upstream
chr18	ALDBGALT0000002760	ALDBGALG0000001930	--	Annotated_lncRNA	4257939	4267194	+	ENSGALT00000044920	ENSGALG00000001805	MXRA7	-	4235780	4256232	+	1706	downstream
chr18	ALDBGALT0000002760	ALDBGALG0000001930	--	Annotated_lncRNA	4257939	4267194	+	ENSGALT00000044944	ENSGALG00000028271	--	--	4316181	4317197	+	48986	upstream
chr18	ALDBGALT0000002760	ALDBGALG0000001930	--	Annotated_lncRNA	4257939	4267194	+	ENSGALT00000028041	ENSGALG00000017357	SRSF2	RNA recognition motif domain||RNA recognition motif domain, eukaryote	4216484	4217489	+	40449	downstream
chr18	ALDBGALT0000002760	ALDBGALG0000001930	--	Annotated_lncRNA	4257939	4267194	+	ENSGALT00000002784	ENSGALG00000001802	JMJD6	JmjC domain	4222671	4233797	+	24141	downstream
chr18	ALDBGALT0000002760	ALDBGALG0000001930	--	Annotated_lncRNA	4257939	4267194	+	ENSGALT00000002759	ENSGALG00000001790	-	Nicotinamide N-methyltransferase-like||S-adenosyl-L-methionine-dependent methyltransferase	4219755	4222385	-	35553	upstream
chr18	ALDBGALT0000002760	ALDBGALG0000001930	--	Annotated_lncRNA	4257939	4267194	+	ENSGALT00000039145	ENSGALG00000001892	CYGB	Globin||Globin, lamprey/hagfish type||Myoglobin||Globin-like	4317487	4324555	+	50292	upstream
chr18	ALDBGALT0000002760	ALDBGALG0000001930	--	Annotated_lncRNA	4257939	4267194	+	ENSGALT00000003062	ENSGALG00000001971	UBE2O	Ubiquitin-conjugating enzyme/RWD-like||Ubiquitin-conjugating enzyme E2	4353782	4401144	+	86587	upstream
chr18	ALDBGALT0000002760	ALDBGALG0000001930	--	Annotated_lncRNA	4257939	4267194	+	ENSGALT00000002789	ENSGALG00000001805	MXRA7	-	4235780	4256232	+	1706	downstream
chr2	ALDBGALT0000003369	ALDBGALG0000002357	--	Annotated_lncRNA	111501787	111590576	+	ENSGALT00000024880	ENSGALG00000015424	FAM110B	-	111602455	111603567	+	11878	upstream
chr2	ALDBGALT0000003369	ALDBGALG0000002357	--	Annotated_lncRNA	111501787	111590576	+	ENSGALT00000024889	ENSGALG00000015431	UBXN2B	UBX domain||Ubiquitin-related domain||SEP domain	111687480	111704526	+	96903	upstream
chr6	ALDBGALT0000007330	ALDBGALG0000005074	--	Annotated_lncRNA	23519968	23575185	-	ENSGALT00000013539	ENSGALG00000008318	SLK	Tyrosine-protein kinase, catalytic domain||Serine-threonine/tyrosine-protein kinase catalytic domain||Protein kinase-like domain||Protein kinase domain||Polo kinase kinase||Serine/threonine/dual specificity protein kinase, catalytic domain||UVR domain	23623564	23666255	+	48378	upstream
chr6	ALDBGALT0000007330	ALDBGALG0000005074	--	Annotated_lncRNA	23519968	23575185	-	ENSGALT00000039147	ENSGALG00000008323	COL17A1	Collagen triple helix repeat	23670969	23706526	-	95783	downstream
chr6	ALDBGALT0000007330	ALDBGALG0000005074	--	Annotated_lncRNA	23519968	23575185	-	ENSGALT00000013519	ENSGALG00000008304	OBFC1	CST complex subunit Stn1||CST complex subunit Stn1, C-terminal||Nucleic acid-binding, OB-fold||OB-fold nucleic acid binding domain, AA-tRNA synthetase-type	23585345	23623213	-	10159	downstream
chr9	ALDBGALT0000008046	ALDBGALG0000005553	--	Annotated_lncRNA	4717373	4721653	+	ENSGALT00000033721	ENSGALG00000020986	GPR35	G protein-coupled receptor, rhodopsin-like||GPCR, rhodopsin-like, 7TM	4797355	4799022	+	75701	upstream
chr9	ALDBGALT0000008046	ALDBGALG0000005553	--	Annotated_lncRNA	4717373	4721653	+	ENSGALT00000008913	ENSGALG00000005554	ADIPOQ	Complement C1q protein||Tumour necrosis factor-like domain||Collagen triple helix repeat	4729436	4731573	-	7782	downstream
chr9	ALDBGALT0000008046	ALDBGALG0000005553	--	Annotated_lncRNA	4717373	4721653	+	ENSGALT00000008903	ENSGALG00000005550	ST6GAL1	Sialyltransferase||Glycosyl transferase, family 29	4744221	4774365	+	22567	upstream
chr9	ALDBGALT0000008046	ALDBGALG0000005553	--	Annotated_lncRNA	4717373	4721653	+	ENSGALT00000009101	ENSGALG00000005675	PTTG1IP	Plexin-like fold	4651630	4664803	+	52569	downstream
chr9	ALDBGALT0000008046	ALDBGALG0000005553	--	Annotated_lncRNA	4717373	4721653	+	ENSGALT00000009072	ENSGALG00000005655	TSPEAR	Concanavalin A-like lectin/glucanase domain||Laminin G domain||Leucine-rich glioma-inactivated , EPTP repeat||EAR	4690160	4696404	+	20968	downstream
chr9	ALDBGALT0000008046	ALDBGALG0000005553	--	Annotated_lncRNA	4717373	4721653	+	ENSGALT00000009089	ENSGALG00000005667	UBE2G2	Ubiquitin-conjugating enzyme E2||Ubiquitin-conjugating enzyme/RWD-like	4667653	4682552	+	34820	downstream
chr9	ALDBGALT0000008046	ALDBGALG0000005553	--	Annotated_lncRNA	4717373	4721653	+	ENSGALT00000043927	ENSGALG00000028636	MYEOV2	-	4724226	4727052	+	2572	upstream
chr9	ALDBGALT0000008046	ALDBGALG0000005553	--	Annotated_lncRNA	4717373	4721653	+	ENSGALT00000009265	ENSGALG00000005768	ETV5	Ets domain||PEA3-type ETS-domain transcription factor, N-terminal	4618199	4630260	-	87112	upstream
chr9	ALDBGALT0000008046	ALDBGALG0000005553	--	Annotated_lncRNA	4717373	4721653	+	ENSGALT00000008895	ENSGALG00000005546	-	7TM GPCR, olfactory receptor/chemoreceptor Srsx||GPCR, rhodopsin-like, 7TM||G protein-coupled receptor, rhodopsin-like	4810585	4811532	+	88931	upstream
chr9	ALDBGALT0000008046	ALDBGALG0000005553	--	Annotated_lncRNA	4717373	4721653	+	ENSGALT00000033694	ENSGALG00000020973	SUMO3	Rad60/SUMO-like domain||Ubiquitin-like||Ubiquitin-related domain	4665347	4667505	+	49867	downstream
chr9	ALDBGALT0000008046	ALDBGALG0000005553	--	Annotated_lncRNA	4717373	4721653	+	ENSGALT00000009035	ENSGALG00000005631	TRPM2	Ion transport domain||NUDIX hydrolase domain-like	4699124	4712793	-	4579	upstream
chr9	ALDBGALT0000008046	ALDBGALG0000005553	--	Annotated_lncRNA	4717373	4721653	+	ENSGALT00000009180	ENSGALG00000005721	DGKG	Protein kinase C-like, phorbol ester/diacylglycerol-binding domain||Diacylglycerol kinase, accessory domain||EF-hand domain||Diacylglycerol kinase, catalytic domain||Thiamin diphosphate-binding fold	4632075	4648967	-	68405	upstream
chr9	ALDBGALT0000008046	ALDBGALG0000005553	--	Annotated_lncRNA	4717373	4721653	+	ENSGALT00000033720	ENSGALG00000020985	--	--	4783953	4786016	+	62299	upstream
chr6	ALDBGALT0000007332	ALDBGALG0000005075	--	Annotated_lncRNA	23577059	23582809	-	ENSGALT00000013539	ENSGALG00000008318	SLK	Tyrosine-protein kinase, catalytic domain||Serine-threonine/tyrosine-protein kinase catalytic domain||Protein kinase-like domain||Protein kinase domain||Polo kinase kinase||Serine/threonine/dual specificity protein kinase, catalytic domain||UVR domain	23623564	23666255	+	40754	upstream
chr6	ALDBGALT0000007332	ALDBGALG0000005075	--	Annotated_lncRNA	23577059	23582809	-	ENSGALT00000039147	ENSGALG00000008323	COL17A1	Collagen triple helix repeat	23670969	23706526	-	88159	downstream
chr6	ALDBGALT0000007332	ALDBGALG0000005075	--	Annotated_lncRNA	23577059	23582809	-	ENSGALT00000013519	ENSGALG00000008304	OBFC1	CST complex subunit Stn1||CST complex subunit Stn1, C-terminal||Nucleic acid-binding, OB-fold||OB-fold nucleic acid binding domain, AA-tRNA synthetase-type	23585345	23623213	-	2535	downstream
chr6	ALDBGALT0000007333	ALDBGALG0000005076	--	Annotated_lncRNA	23797314	23798504	-	ENSGALT00000046035	ENSGALG00000025780	ITPRIP	Mab-21 domain||Low-density lipoprotein (LDL) receptor class A repeat	23801103	23802752	-	2598	downstream
chr6	ALDBGALT0000007333	ALDBGALG0000005076	--	Annotated_lncRNA	23797314	23798504	-	ENSGALT00000013657	ENSGALG00000008383	SFR1	Double-strand recombination repair protein, Mei5-like	23730903	23734477	+	62836	downstream
chr6	ALDBGALT0000007333	ALDBGALG0000005076	--	Annotated_lncRNA	23797314	23798504	-	ENSGALT00000013697	ENSGALG00000008409	GSTO1	Glutathione S-transferase, omega-class||Glutathione S-transferase, N-terminal||Glutathione S-transferase, C-terminal-like||Glutathione S-transferase, C-terminal||Thioredoxin-like fold	23780498	23789333	+	7980	downstream
chr6	ALDBGALT0000007333	ALDBGALG0000005076	--	Annotated_lncRNA	23797314	23798504	-	ENSGALT00000013711	ENSGALG00000008417	CFAP58	Homeodomain-like	23826509	23881678	+	28004	upstream
chr6	ALDBGALT0000007333	ALDBGALG0000005076	--	Annotated_lncRNA	23797314	23798504	-	ENSGALT00000013671	ENSGALG00000008392	CFAP43	WD40-repeat-containing domain||WD40 repeat	23736120	23778750	-	18563	upstream
chr6	ALDBGALT0000007333	ALDBGALG0000005076	--	Annotated_lncRNA	23797314	23798504	-	ENSGALT00000039147	ENSGALG00000008323	COL17A1	Collagen triple helix repeat	23670969	23706526	-	90787	upstream
chr2	ALDBGALT0000003363	ALDBGALG0000002353	--	Annotated_lncRNA	110982207	111003547	+	ENSGALT00000023311	ENSGALG00000014432	RPS20	Ribosomal protein S10 domain||Ribosomal protein S10||Ribosomal protein S10, eukaryotic/archaeal	110901398	110902603	-	79603	upstream
chr2	ALDBGALT0000003363	ALDBGALG0000002353	--	Annotated_lncRNA	110982207	111003547	+	ENSGALT00000024871	ENSGALG00000015419	PENK	Opioid neuropeptide precursor||Proenkephalin A	111076869	111081312	-	73321	downstream
chr2	ALDBGALT0000003363	ALDBGALG0000002353	--	Annotated_lncRNA	110982207	111003547	+	ENSGALT00000036752	ENSGALG00000015404	-	Kinesin motor domain||P-loop containing nucleoside triphosphate hydrolase	110878688	110899609	-	82597	upstream
chr2	ALDBGALT0000003363	ALDBGALG0000002353	--	Annotated_lncRNA	110982207	111003547	+	ENSGALT00000036746	ENSGALG00000022827	SDR16C5	Glucose/ribitol dehydrogenase||Polyketide synthase, ketoreductase domain||Short-chain dehydrogenase/reductase SDR	111052464	111060360	-	48916	downstream
chr2	ALDBGALT0000003363	ALDBGALG0000002353	--	Annotated_lncRNA	110982207	111003547	+	ENSGALT00000024852	ENSGALG00000015407	PLAG1	Zinc finger, C2H2||Zinc finger, C2H2-like	110935099	110937180	-	45026	upstream
chr2	ALDBGALT0000003363	ALDBGALG0000002353	--	Annotated_lncRNA	110982207	111003547	+	ENSGALT00000024851	ENSGALG00000015406	c-mos	Serine-threonine/tyrosine-protein kinase catalytic domain||Tyrosine-protein kinase, catalytic domain||Protein kinase domain||Protein kinase-like domain||Serine/threonine/dual specificity protein kinase, catalytic domain	110920976	110922025	-	60181	upstream
chr2	ALDBGALT0000003363	ALDBGALG0000002353	--	Annotated_lncRNA	110982207	111003547	+	ENSGALT00000024867	ENSGALG00000015416	SDR16C5	Glucose/ribitol dehydrogenase||Polyketide synthase, ketoreductase domain||Short-chain dehydrogenase/reductase SDR	111004143	111017846	-	595	downstream
chr4	LNC_000942	XLOC_032008	--	Novel_lncRNA	60542887	60553011	-	ENSGALT00000021697	ENSGALG00000013287	C4orf47	-	60646143	60656732	+	93131	upstream
chr4	LNC_000942	XLOC_032008	--	Novel_lncRNA	60542887	60553011	-	ENSGALT00000020161	ENSGALG00000012338	BDH2	Polyketide synthase, ketoreductase domain||2,3-dihydro-2,3-dihydroxybenzoate dehydrogenase||Short-chain dehydrogenase/reductase SDR||Alcohol dehydrogenase, insect-type||Glucose/ribitol dehydrogenase	60581711	60595813	-	28699	downstream
chr4	LNC_000942	XLOC_032008	--	Novel_lncRNA	60542887	60553011	-	ENSGALT00000020115	ENSGALG00000012308	MANBA	Glycosyl hydrolases family 2, sugar binding domain||Glycoside hydrolase, family 2, TIM barrel||Galactose-binding domain-like||Glycoside hydrolase superfamily	60460100	60498368	-	44518	upstream
chr4	LNC_000942	XLOC_032008	--	Novel_lncRNA	60542887	60553011	-	ENSGALT00000045575	ENSGALG00000027860	CISD2	Iron sulphur domain-containing, mitoNEET, N-terminal||Iron sulphur-containing domain, CDGSH-type, subfamily||Iron sulphur-containing domain, CDGSH-type	60553180	60561402	+	168	upstream
chr4	LNC_000942	XLOC_032008	--	Novel_lncRNA	60542887	60553011	-	ENSGALT00000020128	ENSGALG00000012319	-	Cation/H+ exchanger	60563363	60581026	-	10351	downstream
chr4	LNC_000942	XLOC_032008	--	Novel_lncRNA	60542887	60553011	-	ENSGALT00000021691	ENSGALG00000013281	RSPH4A	Radial spokehead-like protein	60636158	60645504	-	83146	downstream
chr4	LNC_000942	XLOC_032008	--	Novel_lncRNA	60542887	60553011	-	ENSGALT00000037607	ENSGALG00000012304	NFKB1	Ankyrin repeat-containing domain||NF-kappa-B/Rel/Dorsal||Death domain||Ankyrin repeat||Rel homology domain||Immunoglobulin E-set||Death-like domain||p53-like transcription factor, DNA-binding||IPT domain	60395342	60452343	+	90543	downstream
chr4	LNC_000942	XLOC_032008	--	Novel_lncRNA	60542887	60553011	-	ENSGALT00000020119	ENSGALG00000012311	UBE2D3	Ubiquitin-conjugating enzyme/RWD-like||Ubiquitin-conjugating enzyme E2	60519150	60527174	-	15712	upstream
chr4	LNC_000942	XLOC_032008	--	Novel_lncRNA	60542887	60553011	-	ENSGALT00000021577	ENSGALG00000013208	CENPE	P-loop containing nucleoside triphosphate hydrolase||Kinesin motor domain	60597388	60634806	-	44376	downstream
chr2	ALDBGALT0000003360	ALDBGALG0000002353	--	Annotated_lncRNA	110982207	111003547	+	ENSGALT00000023311	ENSGALG00000014432	RPS20	Ribosomal protein S10 domain||Ribosomal protein S10||Ribosomal protein S10, eukaryotic/archaeal	110901398	110902603	-	79603	upstream
chr2	ALDBGALT0000003360	ALDBGALG0000002353	--	Annotated_lncRNA	110982207	111003547	+	ENSGALT00000024871	ENSGALG00000015419	PENK	Opioid neuropeptide precursor||Proenkephalin A	111076869	111081312	-	73321	downstream
chr2	ALDBGALT0000003360	ALDBGALG0000002353	--	Annotated_lncRNA	110982207	111003547	+	ENSGALT00000036752	ENSGALG00000015404	-	Kinesin motor domain||P-loop containing nucleoside triphosphate hydrolase	110878688	110899609	-	82597	upstream
chr2	ALDBGALT0000003360	ALDBGALG0000002353	--	Annotated_lncRNA	110982207	111003547	+	ENSGALT00000036746	ENSGALG00000022827	SDR16C5	Glucose/ribitol dehydrogenase||Polyketide synthase, ketoreductase domain||Short-chain dehydrogenase/reductase SDR	111052464	111060360	-	48916	downstream
chr2	ALDBGALT0000003360	ALDBGALG0000002353	--	Annotated_lncRNA	110982207	111003547	+	ENSGALT00000024852	ENSGALG00000015407	PLAG1	Zinc finger, C2H2||Zinc finger, C2H2-like	110935099	110937180	-	45026	upstream
chr2	ALDBGALT0000003360	ALDBGALG0000002353	--	Annotated_lncRNA	110982207	111003547	+	ENSGALT00000024851	ENSGALG00000015406	c-mos	Serine-threonine/tyrosine-protein kinase catalytic domain||Tyrosine-protein kinase, catalytic domain||Protein kinase domain||Protein kinase-like domain||Serine/threonine/dual specificity protein kinase, catalytic domain	110920976	110922025	-	60181	upstream
chr2	ALDBGALT0000003360	ALDBGALG0000002353	--	Annotated_lncRNA	110982207	111003547	+	ENSGALT00000024867	ENSGALG00000015416	SDR16C5	Glucose/ribitol dehydrogenase||Polyketide synthase, ketoreductase domain||Short-chain dehydrogenase/reductase SDR	111004143	111017846	-	595	downstream
chr2	ALDBGALT0000003745	ALDBGALG0000002611	--	Annotated_lncRNA	58681533	58761239	-	ENSGALT00000020680	ENSGALG00000012671	PRL	Somatotropin hormone||Four-helical cytokine-like, core	58655089	58661243	+	20289	downstream
chr2	ALDBGALT0000003745	ALDBGALG0000002611	--	Annotated_lncRNA	58681533	58761239	-	ENSGALT00000031083	ENSGALG00000019585	--	--	58582238	58604109	-	77423	upstream
chr2	ALDBGALT0000003967	ALDBGALG0000002769	--	Annotated_lncRNA	120593661	120627337	-	ENSGALT00000025391	ENSGALG00000015744	TPD52	Tumour protein D52	120668873	120684840	-	41535	downstream
chr2	ALDBGALT0000003967	ALDBGALG0000002769	--	Annotated_lncRNA	120593661	120627337	-	ENSGALT00000025376	ENSGALG00000015736	STMN2	Stathmin family	120505360	120515753	+	77907	downstream
chr2	ALDBGALT0000003967	ALDBGALG0000002769	--	Annotated_lncRNA	120593661	120627337	-	ENSGALT00000025388	ENSGALG00000015744	TPD52	Tumour protein D52	120668873	120704236	-	41535	downstream
chr2	ALDBGALT0000003967	ALDBGALG0000002769	--	Annotated_lncRNA	120593661	120627337	-	ENSGALT00000045547	ENSGALG00000027364	HEY1	Orange||Orange subgroup||Myc-type, basic helix-loop-helix (bHLH) domain	120538764	120541690	-	51970	upstream
chr7	ALDBGALT0000007429	ALDBGALG0000005142	--	Annotated_lncRNA	10920574	10921277	+	ENSGALT00000013633	ENSGALG00000008370	TRAK2	HAP1, N-terminal||Trafficking kinesin-binding protein domain	10962320	10980326	-	41042	downstream
chr7	ALDBGALT0000007429	ALDBGALG0000005142	--	Annotated_lncRNA	10920574	10921277	+	ENSGALT00000013654	ENSGALG00000008381	TMEM237	-	11004602	11015090	-	83324	downstream
chr7	ALDBGALT0000007429	ALDBGALG0000005142	--	Annotated_lncRNA	10920574	10921277	+	ENSGALT00000013606	ENSGALG00000008355	CASP8	Peptidase C14A, caspase precursor p45, core||Peptidase C14, caspase non-catalytic subunit p10||Death-like domain||Peptidase C14, ICE, catalytic subunit p20||Death effector domain||Peptidase C14, caspase domain	10949123	10955503	+	27845	upstream
chr7	ALDBGALT0000007429	ALDBGALG0000005142	--	Annotated_lncRNA	10920574	10921277	+	ENSGALT00000013679	ENSGALG00000008398	MPP4	L27||Variant SH3 domain||Guanylate kinase/L-type calcium channel beta subunit||P-loop containing nucleoside triphosphate hydrolase||PDZ domain||SH3 domain||Guanylate kinase-like||L27, C-terminal	11017902	11042872	-	96624	downstream
chr7	ALDBGALT0000007429	ALDBGALG0000005142	--	Annotated_lncRNA	10920574	10921277	+	ENSGALT00000033467	ENSGALG00000020869	FAM126B	Hyccin||Armadillo-type fold	10845340	10870844	-	49729	upstream
chr7	ALDBGALT0000007429	ALDBGALG0000005142	--	Annotated_lncRNA	10920574	10921277	+	ENSGALT00000013409	ENSGALG00000008240	CFLAR	Death effector domain||Peptidase C14, caspase domain||Peptidase C14, ICE, catalytic subunit p20||Death-like domain||Peptidase C14A, caspase precursor p45, core	10900361	10919427	+	1146	downstream
chr7	ALDBGALT0000007429	ALDBGALG0000005142	--	Annotated_lncRNA	10920574	10921277	+	ENSGALT00000013521	ENSGALG00000008305	CASP10	Death effector domain||Peptidase C14, caspase domain||Peptidase C14, ICE, catalytic subunit p20||Death-like domain||Peptidase C14A, caspase precursor p45, core||Peptidase C14, caspase non-catalytic subunit p10	10924385	10932701	+	3107	upstream
chr7	ALDBGALT0000007429	ALDBGALG0000005142	--	Annotated_lncRNA	10920574	10921277	+	ENSGALT00000039142	ENSGALG00000008346	CASP18	Death-like domain||Peptidase C14A, caspase precursor p45, core||Peptidase C14, caspase non-catalytic subunit p10||Peptidase C14, caspase domain||Death effector domain||Peptidase C14, ICE, catalytic subunit p20	10936137	10944290	+	14859	upstream
chr7	ALDBGALT0000007429	ALDBGALG0000005142	--	Annotated_lncRNA	10920574	10921277	+	ENSGALT00000013401	ENSGALG00000008234	ORC2	Origin recognition complex, subunit 2	10821864	10838258	-	82315	upstream
chr7	ALDBGALT0000007429	ALDBGALG0000005142	--	Annotated_lncRNA	10920574	10921277	+	ENSGALT00000013407	ENSGALG00000008239	NDUFB3	NADH dehydrogenase [ubiquinone] 1 beta subcomplex subunit 3	10893771	10897452	+	23121	downstream
chr7	ALDBGALT0000007429	ALDBGALG0000005142	--	Annotated_lncRNA	10920574	10921277	+	ENSGALT00000013642	ENSGALG00000008373	STRADB	Protein kinase domain||Protein kinase-like domain||Tyrosine-protein kinase, catalytic domain||Serine-threonine/tyrosine-protein kinase catalytic domain||Serine/threonine/dual specificity protein kinase, catalytic domain	10990622	10997507	+	69344	upstream
chr9	LNC_001197	XLOC_040192	--	Novel_lncRNA	22941333	22943978	-	ENSGALT00000016870	ENSGALG00000010361	MBNL1	Zinc finger, CCCH-type	22845454	22874966	-	66366	upstream
chr9	LNC_001197	XLOC_040192	--	Novel_lncRNA	22941333	22943978	-	ENSGALT00000016871	ENSGALG00000010361	MBNL1	Zinc finger, CCCH-type	22845454	22874966	-	66366	upstream
chr9	LNC_001197	XLOC_040192	--	Novel_lncRNA	22941333	22943978	-	ENSGALT00000044253	ENSGALG00000010361	MBNL1	Zinc finger, CCCH-type	22845454	22874966	-	66366	upstream
chr9	LNC_001197	XLOC_040192	--	Novel_lncRNA	22941333	22943978	-	ENSGALT00000016875	ENSGALG00000010362	SUCNR1	GPCR, rhodopsin-like, 7TM||G protein-coupled receptor, rhodopsin-like	22904487	22905440	-	35892	upstream
chr9	LNC_001197	XLOC_040192	--	Novel_lncRNA	22941333	22943978	-	ENSGALT00000032951	ENSGALG00000010380	P2RY14	G protein-coupled receptor, rhodopsin-like||GPCR, rhodopsin-like, 7TM||P2Y13 purinoceptor||P2Y14 purinoceptor	23026393	23027406	+	82414	upstream
chr9	LNC_001197	XLOC_040192	--	Novel_lncRNA	22941333	22943978	-	ENSGALT00000016901	ENSGALG00000010373	P2RY12	Platelet-activating factor receptor||GPCR, rhodopsin-like, 7TM||P2Y13 purinoceptor||P2Y12 purinoceptor||G protein-coupled receptor, rhodopsin-like||P2Y14 purinoceptor	22992557	22993576	+	48578	upstream
chr9	LNC_001197	XLOC_040192	--	Novel_lncRNA	22941333	22943978	-	ENSGALT00000016902	ENSGALG00000010374	P2RY13	P2Y13 purinoceptor||GPCR, rhodopsin-like, 7TM||G protein-coupled receptor, rhodopsin-like||P2Y14 purinoceptor||7TM GPCR, serpentine receptor class v (Srv)	22996097	22997128	+	52118	upstream
chr9	LNC_001197	XLOC_040192	--	Novel_lncRNA	22941333	22943978	-	ENSGALT00000044648	ENSGALG00000010361	MBNL1	Zinc finger, CCCH-type	22845454	22874966	-	66366	upstream
chr9	LNC_001197	XLOC_040192	--	Novel_lncRNA	22941333	22943978	-	ENSGALT00000016884	ENSGALG00000010364	-	Alpha/Beta hydrolase fold||Alpha/beta hydrolase fold-3||Carboxylesterase, type B||Arylacetamide deacetylase	22910474	22916639	-	24693	upstream
chr9	LNC_001197	XLOC_040192	--	Novel_lncRNA	22941333	22943978	-	ENSGALT00000016894	ENSGALG00000010369	IGSF10	Immunoglobulin V-set domain||Leucine-rich repeat, typical subtype||Cysteine-rich flanking region, C-terminal||Immunoglobulin I-set||Immunoglobulin subtype 2||Immunoglobulin||Immunoglobulin V-set, subgroup||Immunoglobulin subtype||Immunoglobulin-like domain	22944425	22959198	+	446	upstream
chr9	LNC_001197	XLOC_040192	--	Novel_lncRNA	22941333	22943978	-	ENSGALT00000016905	ENSGALG00000010377	GPR87	G protein-coupled receptor, rhodopsin-like||GPCR, rhodopsin-like, 7TM||P2Y14 purinoceptor	23002374	23012022	+	58395	upstream
chr9	LNC_001197	XLOC_040192	--	Novel_lncRNA	22941333	22943978	-	ENSGALT00000016910	ENSGALG00000010381	GPR171	GPCR, rhodopsin-like, 7TM||G protein-coupled receptor, rhodopsin-like	23032482	23034112	+	88503	upstream
chr9	LNC_001197	XLOC_040192	--	Novel_lncRNA	22941333	22943978	-	ENSGALT00000016895	ENSGALG00000010370	MED12L	Mediator complex, subunit Med12||Mediator complex, subunit Med12, LCEWAV-domain	22959130	23061539	-	15151	downstream
chr5	LNC_000958	XLOC_032777	--	Novel_lncRNA	16269836	16272765	+	ENSGALT00000011936	ENSGALG00000007381	SERPING1	Serpin domain	16303971	16310704	-	31205	downstream
chr5	LNC_000958	XLOC_032777	--	Novel_lncRNA	16269836	16272765	+	ENSGALT00000045443	ENSGALG00000028884	SMTNL1	Calponin homology domain||Calmodulin-regulated spectrin-associated protein, CH domain	16308344	16309236	-	35578	downstream
chr5	LNC_000958	XLOC_032777	--	Novel_lncRNA	16269836	16272765	+	ENSGALT00000011887	ENSGALG00000007350	-	Thioredoxin-like fold||Thioredoxin domain	16277082	16279506	-	4316	downstream
chr5	LNC_000958	XLOC_032777	--	Novel_lncRNA	16269836	16272765	+	ENSGALT00000012126	ENSGALG00000007501	P2RX3	P2X3 purinoceptor||P2X purinoreceptor	16328628	16331683	-	55862	downstream
chr5	LNC_000958	XLOC_032777	--	Novel_lncRNA	16269836	16272765	+	ENSGALT00000007728	ENSGALG00000004841	APLNR	GPCR, rhodopsin-like, 7TM||G protein-coupled receptor, rhodopsin-like||APJ receptor||Angiotensin II receptor family	16355389	16356501	+	82623	upstream
chr5	LNC_000958	XLOC_032777	--	Novel_lncRNA	16269836	16272765	+	ENSGALT00000007737	ENSGALG00000004845	TIMM10	Tim10/DDP family zinc finger	16312073	16313600	+	39307	upstream
chr5	LNC_000958	XLOC_032777	--	Novel_lncRNA	16269836	16272765	+	ENSGALT00000012004	ENSGALG00000007420	-	C-type lectin fold||C-type lectin||Eosinophil major basic protein	16325506	16327147	-	52740	downstream
chr5	LNC_000958	XLOC_032777	--	Novel_lncRNA	16269836	16272765	+	ENSGALT00000032673	ENSGALG00000020479	-	Major facilitator superfamily domain	16318608	16326442	+	45842	upstream
chr5	LNC_000958	XLOC_032777	--	Novel_lncRNA	16269836	16272765	+	ENSGALT00000032676	ENSGALG00000020482	LPXN	Zinc finger, LIM-type	16241394	16243401	+	26434	downstream
chr5	LNC_000958	XLOC_032777	--	Novel_lncRNA	16269836	16272765	+	ENSGALT00000044455	ENSGALG00000028071	-	SRCR domain||SRCR-like domain	16196911	16205393	+	64442	downstream
chr5	LNC_000958	XLOC_032777	--	Novel_lncRNA	16269836	16272765	+	ENSGALT00000038810	ENSGALG00000007287	ZFP91	Zinc finger, C2H2||Zinc finger, C2H2-like	16223259	16237931	-	31904	upstream
chr5	LNC_000958	XLOC_032777	--	Novel_lncRNA	16269836	16272765	+	ENSGALT00000044004	ENSGALG00000028536	MPEG1	Membrane attack complex component/perforin (MACPF) domain	16208866	16211779	+	58056	downstream
chr5	LNC_000958	XLOC_032777	--	Novel_lncRNA	16269836	16272765	+	ENSGALT00000011905	ENSGALG00000007362	ZDHHC5	Major facilitator superfamily domain||Zinc finger, DHHC-type, palmitoyltransferase||Plexin-like fold	16282512	16291758	-	9746	downstream
chr5	LNC_000958	XLOC_032777	--	Novel_lncRNA	16269836	16272765	+	ENSGALT00000045337	ENSGALG00000027524	TNKS1BP1	-	16342325	16354070	+	69559	upstream
chr5	LNC_000958	XLOC_032777	--	Novel_lncRNA	16269836	16272765	+	ENSGALT00000038761	ENSGALG00000023441	RTN4RL2	Leucine-rich repeat, typical subtype||Leucine-rich repeat||Cysteine-rich flanking region, C-terminal	16313566	16319457	-	40800	downstream
chr5	LNC_000958	XLOC_032777	--	Novel_lncRNA	16269836	16272765	+	ENSGALT00000011921	ENSGALG00000007370	CLP1	Pre-mRNA cleavage complex II Clp1||P-loop containing nucleoside triphosphate hydrolase||MobB-type P-loop domain	16299057	16301301	-	26291	downstream
chr5	LNC_000958	XLOC_032777	--	Novel_lncRNA	16269836	16272765	+	ENSGALT00000038763	ENSGALG00000007362	ZDHHC5	Major facilitator superfamily domain||Zinc finger, DHHC-type, palmitoyltransferase||Plexin-like fold	16282512	16291758	-	9746	downstream
chr5	LNC_000958	XLOC_032777	--	Novel_lncRNA	16269836	16272765	+	ENSGALT00000011926	ENSGALG00000007374	YPEL4	Yippee/Mis18	16302054	16303298	+	29288	upstream
chr5	LNC_000958	XLOC_032777	--	Novel_lncRNA	16269836	16272765	+	ENSGALT00000011877	ENSGALG00000007341	MED19	Mediator complex, subunit Med19, metazoa	16279714	16281947	+	6948	upstream
chr5	LNC_000958	XLOC_032777	--	Novel_lncRNA	16269836	16272765	+	ENSGALT00000011857	ENSGALG00000007330	CTNND1	Armadillo||Armadillo-type fold	16245180	16269584	-	251	upstream
chr5	LNC_000958	XLOC_032777	--	Novel_lncRNA	16269836	16272765	+	ENSGALT00000012159	ENSGALG00000007520	SSRP1	Domain of unknown function DUF1747||SSRP1 domain||Structure-specific recognition protein||High mobility group box domain	16332743	16340495	+	59977	upstream
chr5	LNC_000958	XLOC_032777	--	Novel_lncRNA	16269836	16272765	+	ENSGALT00000012172	ENSGALG00000007525	-	Inner centromere protein, ARK-binding domain	16370274	16387944	-	97508	downstream
chr5	LNC_000958	XLOC_032777	--	Novel_lncRNA	16269836	16272765	+	ENSGALT00000012179	ENSGALG00000007525	-	Inner centromere protein, ARK-binding domain	16370274	16387944	-	97508	downstream
chr5	LNC_000958	XLOC_032777	--	Novel_lncRNA	16269836	16272765	+	ENSGALT00000044127	ENSGALG00000029130	LRRC55	Leucine-rich repeat-containing N-terminal||Leucine-rich repeat||Leucine-rich repeat, typical subtype||Cysteine-rich flanking region, C-terminal	16359116	16363336	-	86350	downstream
chr5	LNC_000958	XLOC_032777	--	Novel_lncRNA	16269836	16272765	+	ENSGALT00000017615	ENSGALG00000010835	DTX4	WWE domain||WWE domain, subgroup||Zinc finger, C3HC4 RING-type||Zinc finger, RING-type	16213710	16220057	-	49778	upstream
chr5	LNC_000958	XLOC_032777	--	Novel_lncRNA	16269836	16272765	+	ENSGALT00000044433	ENSGALG00000029181	-	Ubiquitin-conjugating enzyme/RWD-like||Ubiquitin-conjugating enzyme E2	16306938	16308177	+	34172	upstream
chr5	LNC_000958	XLOC_032777	--	Novel_lncRNA	16269836	16272765	+	ENSGALT00000043216	ENSGALG00000026207	CNTF	Ciliary neurotrophic factor, CNTF||Four-helical cytokine-like, core	16221187	16222758	-	47077	upstream
chr5	LNC_000958	XLOC_032777	--	Novel_lncRNA	16269836	16272765	+	ENSGALT00000011767	ENSGALG00000010831	-	SRCR-like domain||SRCR domain	16165089	16180665	+	89170	downstream
chr5	LNC_000959	XLOC_032822	--	Novel_lncRNA	18207673	18211744	+	ENSGALT00000038621	ENSGALG00000007842	PDHX	2-oxoacid dehydrogenase acyltransferase, catalytic domain||Single hybrid motif||Biotin/lipoyl attachment||E3-binding domain	18152188	18191503	+	16169	downstream
chr5	LNC_000959	XLOC_032822	--	Novel_lncRNA	18207673	18211744	+	ENSGALT00000012746	ENSGALG00000007849	CD44	CD44 antigen||C-type lectin fold||Link	18248884	18303314	+	37139	upstream
chr5	LNC_000959	XLOC_032822	--	Novel_lncRNA	18207673	18211744	+	ENSGALT00000038609	ENSGALG00000023393	--	--	18304373	18308342	+	92628	upstream
chr5	LNC_000959	XLOC_032822	--	Novel_lncRNA	18207673	18211744	+	ENSGALT00000012705	ENSGALG00000007829	APIP	Methylthioribulose-1-phosphate dehydratase||Class II aldolase/adducin N-terminal	18137578	18152041	-	55631	upstream
chr5	LNC_000959	XLOC_032822	--	Novel_lncRNA	18207673	18211744	+	ENSGALT00000032660	ENSGALG00000020471	--	--	18087764	18108859	+	98813	downstream
chr4	LNC_000950	XLOC_032297	--	Novel_lncRNA	85062128	85067578	-	ENSGALT00000037139	ENSGALG00000015803	KDM3A	JmjC domain	85139884	85166278	+	72305	upstream
chr4	LNC_000950	XLOC_032297	--	Novel_lncRNA	85062128	85067578	-	ENSGALT00000025450	ENSGALG00000015783	IMMT	Mitochondrial inner membrane protein Mitofilin	85046211	85059057	-	3070	upstream
chr4	LNC_000950	XLOC_032297	--	Novel_lncRNA	85062128	85067578	-	ENSGALT00000025455	ENSGALG00000015786	REEP1	TB2/DP1/HVA22-related protein	85073827	85100625	-	6248	downstream
chr4	LNC_000950	XLOC_032297	--	Novel_lncRNA	85062128	85067578	-	ENSGALT00000025439	ENSGALG00000015773	PTCD3	-	85030498	85044996	+	17131	downstream
chr4	LNC_000950	XLOC_032297	--	Novel_lncRNA	85062128	85067578	-	ENSGALT00000032024	ENSGALG00000015749	ST3GAL5	Sialyltransferase||Glycosyl transferase, family 29	84950278	84971108	-	91019	upstream
chr4	LNC_000950	XLOC_032297	--	Novel_lncRNA	85062128	85067578	-	ENSGALT00000037150	ENSGALG00000015765	POLR1A	RNA polymerase, N-terminal||RNA polymerase Rpb1, domain 3||RNA polymerase Rpb1, domain 1||RNA polymerase, alpha subunit||RNA polymerase Rpb1, domain 5||RNA polymerase Rpb1, domain 4	85000644	85030294	-	31833	upstream
chr4	LNC_000950	XLOC_032297	--	Novel_lncRNA	85062128	85067578	-	ENSGALT00000032023	ENSGALG00000022950	MRPL35	Ribosomal protein L35	85059990	85060874	+	1253	downstream
chr4	LNC_000950	XLOC_032297	--	Novel_lncRNA	85062128	85067578	-	ENSGALT00000032022	ENSGALG00000020109	--	--	85137095	85138998	-	69516	downstream
chr4	LNC_000951	XLOC_032360	--	Novel_lncRNA	89115335	89118998	-	ENSGALT00000042839	ENSGALG00000027774	ALMS1	-	89120583	89171978	-	1584	downstream
chr4	LNC_000951	XLOC_032360	--	Novel_lncRNA	89115335	89118998	-	ENSGALT00000037092	ENSGALG00000016088	CCT7	GroEL-like apical domain||Chaperonin Cpn60||Chaperone tailless complex polypeptide 1 (TCP-1)||T-complex protein 1, eta subunit||Chaperonin Cpn60/TCP-1	89215667	89225368	-	96668	downstream
chr4	LNC_000951	XLOC_032360	--	Novel_lncRNA	89115335	89118998	-	ENSGALT00000043986	ENSGALG00000016038	ADAM33	Peptidase M12B, propeptide||Epidermal growth factor-like domain||ADAM, cysteine-rich||Blood coagulation inhibitor, Disintegrin||Peptidase M12B, ADAM/reprolysin	89090236	89114319	-	1015	upstream
chr4	LNC_000951	XLOC_032360	--	Novel_lncRNA	89115335	89118998	-	ENSGALT00000025920	ENSGALG00000016086	EGR4	Zinc finger, C2H2-like||Zinc finger, C2H2	89193871	89196259	+	74872	upstream
chr4	LNC_000951	XLOC_032360	--	Novel_lncRNA	89115335	89118998	-	ENSGALT00000025921	ENSGALG00000016087	FBXO41	F-box domain	89198148	89210549	+	79149	upstream
chr4	LNC_000951	XLOC_032360	--	Novel_lncRNA	89115335	89118998	-	ENSGALT00000025839	ENSGALG00000016038	ADAM33	Peptidase M12B, propeptide||Epidermal growth factor-like domain||ADAM, cysteine-rich||Blood coagulation inhibitor, Disintegrin||Peptidase M12B, ADAM/reprolysin	89090236	89113736	-	1598	upstream
chr5	LNC_000952	XLOC_032428	--	Novel_lncRNA	476455	481444	+	ENSGALT00000008352	ENSGALG00000005202	DDB1	Cleavage/polyadenylation specificity factor, A subunit, C-terminal||Quinonprotein alcohol dehydrogenase-like superfamily	412964	426301	+	50153	downstream
chr5	LNC_000952	XLOC_032428	--	Novel_lncRNA	476455	481444	+	ENSGALT00000029533	ENSGALG00000018688	LRRC10B	Leucine-rich repeat, typical subtype||Leucine-rich repeat	388413	389761	-	86693	upstream
chr5	LNC_000952	XLOC_032428	--	Novel_lncRNA	476455	481444	+	ENSGALT00000042982	ENSGALG00000027392	OSBP	Pleckstrin homology domain||Oxysterol-binding protein	503069	506770	+	21624	upstream
chr5	LNC_000952	XLOC_032428	--	Novel_lncRNA	476455	481444	+	ENSGALT00000022568	ENSGALG00000013922	ZP1	P-type trefoil||Zona pellucida domain	465891	470276	-	6178	upstream
chr5	LNC_000952	XLOC_032428	--	Novel_lncRNA	476455	481444	+	ENSGALT00000043830	ENSGALG00000026394	CORO1B	Domain of unknown function DUF1900||WD40 repeat||WD40-repeat-containing domain||Domain of unknown function DUF1899	507411	517159	+	25966	upstream
chr5	LNC_000952	XLOC_032428	--	Novel_lncRNA	476455	481444	+	ENSGALT00000043697	ENSGALG00000025756	TMEM138	-	401583	403923	-	72531	upstream
chr5	LNC_000952	XLOC_032428	--	Novel_lncRNA	476455	481444	+	ENSGALT00000008339	ENSGALG00000005190	CCDC86	-	475190	476397	-	57	upstream
chr5	LNC_000952	XLOC_032428	--	Novel_lncRNA	476455	481444	+	ENSGALT00000008148	ENSGALG00000005081	SCT	Glucagon/GIP/secretin/VIP	577101	581907	+	95656	upstream
chr5	LNC_000952	XLOC_032428	--	Novel_lncRNA	476455	481444	+	ENSGALT00000045911	ENSGALG00000026985	CABP4	EF-hand domain	507536	509939	-	26091	downstream
chr5	LNC_000952	XLOC_032428	--	Novel_lncRNA	476455	481444	+	ENSGALT00000035951	ENSGALG00000022369	TMEM216	Uncharacterised protein family, transmembrane-17	399316	401347	-	75107	upstream
chr5	LNC_000952	XLOC_032428	--	Novel_lncRNA	476455	481444	+	ENSGALT00000045282	ENSGALG00000028799	--	--	388790	389845	+	86609	downstream
chr5	LNC_000952	XLOC_032428	--	Novel_lncRNA	476455	481444	+	ENSGALT00000008160	ENSGALG00000005089	DEAF1	SAND domain-like||SAND domain||Zinc finger, MYND-type	543852	563058	+	62407	upstream
chr5	LNC_000952	XLOC_032428	--	Novel_lncRNA	476455	481444	+	ENSGALT00000008156	ENSGALG00000005085	DRD4	Dopamine D4 receptor||GPCR, rhodopsin-like, 7TM||G protein-coupled receptor, rhodopsin-like||Dopamine receptor family||7TM GPCR, olfactory receptor/chemoreceptor Srsx	561678	569342	-	80233	downstream
chr5	LNC_000952	XLOC_032428	--	Novel_lncRNA	476455	481444	+	ENSGALT00000021718	ENSGALG00000013302	SYT7	C2 domain||Synaptotagmin	377154	386630	+	89824	downstream
chr5	LNC_000952	XLOC_032428	--	Novel_lncRNA	476455	481444	+	ENSGALT00000008309	ENSGALG00000020514	STX3	Syntaxin, N-terminal domain||Target SNARE coiled-coil domain||t-SNARE	492025	495903	-	10580	downstream
chr5	LNC_000952	XLOC_032428	--	Novel_lncRNA	476455	481444	+	ENSGALT00000008347	ENSGALG00000005197	VPS37C	Modifier of rudimentary, Modr	441436	444192	+	32262	downstream
chr5	LNC_000952	XLOC_032428	--	Novel_lncRNA	476455	481444	+	ENSGALT00000021713	ENSGALG00000013298	CPSF7	RNA recognition motif domain	392676	397769	+	78685	downstream
chr5	LNC_000952	XLOC_032428	--	Novel_lncRNA	476455	481444	+	ENSGALT00000044022	ENSGALG00000027666	TMEM80	Uncharacterised protein family, transmembrane-17	538711	543722	-	57266	downstream
chr5	LNC_000952	XLOC_032428	--	Novel_lncRNA	476455	481444	+	ENSGALT00000008326	ENSGALG00000005182	MRPL16	Ribosomal protein L10e/L16||Ribosomal protein L16	489304	491033	+	7859	upstream
chr5	LNC_000952	XLOC_032428	--	Novel_lncRNA	476455	481444	+	ENSGALT00000035255	ENSGALG00000024059	PGA	Aspartic peptidase||Aspartic peptidase, N-terminal||Aspartic peptidase domain	434992	437190	-	39264	upstream
chr5	LNC_000952	XLOC_032428	--	Novel_lncRNA	476455	481444	+	ENSGALT00000022565	ENSGALG00000013919	PRPF19	G-protein beta WD-40 repeat||WD40-repeat-containing domain||WD40 repeat||Ricin B lectin domain	462580	465459	+	10995	downstream
chr5	LNC_000952	XLOC_032428	--	Novel_lncRNA	476455	481444	+	ENSGALT00000032735	ENSGALG00000005175	BAAT	Acyl-CoA thioester hydrolase/bile acid-CoA amino acid N-acetyltransferase||Alpha/Beta hydrolase fold||Serine hydrolase FSH||Acyl-CoA thioesterase, long chain||BAAT/Acyl-CoA thioester hydrolase C-terminal	471495	473922	-	2532	upstream
chr5	LNC_000952	XLOC_032428	--	Novel_lncRNA	476455	481444	+	ENSGALT00000032734	ENSGALG00000005192	CD5	SRCR-like domain||SRCR domain||T-cell surface glycoprotein CD5	445428	448856	-	27598	upstream
chr5	LNC_000952	XLOC_032428	--	Novel_lncRNA	476455	481444	+	ENSGALT00000032736	ENSGALG00000020513	MS4A15	CD20-like family	476599	482298	-	-4846	antisense
chr5	LNC_000952	XLOC_032428	--	Novel_lncRNA	476455	481444	+	ENSGALT00000045495	ENSGALG00000026800	PATL1	Topoisomerase II-associated protein PAT1	496793	500742	+	15348	upstream
chr5	LNC_000952	XLOC_032428	--	Novel_lncRNA	476455	481444	+	ENSGALT00000044565	ENSGALG00000026246	GIF	Cobalamin (vitamin B12)-binding transporter, eukaryotic	484890	487031	+	3445	upstream
chr5	LNC_000952	XLOC_032428	--	Novel_lncRNA	476455	481444	+	ENSGALT00000008399	ENSGALG00000005227	-	Dak kinase	408173	409553	-	66901	upstream
chr5	LNC_000952	XLOC_032428	--	Novel_lncRNA	476455	481444	+	ENSGALT00000041328	ENSGALG00000024418	-	Flavinator of succinate dehydrogenase	390379	391322	-	85132	upstream
chr5	LNC_000952	XLOC_032428	--	Novel_lncRNA	476455	481444	+	ENSGALT00000045690	ENSGALG00000028882	VWCE	VWC out||von Willebrand factor, type C	406183	412683	+	63771	downstream
chr5	LNC_000953	XLOC_032554	--	Novel_lncRNA	6757370	6768075	+	ENSGALT00000044367	ENSGALG00000027184	OLFML1	Olfactomedin-like	6739772	6750882	+	6487	downstream
chr5	LNC_000953	XLOC_032554	--	Novel_lncRNA	6757370	6768075	+	ENSGALT00000008522	ENSGALG00000005318	OVCH2	Trypsin-like cysteine/serine peptidase domain||Peptidase S1||Peptidase S1A, chymotrypsin-type||CUB domain||Peptidase S1A, nudel	6858172	6880050	-	90096	downstream
chr5	LNC_000953	XLOC_032554	--	Novel_lncRNA	6757370	6768075	+	ENSGALT00000008489	ENSGALG00000005301	CYB5R2	Oxidoreductase FAD/NAD(P)-binding||Oxidoreductase, FAD-binding domain||Riboflavin synthase-like beta-barrel||Flavoprotein pyridine nucleotide cytochrome reductase||NADH:cytochrome b5 reductase (CBR)	6836663	6856264	-	68587	downstream
chr5	LNC_000953	XLOC_032554	--	Novel_lncRNA	6757370	6768075	+	ENSGALT00000008451	ENSGALG00000005265	SYT9	C2 domain||Synaptotagmin	6636133	6677259	+	80110	downstream
chr5	LNC_000953	XLOC_032554	--	Novel_lncRNA	6757370	6768075	+	ENSGALT00000008490	ENSGALG00000005294	PPFIBP2	Sterile alpha motif, type 2||Sterile alpha motif domain||Sterile alpha motif, type 1||Sterile alpha motif/pointed domain	6774141	6845804	+	6065	upstream
chr5	LNC_000954	XLOC_032563	--	Novel_lncRNA	7326359	7333511	+	ENSGALT00000042692	ENSGALG00000026688	--	--	7416527	7417633	+	83015	upstream
chr5	LNC_000954	XLOC_032563	--	Novel_lncRNA	7326359	7333511	+	ENSGALT00000008731	ENSGALG00000005438	PARVA	Calponin homology domain	7362030	7383667	-	28518	downstream
chr5	LNC_000954	XLOC_032563	--	Novel_lncRNA	7326359	7333511	+	ENSGALT00000008698	ENSGALG00000005415	TEAD1	TEA/ATTS||Transcriptional enhancer factor	7187254	7326133	-	225	upstream
chr5	LNC_000955	XLOC_032578	--	Novel_lncRNA	7710220	7713869	+	ENSGALT00000043792	ENSGALG00000005569	USP47	Peptidase C19, ubiquitin carboxyl-terminal hydrolase||Ubiquitin specific protease domain||Ubiquitin-related domain	7604898	7657569	-	52650	upstream
chr5	LNC_000955	XLOC_032578	--	Novel_lncRNA	7710220	7713869	+	ENSGALT00000042689	ENSGALG00000005584	GALNT18	Ricin B lectin domain||Glycosyltransferase 2-like||Nucleotide-diphospho-sugar transferases	7717033	7962224	+	3163	upstream
chr5	LNC_000955	XLOC_032578	--	Novel_lncRNA	7710220	7713869	+	ENSGALT00000008932	ENSGALG00000005569	USP47	Peptidase C19, ubiquitin carboxyl-terminal hydrolase||Ubiquitin specific protease domain||Ubiquitin-related domain	7606154	7646282	-	63937	upstream
chr5	LNC_000955	XLOC_032578	--	Novel_lncRNA	7710220	7713869	+	ENSGALT00000008962	ENSGALG00000005584	GALNT18	Ricin B lectin domain||Glycosyltransferase 2-like||Nucleotide-diphospho-sugar transferases	7749383	7960005	+	35513	upstream
chr5	LNC_000956	XLOC_032637	--	Novel_lncRNA	9265767	9301393	+	ENSGALT00000009535	ENSGALG00000005927	ST5	DENN domain||dDENN domain||uDENN domain	9059014	9172816	+	92950	downstream
chr5	LNC_000956	XLOC_032637	--	Novel_lncRNA	9265767	9301393	+	ENSGALT00000009581	ENSGALG00000005958	TRIM66	Bromodomain||B-box, C-terminal||Zinc finger, B-box||Zinc finger, PHD-finger||Zinc finger, PHD-type||Zinc finger, FYVE/PHD-type||Zinc finger, RING-type||Four-helical cytokine-like, core	9179364	9220087	+	45679	downstream
chr5	LNC_000956	XLOC_032637	--	Novel_lncRNA	9265767	9301393	+	ENSGALT00000009566	ENSGALG00000005948	RPL27A	Ribosomal protein L18e/L15P	9173636	9176702	+	89064	downstream
chr5	LNC_000957	XLOC_032742	--	Novel_lncRNA	14238097	14248244	+	ENSGALT00000010869	ENSGALG00000006744	-	Cystine knot, C-terminal||von Willebrand factor, type D domain||von Willebrand factor, type C||Trypsin Inhibitor-like, cysteine rich domain||Uncharacterised domain, cysteine-rich||VWC out||Proteinase inhibitor I19, pacifastin||Cystine-knot cytokine	14294374	14367336	-	46129	downstream
chr5	LNC_000957	XLOC_032742	--	Novel_lncRNA	14238097	14248244	+	ENSGALT00000010867	ENSGALG00000006740	-	VWC out||Trypsin Inhibitor-like, cysteine rich domain||Uncharacterised domain, cysteine-rich||Cupredoxin||von Willebrand factor, type D domain||von Willebrand factor, type C	14079795	14176709	-	61387	upstream
chr5	LNC_000957	XLOC_032742	--	Novel_lncRNA	14238097	14248244	+	ENSGALT00000010866	ENSGALG00000006717	-	Cystine-knot cytokine||Proteinase inhibitor I19, pacifastin||VWC out||Uncharacterised domain, cysteine-rich||Trypsin Inhibitor-like, cysteine rich domain||von Willebrand factor, type C||von Willebrand factor, type D domain||Blood coagulation inhibitor, Disintegrin||Cystine knot, C-terminal	14243984	14284324	-	-4261	antisense
chr2	ALDBGALT0000003568	ALDBGALG0000002489	--	Annotated_lncRNA	9608573	9609506	-	ENSGALT00000010623	ENSGALG00000006575	VPAC2	GPCR, family 2, secretin-like||GPCR, family 2, vasoactive intestinal peptide receptor 2||GPCR, family 2, extracellular hormone receptor domain||GPCR, family 2, vasoactive intestinal peptide receptor||GPCR, family 2-like	9612723	9663652	-	3216	downstream
chr2	ALDBGALT0000003568	ALDBGALG0000002489	--	Annotated_lncRNA	9608573	9609506	-	ENSGALT00000010589	ENSGALG00000006558	WDR60	WD40 repeat||WD40-repeat-containing domain	9540587	9570127	+	38445	downstream
chr2	ALDBGALT0000003568	ALDBGALG0000002489	--	Annotated_lncRNA	9608573	9609506	-	ENSGALT00000031263	ENSGALG00000019685	--	--	9685433	9686714	-	75926	downstream
chr2	ALDBGALT0000003568	ALDBGALG0000002489	--	Annotated_lncRNA	9608573	9609506	-	ENSGALT00000010570	ENSGALG00000006542	ESYT2	-	9467167	9532244	-	76328	upstream
chr9	ALDBGALT0000008122	ALDBGALG0000005609	--	Annotated_lncRNA	16980870	16982353	+	ENSGALT00000014520	ENSGALG00000008934	PIK3CA	Phosphoinositide 3-kinase, accessory (PIK) domain||Ubiquitin-related domain||Armadillo-type fold||Phosphatidylinositol 3-/4-kinase, catalytic domain||Phosphatidylinositol 3-kinase adaptor-binding (PI3K ABD) domain||Phosphatidylinositol 3-kinase Ras-binding (PI3K RBD) domain||Protein kinase-like domain||Phosphatidylinositol 3-kinase, C2 domain||C2 domain	17020759	17042366	-	38405	downstream
chr9	ALDBGALT0000008122	ALDBGALG0000005609	--	Annotated_lncRNA	16980870	16982353	+	ENSGALT00000039568	ENSGALG00000009061	ACTL6A	Actin family	16911951	16921482	-	59387	upstream
chr9	ALDBGALT0000008122	ALDBGALG0000005609	--	Annotated_lncRNA	16980870	16982353	+	ENSGALT00000022351	ENSGALG00000013759	MRPL47	Ribosomal protein L29||Ribosomal protein L47, mitochondrial	16907572	16911041	+	69828	downstream
chr9	ALDBGALT0000008122	ALDBGALG0000005609	--	Annotated_lncRNA	16980870	16982353	+	ENSGALT00000009562	ENSGALG00000005944	ZNF639	Zinc finger, C2H2-like||Zinc finger, C2H2	17007571	17011621	-	25217	downstream
chr9	ALDBGALT0000008122	ALDBGALG0000005609	--	Annotated_lncRNA	16980870	16982353	+	ENSGALT00000014594	ENSGALG00000008972	MFN1	P-loop containing nucleoside triphosphate hydrolase||Fzo/mitofusin HR2 domain	16984938	17003984	-	2584	downstream
chr9	ALDBGALT0000008122	ALDBGALG0000005609	--	Annotated_lncRNA	16980870	16982353	+	ENSGALT00000000162	ENSGALG00000000113	ZMAT3	Zinc finger, C2H2-like||Zinc finger, double-stranded RNA binding||Zinc finger, U1-type	17052618	17062023	+	70264	upstream
chr9	ALDBGALT0000008122	ALDBGALG0000005609	--	Annotated_lncRNA	16980870	16982353	+	ENSGALT00000014612	ENSGALG00000008983	GNB4	G-protein, beta subunit||WD40 repeat||WD40-repeat-containing domain||Guanine nucleotide-binding protein, beta subunit||G-protein beta WD-40 repeat	16972459	16979703	+	1166	downstream
chr9	ALDBGALT0000008122	ALDBGALG0000005609	--	Annotated_lncRNA	16980870	16982353	+	ENSGALT00000014487	ENSGALG00000008909	USP13	Ubiquitinyl hydrolase||Ubiquitin specific protease domain||Peptidase C19, ubiquitin carboxyl-terminal hydrolase||Zinc finger, UBP-type||Ubiquitin-associated/translation elongation factor EF1B, N-terminal, eukaryote||UBA-like||Ubiquitin-associated domain/translation elongation factor EF-Ts, N-terminal	16861502	16902461	-	78408	upstream
chr9	ALDBGALT0000008122	ALDBGALG0000005609	--	Annotated_lncRNA	16980870	16982353	+	ENSGALT00000014768	ENSGALG00000009076	NDUFB5	NADH:ubiquinone oxidoreductase, NDUFB5/SGDH subunit	16903953	16907474	-	73395	upstream
chr9	ALDBGALT0000008220	ALDBGALG0000005670	--	Annotated_lncRNA	8680247	8725363	-	ENSGALT00000007918	ENSGALG00000004946	COL4A4	C-type lectin fold||Collagen triple helix repeat||Collagen IV, non-collagenous	8788722	8851270	-	63358	downstream
chr9	ALDBGALT0000008220	ALDBGALG0000005670	--	Annotated_lncRNA	8680247	8725363	-	ENSGALT00000007951	ENSGALG00000004959	IRS1	Pleckstrin homology domain||Insulin receptor substrate-1, PTB	8726190	8728724	-	826	downstream
chr9	ALDBGALT0000008220	ALDBGALG0000005670	--	Annotated_lncRNA	8680247	8725363	-	ENSGALT00000007949	ENSGALG00000004957	RHBDD1	Peptidase S54, rhomboid domain	8750615	8782383	+	25251	upstream
chr20	ALDBGALT0000004211	ALDBGALG0000002943	--	Annotated_lncRNA	9077719	9079539	-	ENSGALT00000009286	ENSGALG00000005781	ARFGAP1	Arf GTPase activating protein	9132390	9148971	+	52850	upstream
chr20	ALDBGALT0000004211	ALDBGALG0000002943	--	Annotated_lncRNA	9077719	9079539	-	ENSGALT00000009312	ENSGALG00000005797	COL20A1	Collagen triple helix repeat||von Willebrand factor, type A||Concanavalin A-like lectin/glucanase domain||Laminin G domain||Fibronectin type III	9169385	9212722	+	89845	upstream
chr20	ALDBGALT0000004211	ALDBGALG0000002943	--	Annotated_lncRNA	9077719	9079539	-	ENSGALT00000009253	ENSGALG00000005762	BIRC7	Zinc finger, RING-type||Baculoviral inhibition of apoptosis protein repeat	9069124	9075710	+	2008	downstream
chr20	ALDBGALT0000004211	ALDBGALG0000002943	--	Annotated_lncRNA	9077719	9079539	-	ENSGALT00000009227	ENSGALG00000005745	YTHDF1	YTH domain	9050994	9061845	-	15873	upstream
chr20	ALDBGALT0000004211	ALDBGALG0000002943	--	Annotated_lncRNA	9077719	9079539	-	ENSGALT00000009301	ENSGALG00000005790	-	DEP domain||PDZ domain	9154649	9168515	+	75109	upstream
chr20	ALDBGALT0000004211	ALDBGALG0000002943	--	Annotated_lncRNA	9077719	9079539	-	ENSGALT00000033989	ENSGALG00000005774	NKAIN4	Na,K-Atpase Interacting protein	9083387	9103348	-	3847	downstream
chr20	ALDBGALT0000004217	ALDBGALG0000002947	--	Annotated_lncRNA	10475089	10476148	-	ENSGALT00000010432	ENSGALG00000006460	TTLL9	Tubulin-tyrosine ligase/Tubulin polyglutamylase	10420572	10431015	+	44073	downstream
chr20	ALDBGALT0000004217	ALDBGALG0000002947	--	Annotated_lncRNA	10475089	10476148	-	ENSGALT00000010129	ENSGALG00000006267	TPX2	TPX2 central domain||Aurora-A binding||TPX2, C-terminal domain	10382093	10390620	+	84468	downstream
chr20	ALDBGALT0000004217	ALDBGALG0000002947	--	Annotated_lncRNA	10475089	10476148	-	ENSGALT00000010538	ENSGALG00000006522	HCK	Protein kinase domain||Variant SH3 domain||SH2 domain||Serine/threonine/dual specificity protein kinase, catalytic domain||Tyrosine-protein kinase, catalytic domain||Serine-threonine/tyrosine-protein kinase catalytic domain||SH3 domain||Protein kinase-like domain	10451055	10456874	+	18214	downstream
chr20	ALDBGALT0000004217	ALDBGALG0000002947	--	Annotated_lncRNA	10475089	10476148	-	ENSGALT00000044675	ENSGALG00000006604	KIF3B	P-loop containing nucleoside triphosphate hydrolase||Kinesin motor domain	10494362	10502873	+	18213	upstream
chr20	ALDBGALT0000004217	ALDBGALG0000002947	--	Annotated_lncRNA	10475089	10476148	-	ENSGALT00000043409	ENSGALG00000006267	TPX2	TPX2 central domain||Aurora-A binding||TPX2, C-terminal domain	10382454	10392964	+	82124	downstream
chr20	ALDBGALT0000004217	ALDBGALG0000002947	--	Annotated_lncRNA	10475089	10476148	-	ENSGALT00000010138	ENSGALG00000006273	MYLK2	Protein kinase domain||Protein kinase-like domain||Serine-threonine/tyrosine-protein kinase catalytic domain||Tyrosine-protein kinase, catalytic domain||Serine/threonine/dual specificity protein kinase, catalytic domain	10395495	10403016	+	72072	downstream
chr20	ALDBGALT0000004217	ALDBGALG0000002947	--	Annotated_lncRNA	10475089	10476148	-	ENSGALT00000010675	ENSGALG00000006612	ASXL1	-	10505808	10517025	+	29659	upstream
chr20	ALDBGALT0000004217	ALDBGALG0000002947	--	Annotated_lncRNA	10475089	10476148	-	ENSGALT00000010439	ENSGALG00000006464	PDRG1	-	10431992	10433839	-	41249	upstream
chr20	ALDBGALT0000004217	ALDBGALG0000002947	--	Annotated_lncRNA	10475089	10476148	-	ENSGALT00000010407	ENSGALG00000021017	DUSP15	Protein-tyrosine phosphatase, catalytic||Atypical dual specificity phosphatase||Dual specificity phosphatase, catalytic domain||Protein-tyrosine phosphatase, receptor/non-receptor type||Protein-tyrosine phosphatase-like||Protein-tyrosine/Dual specificity phosphatase||Dual specificity phosphatase, subgroup, catalytic domain	10412313	10419874	-	55214	upstream
chr20	ALDBGALT0000004217	ALDBGALG0000002947	--	Annotated_lncRNA	10475089	10476148	-	ENSGALT00000010406	ENSGALG00000006448	IRF10	Interferon regulatory factor-3||Interferon regulatory factor DNA-binding domain||SMAD/FHA domain	10405912	10410873	-	64215	upstream
chr20	ALDBGALT0000004217	ALDBGALG0000002947	--	Annotated_lncRNA	10475089	10476148	-	ENSGALT00000010661	ENSGALG00000006604	KIF3B	P-loop containing nucleoside triphosphate hydrolase||Kinesin motor domain	10492514	10501282	+	16365	upstream
chr20	ALDBGALT0000004217	ALDBGALG0000002947	--	Annotated_lncRNA	10475089	10476148	-	ENSGALT00000010473	ENSGALG00000006479	CCM2L	-	10446236	10449489	+	25599	downstream
chr20	ALDBGALT0000004217	ALDBGALG0000002947	--	Annotated_lncRNA	10475089	10476148	-	ENSGALT00000010645	ENSGALG00000006594	POFUT1	GDP-fucose protein O-fucosyltransferase	10487518	10491477	+	11369	upstream
chr20	ALDBGALT0000004217	ALDBGALG0000002947	--	Annotated_lncRNA	10475089	10476148	-	ENSGALT00000010442	ENSGALG00000006467	XKR7	Transport protein XK	10436888	10443076	+	32012	downstream
chr20	ALDBGALT0000004217	ALDBGALG0000002947	--	Annotated_lncRNA	10475089	10476148	-	ENSGALT00000010635	ENSGALG00000006586	PLAGL2	Zinc finger, C2H2-like||Zinc finger, C2H2	10480919	10483343	-	4770	downstream
chr20	ALDBGALT0000004217	ALDBGALG0000002947	--	Annotated_lncRNA	10475089	10476148	-	ENSGALT00000010073	ENSGALG00000006211	BCL2L1	Bcl2-like||Apoptosis regulator, Bcl-X||Apoptosis regulator, Bcl-2 protein, BH4||Apoptosis regulator, Bcl-2/ BclX||Blc2 family	10360604	10377592	-	97496	upstream
chr20	ALDBGALT0000004217	ALDBGALG0000002947	--	Annotated_lncRNA	10475089	10476148	-	ENSGALT00000039296	ENSGALG00000006594	POFUT1	GDP-fucose protein O-fucosyltransferase	10487518	10491477	+	11369	upstream
chr20	ALDBGALT0000004217	ALDBGALG0000002947	--	Annotated_lncRNA	10475089	10476148	-	ENSGALT00000010607	ENSGALG00000006568	TM9SF4	Nonaspanin (TM9SF)	10461799	10472166	+	2922	downstream
chr20	ALDBGALT0000004217	ALDBGALG0000002947	--	Annotated_lncRNA	10475089	10476148	-	ENSGALT00000042979	ENSGALG00000028251	NOL4L	-	10522751	10558193	-	46602	downstream
chr9	ALDBGALT0000008229	ALDBGALG0000005676	--	Annotated_lncRNA	12319798	12321049	-	ENSGALT00000043786	ENSGALG00000028352	CPN2	Leucine-rich repeat-containing N-terminal||Cysteine-rich flanking region, C-terminal||Leucine-rich repeat, typical subtype||Leucine-rich repeat	12392063	12394691	+	71013	upstream
chr9	ALDBGALT0000008229	ALDBGALG0000005676	--	Annotated_lncRNA	12319798	12321049	-	ENSGALT00000043070	ENSGALG00000028500	GP5	Leucine-rich repeat||Leucine-rich repeat, typical subtype||Cysteine-rich flanking region, C-terminal	12377136	12379064	+	56086	upstream
chr9	ALDBGALT0000008229	ALDBGALG0000005676	--	Annotated_lncRNA	12319798	12321049	-	ENSGALT00000011404	ENSGALG00000007040	ACAP2	Ankyrin repeat||Arf GTPase activating protein||Ankyrin repeat-containing domain||Pleckstrin homology domain	12171478	12228188	+	91609	downstream
chr9	ALDBGALT0000008229	ALDBGALG0000005676	--	Annotated_lncRNA	12319798	12321049	-	ENSGALT00000044381	ENSGALG00000028015	-	Orange subgroup||Orange	12410467	12423754	-	89417	downstream
chr9	ALDBGALT0000008229	ALDBGALG0000005676	--	Annotated_lncRNA	12319798	12321049	-	ENSGALT00000011424	ENSGALG00000007053	FAM43A	PTB/PI domain	12291916	12293004	-	26793	upstream
chr9	ALDBGALT0000008229	ALDBGALG0000005676	--	Annotated_lncRNA	12319798	12321049	-	ENSGALT00000011403	ENSGALG00000007040	ACAP2	Ankyrin repeat||Arf GTPase activating protein||Ankyrin repeat-containing domain||Pleckstrin homology domain	12171552	12231009	+	88788	downstream
chr9	ALDBGALT0000008229	ALDBGALG0000005676	--	Annotated_lncRNA	12319798	12321049	-	ENSGALT00000040344	ENSGALG00000007058	LSG1	GTP binding domain||P-loop containing nucleoside triphosphate hydrolase	12296460	12308388	+	11409	downstream
chr9	ALDBGALT0000008229	ALDBGALG0000005676	--	Annotated_lncRNA	12319798	12321049	-	ENSGALT00000011507	ENSGALG00000007104	LRRC15	Leucine-rich repeat, typical subtype||Leucine-rich repeat	12388882	12390573	+	67832	upstream
chr9	ALDBGALT0000008229	ALDBGALG0000005676	--	Annotated_lncRNA	12319798	12321049	-	ENSGALT00000011460	ENSGALG00000007075	ATP13A3	P-type ATPase||P-type ATPase, cytoplasmic domain N||P-type ATPase, subfamily V||Cation-transporting P-type ATPase, N-terminal||P-type ATPase, A domain||HAD-like domain	12339538	12370305	+	18488	upstream
chr24	ALDBGALT0000004502	ALDBGALG0000003151	--	Annotated_lncRNA	159010	198469	-	ENSGALT00000000574	ENSGALG00000000421	HEPACAM	Immunoglobulin subtype||Immunoglobulin-like domain||Immunoglobulin subtype 2||Immunoglobulin I-set||Immunoglobulin||Immunoglobulin V-set domain	235948	239677	+	37478	upstream
chr24	ALDBGALT0000004502	ALDBGALG0000003151	--	Annotated_lncRNA	159010	198469	-	ENSGALT00000000563	ENSGALG00000000412	CCDC15	-	219317	234248	-	20847	downstream
chr24	ALDBGALT0000004502	ALDBGALG0000003151	--	Annotated_lncRNA	159010	198469	-	ENSGALT00000000479	ENSGALG00000000356	SLC37A2	Major facilitator superfamily||Major facilitator superfamily domain	209825	217136	-	11355	downstream
chr24	ALDBGALT0000004502	ALDBGALG0000003151	--	Annotated_lncRNA	159010	198469	-	ENSGALT00000034621	ENSGALG00000021444	C11ORF61	-	264021	283376	+	65551	upstream
chr24	ALDBGALT0000004502	ALDBGALG0000003151	--	Annotated_lncRNA	159010	198469	-	ENSGALT00000001379	ENSGALG00000021448	ROBO3	Immunoglobulin subtype||Immunoglobulin-like domain||Immunoglobulin subtype 2||Fibronectin type III||Immunoglobulin I-set||Immunoglobulin V-set, subgroup||Immunoglobulin||Immunoglobulin V-set domain	247239	255967	-	48769	downstream
chr24	ALDBGALT0000004502	ALDBGALG0000003151	--	Annotated_lncRNA	159010	198469	-	ENSGALT00000001248	ENSGALG00000000850	ROBO4	Immunoglobulin I-set||Fibronectin type III||Immunoglobulin subtype 2||Immunoglobulin-like domain||Immunoglobulin subtype	241553	246273	+	43083	upstream
chr24	ALDBGALT0000004502	ALDBGALG0000003151	--	Annotated_lncRNA	159010	198469	-	ENSGALT00000000417	ENSGALG00000000312	SIK2	Serine/threonine/dual specificity protein kinase, catalytic domain||Protein kinase-like domain||UBA-like||Ubiquitin-associated/translation elongation factor EF1B, N-terminal, eukaryote||Protein kinase domain||Serine-threonine/tyrosine-protein kinase catalytic domain||Tyrosine-protein kinase, catalytic domain	62299	94625	+	64384	downstream
chr24	ALDBGALT0000004502	ALDBGALG0000003151	--	Annotated_lncRNA	159010	198469	-	ENSGALT00000001411	ENSGALG00000000957	ESAM	Immunoglobulin I-set||Immunoglobulin subtype 2||Immunoglobulin V-set domain||Immunoglobulin subtype||Immunoglobulin-like domain	289700	292570	+	91230	upstream
chr24	ALDBGALT0000004502	ALDBGALG0000003151	--	Annotated_lncRNA	159010	198469	-	ENSGALT00000029889	ENSGALG00000018942	NRGN	IQ motif, EF-hand binding site	294677	296798	-	96207	downstream
chr24	ALDBGALT0000004502	ALDBGALG0000003151	--	Annotated_lncRNA	159010	198469	-	ENSGALT00000016972	ENSGALG00000010422	FEZ1	Fasciculation and elongation protein zeta, FEZ	121487	131479	+	27530	downstream
chr24	ALDBGALT0000004502	ALDBGALG0000003151	--	Annotated_lncRNA	159010	198469	-	ENSGALT00000000422	ENSGALG00000000316	PREP2	Homeobox domain||Homeobox KN domain||Homeodomain-like	134977	155779	-	3230	upstream
chr27	ALDBGALT0000004697	ALDBGALG0000003294	--	Annotated_lncRNA	4040921	4045273	-	ENSGALT00000002452	ENSGALG00000001610	PIP4K2B	Phosphatidylinositol-4-phosphate 5-kinase, core||Phosphatidylinositol-4-phosphate 5-kinase, core, subgroup	4020191	4028354	-	12566	upstream
chr27	ALDBGALT0000004697	ALDBGALG0000003294	--	Annotated_lncRNA	4040921	4045273	-	ENSGALT00000045223	ENSGALG00000029107	CISD3	Iron sulphur-containing domain, CDGSH-type, subfamily||Iron sulphur-containing domain, CDGSH-type	4006813	4007489	+	33431	downstream
chr27	ALDBGALT0000004697	ALDBGALG0000003294	--	Annotated_lncRNA	4040921	4045273	-	ENSGALT00000002623	ENSGALG00000001708	MED1	Mediator complex, subunit Med1, metazoa/fungi	4144278	4157777	-	99004	downstream
chr27	ALDBGALT0000004697	ALDBGALG0000003294	--	Annotated_lncRNA	4040921	4045273	-	ENSGALT00000002480	ENSGALG00000001624	CWC25	Pre-mRNA splicing factor||CBF1-interacting co-repressor CIR, N-terminal domain	4035541	4039608	-	1312	upstream
chr27	ALDBGALT0000004697	ALDBGALG0000003294	--	Annotated_lncRNA	4040921	4045273	-	ENSGALT00000040184	ENSGALG00000018815	PCGF2	Zinc finger, C3HC4 RING-type||Zinc finger, RING-type	4008146	4011942	-	28978	upstream
chr27	ALDBGALT0000004697	ALDBGALG0000003294	--	Annotated_lncRNA	4040921	4045273	-	ENSGALT00000002423	ENSGALG00000001597	PSMB3	Nucleophile aminohydrolases, N-terminal||Proteasome, subunit alpha/beta	4014223	4017030	+	23890	downstream
chr27	ALDBGALT0000004697	ALDBGALG0000003294	--	Annotated_lncRNA	4040921	4045273	-	ENSGALT00000043800	ENSGALG00000025788	CACNB1	Voltage-dependent calcium channel, L-type, beta-1 subunit||P-loop containing nucleoside triphosphate hydrolase||Guanylate kinase/L-type calcium channel beta subunit||Voltage-dependent calcium channel, L-type, beta subunit||SH3 domain	4109823	4114573	-	64549	downstream
chr27	ALDBGALT0000004697	ALDBGALG0000003294	--	Annotated_lncRNA	4040921	4045273	-	ENSGALT00000002496	ENSGALG00000001634	RPL23	Ribosomal protein L14 domain||Ribosomal protein L14b/L23e	4046906	4048844	-	1632	downstream
chr27	ALDBGALT0000004697	ALDBGALG0000003294	--	Annotated_lncRNA	4040921	4045273	-	ENSGALT00000002573	ENSGALG00000001682	FBXL20	Leucine-rich repeat, cysteine-containing subtype||F-box domain	4124276	4139879	-	79002	downstream
chr27	ALDBGALT0000004697	ALDBGALG0000003294	--	Annotated_lncRNA	4040921	4045273	-	ENSGALT00000002516	ENSGALG00000001648	LASP1	Variant SH3 domain||SH3 domain||Zinc finger, LIM-type||Nebulin repeat	4053819	4068552	+	8545	upstream
chr27	ALDBGALT0000004697	ALDBGALG0000003294	--	Annotated_lncRNA	4040921	4045273	-	ENSGALT00000040133	ENSGALG00000023881	PLXDC1	Plexin||Plexin-like fold	4090741	4101304	-	45467	downstream
chr27	ALDBGALT0000004697	ALDBGALG0000003294	--	Annotated_lncRNA	4040921	4045273	-	ENSGALT00000040117	ENSGALG00000001658	RPL19	Ribosomal protein L19/L19e domain	4119554	4121900	+	74280	upstream
chr27	ALDBGALT0000004697	ALDBGALG0000003294	--	Annotated_lncRNA	4040921	4045273	-	ENSGALT00000002392	ENSGALG00000001574	MLLT6	Zinc finger, PHD-finger||Zinc finger, PHD-type	3971094	4005910	+	35010	downstream
chr27	ALDBGALT0000004697	ALDBGALG0000003294	--	Annotated_lncRNA	4040921	4045273	-	ENSGALT00000031344	ENSGALG00000019738	FBXO47	F-box domain	4074753	4081564	-	29479	downstream
chr27	ALDBGALT0000004695	ALDBGALG0000003292	--	Annotated_lncRNA	3626848	3628716	-	ENSGALT00000021933	ENSGALG00000013454	HOXB1	Homeodomain-like||Homeodomain, metazoa||Homeobox domain	3662963	3664600	+	34246	upstream
chr27	ALDBGALT0000004695	ALDBGALG0000003292	--	Annotated_lncRNA	3626848	3628716	-	ENSGALT00000045155	ENSGALG00000029090	Hoxb-7	Homeodomain, metazoa||Homeobox domain||Homeobox protein, antennapedia type||Homeodomain-like	3586132	3589844	+	37003	downstream
chr27	ALDBGALT0000004695	ALDBGALG0000003292	--	Annotated_lncRNA	3626848	3628716	-	ENSGALT00000021935	ENSGALG00000013455	HOXB3	Homeodomain-like||Homeodomain, metazoa||Homeobox domain	3644584	3646832	+	15867	upstream
chr27	ALDBGALT0000004695	ALDBGALG0000003292	--	Annotated_lncRNA	3626848	3628716	-	ENSGALT00000045466	ENSGALG00000027305	SKAP1	Pleckstrin homology domain	3711055	3815879	+	82338	upstream
chr27	ALDBGALT0000004695	ALDBGALG0000003292	--	Annotated_lncRNA	3626848	3628716	-	ENSGALT00000045325	ENSGALG00000027903	HOXB5	Homeobox domain||Homeodomain, metazoa||Homeodomain-like||Homeobox protein, antennapedia type	3604171	3606516	+	20331	downstream
chr27	ALDBGALT0000004695	ALDBGALG0000003292	--	Annotated_lncRNA	3626848	3628716	-	ENSGALT00000000373	ENSGALG00000000284	HOXB4	-	3621645	3626317	+	530	downstream
chr27	ALDBGALT0000004695	ALDBGALG0000003292	--	Annotated_lncRNA	3626848	3628716	-	ENSGALT00000046008	ENSGALG00000025774	HOXB2	Homeobox domain||Homeodomain, metazoa||Homeodomain-like	3652538	3655356	+	23821	upstream
chr27	ALDBGALT0000004695	ALDBGALG0000003292	--	Annotated_lncRNA	3626848	3628716	-	ENSGALT00000002345	ENSGALG00000001543	HOXB13	Homeobox protein Hox1A3 N-terminal||Homeobox domain||Homeodomain-like	3529525	3532348	+	94499	downstream
chr27	ALDBGALT0000004695	ALDBGALG0000003292	--	Annotated_lncRNA	3626848	3628716	-	ENSGALT00000043870	ENSGALG00000013455	HOXB3	Homeodomain-like||Homeodomain, metazoa||Homeobox domain	3643412	3649970	+	14695	upstream
chr27	ALDBGALT0000004695	ALDBGALG0000003292	--	Annotated_lncRNA	3626848	3628716	-	ENSGALT00000001947	ENSGALG00000001276	HOXB9	Hox9, N-terminal activation domain	3568746	3572745	+	54102	downstream
chr27	ALDBGALT0000004695	ALDBGALG0000003292	--	Annotated_lncRNA	3626848	3628716	-	ENSGALT00000043387	ENSGALG00000028726	HOXB6	Homeobox domain||Homeodomain, metazoa||Homeodomain-like||Homeobox protein, antennapedia type	3598354	3600970	+	25877	downstream
chr9	ALDBGALT0000008319	ALDBGALG0000005726	--	Annotated_lncRNA	22918502	22920639	-	ENSGALT00000016870	ENSGALG00000010361	MBNL1	Zinc finger, CCCH-type	22845454	22874966	-	43535	upstream
chr9	ALDBGALT0000008319	ALDBGALG0000005726	--	Annotated_lncRNA	22918502	22920639	-	ENSGALT00000016871	ENSGALG00000010361	MBNL1	Zinc finger, CCCH-type	22845454	22874966	-	43535	upstream
chr9	ALDBGALT0000008319	ALDBGALG0000005726	--	Annotated_lncRNA	22918502	22920639	-	ENSGALT00000016864	ENSGALG00000010357	7	G protein-coupled receptor, rhodopsin-like||GPCR, rhodopsin-like, 7TM||P2Y purinoceptor 1	22832785	22835332	-	83169	upstream
chr9	ALDBGALT0000008319	ALDBGALG0000005726	--	Annotated_lncRNA	22918502	22920639	-	ENSGALT00000044253	ENSGALG00000010361	MBNL1	Zinc finger, CCCH-type	22845454	22874966	-	43535	upstream
chr9	ALDBGALT0000008319	ALDBGALG0000005726	--	Annotated_lncRNA	22918502	22920639	-	ENSGALT00000016875	ENSGALG00000010362	SUCNR1	GPCR, rhodopsin-like, 7TM||G protein-coupled receptor, rhodopsin-like	22904487	22905440	-	13061	upstream
chr9	ALDBGALT0000008319	ALDBGALG0000005726	--	Annotated_lncRNA	22918502	22920639	-	ENSGALT00000016901	ENSGALG00000010373	P2RY12	Platelet-activating factor receptor||GPCR, rhodopsin-like, 7TM||P2Y13 purinoceptor||P2Y12 purinoceptor||G protein-coupled receptor, rhodopsin-like||P2Y14 purinoceptor	22992557	22993576	+	71917	upstream
chr9	ALDBGALT0000008319	ALDBGALG0000005726	--	Annotated_lncRNA	22918502	22920639	-	ENSGALT00000016902	ENSGALG00000010374	P2RY13	P2Y13 purinoceptor||GPCR, rhodopsin-like, 7TM||G protein-coupled receptor, rhodopsin-like||P2Y14 purinoceptor||7TM GPCR, serpentine receptor class v (Srv)	22996097	22997128	+	75457	upstream
chr9	ALDBGALT0000008319	ALDBGALG0000005726	--	Annotated_lncRNA	22918502	22920639	-	ENSGALT00000044648	ENSGALG00000010361	MBNL1	Zinc finger, CCCH-type	22845454	22874966	-	43535	upstream
chr9	ALDBGALT0000008319	ALDBGALG0000005726	--	Annotated_lncRNA	22918502	22920639	-	ENSGALT00000016884	ENSGALG00000010364	-	Alpha/Beta hydrolase fold||Alpha/beta hydrolase fold-3||Carboxylesterase, type B||Arylacetamide deacetylase	22910474	22916639	-	1862	upstream
chr9	ALDBGALT0000008319	ALDBGALG0000005726	--	Annotated_lncRNA	22918502	22920639	-	ENSGALT00000016894	ENSGALG00000010369	IGSF10	Immunoglobulin V-set domain||Leucine-rich repeat, typical subtype||Cysteine-rich flanking region, C-terminal||Immunoglobulin I-set||Immunoglobulin subtype 2||Immunoglobulin||Immunoglobulin V-set, subgroup||Immunoglobulin subtype||Immunoglobulin-like domain	22944425	22959198	+	23785	upstream
chr9	ALDBGALT0000008319	ALDBGALG0000005726	--	Annotated_lncRNA	22918502	22920639	-	ENSGALT00000016905	ENSGALG00000010377	GPR87	G protein-coupled receptor, rhodopsin-like||GPCR, rhodopsin-like, 7TM||P2Y14 purinoceptor	23002374	23012022	+	81734	upstream
chr9	ALDBGALT0000008319	ALDBGALG0000005726	--	Annotated_lncRNA	22918502	22920639	-	ENSGALT00000016895	ENSGALG00000010370	MED12L	Mediator complex, subunit Med12||Mediator complex, subunit Med12, LCEWAV-domain	22959130	23061539	-	38490	downstream
chr21	ALDBGALT0000004328	ALDBGALG0000003024	--	Annotated_lncRNA	5585100	5586397	-	ENSGALT00000007270	ENSGALG00000004568	CELA2A	Peptidase S1A, chymotrypsin-type||Trypsin-like cysteine/serine peptidase domain||Peptidase S1	5542650	5547423	+	37676	downstream
chr21	ALDBGALT0000004328	ALDBGALG0000003024	--	Annotated_lncRNA	5585100	5586397	-	ENSGALT00000007089	ENSGALG00000023653	MIIP	-	5491938	5499769	-	85330	upstream
chr21	ALDBGALT0000004328	ALDBGALG0000003024	--	Annotated_lncRNA	5585100	5586397	-	ENSGALT00000007303	ENSGALG00000004590	CLCN6	CBS domain||Chloride channel, voltage gated||Chloride channel, core||Chloride channel ClC-6	5588806	5603988	-	2408	downstream
chr21	ALDBGALT0000004328	ALDBGALG0000003024	--	Annotated_lncRNA	5585100	5586397	-	ENSGALT00000007401	ENSGALG00000004646	-	F-box domain||Galactose-binding domain-like||F-box associated (FBA) domain	5662767	5666543	-	76369	downstream
chr21	ALDBGALT0000004328	ALDBGALG0000003024	--	Annotated_lncRNA	5585100	5586397	-	ENSGALT00000007199	ENSGALG00000004523	MFN2	Fzo/mitofusin HR2 domain||P-loop containing nucleoside triphosphate hydrolase	5503597	5513761	-	71338	upstream
chr21	ALDBGALT0000004328	ALDBGALG0000003024	--	Annotated_lncRNA	5585100	5586397	-	ENSGALT00000045464	ENSGALG00000028991	RNP	Natriuretic peptide||Natriuretic peptide, brain type	5571793	5573769	+	11330	downstream
chr21	ALDBGALT0000004328	ALDBGALG0000003024	--	Annotated_lncRNA	5585100	5586397	-	ENSGALT00000034931	ENSGALG00000004574	NPPB	Natriuretic peptide, brain type||Natriuretic peptide	5577062	5579681	+	5418	downstream
chr21	ALDBGALT0000004328	ALDBGALG0000003024	--	Annotated_lncRNA	5585100	5586397	-	ENSGALT00000007382	ENSGALG00000004631	DRAXIN	-	5645770	5657774	-	59372	downstream
chr21	ALDBGALT0000004328	ALDBGALG0000003024	--	Annotated_lncRNA	5585100	5586397	-	ENSGALT00000007278	ENSGALG00000004572	CNP3	Natriuretic peptide, C type||Natriuretic peptide, brain type||Natriuretic peptide||Natriuretic peptide, atrial type	5566997	5568974	+	16125	downstream
chr21	ALDBGALT0000004328	ALDBGALG0000003024	--	Annotated_lncRNA	5585100	5586397	-	ENSGALT00000043650	ENSGALG00000029097	--	--	5548034	5549104	+	35995	downstream
chr21	ALDBGALT0000004328	ALDBGALG0000003024	--	Annotated_lncRNA	5585100	5586397	-	ENSGALT00000007216	ENSGALG00000004531	PLOD1	Nucleotide-diphospho-sugar transferases||Prolyl 4-hydroxylase, alpha subunit||Oxoglutarate/iron-dependent dioxygenase	5514083	5531209	-	53890	upstream
chr21	ALDBGALT0000004328	ALDBGALG0000003024	--	Annotated_lncRNA	5585100	5586397	-	ENSGALT00000007392	ENSGALG00000004640	MAD2L2	DNA-binding HORMA	5659446	5662213	+	73048	upstream
chr21	ALDBGALT0000004328	ALDBGALG0000003024	--	Annotated_lncRNA	5585100	5586397	-	ENSGALT00000007362	ENSGALG00000004623	AGTRAP	Angiotensin II, type I receptor-associated	5632718	5640376	-	46320	downstream
chr21	ALDBGALT0000004328	ALDBGALG0000003024	--	Annotated_lncRNA	5585100	5586397	-	ENSGALT00000007218	ENSGALG00000004533	KIAA2013	Protein of unknown function DUF2152||Six-hairpin glycosidase-like	5530908	5536991	+	48108	downstream
chr21	ALDBGALT0000004328	ALDBGALG0000003024	--	Annotated_lncRNA	5585100	5586397	-	ENSGALT00000007421	ENSGALG00000004657	FBXO2	F-box associated (FBA) domain||Galactose-binding domain-like||F-box domain	5667616	5670436	+	81218	upstream
chr21	ALDBGALT0000004328	ALDBGALG0000003024	--	Annotated_lncRNA	5585100	5586397	-	ENSGALT00000007342	ENSGALG00000004612	MTHFR	FAD-linked oxidoreductase-like||Eukaryotic-type methylenetetrahydrofolate reductase||Methylenetetrahydrofolate reductase	5606164	5615523	+	19766	upstream
chr21	ALDBGALT0000004329	ALDBGALG0000003025	--	Annotated_lncRNA	5630242	5630940	-	ENSGALT00000007270	ENSGALG00000004568	CELA2A	Peptidase S1A, chymotrypsin-type||Trypsin-like cysteine/serine peptidase domain||Peptidase S1	5542650	5547423	+	82818	downstream
chr21	ALDBGALT0000004329	ALDBGALG0000003025	--	Annotated_lncRNA	5630242	5630940	-	ENSGALT00000007303	ENSGALG00000004590	CLCN6	CBS domain||Chloride channel, voltage gated||Chloride channel, core||Chloride channel ClC-6	5588806	5603988	-	26253	upstream
chr21	ALDBGALT0000004329	ALDBGALG0000003025	--	Annotated_lncRNA	5630242	5630940	-	ENSGALT00000007401	ENSGALG00000004646	-	F-box domain||Galactose-binding domain-like||F-box associated (FBA) domain	5662767	5666543	-	31826	downstream
chr21	ALDBGALT0000004329	ALDBGALG0000003025	--	Annotated_lncRNA	5630242	5630940	-	ENSGALT00000007278	ENSGALG00000004572	CNP3	Natriuretic peptide, C type||Natriuretic peptide, brain type||Natriuretic peptide||Natriuretic peptide, atrial type	5566997	5568974	+	61267	downstream
chr21	ALDBGALT0000004329	ALDBGALG0000003025	--	Annotated_lncRNA	5630242	5630940	-	ENSGALT00000045464	ENSGALG00000028991	RNP	Natriuretic peptide||Natriuretic peptide, brain type	5571793	5573769	+	56472	downstream
chr21	ALDBGALT0000004329	ALDBGALG0000003025	--	Annotated_lncRNA	5630242	5630940	-	ENSGALT00000034931	ENSGALG00000004574	NPPB	Natriuretic peptide, brain type||Natriuretic peptide	5577062	5579681	+	50560	downstream
chr21	ALDBGALT0000004329	ALDBGALG0000003025	--	Annotated_lncRNA	5630242	5630940	-	ENSGALT00000007382	ENSGALG00000004631	DRAXIN	-	5645770	5657774	-	14829	downstream
chr21	ALDBGALT0000004329	ALDBGALG0000003025	--	Annotated_lncRNA	5630242	5630940	-	ENSGALT00000043650	ENSGALG00000029097	--	--	5548034	5549104	+	81137	downstream
chr21	ALDBGALT0000004329	ALDBGALG0000003025	--	Annotated_lncRNA	5630242	5630940	-	ENSGALT00000007216	ENSGALG00000004531	PLOD1	Nucleotide-diphospho-sugar transferases||Prolyl 4-hydroxylase, alpha subunit||Oxoglutarate/iron-dependent dioxygenase	5514083	5531209	-	99032	upstream
chr21	ALDBGALT0000004329	ALDBGALG0000003025	--	Annotated_lncRNA	5630242	5630940	-	ENSGALT00000007392	ENSGALG00000004640	MAD2L2	DNA-binding HORMA	5659446	5662213	+	28505	upstream
chr21	ALDBGALT0000004329	ALDBGALG0000003025	--	Annotated_lncRNA	5630242	5630940	-	ENSGALT00000007362	ENSGALG00000004623	AGTRAP	Angiotensin II, type I receptor-associated	5632718	5640376	-	1777	downstream
chr21	ALDBGALT0000004329	ALDBGALG0000003025	--	Annotated_lncRNA	5630242	5630940	-	ENSGALT00000007218	ENSGALG00000004533	KIAA2013	Protein of unknown function DUF2152||Six-hairpin glycosidase-like	5530908	5536991	+	93250	downstream
chr21	ALDBGALT0000004329	ALDBGALG0000003025	--	Annotated_lncRNA	5630242	5630940	-	ENSGALT00000007421	ENSGALG00000004657	FBXO2	F-box associated (FBA) domain||Galactose-binding domain-like||F-box domain	5667616	5670436	+	36675	upstream
chr21	ALDBGALT0000004329	ALDBGALG0000003025	--	Annotated_lncRNA	5630242	5630940	-	ENSGALT00000007427	ENSGALG00000004662	DISP3	Sterol-sensing domain||Membrane transport protein, MMPL domain||Patched	5721500	5736965	-	90559	downstream
chr21	ALDBGALT0000004329	ALDBGALG0000003025	--	Annotated_lncRNA	5630242	5630940	-	ENSGALT00000007342	ENSGALG00000004612	MTHFR	FAD-linked oxidoreductase-like||Eukaryotic-type methylenetetrahydrofolate reductase||Methylenetetrahydrofolate reductase	5606164	5615523	+	14718	downstream
chr21	ALDBGALT0000004327	ALDBGALG0000003023	--	Annotated_lncRNA	5500684	5502378	-	ENSGALT00000007270	ENSGALG00000004568	CELA2A	Peptidase S1A, chymotrypsin-type||Trypsin-like cysteine/serine peptidase domain||Peptidase S1	5542650	5547423	+	40271	upstream
chr21	ALDBGALT0000004327	ALDBGALG0000003023	--	Annotated_lncRNA	5500684	5502378	-	ENSGALT00000007089	ENSGALG00000023653	MIIP	-	5491938	5499769	-	914	upstream
chr21	ALDBGALT0000004327	ALDBGALG0000003023	--	Annotated_lncRNA	5500684	5502378	-	ENSGALT00000007303	ENSGALG00000004590	CLCN6	CBS domain||Chloride channel, voltage gated||Chloride channel, core||Chloride channel ClC-6	5588806	5603988	-	86427	downstream
chr21	ALDBGALT0000004327	ALDBGALG0000003023	--	Annotated_lncRNA	5500684	5502378	-	ENSGALT00000007049	ENSGALG00000004426	TNFRSF8	TNFR/NGFR cysteine-rich region	5468760	5481849	-	18834	upstream
chr21	ALDBGALT0000004327	ALDBGALG0000003023	--	Annotated_lncRNA	5500684	5502378	-	ENSGALT00000007199	ENSGALG00000004523	MFN2	Fzo/mitofusin HR2 domain||P-loop containing nucleoside triphosphate hydrolase	5503597	5513761	-	1218	downstream
chr21	ALDBGALT0000004327	ALDBGALG0000003023	--	Annotated_lncRNA	5500684	5502378	-	ENSGALT00000045464	ENSGALG00000028991	RNP	Natriuretic peptide||Natriuretic peptide, brain type	5571793	5573769	+	69414	upstream
chr21	ALDBGALT0000004327	ALDBGALG0000003023	--	Annotated_lncRNA	5500684	5502378	-	ENSGALT00000034931	ENSGALG00000004574	NPPB	Natriuretic peptide, brain type||Natriuretic peptide	5577062	5579681	+	74683	upstream
chr21	ALDBGALT0000004327	ALDBGALG0000003023	--	Annotated_lncRNA	5500684	5502378	-	ENSGALT00000006827	ENSGALG00000004291	VPS13D	Vacuolar protein sorting-associated protein 13 domain||UBA-like||Ubiquitin-associated domain/translation elongation factor EF-Ts, N-terminal||Ubiquitin-associated/translation elongation factor EF1B, N-terminal, eukaryote	5362132	5448582	-	52101	upstream
chr21	ALDBGALT0000004327	ALDBGALG0000003023	--	Annotated_lncRNA	5500684	5502378	-	ENSGALT00000007041	ENSGALG00000004419	TNFRSF1B	TNFR/NGFR cysteine-rich region	5451978	5465671	-	35012	upstream
chr21	ALDBGALT0000004327	ALDBGALG0000003023	--	Annotated_lncRNA	5500684	5502378	-	ENSGALT00000007278	ENSGALG00000004572	CNP3	Natriuretic peptide, C type||Natriuretic peptide, brain type||Natriuretic peptide||Natriuretic peptide, atrial type	5566997	5568974	+	64618	upstream
chr21	ALDBGALT0000004327	ALDBGALG0000003023	--	Annotated_lncRNA	5500684	5502378	-	ENSGALT00000043650	ENSGALG00000029097	--	--	5548034	5549104	+	45655	upstream
chr21	ALDBGALT0000004327	ALDBGALG0000003023	--	Annotated_lncRNA	5500684	5502378	-	ENSGALT00000007216	ENSGALG00000004531	PLOD1	Nucleotide-diphospho-sugar transferases||Prolyl 4-hydroxylase, alpha subunit||Oxoglutarate/iron-dependent dioxygenase	5514083	5531209	-	11704	downstream
chr21	ALDBGALT0000004327	ALDBGALG0000003023	--	Annotated_lncRNA	5500684	5502378	-	ENSGALT00000007218	ENSGALG00000004533	KIAA2013	Protein of unknown function DUF2152||Six-hairpin glycosidase-like	5530908	5536991	+	28529	upstream
chr21	ALDBGALT0000004322	ALDBGALG0000003018	--	Annotated_lncRNA	4818129	4819144	-	ENSGALT00000042930	ENSGALG00000026367	FAM43B	PTB/PI domain	4890645	4891820	-	71500	downstream
chr21	ALDBGALT0000004322	ALDBGALG0000003018	--	Annotated_lncRNA	4818129	4819144	-	ENSGALT00000039650	ENSGALG00000004043	NBL1	Cystine-knot cytokine||Neuroblastoma suppressor of tumourigenicity 1||DAN||Glycoprotein hormone subunit beta, cystine knot||Cystine knot, C-terminal	4764694	4774114	+	44014	downstream
chr21	ALDBGALT0000004322	ALDBGALG0000003018	--	Annotated_lncRNA	4818129	4819144	-	ENSGALT00000022924	ENSGALG00000014175	OTUD3	Ovarian tumour, otubain	4825556	4833537	+	6411	upstream
chr21	ALDBGALT0000004322	ALDBGALG0000003018	--	Annotated_lncRNA	4818129	4819144	-	ENSGALT00000022927	ENSGALG00000018977	PLA2G5	Phospholipase A2 domain||Phospholipase A2	4842080	4842983	-	22935	downstream
chr21	ALDBGALT0000004322	ALDBGALG0000003018	--	Annotated_lncRNA	4818129	4819144	-	ENSGALT00000022926	ENSGALG00000014176	PLA2G2E	Phospholipase A2||Phospholipase A2 domain	4835306	4836901	-	16161	downstream
chr21	ALDBGALT0000004322	ALDBGALG0000003018	--	Annotated_lncRNA	4818129	4819144	-	ENSGALT00000002085	ENSGALG00000001366	CASP9	Peptidase C14, caspase domain||Peptidase C14, ICE, catalytic subunit p20||Caspase, interleukin-1 beta convertase-type||Death-like domain||Peptidase C14, caspase non-catalytic subunit p10||Peptidase C14A, caspase precursor p45, core||CARD domain	4918316	4924583	+	99171	upstream
chr21	ALDBGALT0000004322	ALDBGALG0000003018	--	Annotated_lncRNA	4818129	4819144	-	ENSGALT00000022928	ENSGALG00000018981	PLA2	Phospholipase A2 domain||Phospholipase A2	4844039	4845148	-	24894	downstream
chr21	ALDBGALT0000004322	ALDBGALG0000003018	--	Annotated_lncRNA	4818129	4819144	-	ENSGALT00000004909	ENSGALG00000003109	PINK1	Serine/threonine/dual specificity protein kinase, catalytic domain||Tyrosine-protein kinase, catalytic domain||Serine-threonine/tyrosine-protein kinase catalytic domain||Protein kinase domain||Protein kinase-like domain	4897971	4906221	+	78826	upstream
chr21	ALDBGALT0000004322	ALDBGALG0000003018	--	Annotated_lncRNA	4818129	4819144	-	ENSGALT00000043534	ENSGALG00000026524	RNF186	Zinc finger, C3HC4 RING-type||Zinc finger, RING-type	4822545	4823109	-	3400	downstream
chr21	ALDBGALT0000004322	ALDBGALG0000003018	--	Annotated_lncRNA	4818129	4819144	-	ENSGALT00000039633	ENSGALG00000023708	UBXN10	Ubiquitin-related domain||UBX domain	4846209	4848286	+	27064	upstream
chr21	ALDBGALT0000004322	ALDBGALG0000003018	--	Annotated_lncRNA	4818129	4819144	-	ENSGALT00000044436	ENSGALG00000027021	MUL1	Zinc finger, RING-type||Mitochondrial ubiquitin ligase activator of NFKB 1	4885335	4889550	-	66190	downstream
chr21	ALDBGALT0000004322	ALDBGALG0000003018	--	Annotated_lncRNA	4818129	4819144	-	ENSGALT00000022238	ENSGALG00000013678	AGMAT	Agmatinase-related||Ureohydrolase	4906433	4908768	+	87288	upstream
chr21	ALDBGALT0000004322	ALDBGALG0000003018	--	Annotated_lncRNA	4818129	4819144	-	ENSGALT00000039619	ENSGALG00000010235	DDX19B	Helicase, C-terminal||RNA helicase, DEAD-box type, Q motif||DEAD/DEAH box helicase domain||P-loop containing nucleoside triphosphate hydrolase||Helicase superfamily 1/2, ATP-binding domain	4849821	4857034	-	30676	downstream
chr21	ALDBGALT0000004322	ALDBGALG0000003018	--	Annotated_lncRNA	4818129	4819144	-	ENSGALT00000022237	ENSGALG00000013677	DNAJC16	DnaJ domain||Thioredoxin-like fold||Thioredoxin domain	4909535	4918231	-	90390	downstream
chr21	ALDBGALT0000004322	ALDBGALG0000003018	--	Annotated_lncRNA	4818129	4819144	-	ENSGALT00000011937	ENSGALG00000007382	CDA	Cytidine deaminase, homotetrameric||Cytidine/deoxycytidylate deaminase, zinc-binding domain||Cytidine deaminase-like||CMP/dCMP deaminase, zinc-binding	4893462	4897243	+	74317	upstream
chr21	ALDBGALT0000004322	ALDBGALG0000003018	--	Annotated_lncRNA	4818129	4819144	-	ENSGALT00000016646	ENSGALG00000010242	--	--	4871936	4875357	+	52791	upstream
chr21	ALDBGALT0000004322	ALDBGALG0000003018	--	Annotated_lncRNA	4818129	4819144	-	ENSGALT00000006424	ENSGALG00000004034	CAPZB	F-actin-capping protein subunit beta	4679337	4732155	-	85973	upstream
chr21	ALDBGALT0000004322	ALDBGALG0000003018	--	Annotated_lncRNA	4818129	4819144	-	ENSGALT00000006425	ENSGALG00000004034	CAPZB	F-actin-capping protein subunit beta	4679337	4732155	-	85973	upstream
chr21	ALDBGALT0000004322	ALDBGALG0000003018	--	Annotated_lncRNA	4818129	4819144	-	ENSGALT00000006431	ENSGALG00000004039	MINOS1	Protein of unknown function DUF543	4740500	4754491	+	63637	downstream
chr21	ALDBGALT0000004322	ALDBGALG0000003018	--	Annotated_lncRNA	4818129	4819144	-	ENSGALT00000006468	ENSGALG00000004066	HTR6	G protein-coupled receptor, rhodopsin-like||GPCR, rhodopsin-like, 7TM||5-Hydroxytryptamine 6 receptor||7TM GPCR, olfactory receptor/chemoreceptor Srsx	4776632	4780155	+	37973	downstream
chr21	ALDBGALT0000004322	ALDBGALG0000003018	--	Annotated_lncRNA	4818129	4819144	-	ENSGALT00000006487	ENSGALG00000004081	TMCO4	Alpha/Beta hydrolase fold||Protein of unknown function DUF726	4782285	4816762	-	1366	upstream
chr21	ALDBGALT0000004323	ALDBGALG0000003019	--	Annotated_lncRNA	4882002	4884027	-	ENSGALT00000022280	ENSGALG00000013701	CTRC	Peptidase S1A, chymotrypsin-type||Trypsin-like cysteine/serine peptidase domain||Peptidase S1	4925271	4927174	-	41243	downstream
chr21	ALDBGALT0000004323	ALDBGALG0000003019	--	Annotated_lncRNA	4882002	4884027	-	ENSGALT00000042930	ENSGALG00000026367	FAM43B	PTB/PI domain	4890645	4891820	-	6617	downstream
chr21	ALDBGALT0000004323	ALDBGALG0000003019	--	Annotated_lncRNA	4882002	4884027	-	ENSGALT00000011937	ENSGALG00000007382	CDA	Cytidine deaminase, homotetrameric||Cytidine/deoxycytidylate deaminase, zinc-binding domain||Cytidine deaminase-like||CMP/dCMP deaminase, zinc-binding	4893462	4897243	+	9434	upstream
chr21	ALDBGALT0000004323	ALDBGALG0000003019	--	Annotated_lncRNA	4882002	4884027	-	ENSGALT00000022924	ENSGALG00000014175	OTUD3	Ovarian tumour, otubain	4825556	4833537	+	48464	downstream
chr21	ALDBGALT0000004323	ALDBGALG0000003019	--	Annotated_lncRNA	4882002	4884027	-	ENSGALT00000022927	ENSGALG00000018977	PLA2G5	Phospholipase A2 domain||Phospholipase A2	4842080	4842983	-	39018	upstream
chr21	ALDBGALT0000004323	ALDBGALG0000003019	--	Annotated_lncRNA	4882002	4884027	-	ENSGALT00000022926	ENSGALG00000014176	PLA2G2E	Phospholipase A2||Phospholipase A2 domain	4835306	4836901	-	45100	upstream
chr21	ALDBGALT0000004323	ALDBGALG0000003019	--	Annotated_lncRNA	4882002	4884027	-	ENSGALT00000022928	ENSGALG00000018981	PLA2	Phospholipase A2 domain||Phospholipase A2	4844039	4845148	-	36853	upstream
chr21	ALDBGALT0000004323	ALDBGALG0000003019	--	Annotated_lncRNA	4882002	4884027	-	ENSGALT00000004909	ENSGALG00000003109	PINK1	Serine/threonine/dual specificity protein kinase, catalytic domain||Tyrosine-protein kinase, catalytic domain||Serine-threonine/tyrosine-protein kinase catalytic domain||Protein kinase domain||Protein kinase-like domain	4897971	4906221	+	13943	upstream
chr21	ALDBGALT0000004323	ALDBGALG0000003019	--	Annotated_lncRNA	4882002	4884027	-	ENSGALT00000043534	ENSGALG00000026524	RNF186	Zinc finger, C3HC4 RING-type||Zinc finger, RING-type	4822545	4823109	-	58892	upstream
chr21	ALDBGALT0000004323	ALDBGALG0000003019	--	Annotated_lncRNA	4882002	4884027	-	ENSGALT00000039633	ENSGALG00000023708	UBXN10	Ubiquitin-related domain||UBX domain	4846209	4848286	+	33715	downstream
chr21	ALDBGALT0000004323	ALDBGALG0000003019	--	Annotated_lncRNA	4882002	4884027	-	ENSGALT00000044436	ENSGALG00000027021	MUL1	Zinc finger, RING-type||Mitochondrial ubiquitin ligase activator of NFKB 1	4885335	4889550	-	1307	downstream
chr21	ALDBGALT0000004323	ALDBGALG0000003019	--	Annotated_lncRNA	4882002	4884027	-	ENSGALT00000002085	ENSGALG00000001366	CASP9	Peptidase C14, caspase domain||Peptidase C14, ICE, catalytic subunit p20||Caspase, interleukin-1 beta convertase-type||Death-like domain||Peptidase C14, caspase non-catalytic subunit p10||Peptidase C14A, caspase precursor p45, core||CARD domain	4918316	4924583	+	34288	upstream
chr21	ALDBGALT0000004323	ALDBGALG0000003019	--	Annotated_lncRNA	4882002	4884027	-	ENSGALT00000039619	ENSGALG00000010235	DDX19B	Helicase, C-terminal||RNA helicase, DEAD-box type, Q motif||DEAD/DEAH box helicase domain||P-loop containing nucleoside triphosphate hydrolase||Helicase superfamily 1/2, ATP-binding domain	4849821	4857034	-	24967	upstream
chr21	ALDBGALT0000004323	ALDBGALG0000003019	--	Annotated_lncRNA	4882002	4884027	-	ENSGALT00000022189	ENSGALG00000013642	KAZN	-	4965242	4973503	-	81214	downstream
chr21	ALDBGALT0000004323	ALDBGALG0000003019	--	Annotated_lncRNA	4882002	4884027	-	ENSGALT00000022237	ENSGALG00000013677	DNAJC16	DnaJ domain||Thioredoxin-like fold||Thioredoxin domain	4909535	4918231	-	25507	downstream
chr21	ALDBGALT0000004323	ALDBGALG0000003019	--	Annotated_lncRNA	4882002	4884027	-	ENSGALT00000039500	ENSGALG00000017714	FHAD1	Prefoldin	4931027	4938907	-	46999	downstream
chr21	ALDBGALT0000004323	ALDBGALG0000003019	--	Annotated_lncRNA	4882002	4884027	-	ENSGALT00000022190	ENSGALG00000013643	TMEM51	-	4949174	4951265	-	65146	downstream
chr21	ALDBGALT0000004323	ALDBGALG0000003019	--	Annotated_lncRNA	4882002	4884027	-	ENSGALT00000016646	ENSGALG00000010242	--	--	4871936	4875357	+	6644	downstream
chr21	ALDBGALT0000004323	ALDBGALG0000003019	--	Annotated_lncRNA	4882002	4884027	-	ENSGALT00000022238	ENSGALG00000013678	AGMAT	Agmatinase-related||Ureohydrolase	4906433	4908768	+	22405	upstream
chr21	ALDBGALT0000004323	ALDBGALG0000003019	--	Annotated_lncRNA	4882002	4884027	-	ENSGALT00000022275	ENSGALG00000013698	EFHD2	EF-hand domain	4927440	4930207	-	43412	downstream
chr21	ALDBGALT0000004323	ALDBGALG0000003019	--	Annotated_lncRNA	4882002	4884027	-	ENSGALT00000006487	ENSGALG00000004081	TMCO4	Alpha/Beta hydrolase fold||Protein of unknown function DUF726	4782285	4816762	-	65239	upstream
chr21	ALDBGALT0000004320	ALDBGALG0000003016	--	Annotated_lncRNA	3823925	3825022	-	ENSGALT00000004554	ENSGALG00000002888	CASZ1	Zinc finger, C2H2||Zinc finger, C2H2-like	3826146	3869802	-	1123	downstream
chr21	ALDBGALT0000004320	ALDBGALG0000003016	--	Annotated_lncRNA	3823925	3825022	-	ENSGALT00000004455	ENSGALG00000002820	DFFA	CIDE-N domain||DNA fragmentation factor 45kDa C-terminal domain||DNA fragmentation factor 45kDa, middle domain	3736892	3739903	-	84021	upstream
chr21	ALDBGALT0000004320	ALDBGALG0000003016	--	Annotated_lncRNA	3823925	3825022	-	ENSGALT00000041394	ENSGALG00000024481	APITD1	Histone core||Histone-fold	3730260	3733060	+	90864	downstream
chr21	ALDBGALT0000004320	ALDBGALG0000003016	--	Annotated_lncRNA	3823925	3825022	-	ENSGALT00000004426	ENSGALG00000002797	PGD	6-phosphogluconate dehydrogenase, C-terminal-like||6-phosphogluconate dehydrogenase, NADP-binding||6-phosphogluconate dehydrogenase, C-terminal||6-phosphogluconate dehydrogenase, decarboxylating	3719439	3729173	+	94751	downstream
chr21	ALDBGALT0000004320	ALDBGALG0000003016	--	Annotated_lncRNA	3823925	3825022	-	ENSGALT00000004476	ENSGALG00000002836	PEX14	Peroxisome membrane anchor protein Pex14p, N-terminal	3739805	3811271	+	12653	downstream
chr21	ALDBGALT0000004321	ALDBGALG0000003017	--	Annotated_lncRNA	4241293	4244843	-	ENSGALT00000005311	ENSGALG00000003358	UBIAD1	UbiA prenyltransferase family	4195215	4200725	+	40567	downstream
chr21	ALDBGALT0000004321	ALDBGALG0000003017	--	Annotated_lncRNA	4241293	4244843	-	ENSGALT00000030487	ENSGALG00000023768	EphA2	Tyrosine-protein kinase, catalytic domain||Sterile alpha motif domain||Ephrin receptor type-A /type-B||LPXTG cell wall anchor domain||Insulin-like growth factor binding protein, N-terminal||Sushi/SCR/CCP domain||Sterile alpha motif/pointed domain||Serine-threonine/tyrosine-protein kinase catalytic domain||Sterile alpha motif, type 2||Fibronectin type III||Protein kinase-like domain||Ephrin recept…	4318355	4326236	-	73511	downstream
chr21	ALDBGALT0000004321	ALDBGALG0000003017	--	Annotated_lncRNA	4241293	4244843	-	ENSGALT00000005447	ENSGALG00000003439	PLEKHM2	RUN||Pleckstrin homology domain	4202008	4221119	+	20173	downstream
chr21	ALDBGALT0000004321	ALDBGALG0000003017	--	Annotated_lncRNA	4241293	4244843	-	ENSGALT00000005893	ENSGALG00000003713	-	Chloride channel, voltage gated||Chloride channel ClC-K||CBS domain||Chloride channel, core	4312361	4316769	+	67517	upstream
chr21	ALDBGALT0000004321	ALDBGALG0000003017	--	Annotated_lncRNA	4241293	4244843	-	ENSGALT00000005760	ENSGALG00000003636	FBLIM1	Zinc finger, LIM-type	4229458	4231641	+	9651	downstream
chr21	ALDBGALT0000004321	ALDBGALG0000003017	--	Annotated_lncRNA	4241293	4244843	-	ENSGALT00000035033	ENSGALG00000003179	ANGPTL7	Fibrinogen, alpha/beta/gamma chain, C-terminal globular domain	4169330	4174234	+	67058	downstream
chr21	ALDBGALT0000004321	ALDBGALG0000003017	--	Annotated_lncRNA	4241293	4244843	-	ENSGALT00000039829	ENSGALG00000023779	TMEM82	-	4223961	4228341	+	12951	downstream
chr21	ALDBGALT0000004321	ALDBGALG0000003017	--	Annotated_lncRNA	4241293	4244843	-	ENSGALT00000035030	ENSGALG00000021615	--	--	4308376	4309387	+	63532	upstream
chr21	ALDBGALT0000004321	ALDBGALG0000003017	--	Annotated_lncRNA	4241293	4244843	-	ENSGALT00000039811	ENSGALG00000023772	HSPB7	HSP20-like chaperone||Alpha crystallin/Hsp20 domain	4309857	4311399	-	65013	downstream
chr21	ALDBGALT0000004321	ALDBGALG0000003017	--	Annotated_lncRNA	4241293	4244843	-	ENSGALT00000005804	ENSGALG00000003662	SPEN	Spen paralogue and orthologue SPOC, C-terminal||SPOC like C-terminal domain||Spen paralogue/orthologue C-terminal, metazoa||RNA recognition motif domain	4260524	4301058	+	15680	upstream
chr21	ALDBGALT0000004321	ALDBGALG0000003017	--	Annotated_lncRNA	4241293	4244843	-	ENSGALT00000039813	ENSGALG00000003669	ZBTB17	Zinc finger, C2H2-like||BTB/POZ-like||BTB/POZ||BTB/POZ fold||Zinc finger, C2H2	4302289	4306459	-	57445	downstream
chr21	ALDBGALT0000004321	ALDBGALG0000003017	--	Annotated_lncRNA	4241293	4244843	-	ENSGALT00000005284	ENSGALG00000003339	MTOR	PIK-related kinase, FAT||Armadillo-type fold||Domain of unknown function DUF3385, target of rapamycin protein||Phosphatidylinositol 3-/4-kinase, catalytic domain||Rapamycin-binding domain||PIK-related kinase, FATC||Protein kinase-like domain||PIK-related kinase	4133269	4193503	-	47789	upstream
chr21	ALDBGALT0000004321	ALDBGALG0000003017	--	Annotated_lncRNA	4241293	4244843	-	ENSGALT00000005919	ENSGALG00000003731	FBXO42	Kelch repeat type 1||Kelch repeat type 2||F-box domain	4331104	4371111	-	86260	downstream
chr3	LNC_000774	XLOC_027026	--	Novel_lncRNA	57116302	57144838	+	ENSGALT00000022686	ENSGALG00000014004	EPB41L2	FERM central domain||FERM domain||FERM, N-terminal||Ezrin/radixin/moesin like||SAB domain||FERM, C-terminal PH-like domain||FERM adjacent (FA)||Band 4.1 protein||Band 4.1 domain||Ubiquitin-related domain	56980129	57075289	+	41012	downstream
chr3	LNC_000774	XLOC_027026	--	Novel_lncRNA	57116302	57144838	+	ENSGALT00000003584	ENSGALG00000002282	TMEM200A	Protein of unknown function DUF2371, TMEM200	57238296	57239765	-	93457	downstream
chr3	LNC_000775	XLOC_027097	--	Novel_lncRNA	62997463	63000452	+	ENSGALT00000024059	ENSGALG00000014917	VGLL2	Vestigial/tondu	62989673	62997520	-	-58	antisense
chr3	LNC_000775	XLOC_027097	--	Novel_lncRNA	62997463	63000452	+	ENSGALT00000037359	ENSGALG00000014913	ROS1	Fibronectin type III||Protein kinase-like domain||Protein kinase domain||Tyrosine-protein kinase, catalytic domain||LDLR class B repeat||Serine-threonine/tyrosine-protein kinase catalytic domain||Serine/threonine/dual specificity protein kinase, catalytic domain	62908210	62980553	+	16909	downstream
chr3	LNC_000776	XLOC_027098	--	Novel_lncRNA	63017900	63022726	+	ENSGALT00000024059	ENSGALG00000014917	VGLL2	Vestigial/tondu	62989673	62997520	-	20379	upstream
chr3	LNC_000776	XLOC_027098	--	Novel_lncRNA	63017900	63022726	+	ENSGALT00000024061	ENSGALG00000014918	RFX6	DNA-binding RFX-type winged-helix domain	63117944	63151148	-	95217	downstream
chr3	LNC_000776	XLOC_027098	--	Novel_lncRNA	63017900	63022726	+	ENSGALT00000037359	ENSGALG00000014913	ROS1	Fibronectin type III||Protein kinase-like domain||Protein kinase domain||Tyrosine-protein kinase, catalytic domain||LDLR class B repeat||Serine-threonine/tyrosine-protein kinase catalytic domain||Serine/threonine/dual specificity protein kinase, catalytic domain	62908210	62980553	+	37346	downstream
chr3	LNC_000770	XLOC_026675	--	Novel_lncRNA	42385953	42393363	+	ENSGALT00000018810	ENSGALG00000011537	PDE10A	HD/PDEase domain||GAF domain-like||3'5'-cyclic nucleotide phosphodiesterase||GAF domain||3'5'-cyclic nucleotide phosphodiesterase, catalytic domain	42463951	42626252	+	70587	upstream
chr3	LNC_000772	XLOC_026700	--	Novel_lncRNA	43310938	43326964	+	ENSGALT00000018844	ENSGALG00000011555	QKI	K Homology domain, type 1||K Homology domain	43397390	43529207	-	70425	downstream
chr3	LNC_000773	XLOC_026721	--	Novel_lncRNA	44919621	44923030	+	ENSGALT00000019010	ENSGALG00000011637	TCP1	Chaperone tailless complex polypeptide 1 (TCP-1)||Chaperonin Cpn60/TCP-1||GroEL-like apical domain||Chaperonin Cpn60	44874173	44881975	+	37645	downstream
chr3	LNC_000773	XLOC_026721	--	Novel_lncRNA	44919621	44923030	+	ENSGALT00000019062	ENSGALG00000011661	SOD2	Manganese/iron superoxide dismutase||Manganese/iron superoxide dismutase, C-terminal||Manganese/iron superoxide dismutase, N-terminal	44923214	44929994	+	183	upstream
chr3	LNC_000773	XLOC_026721	--	Novel_lncRNA	44919621	44923030	+	ENSGALT00000018986	ENSGALG00000011621	IGF2R	Cation-independent mannose-6-phosphate receptor||Mannose-6-phosphate receptor binding domain||Fibronectin, type II, collagen-binding||Kringle-like fold	44773338	44826366	-	93254	upstream
chr3	LNC_000773	XLOC_026721	--	Novel_lncRNA	44919621	44923030	+	ENSGALT00000018987	ENSGALG00000011622	MAS1	7TM GPCR, serpentine receptor class x (Srx)||Proto-oncogene Mas||GPCR, rhodopsin-like, 7TM||G protein-coupled receptor, rhodopsin-like	44838983	44839972	-	79648	upstream
chr3	LNC_000773	XLOC_026721	--	Novel_lncRNA	44919621	44923030	+	ENSGALT00000019060	ENSGALG00000011659	ACAT2	Thiolase-like||Thiolase||Thiolase, C-terminal||Thiolase, N-terminal	44881987	44889927	-	29693	upstream
chr3	LNC_000773	XLOC_026721	--	Novel_lncRNA	44919621	44923030	+	ENSGALT00000019061	ENSGALG00000011660	WTAP	-	44899475	44919206	+	414	downstream
chr3	LNC_000773	XLOC_026721	--	Novel_lncRNA	44919621	44923030	+	ENSGALT00000018991	ENSGALG00000011624	PNLDC1	Ribonuclease CAF1||Ribonuclease H-like domain	44860100	44870618	-	49002	upstream
chr3	LNC_000773	XLOC_026721	--	Novel_lncRNA	44919621	44923030	+	ENSGALT00000018992	ENSGALG00000011625	MRPL18	-	44871004	44873533	-	46087	upstream
chr3	LNC_000778	XLOC_027161	--	Novel_lncRNA	66508083	66513037	+	ENSGALT00000024659	ENSGALG00000015276	--	--	66413334	66432788	-	75294	upstream
chr3	LNC_000778	XLOC_027161	--	Novel_lncRNA	66508083	66513037	+	ENSGALT00000024673	ENSGALG00000015286	SESN1	AhpD-like||Sestrin	66547545	66556746	+	34507	upstream
chr3	LNC_000778	XLOC_027161	--	Novel_lncRNA	66508083	66513037	+	ENSGALT00000024666	ENSGALG00000015283	CEP57L1	Cep57 centrosome microtubule-binding domain	66460394	66473222	-	34860	upstream
chr3	LNC_000778	XLOC_027161	--	Novel_lncRNA	66508083	66513037	+	ENSGALT00000024677	ENSGALG00000015289	ARMC2	Armadillo||Armadillo-type fold	66560205	66617959	-	47167	downstream
chr3	LNC_000779	XLOC_027162	--	Novel_lncRNA	66513105	66523299	+	ENSGALT00000024659	ENSGALG00000015276	--	--	66413334	66432788	-	80316	upstream
chr3	LNC_000779	XLOC_027162	--	Novel_lncRNA	66513105	66523299	+	ENSGALT00000024673	ENSGALG00000015286	SESN1	AhpD-like||Sestrin	66547545	66556746	+	24245	upstream
chr3	LNC_000779	XLOC_027162	--	Novel_lncRNA	66513105	66523299	+	ENSGALT00000024666	ENSGALG00000015283	CEP57L1	Cep57 centrosome microtubule-binding domain	66460394	66473222	-	39882	upstream
chr3	LNC_000779	XLOC_027162	--	Novel_lncRNA	66513105	66523299	+	ENSGALT00000024677	ENSGALG00000015289	ARMC2	Armadillo||Armadillo-type fold	66560205	66617959	-	36905	downstream
chr13	ALDBGALT0000002245	ALDBGALG0000001561	--	Annotated_lncRNA	2619322	2623941	-	ENSGALT00000003420	ENSGALG00000002184	RANBP17	Armadillo-type fold	2681554	2828621	-	57612	downstream
chr13	ALDBGALT0000002245	ALDBGALG0000001561	--	Annotated_lncRNA	2619322	2623941	-	ENSGALT00000003436	ENSGALG00000002197	NPM1	Nucleoplasmin core domain	2641231	2651587	-	17289	downstream
chr13	ALDBGALT0000002245	ALDBGALG0000001561	--	Annotated_lncRNA	2619322	2623941	-	ENSGALT00000003427	ENSGALG00000002191	TLX3	Homeodomain-like||Homeobox domain||Homeodomain, metazoa	2673915	2675387	-	49973	downstream
chr13	ALDBGALT0000002245	ALDBGALG0000001561	--	Annotated_lncRNA	2619322	2623941	-	ENSGALT00000034724	ENSGALG00000021494	--	--	2548262	2550130	-	69191	upstream
chr13	ALDBGALT0000002245	ALDBGALG0000001561	--	Annotated_lncRNA	2619322	2623941	-	ENSGALT00000003457	ENSGALG00000002208	--	--	2494529	2529293	+	90028	downstream
chr13	ALDBGALT0000002245	ALDBGALG0000001561	--	Annotated_lncRNA	2619322	2623941	-	ENSGALT00000003449	ENSGALG00000002203	FGF18	Cytokine, IL-1-like||IL-1 family/FGF family||Fibroblast growth factor family	2567435	2611832	-	7489	upstream
chr1	ALDBGALT0000001133	ALDBGALG0000000792	--	Annotated_lncRNA	88793964	88794909	-	ENSGALT00000024844	ENSGALG00000015403	EPHA3	Sterile alpha motif domain||Fibronectin type III||Protein kinase-like domain||Tyrosine-protein kinase, catalytic domain||Serine-threonine/tyrosine-protein kinase catalytic domain||Sterile alpha motif, type 2||Serine/threonine/dual specificity protein kinase, catalytic domain||Sterile alpha motif, type 1||Ephrin receptor ligand binding domain||Ephrin receptor type-A /type-B||Tyrosine-protein kinas…	88543354	88765491	+	28472	downstream
chr1	ALDBGALT0000001133	ALDBGALG0000000792	--	Annotated_lncRNA	88793964	88794909	-	ENSGALT00000043684	ENSGALG00000028416	-	Heat shock protein Hsp33, C-terminal	88859673	88860818	+	64763	upstream
chr1	ALDBGALT0000000260	ALDBGALG0000000187	--	Annotated_lncRNA	71272496	71354131	+	ENSGALT00000044529	ENSGALG00000028840	C1H22ORF40	Cysteine-rich domain, DPF-motif	71452247	71460925	-	98115	downstream
chr1	ALDBGALT0000000260	ALDBGALG0000000187	--	Annotated_lncRNA	71272496	71354131	+	ENSGALT00000037308	ENSGALG00000022985	PPAR	Nuclear hormone receptor, ligand-binding, core||Peroxisome proliferator-activated receptor, alpha||Peroxisome proliferator-activated receptor||Steroid hormone receptor||Zinc finger, nuclear hormone receptor-type||Nuclear hormone receptor, ligand-binding	71411620	71442947	+	57488	upstream
chr1	ALDBGALT0000000266	ALDBGALG0000000188	--	Annotated_lncRNA	71373183	71384083	+	ENSGALT00000044529	ENSGALG00000028840	C1H22ORF40	Cysteine-rich domain, DPF-motif	71452247	71460925	-	68163	downstream
chr1	ALDBGALT0000000266	ALDBGALG0000000188	--	Annotated_lncRNA	71373183	71384083	+	ENSGALT00000015796	ENSGALG00000014551	--	--	71480450	71500372	+	96366	upstream
chr1	ALDBGALT0000000266	ALDBGALG0000000188	--	Annotated_lncRNA	71373183	71384083	+	ENSGALT00000023031	ENSGALG00000014240	PKDREJ	PKD/REJ-like protein||Lipase/lipooxygenase, PLAT/LH2||Polycystin cation channel, PKD1/PKD2||Polycystic kidney disease type 2 protein||PLAT/LH2 domain||Egg jelly receptor, REJ-like	71473108	71512233	-	89024	downstream
chr1	ALDBGALT0000000266	ALDBGALG0000000188	--	Annotated_lncRNA	71373183	71384083	+	ENSGALT00000037308	ENSGALG00000022985	PPAR	Nuclear hormone receptor, ligand-binding, core||Peroxisome proliferator-activated receptor, alpha||Peroxisome proliferator-activated receptor||Steroid hormone receptor||Zinc finger, nuclear hormone receptor-type||Nuclear hormone receptor, ligand-binding	71411620	71442947	+	27536	upstream
chr17	LNC_000488	XLOC_016699	--	Novel_lncRNA	4793660	4794885	+	ENSGALT00000045420	ENSGALG00000027734	NAIF1	-	4820725	4824113	+	25839	upstream
chr17	LNC_000488	XLOC_016699	--	Novel_lncRNA	4793660	4794885	+	ENSGALT00000008172	ENSGALG00000005095	SLC25A25	Mitochondrial carrier protein||Mitochondrial substrate/solute carrier||EF-hand domain||Mitochondrial carrier domain||Graves disease carrier protein	4797150	4819726	-	2264	downstream
chr17	LNC_000488	XLOC_016699	--	Novel_lncRNA	4793660	4794885	+	ENSGALT00000008495	ENSGALG00000005298	ST6GALNAC6	Glycosyl transferase, family 29	4872095	4874530	+	77209	upstream
chr17	LNC_000488	XLOC_016699	--	Novel_lncRNA	4793660	4794885	+	ENSGALT00000008177	ENSGALG00000005099	ogchi	Alpha-1-acid glycoprotein||Apolipoprotein M||Calycin-like||Lipocalin/cytosolic fatty-acid binding domain	4788861	4790491	+	3168	downstream
chr17	LNC_000488	XLOC_016699	--	Novel_lncRNA	4793660	4794885	+	ENSGALT00000008101	ENSGALG00000005051	FPGS	Folylpolyglutamate synthetase||Mur ligase, central||Mur ligase, C-terminal	4892549	4896134	-	97663	downstream
chr17	LNC_000488	XLOC_016699	--	Novel_lncRNA	4793660	4794885	+	ENSGALT00000008118	ENSGALG00000005063	ST6GALNAC4	Glycosyl transferase, family 29	4870177	4871635	+	75291	upstream
chr17	LNC_000488	XLOC_016699	--	Novel_lncRNA	4793660	4794885	+	ENSGALT00000043723	ENSGALG00000025797	-	Laminin G domain||Concanavalin A-like lectin/glucanase domain||Collagen triple helix repeat	4673154	4704793	+	88866	downstream
chr17	LNC_000488	XLOC_016699	--	Novel_lncRNA	4793660	4794885	+	ENSGALT00000008132	ENSGALG00000005074	FAM102A	EEIG1/EHBP1 N-terminal domain	4829664	4860591	+	34778	upstream
chr17	LNC_000488	XLOC_016699	--	Novel_lncRNA	4793660	4794885	+	ENSGALT00000011272	ENSGALG00000006958	-	Collagen triple helix repeat||Fibrillar collagen, C-terminal	4660792	4785977	+	7682	downstream
chr17	LNC_000488	XLOC_016699	--	Novel_lncRNA	4793660	4794885	+	ENSGALT00000008122	ENSGALG00000005066	DPM2	Dolichol phosphate-mannose biosynthesis regulatory	4865441	4867919	+	70555	upstream
chr17	LNC_000488	XLOC_016699	--	Novel_lncRNA	4793660	4794885	+	ENSGALT00000043760	ENSGALG00000029150	AK1	Adenylate kinase, isozyme 1/5||P-loop containing nucleoside triphosphate hydrolase||Adenylate kinase/UMP-CMP kinase	4877410	4880796	+	82524	upstream
chr17	LNC_000488	XLOC_016699	--	Novel_lncRNA	4793660	4794885	+	ENSGALT00000039898	ENSGALG00000005060	ENG	-	4882932	4891674	+	88046	upstream
chr17	LNC_000489	XLOC_016858	--	Novel_lncRNA	9486613	9489129	+	ENSGALT00000001535	ENSGALG00000001037	SCAI	Protein SCAI, metazoan/viridiplantae||Protein SCAI	9528669	9559142	+	39539	upstream
chr17	LNC_000489	XLOC_016858	--	Novel_lncRNA	9486613	9489129	+	ENSGALT00000001607	ENSGALG00000001073	NR6A1	Steroid hormone receptor||Nuclear hormone receptor, ligand-binding, core||Zinc finger, nuclear hormone receptor-type||Nuclear hormone receptor, ligand-binding	9453953	9475017	-	11595	upstream
chr17	LNC_000489	XLOC_016858	--	Novel_lncRNA	9486613	9489129	+	ENSGALT00000001496	ENSGALG00000001014	ARPC5L	Actin-related protein 2/3 complex subunit 5	9581014	9584307	-	91884	downstream
chr17	LNC_000489	XLOC_016858	--	Novel_lncRNA	9486613	9489129	+	ENSGALT00000001514	ENSGALG00000001025	GOLGA1	GRIP||Prefoldin	9563719	9577946	+	74589	upstream
chr17	LNC_000489	XLOC_016858	--	Novel_lncRNA	9486613	9489129	+	ENSGALT00000038698	ENSGALG00000001039	RPL35	Ribosomal protein L29	9525286	9526714	-	36156	downstream
chr17	LNC_000489	XLOC_016858	--	Novel_lncRNA	9486613	9489129	+	ENSGALT00000001657	ENSGALG00000001103	PSMB7	Nucleophile aminohydrolases, N-terminal||Proteasome beta subunit, C-terminal||Peptidase T1A, proteasome beta-subunit||Proteasome, subunit alpha/beta	9374897	9394545	-	92067	upstream
chr17	LNC_000489	XLOC_016858	--	Novel_lncRNA	9486613	9489129	+	ENSGALT00000001639	ENSGALG00000001094	ADGRD2	GPCR, family 2-like||Concanavalin A-like lectin/glucanase domain||C-type lectin fold||Domain of unknown function DUF3497||GPS motif||GPCR, family 2, secretin-like||Pentaxin	9403856	9424535	+	62077	downstream
chr17	LNC_000489	XLOC_016858	--	Novel_lncRNA	9486613	9489129	+	ENSGALT00000001479	ENSGALG00000001002	RABEPK	Kelch repeat type 2||Kelch repeat type 1	9588798	9591015	+	99668	upstream
chr17	LNC_000489	XLOC_016858	--	Novel_lncRNA	9486613	9489129	+	ENSGALT00000001570	ENSGALG00000001048	OLFML2A	Olfactomedin-like	9510605	9520359	+	21475	upstream
chr17	LNC_000489	XLOC_016858	--	Novel_lncRNA	9486613	9489129	+	ENSGALT00000001616	ENSGALG00000001080	NR5A1	Steroid hormone receptor||Steroidogenic factor 1||Nuclear hormone receptor, ligand-binding, core||Nuclear hormone receptor, ligand-binding||Zinc finger, nuclear hormone receptor-type	9429011	9444852	-	41760	upstream
chr17	LNC_000489	XLOC_016858	--	Novel_lncRNA	9486613	9489129	+	ENSGALT00000001495	ENSGALG00000001013	PPP6C	Metallo-dependent phosphatase-like||Calcineurin-like phosphoesterase domain, apaH type||Serine/threonine-specific protein phosphatase/bis(5-nucleosyl)-tetraphosphatase	9584886	9588647	-	95756	downstream
[truncated: 11,757 more rows]
