# Supplementary material for: LncRNAs and their regulatory networks in breast muscle tissue of Chinese Gushi chickens during late postnatal development
Source: BMC Genomics. 2021 Jan 9;22:44. doi: 10.1186/s12864-020-07356-6 (PMC7797159; doi:10.1186/s12864-020-07356-6)
Supplement: Supplementary file 8 — Additional file 8: Table S3. Trans-regulatory interactions between DE-lncRNAs and DE-mRNAs. [file 12864_2020_7356_MOESM8_ESM.xls]

Table S3. Trans-regulatory interaction between DE-lncRNAs and DE-mRNAs.
lncRNA_ID	lncRNA_Gene_ID	lncRNA_Gene_Symbol	Status	mRNA_ID	mRNA_Gene_ID	mRNA_Gene_Symbol	mRNA_Gene_Description	Pearson_correlation	Pvalue
ALDBGALT0000001697	ALDBGALG0000001196	--	Annotated_lncRNA	ENSGALT00000010812	ENSGALG00000006689	ABHD2	Alpha/beta hydrolase fold-1||AB-hydrolase YheT, putative||Alpha/Beta hydrolase fold	0.983963939	8.13E-09
ALDBGALT0000001697	ALDBGALG0000001196	--	Annotated_lncRNA	ENSGALT00000006037	ENSGALG00000003805	PRKG1	cGMP-dependent kinase||Cyclic nucleotide-binding domain||Serine/threonine/dual specificity protein kinase, catalytic domain||Serine-threonine/tyrosine-protein kinase catalytic domain||Tyrosine-protein kinase, catalytic domain||Protein kinase-like domain||AGC-kinase, C-terminal||cAMP/cGMP-dependent protein kinase||cGMP-dependent protein kinase||Protein kinase domain||Cyclic nucleotide-binding-like	0.957372994	1.03E-06
ALDBGALT0000008096	ALDBGALG0000005593	--	Annotated_lncRNA	ENSGALT00000012101	ENSGALG00000007485	TFRC	Protease-associated domain, PA||Transferrin receptor-like, dimerisation domain||Globin-like||Peptidase M28	0.99087495	4.91E-10
ALDBGALT0000003786	ALDBGALG0000002637	--	Annotated_lncRNA	ENSGALT00000039021	ENSGALG00000023517	AGPAT2	1-acyl-sn-glycerol-3-phosphate acyltransferase||Phospholipid/glycerol acyltransferase	0.963312827	4.92E-07
ALDBGALT0000003786	ALDBGALG0000002637	--	Annotated_lncRNA	ENSGALT00000020631	ENSGALG00000012641	-	D-isomer specific 2-hydroxyacid dehydrogenase, NAD-binding domain||D-isomer specific 2-hydroxyacid dehydrogenase, catalytic domain||6-phosphogluconate dehydrogenase, NADP-binding	0.956932548	1.09E-06
ALDBGALT0000003786	ALDBGALG0000002637	--	Annotated_lncRNA	ENSGALT00000030238	ENSGALG00000016780	RFX8	DNA-binding RFX-type winged-helix domain	0.951177493	2.01E-06
ALDBGALT0000003786	ALDBGALG0000002637	--	Annotated_lncRNA	ENSGALT00000019187	ENSGALG00000011747	-	Histone H5||Linker histone H1/H5, domain H15	0.959772022	7.75E-07
ALDBGALT0000003786	ALDBGALG0000002637	--	Annotated_lncRNA	ENSGALT00000016989	ENSGALG00000010433	FAAH	Amidase||Amidase, fungi type||Amidase signature domain	0.956891801	1.09E-06
ALDBGALT0000003470	ALDBGALG0000002431	--	Annotated_lncRNA	ENSGALT00000040574	ENSGALG00000024051	-	Methyl-CpG DNA binding||Tudor domain||SET domain||Pre-SET zinc-binding sub-group||DNA-binding domain||Post-SET domain||Pre-SET domain	0.951228695	2.00E-06
LNC_000612	XLOC_020847	--	Novel_lncRNA	ENSGALT00000019930	ENSGALG00000012206	CGRRF1	Zinc finger, RING-type	0.963610114	4.73E-07
LNC_000612	XLOC_020847	--	Novel_lncRNA	ENSGALT00000003298	ENSGALG00000002111	SEC14L5	CRAL-TRIO domain||GOLD||CRAL/TRIO, N-terminal domain||Cellular retinaldehyde binding/alpha-tocopherol transport||PRELI/MSF1	0.959436276	8.08E-07
ALDBGALT0000008657	ALDBGALG0000005959	--	Annotated_lncRNA	ENSGALT00000028238	ENSGALG00000025824	--	--	0.960102034	7.45E-07
ALDBGALT0000008657	ALDBGALG0000005959	--	Annotated_lncRNA	ENSGALT00000046075	ENSGALG00000028118	MSMP	Beta-microseminoprotein	0.998970428	9.10E-15
ALDBGALT0000008657	ALDBGALG0000005959	--	Annotated_lncRNA	ENSGALT00000016352	ENSGALG00000010057	KIF6	P-loop containing nucleoside triphosphate hydrolase||Kinesin motor domain	0.982512794	1.25E-08
LNC_000212	XLOC_006397	--	Novel_lncRNA	ENSGALT00000042984	ENSGALG00000027290	-	SUN domain||Galactose-binding domain-like	0.979408695	2.82E-08
LNC_000212	XLOC_006397	--	Novel_lncRNA	ENSGALT00000031363	ENSGALG00000008893	SYT4	C2 domain||Synaptotagmin	0.98465697	6.53E-09
LNC_000212	XLOC_006397	--	Novel_lncRNA	ENSGALT00000002921	ENSGALG00000001885	--	--	0.969192183	2.08E-07
LNC_000212	XLOC_006397	--	Novel_lncRNA	ENSGALT00000039628	ENSGALG00000003456	CA12	Alpha carbonic anhydrase	0.984461272	6.95E-09
LNC_000212	XLOC_006397	--	Novel_lncRNA	ENSGALT00000037274	ENSGALG00000017289	C1H12ORF4	Protein of unknown function DUF2362	0.962433834	5.53E-07
LNC_000212	XLOC_006397	--	Novel_lncRNA	ENSGALT00000020453	ENSGALG00000012522	pvalb1	EF-hand domain	0.978363119	3.60E-08
LNC_000212	XLOC_006397	--	Novel_lncRNA	ENSGALT00000022257	ENSGALG00000013688	UROS	Tetrapyrrole biosynthesis, uroporphyrinogen III synthase	0.965632999	3.56E-07
LNC_000212	XLOC_006397	--	Novel_lncRNA	ENSGALT00000035145	ENSGALG00000001418	GUCA1B	EF-hand domain	0.988063802	1.87E-09
LNC_000212	XLOC_006397	--	Novel_lncRNA	ENSGALT00000044534	ENSGALG00000027177	MYH1C	P-loop containing nucleoside triphosphate hydrolase||Myosin head, motor domain||Prefoldin||Myosin, N-terminal, SH3-like||IQ motif, EF-hand binding site||Myosin tail	0.950748633	2.10E-06
LNC_000212	XLOC_006397	--	Novel_lncRNA	ENSGALT00000010426	ENSGALG00000006456	C16ORF45	Domain of unknown function DUF3585	0.951635722	1.92E-06
LNC_000212	XLOC_006397	--	Novel_lncRNA	ENSGALT00000029087	ENSGALG00000018367	COX3	Cytochrome c oxidase subunit III domain	0.960480373	7.10E-07
LNC_000212	XLOC_006397	--	Novel_lncRNA	ENSGALT00000043478	ENSGALG00000029168	TMEM27	-	0.96401153	4.48E-07
LNC_000212	XLOC_006397	--	Novel_lncRNA	ENSGALT00000019912	ENSGALG00000012196	CCDC109B	Coiled-coil domain containing protein 109, C-terminal	0.987034902	2.82E-09
LNC_000212	XLOC_006397	--	Novel_lncRNA	ENSGALT00000010279	ENSGALG00000006360	H2AFY	Histone H2A||Macro domain||Histone core||Core histone macro-H2A||Histone-fold	0.980783762	2.00E-08
LNC_000212	XLOC_006397	--	Novel_lncRNA	ENSGALT00000037619	ENSGALG00000012783	MYBPC1	Immunoglobulin-like domain||Immunoglobulin subtype||Immunoglobulin||Fibronectin type III||Immunoglobulin I-set||Immunoglobulin subtype 2	0.989082076	1.20E-09
LNC_000212	XLOC_006397	--	Novel_lncRNA	ENSGALT00000042651	ENSGALG00000029067	--	--	0.958053637	9.53E-07
LNC_000212	XLOC_006397	--	Novel_lncRNA	ENSGALT00000037470	ENSGALG00000012258	GOLGA4	GRIP	0.958373099	9.18E-07
LNC_000212	XLOC_006397	--	Novel_lncRNA	ENSGALT00000000796	ENSGALG00000018838	--	--	0.988124033	1.82E-09
LNC_000212	XLOC_006397	--	Novel_lncRNA	ENSGALT00000046051	ENSGALG00000026787	HAND1	Myc-type, basic helix-loop-helix (bHLH) domain	0.980544446	2.12E-08
LNC_000212	XLOC_006397	--	Novel_lncRNA	ENSGALT00000035602	ENSGALG00000022059	-	Retrovirus capsid, C-terminal||GC-rich sequence DNA-binding factor domain	0.988124033	1.82E-09
LNC_000212	XLOC_006397	--	Novel_lncRNA	ENSGALT00000045758	ENSGALG00000028748	-	Avidin/streptavidin||Avidin	0.988148728	1.81E-09
LNC_000212	XLOC_006397	--	Novel_lncRNA	ENSGALT00000016111	ENSGALG00000009906	UBR2	Ribosomal protein L7/L12, C-terminal/adaptor protein ClpS-like||Zinc finger, N-recognin, metazoa||Zinc finger, N-recognin||Adaptor protein ClpS, core	0.973955369	9.03E-08
LNC_000212	XLOC_006397	--	Novel_lncRNA	ENSGALT00000034951	ENSGALG00000003971	TCEB3	F-box domain||Transcription factor IIS, N-terminal||Ribosomal protein L5||Transcription elongation factor, TFIIS/CRSP70, N-terminal, sub-type||RNA polymerase II transcription factor SIII, subunit A||Ribosomal protein L5 domain	0.968206132	2.43E-07
LNC_000212	XLOC_006397	--	Novel_lncRNA	ENSGALT00000038611	ENSGALG00000013934	FAM196A	-	0.958384347	9.17E-07
LNC_000212	XLOC_006397	--	Novel_lncRNA	ENSGALT00000012708	ENSGALG00000007832	PEX13	SH3 domain||Peroxin 13, N-terminal	0.963604183	4.73E-07
LNC_000212	XLOC_006397	--	Novel_lncRNA	ENSGALT00000042852	ENSGALG00000025715	HSPE1	GroES (chaperonin 10)-like||Chaperonin Cpn10	0.988124033	1.82E-09
LNC_000212	XLOC_006397	--	Novel_lncRNA	ENSGALT00000016945	ENSGALG00000010406	TMEM63C	Domain of unknown function DUF221	0.968779377	2.22E-07
LNC_000212	XLOC_006397	--	Novel_lncRNA	ENSGALT00000038721	ENSGALG00000023430	EN2	Helix-turn-helix motif||Homeodomain-like||Homeodomain, metazoa||Homeobox domain||Homeodomain engrailed||Homeobox engrailed, C-terminal	0.97861582	3.40E-08
ALDBGALT0000005082	ALDBGALG0000003561	--	Annotated_lncRNA	ENSGALT00000014267	ENSGALG00000008771	SHOC2	Leucine-rich repeat, typical subtype||Leucine-rich repeat	0.953233522	1.63E-06
ALDBGALT0000005082	ALDBGALG0000003561	--	Annotated_lncRNA	ENSGALT00000039238	ENSGALG00000006975	TBC1D22A	Rab-GTPase-TBC domain	0.951448244	1.96E-06
ALDBGALT0000005082	ALDBGALG0000003561	--	Annotated_lncRNA	ENSGALT00000039962	ENSGALG00000003126	ERBB4	Serine/threonine/dual specificity protein kinase, catalytic domain||Furin-like repeat||Tyrosine protein kinase, EGF/ERB/XmrK receptor||Receptor L-domain||Protein kinase-like domain||Tyrosine-protein kinase, catalytic domain||Serine-threonine/tyrosine-protein kinase catalytic domain||Furin-like cysteine-rich domain||Protein kinase domain||Insulin-like growth factor binding protein, N-terminal	0.954355401	1.45E-06
ALDBGALT0000005082	ALDBGALG0000003561	--	Annotated_lncRNA	ENSGALT00000022788	ENSGALG00000014074	CPEB4	RNA recognition motif domain	0.984727646	6.38E-09
ALDBGALT0000005082	ALDBGALG0000003561	--	Annotated_lncRNA	ENSGALT00000023851	ENSGALG00000014784	MAST4	Serine/threonine/dual specificity protein kinase, catalytic domain||Microtubule-associated serine/threonine-protein kinase, pre-PK domain||PDZ domain||Protein kinase-like domain||Tyrosine-protein kinase, catalytic domain||Serine-threonine/tyrosine-protein kinase catalytic domain||Microtubule-associated serine/threonine-protein kinase, domain||Protein kinase domain	0.955125441	1.33E-06
ALDBGALT0000005082	ALDBGALG0000003561	--	Annotated_lncRNA	ENSGALT00000005001	ENSGALG00000003161	cVg1	Transforming growth factor-beta, C-terminal||Cystine-knot cytokine||Transforming growth factor-beta, N-terminal	0.95819281	9.38E-07
ALDBGALT0000005082	ALDBGALG0000003561	--	Annotated_lncRNA	ENSGALT00000042838	ENSGALG00000015386	RNF170	Protein of unknown function DUF1232||Zinc finger, C3HC4 RING-type||Zinc finger, RING-type	0.96270668	5.34E-07
ALDBGALT0000005082	ALDBGALG0000003561	--	Annotated_lncRNA	ENSGALT00000002256	ENSGALG00000001487	RRAGC	P-loop containing nucleoside triphosphate hydrolase||Gtr1/RagA G protein||Small GTPase superfamily, ARF/SAR type||Signal recognition particle receptor, beta subunit	0.965301759	3.74E-07
ALDBGALT0000005082	ALDBGALG0000003561	--	Annotated_lncRNA	ENSGALT00000017087	ENSGALG00000010493	INPP5A	Inositol polyphosphate-related phosphatase||Endonuclease/exonuclease/phosphatase	0.963287348	4.94E-07
ALDBGALT0000005082	ALDBGALG0000003561	--	Annotated_lncRNA	ENSGALT00000025866	ENSGALG00000016053	DYRK1A	Serine-threonine/tyrosine-protein kinase catalytic domain||Tyrosine-protein kinase, catalytic domain||Protein kinase-like domain||Protein kinase domain||Serine/threonine/dual specificity protein kinase, catalytic domain	0.979740867	2.60E-08
ALDBGALT0000005082	ALDBGALG0000003561	--	Annotated_lncRNA	ENSGALT00000016302	ENSGALG00000010035	NR3C2	Nuclear hormone receptor, ligand-binding||Zinc finger, nuclear hormone receptor-type||Nuclear hormone receptor, ligand-binding, core	0.953063561	1.66E-06
ALDBGALT0000005082	ALDBGALG0000003561	--	Annotated_lncRNA	ENSGALT00000024980	ENSGALG00000015490	FBXL4	F-box domain||Leucine-rich repeat, cysteine-containing subtype	0.968902929	2.17E-07
ALDBGALT0000005082	ALDBGALG0000003561	--	Annotated_lncRNA	ENSGALT00000021211	ENSGALG00000012993	RAD52	Rad52/22 double-strand break repair protein||DNA recombination/repair protein Rad52	0.964051461	4.45E-07
ALDBGALT0000005082	ALDBGALG0000003561	--	Annotated_lncRNA	ENSGALT00000013365	ENSGALG00000008208	CASC4	-	0.970897205	1.57E-07
ALDBGALT0000005082	ALDBGALG0000003561	--	Annotated_lncRNA	ENSGALT00000005000	ENSGALG00000003160	CERS1	TRAM/LAG1/CLN8 homology domain||Longevity assurance, LAG1/LAC1	0.989707686	8.94E-10
ALDBGALT0000005082	ALDBGALG0000003561	--	Annotated_lncRNA	ENSGALT00000001236	ENSGALG00000000843	DOT1L	Histone methylation DOT1||Histone H3-K79 methyltransferase, metazoa||S-adenosyl-L-methionine-dependent methyltransferase	0.953114056	1.65E-06
ALDBGALT0000005082	ALDBGALG0000003561	--	Annotated_lncRNA	ENSGALT00000033197	ENSGALG00000007820	BTRC	F-box domain||WD40 repeat||WD40-repeat-containing domain||D domain of beta-TrCP||G-protein beta WD-40 repeat	0.958938397	8.58E-07
LNC_000218	XLOC_006557	--	Novel_lncRNA	ENSGALT00000043506	ENSGALG00000025930	PHC2	Sterile alpha motif domain||Zinc finger, FCS-type||Sterile alpha motif, type 2||Sterile alpha motif/pointed domain||Sterile alpha motif, type 1	0.979871338	2.52E-08
LNC_000218	XLOC_006557	--	Novel_lncRNA	ENSGALT00000027516	ENSGALG00000017031	-	Ion transport domain||Tensin phosphatase, lipid phosphatase domain||C2 domain||Dual specificity phosphatase, catalytic domain||Tensin phosphatase, C2 domain||Protein-tyrosine/Dual specificity phosphatase||Protein-tyrosine phosphatase-like||Protein-tyrosine phosphatase, receptor/non-receptor type||Protein-tyrosine phosphatase, catalytic	0.973648198	9.57E-08
LNC_000218	XLOC_006557	--	Novel_lncRNA	ENSGALT00000039622	ENSGALG00000023703	GIT1	Ankyrin repeat||G protein-coupled receptor kinase-interacting protein 1 C term||Spa2 homology (SHD) of GIT||Ankyrin repeat-containing domain	0.955495978	1.28E-06
LNC_000218	XLOC_006557	--	Novel_lncRNA	ENSGALT00000024806	ENSGALG00000015375	PLCXD2	PLC-like phosphodiesterase, TIM beta/alpha-barrel domain	0.960170398	7.38E-07
LNC_000218	XLOC_006557	--	Novel_lncRNA	ENSGALT00000016932	ENSGALG00000010397	GRID2	Ionotropic glutamate receptor, metazoa||Ionotropic glutamate receptor||Extracellular ligand-binding receptor||Ionotropic glutamate receptor, L-glutamate and glycine-binding domain||Periplasmic binding protein-like I	0.988432611	1.60E-09
LNC_000218	XLOC_006557	--	Novel_lncRNA	ENSGALT00000001529	ENSGALG00000001032	STUB1	U box domain||Tetratricopeptide TPR1||Tetratricopeptide TPR2||Tetratricopeptide repeat||Tetratricopeptide repeat-containing domain	0.950164806	2.23E-06
LNC_000218	XLOC_006557	--	Novel_lncRNA	ENSGALT00000021744	ENSGALG00000013313	-	K Homology domain||K Homology domain, type 2||K Homology domain, type 1	0.967198705	2.83E-07
LNC_000218	XLOC_006557	--	Novel_lncRNA	ENSGALT00000042789	ENSGALG00000027401	TUSC2	-	0.955750597	1.24E-06
LNC_000218	XLOC_006557	--	Novel_lncRNA	ENSGALT00000024713	ENSGALG00000015310	SOBP	-	0.952886104	1.69E-06
LNC_000218	XLOC_006557	--	Novel_lncRNA	ENSGALT00000005447	ENSGALG00000003439	PLEKHM2	RUN||Pleckstrin homology domain	0.962359754	5.59E-07
LNC_000218	XLOC_006557	--	Novel_lncRNA	ENSGALT00000016249	ENSGALG00000010001	EGLN3	Oxoglutarate/iron-dependent dioxygenase||Prolyl 4-hydroxylase, alpha subunit	0.96987689	1.86E-07
LNC_000218	XLOC_006557	--	Novel_lncRNA	ENSGALT00000033993	ENSGALG00000021121	--	--	0.986215085	3.83E-09
LNC_000218	XLOC_006557	--	Novel_lncRNA	ENSGALT00000009739	ENSGALG00000006046	DNAJC5	DnaJ domain	0.962828442	5.25E-07
LNC_000218	XLOC_006557	--	Novel_lncRNA	ENSGALT00000020957	ENSGALG00000012849	SLC37A3	Major facilitator superfamily domain||Major facilitator superfamily	0.963268071	4.95E-07
LNC_000218	XLOC_006557	--	Novel_lncRNA	ENSGALT00000044470	ENSGALG00000026429	RBMS2	-	0.964842915	3.99E-07
LNC_000218	XLOC_006557	--	Novel_lncRNA	ENSGALT00000008447	ENSGALG00000005261	TK2	P-loop containing nucleoside triphosphate hydrolase||Deoxynucleoside kinase	0.956229615	1.18E-06
LNC_000218	XLOC_006557	--	Novel_lncRNA	ENSGALT00000035893	ENSGALG00000013295	BRD4	Bromodomain	0.958140513	9.43E-07
LNC_000218	XLOC_006557	--	Novel_lncRNA	ENSGALT00000044229	ENSGALG00000025907	ZBTB7A	BTB/POZ-like||BTB/POZ||BTB/POZ fold||Zinc finger, C2H2	0.9533428	1.61E-06
LNC_000218	XLOC_006557	--	Novel_lncRNA	ENSGALT00000016820	ENSGALG00000010333	CNOT6L	Endonuclease/exonuclease/phosphatase||Leucine-rich repeat, typical subtype||Leucine-rich repeat	0.958673146	8.86E-07
LNC_000218	XLOC_006557	--	Novel_lncRNA	ENSGALT00000000535	ENSGALG00000028999	-	Myc-type, basic helix-loop-helix (bHLH) domain	0.950056493	2.25E-06
LNC_000218	XLOC_006557	--	Novel_lncRNA	ENSGALT00000027284	ENSGALG00000016885	STK24	Serine/threonine/dual specificity protein kinase, catalytic domain||Protein kinase-like domain||Protein kinase domain||Tyrosine-protein kinase, catalytic domain||Serine-threonine/tyrosine-protein kinase catalytic domain	0.985985431	4.16E-09
LNC_000218	XLOC_006557	--	Novel_lncRNA	ENSGALT00000001736	ENSGALG00000001156	RNF222	Zinc finger, RING-type	0.993822809	7.01E-11
LNC_000218	XLOC_006557	--	Novel_lncRNA	ENSGALT00000000600	ENSGALG00000000443	-	Galactose-binding domain-like||SUN domain	0.974166084	8.68E-08
LNC_000218	XLOC_006557	--	Novel_lncRNA	ENSGALT00000007316	ENSGALG00000004597	ZBTB37	BTB/POZ||BTB/POZ fold||Zinc finger, C2H2||Zinc finger, C2H2-like||BTB/POZ-like	0.955677116	1.25E-06
LNC_000218	XLOC_006557	--	Novel_lncRNA	ENSGALT00000044927	ENSGALG00000026532	--	--	0.952820017	1.70E-06
LNC_000218	XLOC_006557	--	Novel_lncRNA	ENSGALT00000036378	ENSGALG00000017337	ARFIP2	Arfaptin homology (AH) domain	0.979298999	2.89E-08
LNC_000218	XLOC_006557	--	Novel_lncRNA	ENSGALT00000004002	ENSGALG00000002538	SHF	SH2 domain	0.95713623	1.06E-06
LNC_000218	XLOC_006557	--	Novel_lncRNA	ENSGALT00000045084	ENSGALG00000028906	FEM1B	Ankyrin repeat-containing domain||Ankyrin repeat	0.957372087	1.03E-06
LNC_000218	XLOC_006557	--	Novel_lncRNA	ENSGALT00000004006	ENSGALG00000002540	RGS2	RGS domain	0.980807805	1.99E-08
LNC_000218	XLOC_006557	--	Novel_lncRNA	ENSGALT00000038422	ENSGALG00000010268	PARM1	-	0.986737949	3.16E-09
LNC_000218	XLOC_006557	--	Novel_lncRNA	ENSGALT00000005275	ENSGALG00000003333	GHDC	GH3 auxin-responsive promoter	0.964903389	3.95E-07
LNC_000218	XLOC_006557	--	Novel_lncRNA	ENSGALT00000011813	ENSGALG00000007296	MAFG	Basic-leucine zipper domain||Basic leucine zipper domain, Maf-type||Transcription factor, Skn-1-like, DNA-binding domain	0.958753132	8.77E-07
LNC_000218	XLOC_006557	--	Novel_lncRNA	ENSGALT00000031799	ENSGALG00000019987	LRP11	PKD domain||Low-density lipoprotein (LDL) receptor class A repeat	0.964022997	4.47E-07
LNC_000218	XLOC_006557	--	Novel_lncRNA	ENSGALT00000004608	ENSGALG00000002919	MON1A	Vacuolar fusion protein MON1||Longin-like domain	0.950218069	2.21E-06
LNC_000218	XLOC_006557	--	Novel_lncRNA	ENSGALT00000024014	ENSGALG00000014883	MCM9	AAA+ ATPase domain||Mini-chromosome maintenance, DNA-dependent ATPase||Nucleic acid-binding, OB-fold||P-loop containing nucleoside triphosphate hydrolase||ATPase, dynein-related, AAA domain	0.964855681	3.98E-07
LNC_000218	XLOC_006557	--	Novel_lncRNA	ENSGALT00000044488	ENSGALG00000028248	MAX	Myc-type, basic helix-loop-helix (bHLH) domain	0.960558944	7.03E-07
LNC_000218	XLOC_006557	--	Novel_lncRNA	ENSGALT00000036155	ENSGALG00000011937	NFE2L1	Transcription factor, Skn-1-like, DNA-binding domain||Basic-leucine zipper domain	0.954015194	1.50E-06
LNC_000218	XLOC_006557	--	Novel_lncRNA	ENSGALT00000004807	ENSGALG00000003038	-	Zinc finger, C2H2||Basic-leucine zipper domain||Transcription factor cyclic AMP-dependent, CRE-BP1-type||Zinc finger, C2H2-like	0.966417236	3.18E-07
LNC_000218	XLOC_006557	--	Novel_lncRNA	ENSGALT00000006491	ENSGALG00000004082	TAOK1	Serine/threonine/dual specificity protein kinase, catalytic domain||Homeodomain-like||Tyrosine-protein kinase, catalytic domain||Serine-threonine/tyrosine-protein kinase catalytic domain||Protein kinase-like domain||Protein kinase domain	0.960782133	6.84E-07
LNC_000218	XLOC_006557	--	Novel_lncRNA	ENSGALT00000044288	ENSGALG00000029166	UBTD1	Ubiquitin-related domain||Ubiquitin-like	0.963927487	4.53E-07
LNC_000218	XLOC_006557	--	Novel_lncRNA	ENSGALT00000037256	ENSGALG00000027420	POPDC3	Popeye protein||Cyclic nucleotide-binding-like	0.965906998	3.43E-07
LNC_000218	XLOC_006557	--	Novel_lncRNA	ENSGALT00000030112	ENSGALG00000019087	RFXAP	-	0.964751661	4.04E-07
LNC_000218	XLOC_006557	--	Novel_lncRNA	ENSGALT00000013545	ENSGALG00000008321	RNPEPL1	Armadillo-type fold||Peptidase M1, membrane alanine aminopeptidase, N-terminal||Peptidase M1, leukotriene A4 hydrolase, aminopeptidase C-terminal	0.960387359	7.19E-07
LNC_000218	XLOC_006557	--	Novel_lncRNA	ENSGALT00000035579	ENSGALG00000022030	PGAP3	Per1-like	0.959881659	7.65E-07
LNC_000218	XLOC_006557	--	Novel_lncRNA	ENSGALT00000022420	ENSGALG00000013814	IMPA2	Inositol monophosphatase||Inositol monophosphatase, Lithium-sensitive	0.955987012	1.21E-06
LNC_000218	XLOC_006557	--	Novel_lncRNA	ENSGALT00000045024	ENSGALG00000027432	--	--	0.993822809	7.01E-11
LNC_000218	XLOC_006557	--	Novel_lncRNA	ENSGALT00000027144	ENSGALG00000016813	CHAMP1	Zinc finger, C2H2-like||Zinc finger, C2H2	0.971152048	1.50E-07
LNC_000218	XLOC_006557	--	Novel_lncRNA	ENSGALT00000000243	ENSGALG00000000186	MTCH1	Mitochondrial substrate/solute carrier||Mitochondrial carrier domain	0.976054505	5.96E-08
LNC_000218	XLOC_006557	--	Novel_lncRNA	ENSGALT00000033324	ENSGALG00000020793	UBE2E3	Ubiquitin-conjugating enzyme/RWD-like||Ubiquitin-conjugating enzyme E2	0.959609105	7.91E-07
LNC_000218	XLOC_006557	--	Novel_lncRNA	ENSGALT00000005919	ENSGALG00000003731	FBXO42	Kelch repeat type 1||Kelch repeat type 2||F-box domain	0.972773913	1.13E-07
LNC_000218	XLOC_006557	--	Novel_lncRNA	ENSGALT00000025719	ENSGALG00000015960	RPIA	Ribose 5-phosphate isomerase, type A	0.985271156	5.33E-09
LNC_000218	XLOC_006557	--	Novel_lncRNA	ENSGALT00000040958	ENSGALG00000024259	B4GAL-T7	Beta-1,4-galactosyltransferase||Nucleotide-diphospho-sugar transferases||Galactosyltransferase, C-terminal	0.96619198	3.29E-07
LNC_000218	XLOC_006557	--	Novel_lncRNA	ENSGALT00000044650	ENSGALG00000029157	MBNL3	Zinc finger, CCCH-type	0.952283154	1.80E-06
LNC_000218	XLOC_006557	--	Novel_lncRNA	ENSGALT00000019681	ENSGALG00000012049	ZNF148	Zinc finger, C2H2||Zinc finger, C2H2-like	0.97157792	1.39E-07
LNC_000218	XLOC_006557	--	Novel_lncRNA	ENSGALT00000003495	ENSGALG00000002232	RERE	ELM2 domain||Homeodomain-like||Zinc finger, GATA-type||Bromo adjacent homology (BAH) domain||Atrophin-like||SANT/Myb domain	0.961235594	6.46E-07
LNC_000218	XLOC_006557	--	Novel_lncRNA	ENSGALT00000025085	ENSGALG00000015558	CPA6	Peptidase M14, carboxypeptidase A||Proteinase inhibitor, propeptide||Proteinase inhibitor, carboxypeptidase propeptide	0.980659835	2.06E-08
LNC_000218	XLOC_006557	--	Novel_lncRNA	ENSGALT00000043879	ENSGALG00000027609	RAB40C	Small GTPase superfamily, Rab type||Ran GTPase||SOCS protein, C-terminal||Small GTPase superfamily, Ras type||Small GTP-binding protein domain||Mitochondrial Rho-like||Small GTPase superfamily, ARF/SAR type||Small GTPase superfamily, Rho type||P-loop containing nucleoside triphosphate hydrolase||Small GTPase superfamily	0.98605604	4.06E-09
LNC_000218	XLOC_006557	--	Novel_lncRNA	ENSGALT00000021357	ENSGALG00000013079	ABCA13	ABC transporter-like||AAA+ ATPase domain||P-loop containing nucleoside triphosphate hydrolase	0.986113229	3.97E-09
LNC_000218	XLOC_006557	--	Novel_lncRNA	ENSGALT00000014037	ENSGALG00000008615	LTK	Concanavalin A-like lectin/glucanase domain||Protein kinase domain||MAM domain||Serine/threonine/dual specificity protein kinase, catalytic domain||Low-density lipoprotein (LDL) receptor class A repeat||Serine-threonine/tyrosine-protein kinase catalytic domain||Tyrosine-protein kinase, catalytic domain||Protein kinase-like domain	0.984416219	7.05E-09
LNC_000218	XLOC_006557	--	Novel_lncRNA	ENSGALT00000040505	ENSGALG00000000525	MAP3K3	Serine/threonine/dual specificity protein kinase, catalytic domain||Phox/Bem1p||Serine-threonine/tyrosine-protein kinase catalytic domain||Tyrosine-protein kinase, catalytic domain||Protein kinase domain||Protein kinase-like domain	0.955141837	1.33E-06
LNC_000218	XLOC_006557	--	Novel_lncRNA	ENSGALT00000045998	ENSGALG00000026979	GLTSCR1	-	0.962043624	5.82E-07
LNC_000218	XLOC_006557	--	Novel_lncRNA	ENSGALT00000002931	ENSGALG00000001895	PANK3	Type II pantothenate kinase	0.958746887	8.78E-07
LNC_000218	XLOC_006557	--	Novel_lncRNA	ENSGALT00000037547	ENSGALG00000012958	ZSCAN2	Zinc finger, C2H2||Zinc finger, C2H2-like	0.970713811	1.62E-07
LNC_000218	XLOC_006557	--	Novel_lncRNA	ENSGALT00000045187	ENSGALG00000027603	ZHX3	Zinc finger, C2H2-like||Homeobox domain||Homeodomain-like	0.950414895	2.17E-06
LNC_000218	XLOC_006557	--	Novel_lncRNA	ENSGALT00000045911	ENSGALG00000026985	CABP4	EF-hand domain	0.993822809	7.01E-11
LNC_000218	XLOC_006557	--	Novel_lncRNA	ENSGALT00000020213	ENSGALG00000012380	SPOPL	BTB/POZ-like||TRAF-like||MATH||BTB/POZ fold||BTB/POZ	0.976090607	5.91E-08
LNC_000218	XLOC_006557	--	Novel_lncRNA	ENSGALT00000045561	ENSGALG00000027768	CTDSP1	HAD-like domain||Dullard phosphatase domain, eukaryotic||NLI interacting factor	0.971679366	1.37E-07
LNC_000218	XLOC_006557	--	Novel_lncRNA	ENSGALT00000000312	ENSGALG00000000233	SP2	Zinc finger, C2H2-like||Zinc finger, C2H2	0.961672124	6.11E-07
LNC_000218	XLOC_006557	--	Novel_lncRNA	ENSGALT00000023521	ENSGALG00000014589	-	Zinc finger, AN1-type||Zinc finger, A20-type	0.965043257	3.88E-07
LNC_000218	XLOC_006557	--	Novel_lncRNA	ENSGALT00000025802	ENSGALG00000016016	OSR2	Zinc finger, C2H2||Zinc finger, C2H2-like	0.965056834	3.87E-07
LNC_000218	XLOC_006557	--	Novel_lncRNA	ENSGALT00000018072	ENSGALG00000011093	AK7	P-loop containing nucleoside triphosphate hydrolase||ATPase, AAA-type, core||Dpy-30 motif	0.990220863	6.93E-10
LNC_000218	XLOC_006557	--	Novel_lncRNA	ENSGALT00000045495	ENSGALG00000026800	PATL1	Topoisomerase II-associated protein PAT1	0.962166758	5.73E-07
LNC_000218	XLOC_006557	--	Novel_lncRNA	ENSGALT00000018681	ENSGALG00000011457	CCNI	Cyclin, N-terminal||Cyclin-like	0.984188793	7.58E-09
LNC_000218	XLOC_006557	--	Novel_lncRNA	ENSGALT00000040402	ENSGALG00000001201	GFOD2	Oxidoreductase, C-terminal	0.956140163	1.19E-06
LNC_000218	XLOC_006557	--	Novel_lncRNA	ENSGALT00000013748	ENSGALG00000008438	SLC35C1	EamA domain||UAA transporter||Triose-phosphate transporter domain	0.959216759	8.30E-07
LNC_000218	XLOC_006557	--	Novel_lncRNA	ENSGALT00000012457	ENSGALG00000007685	BCL9L	B-cell lymphoma 9, beta-catenin binding domain	0.978916796	3.17E-08
LNC_000218	XLOC_006557	--	Novel_lncRNA	ENSGALT00000001304	ENSGALG00000000889	CSNK2A2	Aminoglycoside phosphotransferase||Serine/threonine/dual specificity protein kinase, catalytic domain||Tyrosine-protein kinase, catalytic domain||Serine-threonine/tyrosine-protein kinase catalytic domain||Protein kinase domain||Protein kinase-like domain	0.972223418	1.24E-07
LNC_000218	XLOC_006557	--	Novel_lncRNA	ENSGALT00000001612	ENSGALG00000001077	TIRAP	Toll-interleukin 1 receptor domain-containing adaptor protein, Tirap||Toll/interleukin-1 receptor homology (TIR) domain	0.950880957	2.07E-06
LNC_000218	XLOC_006557	--	Novel_lncRNA	ENSGALT00000038374	ENSGALG00000008380	DGKZ	Ankyrin repeat||Diacylglycerol kinase, catalytic domain||Diacylglycerol kinase, accessory domain||Protein kinase C-like, phorbol ester/diacylglycerol-binding domain||Ankyrin repeat-containing domain	0.956256271	1.17E-06
LNC_000218	XLOC_006557	--	Novel_lncRNA	ENSGALT00000005925	ENSGALG00000003734	C21H1ORF144	-	0.974134453	8.73E-08
LNC_000218	XLOC_006557	--	Novel_lncRNA	ENSGALT00000040779	ENSGALG00000024135	--	--	0.993822809	7.01E-11
LNC_000218	XLOC_006557	--	Novel_lncRNA	ENSGALT00000010909	ENSGALG00000006750	DET1	De-etiolated protein 1, Det1	0.971440081	1.43E-07
LNC_000218	XLOC_006557	--	Novel_lncRNA	ENSGALT00000001028	ENSGALG00000000725	RFX7	-	0.955055867	1.34E-06
LNC_000218	XLOC_006557	--	Novel_lncRNA	ENSGALT00000008165	ENSGALG00000005092	HDAC11	Histone deacetylase superfamily||Histone deacetylase domain	0.967117597	2.86E-07
LNC_000218	XLOC_006557	--	Novel_lncRNA	ENSGALT00000007868	ENSGALG00000004918	RAB9B	Ran GTPase||Small GTPase superfamily, Rab type||Small GTPase superfamily, Ras type||Mitochondrial Rho-like||Small GTP-binding protein domain||Gtr1/RagA G protein||Small GTPase superfamily, ARF/SAR type||Small GTPase superfamily, Rho type||Elongation factor, GTP-binding domain||P-loop containing nucleoside triphosphate hydrolase||Small GTPase superfamily	0.980729131	2.03E-08
LNC_000218	XLOC_006557	--	Novel_lncRNA	ENSGALT00000021621	ENSGALG00000013243	PRCC	Proline-rich protein PRCC	0.954091036	1.49E-06
LNC_000218	XLOC_006557	--	Novel_lncRNA	ENSGALT00000020228	ENSGALG00000012389	-	Concanavalin A-like lectin/glucanase domain||Laminin G domain	0.990452987	6.15E-10
LNC_000218	XLOC_006557	--	Novel_lncRNA	ENSGALT00000021786	ENSGALG00000013352	SF3B4	RNA recognition motif domain	0.966070036	3.35E-07
LNC_000218	XLOC_006557	--	Novel_lncRNA	ENSGALT00000007637	ENSGALG00000004783	C17H9ORF16	Uncharacterised protein family UPF0184	0.964461543	4.21E-07
LNC_000218	XLOC_006557	--	Novel_lncRNA	ENSGALT00000017882	ENSGALG00000010976	CCDC126	-	0.957762274	9.86E-07
LNC_000218	XLOC_006557	--	Novel_lncRNA	ENSGALT00000007180	ENSGALG00000004508	EYA2	HAD-like domain||EYA domain	0.990530821	5.90E-10
LNC_000218	XLOC_006557	--	Novel_lncRNA	ENSGALT00000033256	ENSGALG00000020754	ATP6V0E2	ATPase, V0 complex, subunit e1/e2||ATPase, V0 complex, subunit e1/e2, metazoa	0.968029668	2.49E-07
LNC_000218	XLOC_006557	--	Novel_lncRNA	ENSGALT00000019404	ENSGALG00000011890	GPR103	G protein-coupled receptor, rhodopsin-like||GPCR, rhodopsin-like, 7TM||Neuropeptide Y receptor family||7TM GPCR, olfactory receptor/chemoreceptor Srsx||Neuropeptide FF receptor family	0.952653009	1.73E-06
LNC_000218	XLOC_006557	--	Novel_lncRNA	ENSGALT00000044434	ENSGALG00000029178	ZNF628	Zinc finger, C2H2||Zinc finger, C2H2-like	0.97694614	4.93E-08
LNC_000218	XLOC_006557	--	Novel_lncRNA	ENSGALT00000043300	ENSGALG00000026443	RNF44	Zinc finger, RING-type||Zinc finger, C3HC4 RING-type	0.955666097	1.25E-06
LNC_000218	XLOC_006557	--	Novel_lncRNA	ENSGALT00000009861	ENSGALG00000006108	FAM122B	-	0.974706404	7.81E-08
LNC_000218	XLOC_006557	--	Novel_lncRNA	ENSGALT00000012837	ENSGALG00000007909	IQCH	IQ motif, EF-hand binding site||P-loop containing nucleoside triphosphate hydrolase	0.992952222	1.35E-10
LNC_000218	XLOC_006557	--	Novel_lncRNA	ENSGALT00000014506	ENSGALG00000008925	TMEM203	Transmembrane Fragile-X-F-associated protein	0.950963505	2.06E-06
LNC_000218	XLOC_006557	--	Novel_lncRNA	ENSGALT00000034909	ENSGALG00000021572	SSH2	Protein-tyrosine phosphatase-like||Protein-tyrosine/Dual specificity phosphatase||DEK, C-terminal||Dual specificity phosphatase, subgroup, catalytic domain||Dual specificity phosphatase, catalytic domain	0.982588864	1.22E-08
LNC_000218	XLOC_006557	--	Novel_lncRNA	ENSGALT00000016973	ENSGALG00000010423	POMT2	Glycosyl transferase, family 39||MIR motif	0.953530887	1.58E-06
LNC_000218	XLOC_006557	--	Novel_lncRNA	ENSGALT00000006564	ENSGALG00000004122	PNRC2	-	0.95021011	2.22E-06
LNC_000218	XLOC_006557	--	Novel_lncRNA	ENSGALT00000041234	ENSGALG00000024378	ZNF414	-	0.960707108	6.91E-07
LNC_000218	XLOC_006557	--	Novel_lncRNA	ENSGALT00000044733	ENSGALG00000027669	--	--	0.993822809	7.01E-11
LNC_000218	XLOC_006557	--	Novel_lncRNA	ENSGALT00000017794	ENSGALG00000010935	PTPRQ	Protein-tyrosine phosphatase, catalytic||Protein-tyrosine phosphatase, receptor/non-receptor type||Protein-tyrosine phosphatase-like||Fibronectin type III||Protein-tyrosine/Dual specificity phosphatase	0.99250067	1.84E-10
LNC_000218	XLOC_006557	--	Novel_lncRNA	ENSGALT00000008227	ENSGALG00000005122	MYO1H	IQ motif, EF-hand binding site||Myosin tail 2||Myosin head, motor domain||P-loop containing nucleoside triphosphate hydrolase	0.979183346	2.97E-08
LNC_000218	XLOC_006557	--	Novel_lncRNA	ENSGALT00000022286	ENSGALG00000013705	SOCS7	SH2 domain	0.968214069	2.42E-07
LNC_000218	XLOC_006557	--	Novel_lncRNA	ENSGALT00000036190	ENSGALG00000022613	-	Immunoglobulin subtype	0.993822809	7.01E-11
LNC_000218	XLOC_006557	--	Novel_lncRNA	ENSGALT00000009828	ENSGALG00000006092	-	G-patch domain	0.955914223	1.22E-06
LNC_000218	XLOC_006557	--	Novel_lncRNA	ENSGALT00000043907	ENSGALG00000015799	ELAVL2	Paraneoplastic encephalomyelitis antigen||RNA recognition motif domain||Splicing factor ELAV/HuD	0.966507302	3.14E-07
LNC_000218	XLOC_006557	--	Novel_lncRNA	ENSGALT00000023333	ENSGALG00000014450	PABPC1	Polyadenylate-binding protein/Hyperplastic disc protein||RNA recognition motif domain, eukaryote||RNA recognition motif domain||Polyadenylate binding protein, human types 1, 2, 3, 4	0.971585991	1.39E-07
LNC_000218	XLOC_006557	--	Novel_lncRNA	ENSGALT00000019926	ENSGALG00000012203	SAMD4A	Sterile alpha motif, type 1||Sterile alpha motif/pointed domain||Sterile alpha motif domain||Sterile alpha motif, type 2	0.959407049	8.11E-07
LNC_000218	XLOC_006557	--	Novel_lncRNA	ENSGALT00000004127	ENSGALG00000002621	SLC25A42	Mitochondrial substrate/solute carrier||Mitochondrial carrier protein||Graves disease carrier protein||Mitochondrial carrier domain	0.972179702	1.25E-07
LNC_000218	XLOC_006557	--	Novel_lncRNA	ENSGALT00000020230	ENSGALG00000012391	-	Laminin G domain||Concanavalin A-like lectin/glucanase domain||Epidermal growth factor-like domain||Neurexin/syndecan/glycophorin C	0.957307832	1.04E-06
LNC_000218	XLOC_006557	--	Novel_lncRNA	ENSGALT00000013240	ENSGALG00000008151	WSB2	WD40 repeat||WD40-repeat-containing domain||SOCS protein, C-terminal||G-protein beta WD-40 repeat	0.962972752	5.15E-07
LNC_000218	XLOC_006557	--	Novel_lncRNA	ENSGALT00000009158	ENSGALG00000005710	CTDSPL	Dullard phosphatase domain, eukaryotic||NLI interacting factor||HAD-like domain	0.957075592	1.07E-06
LNC_000218	XLOC_006557	--	Novel_lncRNA	ENSGALT00000000485	ENSGALG00000016032	FBXO43	F-box domain||Zinc finger, C6HC-type	0.978768093	3.28E-08
LNC_000218	XLOC_006557	--	Novel_lncRNA	ENSGALT00000011069	ENSGALG00000006839	DIAPH1	Armadillo-type fold||Formin, FH3 domain||Formin, GTPase-binding domain||Formin Homology 1	0.954920476	1.36E-06
LNC_000218	XLOC_006557	--	Novel_lncRNA	ENSGALT00000045531	ENSGALG00000028086	SNX33	Phox homologous domain||Sorting nexin 9 subfamily||Sorting nexin protein, WASP-binding domain	0.967383395	2.75E-07
LNC_000218	XLOC_006557	--	Novel_lncRNA	ENSGALT00000015261	ENSGALG00000009368	RGS6	G-protein gamma-like domain||RGS domain||DEP domain	0.951290643	1.99E-06
LNC_000218	XLOC_006557	--	Novel_lncRNA	ENSGALT00000045041	ENSGALG00000027514	SCEL	Zinc finger, LIM-type	0.990336756	6.53E-10
LNC_000218	XLOC_006557	--	Novel_lncRNA	ENSGALT00000004312	ENSGALG00000002734	UHMK1	Protein kinase domain||Protein kinase-like domain||Serine-threonine/tyrosine-protein kinase catalytic domain||Serine/threonine/dual specificity protein kinase, catalytic domain||RNA recognition motif domain	0.953170906	1.64E-06
LNC_000218	XLOC_006557	--	Novel_lncRNA	ENSGALT00000010155	ENSGALG00000006286	USP31	Peptidase C19, ubiquitin carboxyl-terminal hydrolase||Ubiquitin specific protease domain	0.954777586	1.38E-06
LNC_000218	XLOC_006557	--	Novel_lncRNA	ENSGALT00000018495	ENSGALG00000011334	FAM134A	-	0.952445437	1.77E-06
LNC_000218	XLOC_006557	--	Novel_lncRNA	ENSGALT00000037842	ENSGALG00000011022	GnIH	-	0.953809349	1.53E-06
LNC_000218	XLOC_006557	--	Novel_lncRNA	ENSGALT00000016490	ENSGALG00000010142	C4H8ORF40	-	0.956204132	1.18E-06
LNC_000218	XLOC_006557	--	Novel_lncRNA	ENSGALT00000002623	ENSGALG00000001708	MED1	Mediator complex, subunit Med1, metazoa/fungi	0.954700673	1.39E-06
LNC_000218	XLOC_006557	--	Novel_lncRNA	ENSGALT00000037442	ENSGALG00000023025	ZBTB42	Zinc finger, C2H2||BTB/POZ||BTB/POZ fold||BTB/POZ-like||Zinc finger, C2H2-like	0.983205585	1.02E-08
LNC_000218	XLOC_006557	--	Novel_lncRNA	ENSGALT00000037443	ENSGALG00000011620	AKT1	Pleckstrin homology domain||AGC-kinase, C-terminal||Protein kinase domain||Protein kinase, C-terminal||Serine/threonine/dual specificity protein kinase, catalytic domain||Serine-threonine/tyrosine-protein kinase catalytic domain||Tyrosine-protein kinase, catalytic domain||Protein kinase-like domain	0.980876708	1.95E-08
LNC_000218	XLOC_006557	--	Novel_lncRNA	ENSGALT00000032779	ENSGALG00000020528	CZH9ORF80	-	0.982500388	1.26E-08
LNC_000218	XLOC_006557	--	Novel_lncRNA	ENSGALT00000006730	ENSGALG00000004227	FAM20B	Domain of unknown function DUF1193	0.954657898	1.40E-06
LNC_000218	XLOC_006557	--	Novel_lncRNA	ENSGALT00000046102	ENSGALG00000028264	TMEM55A	Transmembrane protein 55A/B	0.976449033	5.48E-08
LNC_000218	XLOC_006557	--	Novel_lncRNA	ENSGALT00000023100	ENSGALG00000014284	GSE1	Genetic suppressor element-like	0.963067465	5.09E-07
LNC_000218	XLOC_006557	--	Novel_lncRNA	ENSGALT00000009318	ENSGALG00000005803	ZNRF3	Zinc finger, RING-type||Zinc finger, C3HC4 RING-type	0.958284664	9.27E-07
LNC_000218	XLOC_006557	--	Novel_lncRNA	ENSGALT00000040362	ENSGALG00000007910	SMO	GPCR, family 2-like||Frizzled domain||Frizzled protein	0.964345043	4.27E-07
LNC_000218	XLOC_006557	--	Novel_lncRNA	ENSGALT00000007999	ENSGALG00000004994	ZNF703	Transcriptional repressor NocA-like||Zinc finger, C2H2	0.952180021	1.82E-06
LNC_000218	XLOC_006557	--	Novel_lncRNA	ENSGALT00000018544	ENSGALG00000011368	ZNF839	Zinc finger, C2H2	0.962581662	5.42E-07
LNC_000218	XLOC_006557	--	Novel_lncRNA	ENSGALT00000027641	ENSGALG00000017106	ATP8A2	P-type ATPase, A domain||HAD-like domain||P-type ATPase, subfamily IV||P-type ATPase||P-type ATPase, cytoplasmic domain N	0.987607924	2.25E-09
LNC_000218	XLOC_006557	--	Novel_lncRNA	ENSGALT00000006741	ENSGALG00000004236	TRAF3IP1	-	0.969498014	1.98E-07
LNC_000218	XLOC_006557	--	Novel_lncRNA	ENSGALT00000026918	ENSGALG00000016682	CRISP1	Cysteine-rich secretory protein, allergen V5/Tpx-1-related||Cysteine-rich secretory protein||CAP domain	0.968447822	2.34E-07
LNC_000218	XLOC_006557	--	Novel_lncRNA	ENSGALT00000016381	ENSGALG00000010078	GLP-1R	GPCR, family 2, secretin-like||GPCR, family 2, extracellular hormone receptor domain||GPCR, family 2, glucagon-like peptide-1/glucagon receptor||GPCR, family 2, glucagon-like peptide-1 receptor||GPCR, family 2-like||GPCR, family 2, gastric inhibitory polypeptide receptor	0.993611925	8.29E-11
LNC_000218	XLOC_006557	--	Novel_lncRNA	ENSGALT00000031399	ENSGALG00000025726	-	Keratin	0.993822809	7.01E-11
LNC_000218	XLOC_006557	--	Novel_lncRNA	ENSGALT00000045176	ENSGALG00000028590	JMJD8	JmjC domain	0.957804332	9.81E-07
LNC_000218	XLOC_006557	--	Novel_lncRNA	ENSGALT00000036606	ENSGALG00000016056	AZIN1	Ornithine/DAP/Arg decarboxylase||Orn/DAP/Arg decarboxylase 2, C-terminal||PLP-binding barrel||Orn/DAP/Arg decarboxylase 2, N-terminal||Alanine racemase/group IV decarboxylase, C-terminal||Ornithine decarboxylase	0.976635227	5.27E-08
LNC_000218	XLOC_006557	--	Novel_lncRNA	ENSGALT00000040985	ENSGALG00000024273	PGPEP1	Peptidase C15, pyroglutamyl peptidase I||Peptidase C15, pyroglutamyl peptidase I-like	0.955323849	1.30E-06
LNC_000218	XLOC_006557	--	Novel_lncRNA	ENSGALT00000003045	ENSGALG00000001964	INPP5E	Inositol polyphosphate-related phosphatase||Endonuclease/exonuclease/phosphatase	0.955435217	1.28E-06
LNC_000218	XLOC_006557	--	Novel_lncRNA	ENSGALT00000002638	ENSGALG00000001720	-	Protein of unknown function DUF3661, vaculolar transmembrane	0.97208883	1.27E-07
LNC_000218	XLOC_006557	--	Novel_lncRNA	ENSGALT00000039658	ENSGALG00000023719	--	--	0.993822809	7.01E-11
LNC_000218	XLOC_006557	--	Novel_lncRNA	ENSGALT00000044469	ENSGALG00000027686	-	ENTH/VHS||RNA polymerase II-binding domain||CID domain	0.961213973	6.48E-07
LNC_000218	XLOC_006557	--	Novel_lncRNA	ENSGALT00000037180	ENSGALG00000012882	KDSR	2,3-dihydro-2,3-dihydroxybenzoate dehydrogenase||Short-chain dehydrogenase/reductase SDR||Polyketide synthase, ketoreductase domain||Glucose/ribitol dehydrogenase	0.953094916	1.65E-06
LNC_000218	XLOC_006557	--	Novel_lncRNA	ENSGALT00000009030	ENSGALG00000005629	RARA	Retinoic acid receptor||Nuclear hormone receptor, ligand-binding||Zinc finger, nuclear hormone receptor-type||Steroid hormone receptor||Nuclear hormone receptor, ligand-binding, core	0.95284803	1.70E-06
LNC_000218	XLOC_006557	--	Novel_lncRNA	ENSGALT00000033218	ENSGALG00000020741	HPS6	Soluble quinoprotein glucose/sorbosone dehydrogenase	0.963798278	4.61E-07
LNC_000218	XLOC_006557	--	Novel_lncRNA	ENSGALT00000008132	ENSGALG00000005074	FAM102A	EEIG1/EHBP1 N-terminal domain	0.975772751	6.31E-08
LNC_000218	XLOC_006557	--	Novel_lncRNA	ENSGALT00000030312	ENSGALG00000019164	-	Transglutaminase, C-terminal||Thaumatin	0.968067301	2.48E-07
LNC_000218	XLOC_006557	--	Novel_lncRNA	ENSGALT00000044399	ENSGALG00000025971	KCNK3	Potassium channel subfamily K member 3||Two pore domain potassium channel domain||Two pore domain potassium channel, TASK family||Two pore domain potassium channel	0.959903466	7.63E-07
LNC_000218	XLOC_006557	--	Novel_lncRNA	ENSGALT00000043372	ENSGALG00000027443	RGS22	RGS domain	0.986216876	3.83E-09
LNC_000218	XLOC_006557	--	Novel_lncRNA	ENSGALT00000025131	ENSGALG00000015574	SLCO5A1	Organic anion transporter polypeptide OATP||Major facilitator superfamily||Kazal domain||Major facilitator superfamily domain	0.950588035	2.13E-06
LNC_000218	XLOC_006557	--	Novel_lncRNA	ENSGALT00000025447	ENSGALG00000015780	PNRC1	-	0.962870611	5.22E-07
LNC_000218	XLOC_006557	--	Novel_lncRNA	ENSGALT00000009928	ENSGALG00000006145	STK35	Serine-threonine/tyrosine-protein kinase catalytic domain||Tyrosine-protein kinase, catalytic domain||Protein kinase-like domain||Protein kinase domain||Serine/threonine/dual specificity protein kinase, catalytic domain	0.990966431	4.67E-10
LNC_000218	XLOC_006557	--	Novel_lncRNA	ENSGALT00000026827	ENSGALG00000016619	ZNF395	Zinc finger, C2H2	0.951120099	2.02E-06
LNC_000218	XLOC_006557	--	Novel_lncRNA	ENSGALT00000043727	ENSGALG00000028283	--	--	0.950323396	2.19E-06
LNC_000218	XLOC_006557	--	Novel_lncRNA	ENSGALT00000000057	ENSGALG00000000043	USF1	-	0.955654926	1.25E-06
LNC_000218	XLOC_006557	--	Novel_lncRNA	ENSGALT00000027628	ENSGALG00000017104	CDK8	Tyrosine-protein kinase, catalytic domain||Serine-threonine/tyrosine-protein kinase catalytic domain||Protein kinase-like domain||Protein kinase domain||Serine/threonine/dual specificity protein kinase, catalytic domain	0.952206386	1.81E-06
LNC_000218	XLOC_006557	--	Novel_lncRNA	ENSGALT00000039049	ENSGALG00000005530	VEZF1	Zinc finger, C2H2||Zinc finger, C2H2-like	0.956209041	1.18E-06
LNC_000218	XLOC_006557	--	Novel_lncRNA	ENSGALT00000024522	ENSGALG00000015198	--	--	0.961351083	6.36E-07
LNC_001220	XLOC_040954	--	Novel_lncRNA	ENSGALT00000040639	ENSGALG00000024075	IL10R1	Fibronectin type III||Interferon alpha/beta receptor, beta chain	0.952463247	1.76E-06
LNC_001220	XLOC_040954	--	Novel_lncRNA	ENSGALT00000045036	ENSGALG00000011241	RFTN1	-	0.959495169	8.02E-07
LNC_001220	XLOC_040954	--	Novel_lncRNA	ENSGALT00000027063	ENSGALG00000016761	LYG2	Glycoside hydrolase, family 23||Lytic transglycosylase-like SLT domain||Lysozyme-like domain	0.982387779	1.30E-08
LNC_001220	XLOC_040954	--	Novel_lncRNA	ENSGALT00000039695	ENSGALG00000007468	HBAA	Globin||Haemoglobin, pi||Haemoglobin, alpha||Globin-like	0.979638418	2.66E-08
LNC_001220	XLOC_040954	--	Novel_lncRNA	ENSGALT00000012775	ENSGALG00000007868	BCO2	Quinonprotein alcohol dehydrogenase-like superfamily||Carotenoid oxygenase	0.977686684	4.20E-08
LNC_001220	XLOC_040954	--	Novel_lncRNA	ENSGALT00000036710	ENSGALG00000019843	GAL4	-	0.999568959	0
LNC_001220	XLOC_040954	--	Novel_lncRNA	ENSGALT00000007670	ENSGALG00000004804	TGM3	Transglutaminase, C-terminal||Transglutaminase, N-terminal||Transglutaminase-like||Immunoglobulin E-set	0.99689589	2.26E-12
LNC_001220	XLOC_040954	--	Novel_lncRNA	ENSGALT00000004979	ENSGALG00000003148	SPAG16	G-protein beta WD-40 repeat||WD40 repeat||WD40-repeat-containing domain	0.975675625	6.44E-08
LNC_001220	XLOC_040954	--	Novel_lncRNA	ENSGALT00000023264	ENSGALG00000014399	--	--	1	0
LNC_001220	XLOC_040954	--	Novel_lncRNA	ENSGALT00000002851	ENSGALG00000001842	PRSS57	Peptidase S1A, nudel||Peptidase S1||Trypsin-like cysteine/serine peptidase domain||Peptidase S1A, chymotrypsin-type	0.988432308	1.60E-09
LNC_001220	XLOC_040954	--	Novel_lncRNA	ENSGALT00000039315	ENSGALG00000028039	AVR2	Avidin/streptavidin||Avidin	1	0
LNC_001220	XLOC_040954	--	Novel_lncRNA	ENSGALT00000005088	ENSGALG00000003212	TSPO2	TspO/MBR-related protein	0.983240359	1.01E-08
LNC_001220	XLOC_040954	--	Novel_lncRNA	ENSGALT00000046002	ENSGALG00000027875	-	Interferon alpha/beta/delta||Four-helical cytokine-like, core	1	0
LNC_001220	XLOC_040954	--	Novel_lncRNA	ENSGALT00000026926	ENSGALG00000016687	7	G protein-coupled receptor, rhodopsin-like||GPCR, rhodopsin-like, 7TM||Protease-activated receptor	0.950979859	2.05E-06
LNC_001220	XLOC_040954	--	Novel_lncRNA	ENSGALT00000018388	ENSGALG00000011267	EFHB	EF-hand domain	0.997049675	1.75E-12
LNC_001220	XLOC_040954	--	Novel_lncRNA	ENSGALT00000022624	ENSGALG00000013956	c-myb	Myb-like domain||SANT/Myb domain||C-myb, C-terminal||Homeodomain-like||Transcription regulator Wos2-domain	0.99992424	0
LNC_001220	XLOC_040954	--	Novel_lncRNA	ENSGALT00000019043	ENSGALG00000011654	ACPP	Histidine phosphatase superfamily, clade-2||Histidine phosphatase superfamily	0.956655116	1.12E-06
LNC_001220	XLOC_040954	--	Novel_lncRNA	ENSGALT00000010763	ENSGALG00000006654	KK34	-	0.952032634	1.84E-06
LNC_001220	XLOC_040954	--	Novel_lncRNA	ENSGALT00000026912	ENSGALG00000016677	-	Interleukin-17 family||Cystine-knot cytokine||Interleukin-17, chordata	1	0
LNC_001220	XLOC_040954	--	Novel_lncRNA	ENSGALT00000015414	ENSGALG00000009468	--	--	0.984115891	7.75E-09
LNC_001220	XLOC_040954	--	Novel_lncRNA	ENSGALT00000031295	ENSGALG00000027175	-	Cathelicidin	1	0
LNC_001220	XLOC_040954	--	Novel_lncRNA	ENSGALT00000022711	ENSGALG00000024272	-	S100/CaBP-9k-type, calcium binding, subdomain||EF-hand domain	0.965841214	3.46E-07
LNC_001220	XLOC_040954	--	Novel_lncRNA	ENSGALT00000036373	ENSGALG00000028273	HBG2	Globin||Haemoglobin, beta||Globin-like||Myoglobin	0.99142076	3.61E-10
LNC_001220	XLOC_040954	--	Novel_lncRNA	ENSGALT00000014994	ENSGALG00000009209	--	--	1	0
LNC_001220	XLOC_040954	--	Novel_lncRNA	ENSGALT00000036713	ENSGALG00000022815	GAL1	Beta defensin type	0.999635075	0
LNC_001220	XLOC_040954	--	Novel_lncRNA	ENSGALT00000014677	ENSGALG00000009019	-	Lipocalin/cytosolic fatty-acid binding domain||Calycin-like||Lipocalin||Prostaglandin D synthase||Alpha-1-microglobulin	1	0
LNC_001220	XLOC_040954	--	Novel_lncRNA	ENSGALT00000045136	ENSGALG00000026861	-	Immunoglobulin-like domain||Immunoglobulin subtype	1	0
LNC_001220	XLOC_040954	--	Novel_lncRNA	ENSGALT00000039059	ENSGALG00000023526	--	--	0.950943879	2.06E-06
LNC_001220	XLOC_040954	--	Novel_lncRNA	ENSGALT00000004813	ENSGALG00000003043	BBS2	Bardet-Biedl syndrome 2 protein||WD40-repeat-containing domain||FG-GAP repeat	0.957264494	1.04E-06
LNC_001220	XLOC_040954	--	Novel_lncRNA	ENSGALT00000018624	ENSGALG00000011415	SPINK2	Kazal domain||Proteinase inhibitor I1, Kazal metazoa	0.998900456	1.27E-14
LNC_001220	XLOC_040954	--	Novel_lncRNA	ENSGALT00000026898	ENSGALG00000016668	GAL6	Beta defensin type	1	0
LNC_001220	XLOC_040954	--	Novel_lncRNA	ENSGALT00000020927	ENSGALG00000012830	IRF-4	SMAD/FHA domain||Interferon regulatory factor-3||Interferon regulatory factor DNA-binding domain	0.957662378	9.98E-07
LNC_001220	XLOC_040954	--	Novel_lncRNA	ENSGALT00000031294	ENSGALG00000019696	CATHL2	Cathelicidin	0.999987757	0
LNC_001220	XLOC_040954	--	Novel_lncRNA	ENSGALT00000043571	ENSGALG00000028579	--	--	1	0
LNC_001220	XLOC_040954	--	Novel_lncRNA	ENSGALT00000010224	ENSGALG00000006323	LECT2	Peptidase M23	0.999922079	0
LNC_001220	XLOC_040954	--	Novel_lncRNA	ENSGALT00000031541	ENSGALG00000022817	GAL7	Beta defensin type	0.999947783	0
LNC_001220	XLOC_040954	--	Novel_lncRNA	ENSGALT00000031540	ENSGALG00000016669	GAL2	Beta defensin type	0.999915502	0
LNC_001220	XLOC_040954	--	Novel_lncRNA	ENSGALT00000014009	ENSGALG00000008603	ip3ka	Inositol polyphosphate kinase	0.95107129	2.03E-06
LNC_001220	XLOC_040954	--	Novel_lncRNA	ENSGALT00000001482	ENSGALG00000001004	-	Haem peroxidase, animal||Haem peroxidase	0.986572131	3.36E-09
LNC_001220	XLOC_040954	--	Novel_lncRNA	ENSGALT00000008364	ENSGALG00000005209	AQP1	Major intrinsic protein||Aquaporin 1||Aquaporin-like	0.98934506	1.06E-09
LNC_001220	XLOC_040954	--	Novel_lncRNA	ENSGALT00000013363	ENSGALG00000008206	TESC	EF-hand domain	0.982885342	1.12E-08
LNC_001220	XLOC_040954	--	Novel_lncRNA	ENSGALT00000001164	ENSGALG00000000803	--	--	1	0
LNC_001220	XLOC_040954	--	Novel_lncRNA	ENSGALT00000030235	ENSGALG00000016785	IL1RL1	Immunoglobulin subtype||Interleukin-1 receptor type I/II||Immunoglobulin-like domain||Immunoglobulin subtype 2||Toll/interleukin-1 receptor homology (TIR) domain||Immunoglobulin	0.953203703	1.63E-06
LNC_001220	XLOC_040954	--	Novel_lncRNA	ENSGALT00000018525	ENSGALG00000011354	CRYBA2	Beta/gamma crystallin||Gamma-crystallin-related	1	0
LNC_001220	XLOC_040954	--	Novel_lncRNA	ENSGALT00000007669	ENSGALG00000021230	EPB42	Immunoglobulin E-set||Transglutaminase-like||Transglutaminase, N-terminal||Transglutaminase, C-terminal	0.98243814	1.28E-08
LNC_001220	XLOC_040954	--	Novel_lncRNA	ENSGALT00000030666	ENSGALG00000019351	--	--	1	0
LNC_001220	XLOC_040954	--	Novel_lncRNA	ENSGALT00000045759	ENSGALG00000027973	CATHL1	Cathelicidin	0.999952466	0
LNC_001220	XLOC_040954	--	Novel_lncRNA	ENSGALT00000012787	ENSGALG00000007874	IL18	Interleukin-1 family||Interleukin-18||Cytokine, IL-1-like	0.976516785	5.41E-08
LNC_001220	XLOC_040954	--	Novel_lncRNA	ENSGALT00000012004	ENSGALG00000007420	-	C-type lectin fold||C-type lectin||Eosinophil major basic protein	0.999914382	0
LNC_001220	XLOC_040954	--	Novel_lncRNA	ENSGALT00000010476	ENSGALG00000006480	TCF1	CTNNB1 binding, N-teminal||High mobility group box domain	0.963231672	4.98E-07
LNC_001220	XLOC_040954	--	Novel_lncRNA	ENSGALT00000045394	ENSGALG00000025948	SLA2	SH2 domain||SH3 domain	0.956037738	1.20E-06
LNC_001220	XLOC_040954	--	Novel_lncRNA	ENSGALT00000044892	ENSGALG00000027138	ETV3L	Ets domain	1	0
LNC_001220	XLOC_040954	--	Novel_lncRNA	ENSGALT00000014607	ENSGALG00000008978	ITGA4	FG-GAP repeat||Integrin alpha-2||Integrin alpha chain||Integrin alpha beta-propellor||Integrin alpha chain, C-terminal cytoplasmic region, conserved site	0.970066541	1.80E-07
LNC_001220	XLOC_040954	--	Novel_lncRNA	ENSGALT00000021966	ENSGALG00000013481	Aiolos	Zinc finger, C2H2-like||Zinc finger, C2H2	0.969451374	1.99E-07
LNC_001220	XLOC_040954	--	Novel_lncRNA	ENSGALT00000027271	ENSGALG00000016881	GPR183	GPCR, rhodopsin-like, 7TM||G protein-coupled receptor, rhodopsin-like	0.976549791	5.37E-08
LNC_001220	XLOC_040954	--	Novel_lncRNA	ENSGALT00000039703	ENSGALG00000007463	HBAD	Globin-like||Haemoglobin, alpha||Haemoglobin, pi||Globin	0.982591456	1.22E-08
LNC_001220	XLOC_040954	--	Novel_lncRNA	ENSGALT00000018840	ENSGALG00000011551	IGJ	-	0.973263458	1.03E-07
LNC_001220	XLOC_040954	--	Novel_lncRNA	ENSGALT00000021364	ENSGALG00000013086	IKZF1	Zinc finger, C2H2||Zinc finger, C2H2-like	0.959132046	8.38E-07
LNC_001220	XLOC_040954	--	Novel_lncRNA	ENSGALT00000043703	ENSGALG00000027175	-	Cathelicidin	1	0
LNC_001220	XLOC_040954	--	Novel_lncRNA	ENSGALT00000041221	ENSGALG00000024370	--	--	1	0
LNC_001220	XLOC_040954	--	Novel_lncRNA	ENSGALT00000016196	ENSGALG00000009963	Worthington	Glycoside hydrolase, family 22, lysozyme||Lytic transglycosylase-like SLT domain||Glycoside hydrolase, family 22||Lysozyme-like domain	0.991870107	2.76E-10
LNC_000225	XLOC_006834	--	Novel_lncRNA	ENSGALT00000023109	ENSGALG00000014291	--	--	0.991910942	2.69E-10
ALDBGALT0000005422	ALDBGALG0000003790	--	Annotated_lncRNA	ENSGALT00000032786	ENSGALG00000015602	CKMT2	ATP:guanido phosphotransferase, catalytic domain||ATP:guanido phosphotransferase, N-terminal	0.963328381	4.91E-07
ALDBGALT0000005423	ALDBGALG0000003791	--	Annotated_lncRNA	ENSGALT00000031518	ENSGALG00000013101	-	Immunoglobulin subtype||Immunoglobulin-like domain||Immunoglobulin subtype 2||Immunoglobulin I-set||Immunoglobulin V-set, subgroup||Immunoglobulin V-set domain	0.963514712	4.79E-07
LNC_001227	XLOC_041146	--	Novel_lncRNA	ENSGALT00000014354	ENSGALG00000008834	-	Uricase	0.96116363	6.52E-07
LNC_001227	XLOC_041146	--	Novel_lncRNA	ENSGALT00000012041	ENSGALG00000007441	MAP6	MAP6/FAM154	0.990981461	4.63E-10
LNC_001227	XLOC_041146	--	Novel_lncRNA	ENSGALT00000037332	ENSGALG00000014405	KCNIP4	EF-hand domain||SPARC/Testican, calcium-binding domain	0.971566676	1.40E-07
LNC_001227	XLOC_041146	--	Novel_lncRNA	ENSGALT00000036245	ENSGALG00000022647	--	--	0.971571026	1.39E-07
LNC_001227	XLOC_041146	--	Novel_lncRNA	ENSGALT00000043121	ENSGALG00000027107	PROCA1	Phospholipase A2||Phospholipase A2 domain	0.964909903	3.95E-07
LNC_001227	XLOC_041146	--	Novel_lncRNA	ENSGALT00000035796	ENSGALG00000022234	--	--	0.968210701	2.42E-07
LNC_001227	XLOC_041146	--	Novel_lncRNA	ENSGALT00000033527	ENSGALG00000007059	IGSF6	Immunoglobulin-like domain||Immunoglobulin V-set, subgroup||Immunoglobulin V-set domain	0.971794722	1.34E-07
LNC_001227	XLOC_041146	--	Novel_lncRNA	ENSGALT00000039133	ENSGALG00000005443	TMIE	-	0.971571026	1.39E-07
LNC_001227	XLOC_041146	--	Novel_lncRNA	ENSGALT00000039391	ENSGALG00000021541	SLC47A1	Multi antimicrobial extrusion protein	0.959687772	7.83E-07
LNC_001227	XLOC_041146	--	Novel_lncRNA	ENSGALT00000034654	ENSGALG00000003014	CHRNA3	Nicotinic acetylcholine receptor||Neurotransmitter-gated ion-channel||Neurotransmitter-gated ion-channel transmembrane domain||Neurotransmitter-gated ion-channel ligand-binding domain	0.971516499	1.41E-07
LNC_001227	XLOC_041146	--	Novel_lncRNA	ENSGALT00000038332	ENSGALG00000015205	TYRP1	Tyrosinase copper-binding domain||Uncharacterised domain, di-copper centre	0.952365741	1.78E-06
LNC_001227	XLOC_041146	--	Novel_lncRNA	ENSGALT00000017878	ENSGALG00000010974	GSC	Homeobox domain||Homeodomain-like	0.969775409	1.89E-07
LNC_001227	XLOC_041146	--	Novel_lncRNA	ENSGALT00000044338	ENSGALG00000028302	-	Cytochrome b-c1 complex subunit 8	0.968419155	2.35E-07
LNC_001227	XLOC_041146	--	Novel_lncRNA	ENSGALT00000043926	ENSGALG00000007713	CD300A	Immunoglobulin V-set domain||Immunoglobulin subtype	0.963569688	4.75E-07
LNC_001227	XLOC_041146	--	Novel_lncRNA	ENSGALT00000045214	ENSGALG00000010961	IGF2BP3	RNA recognition motif domain||K Homology domain||K Homology domain, type 1	0.952697846	1.72E-06
LNC_001227	XLOC_041146	--	Novel_lncRNA	ENSGALT00000040810	ENSGALG00000026319	-	Keratin	0.971571026	1.39E-07
LNC_001227	XLOC_041146	--	Novel_lncRNA	ENSGALT00000026690	ENSGALG00000028704	-	Armadillo-type fold	0.971571026	1.39E-07
LNC_001227	XLOC_041146	--	Novel_lncRNA	ENSGALT00000018458	ENSGALG00000011314	LRRC3B	Leucine-rich repeat||Leucine-rich repeat, typical subtype||Leucine-rich repeat-containing N-terminal	0.966729269	3.04E-07
LNC_001227	XLOC_041146	--	Novel_lncRNA	ENSGALT00000044219	ENSGALG00000028577	--	--	0.971571026	1.39E-07
LNC_001227	XLOC_041146	--	Novel_lncRNA	ENSGALT00000045063	ENSGALG00000028066	-	Keratin	0.971571026	1.39E-07
LNC_001227	XLOC_041146	--	Novel_lncRNA	ENSGALT00000045060	ENSGALG00000005259	VIPR1	GPCR, family 2, vasoactive intestinal peptide receptor||GPCR, family 2, vasoactive intestinal peptide receptor 1||GPCR, family 2-like||GPCR, family 2, extracellular hormone receptor domain||GPCR, family 2, secretin-like||GPCR, family 2, pituitary adenylate cyclase activating polypeptide type 1 receptor	0.971577475	1.39E-07
LNC_001227	XLOC_041146	--	Novel_lncRNA	ENSGALT00000044313	ENSGALG00000026823	GPX2	Glutathione peroxidase||Thioredoxin-like fold	0.969391512	2.01E-07
LNC_001226	XLOC_041105	--	Novel_lncRNA	ENSGALT00000043506	ENSGALG00000025930	PHC2	Sterile alpha motif domain||Zinc finger, FCS-type||Sterile alpha motif, type 2||Sterile alpha motif/pointed domain||Sterile alpha motif, type 1	0.984588367	6.67E-09
LNC_001226	XLOC_041105	--	Novel_lncRNA	ENSGALT00000027516	ENSGALG00000017031	-	Ion transport domain||Tensin phosphatase, lipid phosphatase domain||C2 domain||Dual specificity phosphatase, catalytic domain||Tensin phosphatase, C2 domain||Protein-tyrosine/Dual specificity phosphatase||Protein-tyrosine phosphatase-like||Protein-tyrosine phosphatase, receptor/non-receptor type||Protein-tyrosine phosphatase, catalytic	0.980044083	2.41E-08
LNC_001226	XLOC_041105	--	Novel_lncRNA	ENSGALT00000045446	ENSGALG00000028095	HOXA1	Homeodomain-like||Homeobox domain||Homeodomain, metazoa	0.956487993	1.14E-06
LNC_001226	XLOC_041105	--	Novel_lncRNA	ENSGALT00000039622	ENSGALG00000023703	GIT1	Ankyrin repeat||G protein-coupled receptor kinase-interacting protein 1 C term||Spa2 homology (SHD) of GIT||Ankyrin repeat-containing domain	0.965179474	3.80E-07
LNC_001226	XLOC_041105	--	Novel_lncRNA	ENSGALT00000024806	ENSGALG00000015375	PLCXD2	PLC-like phosphodiesterase, TIM beta/alpha-barrel domain	0.960845833	6.79E-07
LNC_001226	XLOC_041105	--	Novel_lncRNA	ENSGALT00000016932	ENSGALG00000010397	GRID2	Ionotropic glutamate receptor, metazoa||Ionotropic glutamate receptor||Extracellular ligand-binding receptor||Ionotropic glutamate receptor, L-glutamate and glycine-binding domain||Periplasmic binding protein-like I	0.996122909	6.85E-12
LNC_001226	XLOC_041105	--	Novel_lncRNA	ENSGALT00000005891	ENSGALG00000003712	RAPGEF1	Ras guanine-nucleotide exchange factors catalytic domain||Ras guanine nucleotide exchange factor domain||Ras-like guanine nucleotide exchange factor, N-terminal	0.953155434	1.64E-06
LNC_001226	XLOC_041105	--	Novel_lncRNA	ENSGALT00000021744	ENSGALG00000013313	-	K Homology domain||K Homology domain, type 2||K Homology domain, type 1	0.977786186	4.10E-08
LNC_001226	XLOC_041105	--	Novel_lncRNA	ENSGALT00000042789	ENSGALG00000027401	TUSC2	-	0.954342335	1.45E-06
LNC_001226	XLOC_041105	--	Novel_lncRNA	ENSGALT00000045561	ENSGALG00000027768	CTDSP1	HAD-like domain||Dullard phosphatase domain, eukaryotic||NLI interacting factor	0.978606177	3.41E-08
LNC_001226	XLOC_041105	--	Novel_lncRNA	ENSGALT00000005447	ENSGALG00000003439	PLEKHM2	RUN||Pleckstrin homology domain	0.972557473	1.17E-07
LNC_001226	XLOC_041105	--	Novel_lncRNA	ENSGALT00000028076	ENSGALG00000017389	SIX4	Homeobox domain||Homeodomain-like	0.955212159	1.32E-06
LNC_001226	XLOC_041105	--	Novel_lncRNA	ENSGALT00000016249	ENSGALG00000010001	EGLN3	Oxoglutarate/iron-dependent dioxygenase||Prolyl 4-hydroxylase, alpha subunit	0.952936623	1.68E-06
LNC_001226	XLOC_041105	--	Novel_lncRNA	ENSGALT00000033993	ENSGALG00000021121	--	--	0.980604045	2.09E-08
LNC_001226	XLOC_041105	--	Novel_lncRNA	ENSGALT00000009739	ENSGALG00000006046	DNAJC5	DnaJ domain	0.96938945	2.01E-07
LNC_001226	XLOC_041105	--	Novel_lncRNA	ENSGALT00000020957	ENSGALG00000012849	SLC37A3	Major facilitator superfamily domain||Major facilitator superfamily	0.969254149	2.05E-07
LNC_001226	XLOC_041105	--	Novel_lncRNA	ENSGALT00000044470	ENSGALG00000026429	RBMS2	-	0.952411048	1.77E-06
LNC_001226	XLOC_041105	--	Novel_lncRNA	ENSGALT00000008447	ENSGALG00000005261	TK2	P-loop containing nucleoside triphosphate hydrolase||Deoxynucleoside kinase	0.962830413	5.25E-07
LNC_001226	XLOC_041105	--	Novel_lncRNA	ENSGALT00000035893	ENSGALG00000013295	BRD4	Bromodomain	0.967194563	2.83E-07
LNC_001226	XLOC_041105	--	Novel_lncRNA	ENSGALT00000044229	ENSGALG00000025907	ZBTB7A	BTB/POZ-like||BTB/POZ||BTB/POZ fold||Zinc finger, C2H2	0.953265181	1.62E-06
LNC_001226	XLOC_041105	--	Novel_lncRNA	ENSGALT00000000535	ENSGALG00000028999	-	Myc-type, basic helix-loop-helix (bHLH) domain	0.962673655	5.36E-07
LNC_001226	XLOC_041105	--	Novel_lncRNA	ENSGALT00000027284	ENSGALG00000016885	STK24	Serine/threonine/dual specificity protein kinase, catalytic domain||Protein kinase-like domain||Protein kinase domain||Tyrosine-protein kinase, catalytic domain||Serine-threonine/tyrosine-protein kinase catalytic domain	0.988116938	1.83E-09
LNC_001226	XLOC_041105	--	Novel_lncRNA	ENSGALT00000001736	ENSGALG00000001156	RNF222	Zinc finger, RING-type	0.998761955	2.29E-14
LNC_001226	XLOC_041105	--	Novel_lncRNA	ENSGALT00000027364	ENSGALG00000016927	KLF5	Zinc finger, C2H2-like||Zinc finger, C2H2	0.951709819	1.91E-06
LNC_001226	XLOC_041105	--	Novel_lncRNA	ENSGALT00000007316	ENSGALG00000004597	ZBTB37	BTB/POZ||BTB/POZ fold||Zinc finger, C2H2||Zinc finger, C2H2-like||BTB/POZ-like	0.956642018	1.12E-06
LNC_001226	XLOC_041105	--	Novel_lncRNA	ENSGALT00000043823	ENSGALG00000001898	MISP	-	0.95480333	1.38E-06
LNC_001226	XLOC_041105	--	Novel_lncRNA	ENSGALT00000004002	ENSGALG00000002538	SHF	SH2 domain	0.951630701	1.92E-06
LNC_001226	XLOC_041105	--	Novel_lncRNA	ENSGALT00000045084	ENSGALG00000028906	FEM1B	Ankyrin repeat-containing domain||Ankyrin repeat	0.953495743	1.58E-06
LNC_001226	XLOC_041105	--	Novel_lncRNA	ENSGALT00000004006	ENSGALG00000002540	RGS2	RGS domain	0.977918389	3.98E-08
LNC_001226	XLOC_041105	--	Novel_lncRNA	ENSGALT00000038422	ENSGALG00000010268	PARM1	-	0.990370871	6.42E-10
LNC_001226	XLOC_041105	--	Novel_lncRNA	ENSGALT00000001289	ENSGALG00000000875	PHLPP2	Protein phosphatase 2C (PP2C)-like domain||Leucine-rich repeat||Leucine-rich repeat, typical subtype	0.956900871	1.09E-06
LNC_001226	XLOC_041105	--	Novel_lncRNA	ENSGALT00000023003	ENSGALG00000014226	KIAA0930	Protein of unknown function DUF2045	0.951364341	1.97E-06
LNC_001226	XLOC_041105	--	Novel_lncRNA	ENSGALT00000011813	ENSGALG00000007296	MAFG	Basic-leucine zipper domain||Basic leucine zipper domain, Maf-type||Transcription factor, Skn-1-like, DNA-binding domain	0.962190545	5.71E-07
LNC_001226	XLOC_041105	--	Novel_lncRNA	ENSGALT00000044646	ENSGALG00000026941	EVA1A	-	0.952041925	1.84E-06
LNC_001226	XLOC_041105	--	Novel_lncRNA	ENSGALT00000016820	ENSGALG00000010333	CNOT6L	Endonuclease/exonuclease/phosphatase||Leucine-rich repeat, typical subtype||Leucine-rich repeat	0.967266633	2.80E-07
LNC_001226	XLOC_041105	--	Novel_lncRNA	ENSGALT00000004608	ENSGALG00000002919	MON1A	Vacuolar fusion protein MON1||Longin-like domain	0.953096486	1.65E-06
LNC_001226	XLOC_041105	--	Novel_lncRNA	ENSGALT00000024014	ENSGALG00000014883	MCM9	AAA+ ATPase domain||Mini-chromosome maintenance, DNA-dependent ATPase||Nucleic acid-binding, OB-fold||P-loop containing nucleoside triphosphate hydrolase||ATPase, dynein-related, AAA domain	0.969293696	2.04E-07
LNC_001226	XLOC_041105	--	Novel_lncRNA	ENSGALT00000014037	ENSGALG00000008615	LTK	Concanavalin A-like lectin/glucanase domain||Protein kinase domain||MAM domain||Serine/threonine/dual specificity protein kinase, catalytic domain||Low-density lipoprotein (LDL) receptor class A repeat||Serine-threonine/tyrosine-protein kinase catalytic domain||Tyrosine-protein kinase, catalytic domain||Protein kinase-like domain	0.976597395	5.32E-08
LNC_001226	XLOC_041105	--	Novel_lncRNA	ENSGALT00000044488	ENSGALG00000028248	MAX	Myc-type, basic helix-loop-helix (bHLH) domain	0.962410614	5.55E-07
LNC_001226	XLOC_041105	--	Novel_lncRNA	ENSGALT00000002010	ENSGALG00000001318	CSK	Serine/threonine/dual specificity protein kinase, catalytic domain||SH2 domain||SH3 domain||Protein kinase-like domain||Tyrosine-protein kinase, catalytic domain||Serine-threonine/tyrosine-protein kinase catalytic domain||Variant SH3 domain||Protein kinase domain	0.953012446	1.67E-06
LNC_001226	XLOC_041105	--	Novel_lncRNA	ENSGALT00000036155	ENSGALG00000011937	NFE2L1	Transcription factor, Skn-1-like, DNA-binding domain||Basic-leucine zipper domain	0.95648775	1.14E-06
LNC_001226	XLOC_041105	--	Novel_lncRNA	ENSGALT00000004807	ENSGALG00000003038	-	Zinc finger, C2H2||Basic-leucine zipper domain||Transcription factor cyclic AMP-dependent, CRE-BP1-type||Zinc finger, C2H2-like	0.968310161	2.39E-07
LNC_001226	XLOC_041105	--	Novel_lncRNA	ENSGALT00000006491	ENSGALG00000004082	TAOK1	Serine/threonine/dual specificity protein kinase, catalytic domain||Homeodomain-like||Tyrosine-protein kinase, catalytic domain||Serine-threonine/tyrosine-protein kinase catalytic domain||Protein kinase-like domain||Protein kinase domain	0.958823033	8.70E-07
LNC_001226	XLOC_041105	--	Novel_lncRNA	ENSGALT00000044288	ENSGALG00000029166	UBTD1	Ubiquitin-related domain||Ubiquitin-like	0.971414689	1.43E-07
LNC_001226	XLOC_041105	--	Novel_lncRNA	ENSGALT00000030112	ENSGALG00000019087	RFXAP	-	0.964769887	4.03E-07
LNC_001226	XLOC_041105	--	Novel_lncRNA	ENSGALT00000013545	ENSGALG00000008321	RNPEPL1	Armadillo-type fold||Peptidase M1, membrane alanine aminopeptidase, N-terminal||Peptidase M1, leukotriene A4 hydrolase, aminopeptidase C-terminal	0.964717225	4.06E-07
LNC_001226	XLOC_041105	--	Novel_lncRNA	ENSGALT00000035579	ENSGALG00000022030	PGAP3	Per1-like	0.967993736	2.51E-07
LNC_001226	XLOC_041105	--	Novel_lncRNA	ENSGALT00000046129	ENSGALG00000026703	SLC2A4RG	Zinc finger, C2H2	0.954462216	1.43E-06
LNC_001226	XLOC_041105	--	Novel_lncRNA	ENSGALT00000022420	ENSGALG00000013814	IMPA2	Inositol monophosphatase||Inositol monophosphatase, Lithium-sensitive	0.970088344	1.79E-07
LNC_001226	XLOC_041105	--	Novel_lncRNA	ENSGALT00000027144	ENSGALG00000016813	CHAMP1	Zinc finger, C2H2-like||Zinc finger, C2H2	0.976982095	4.90E-08
LNC_001226	XLOC_041105	--	Novel_lncRNA	ENSGALT00000000243	ENSGALG00000000186	MTCH1	Mitochondrial substrate/solute carrier||Mitochondrial carrier domain	0.97529727	6.95E-08
LNC_001226	XLOC_041105	--	Novel_lncRNA	ENSGALT00000005124	ENSGALG00000003238	GNA11	Guanine nucleotide binding protein (G-protein), alpha subunit||G-protein alpha subunit, group Q||P-loop containing nucleoside triphosphate hydrolase||Small GTPase superfamily, ARF/SAR type||Fungal G-protein, alpha subunit||G protein alpha subunit, helical insertion	0.954781666	1.38E-06
LNC_001226	XLOC_041105	--	Novel_lncRNA	ENSGALT00000005919	ENSGALG00000003731	FBXO42	Kelch repeat type 1||Kelch repeat type 2||F-box domain	0.978607581	3.40E-08
LNC_001226	XLOC_041105	--	Novel_lncRNA	ENSGALT00000025719	ENSGALG00000015960	RPIA	Ribose 5-phosphate isomerase, type A	0.995794522	1.03E-11
LNC_001226	XLOC_041105	--	Novel_lncRNA	ENSGALT00000040958	ENSGALG00000024259	B4GAL-T7	Beta-1,4-galactosyltransferase||Nucleotide-diphospho-sugar transferases||Galactosyltransferase, C-terminal	0.964924141	3.94E-07
LNC_001226	XLOC_041105	--	Novel_lncRNA	ENSGALT00000044650	ENSGALG00000029157	MBNL3	Zinc finger, CCCH-type	0.956328242	1.16E-06
LNC_001226	XLOC_041105	--	Novel_lncRNA	ENSGALT00000019681	ENSGALG00000012049	ZNF148	Zinc finger, C2H2||Zinc finger, C2H2-like	0.975890163	6.16E-08
LNC_001226	XLOC_041105	--	Novel_lncRNA	ENSGALT00000003495	ENSGALG00000002232	RERE	ELM2 domain||Homeodomain-like||Zinc finger, GATA-type||Bromo adjacent homology (BAH) domain||Atrophin-like||SANT/Myb domain	0.964167531	4.38E-07
LNC_001226	XLOC_041105	--	Novel_lncRNA	ENSGALT00000025085	ENSGALG00000015558	CPA6	Peptidase M14, carboxypeptidase A||Proteinase inhibitor, propeptide||Proteinase inhibitor, carboxypeptidase propeptide	0.99058499	5.73E-10
LNC_001226	XLOC_041105	--	Novel_lncRNA	ENSGALT00000043879	ENSGALG00000027609	RAB40C	Small GTPase superfamily, Rab type||Ran GTPase||SOCS protein, C-terminal||Small GTPase superfamily, Ras type||Small GTP-binding protein domain||Mitochondrial Rho-like||Small GTPase superfamily, ARF/SAR type||Small GTPase superfamily, Rho type||P-loop containing nucleoside triphosphate hydrolase||Small GTPase superfamily	0.985735689	4.54E-09
LNC_001226	XLOC_041105	--	Novel_lncRNA	ENSGALT00000021357	ENSGALG00000013079	ABCA13	ABC transporter-like||AAA+ ATPase domain||P-loop containing nucleoside triphosphate hydrolase	0.988866728	1.32E-09
LNC_001226	XLOC_041105	--	Novel_lncRNA	ENSGALT00000019903	ENSGALG00000012190	TMEM163	-	0.956035458	1.20E-06
LNC_001226	XLOC_041105	--	Novel_lncRNA	ENSGALT00000040505	ENSGALG00000000525	MAP3K3	Serine/threonine/dual specificity protein kinase, catalytic domain||Phox/Bem1p||Serine-threonine/tyrosine-protein kinase catalytic domain||Tyrosine-protein kinase, catalytic domain||Protein kinase domain||Protein kinase-like domain	0.962139521	5.75E-07
LNC_001226	XLOC_041105	--	Novel_lncRNA	ENSGALT00000045024	ENSGALG00000027432	--	--	0.998761955	2.29E-14
LNC_001226	XLOC_041105	--	Novel_lncRNA	ENSGALT00000002931	ENSGALG00000001895	PANK3	Type II pantothenate kinase	0.969979662	1.83E-07
LNC_001226	XLOC_041105	--	Novel_lncRNA	ENSGALT00000035569	ENSGALG00000022019	--	--	0.952883659	1.69E-06
LNC_001226	XLOC_041105	--	Novel_lncRNA	ENSGALT00000037547	ENSGALG00000012958	ZSCAN2	Zinc finger, C2H2||Zinc finger, C2H2-like	0.986103017	3.99E-09
LNC_001226	XLOC_041105	--	Novel_lncRNA	ENSGALT00000045911	ENSGALG00000026985	CABP4	EF-hand domain	0.998761955	2.29E-14
LNC_001226	XLOC_041105	--	Novel_lncRNA	ENSGALT00000020213	ENSGALG00000012380	SPOPL	BTB/POZ-like||TRAF-like||MATH||BTB/POZ fold||BTB/POZ	0.982253608	1.35E-08
LNC_001226	XLOC_041105	--	Novel_lncRNA	ENSGALT00000033324	ENSGALG00000020793	UBE2E3	Ubiquitin-conjugating enzyme/RWD-like||Ubiquitin-conjugating enzyme E2	0.957334078	1.04E-06
LNC_001226	XLOC_041105	--	Novel_lncRNA	ENSGALT00000044469	ENSGALG00000027686	-	ENTH/VHS||RNA polymerase II-binding domain||CID domain	0.978821608	3.24E-08
LNC_001226	XLOC_041105	--	Novel_lncRNA	ENSGALT00000000312	ENSGALG00000000233	SP2	Zinc finger, C2H2-like||Zinc finger, C2H2	0.961305094	6.40E-07
LNC_001226	XLOC_041105	--	Novel_lncRNA	ENSGALT00000023521	ENSGALG00000014589	-	Zinc finger, AN1-type||Zinc finger, A20-type	0.97665848	5.25E-08
LNC_001226	XLOC_041105	--	Novel_lncRNA	ENSGALT00000025802	ENSGALG00000016016	OSR2	Zinc finger, C2H2||Zinc finger, C2H2-like	0.969470209	1.98E-07
LNC_001226	XLOC_041105	--	Novel_lncRNA	ENSGALT00000018072	ENSGALG00000011093	AK7	P-loop containing nucleoside triphosphate hydrolase||ATPase, AAA-type, core||Dpy-30 motif	0.99862606	3.84E-14
LNC_001226	XLOC_041105	--	Novel_lncRNA	ENSGALT00000045495	ENSGALG00000026800	PATL1	Topoisomerase II-associated protein PAT1	0.96688343	2.97E-07
LNC_001226	XLOC_041105	--	Novel_lncRNA	ENSGALT00000018681	ENSGALG00000011457	CCNI	Cyclin, N-terminal||Cyclin-like	0.984373883	7.15E-09
LNC_001226	XLOC_041105	--	Novel_lncRNA	ENSGALT00000044993	ENSGALG00000026623	BMI1	Zinc finger, C3HC4 RING-type||Zinc finger, RING-type	0.950705345	2.11E-06
LNC_001226	XLOC_041105	--	Novel_lncRNA	ENSGALT00000019698	ENSGALG00000012059	OSBPL11	Oxysterol-binding protein||Pleckstrin homology domain	0.955367378	1.29E-06
LNC_001226	XLOC_041105	--	Novel_lncRNA	ENSGALT00000013748	ENSGALG00000008438	SLC35C1	EamA domain||UAA transporter||Triose-phosphate transporter domain	0.957614517	1.00E-06
LNC_001226	XLOC_041105	--	Novel_lncRNA	ENSGALT00000012457	ENSGALG00000007685	BCL9L	B-cell lymphoma 9, beta-catenin binding domain	0.980348247	2.23E-08
LNC_001226	XLOC_041105	--	Novel_lncRNA	ENSGALT00000012454	ENSGALG00000007683	-	Pre-mRNA polyadenylation factor Fip1	0.958316673	9.24E-07
LNC_001226	XLOC_041105	--	Novel_lncRNA	ENSGALT00000038374	ENSGALG00000008380	DGKZ	Ankyrin repeat||Diacylglycerol kinase, catalytic domain||Diacylglycerol kinase, accessory domain||Protein kinase C-like, phorbol ester/diacylglycerol-binding domain||Ankyrin repeat-containing domain	0.958361848	9.19E-07
LNC_001226	XLOC_041105	--	Novel_lncRNA	ENSGALT00000045242	ENSGALG00000028958	NOL9	Pre-mRNA cleavage complex II Clp1	0.955633584	1.26E-06
LNC_001226	XLOC_041105	--	Novel_lncRNA	ENSGALT00000005925	ENSGALG00000003734	C21H1ORF144	-	0.974542885	8.07E-08
LNC_001226	XLOC_041105	--	Novel_lncRNA	ENSGALT00000040779	ENSGALG00000024135	--	--	0.998761955	2.29E-14
LNC_001226	XLOC_041105	--	Novel_lncRNA	ENSGALT00000010909	ENSGALG00000006750	DET1	De-etiolated protein 1, Det1	0.967980161	2.51E-07
LNC_001226	XLOC_041105	--	Novel_lncRNA	ENSGALT00000030312	ENSGALG00000019164	-	Transglutaminase, C-terminal||Thaumatin	0.983371214	9.74E-09
LNC_001226	XLOC_041105	--	Novel_lncRNA	ENSGALT00000008165	ENSGALG00000005092	HDAC11	Histone deacetylase superfamily||Histone deacetylase domain	0.972247722	1.24E-07
LNC_001226	XLOC_041105	--	Novel_lncRNA	ENSGALT00000009143	ENSGALG00000005699	NLK	Tyrosine-protein kinase, catalytic domain||Serine-threonine/tyrosine-protein kinase catalytic domain||Protein kinase-like domain||Protein kinase domain||Serine/threonine/dual specificity protein kinase, catalytic domain	0.950872201	2.07E-06
LNC_001226	XLOC_041105	--	Novel_lncRNA	ENSGALT00000007868	ENSGALG00000004918	RAB9B	Ran GTPase||Small GTPase superfamily, Rab type||Small GTPase superfamily, Ras type||Mitochondrial Rho-like||Small GTP-binding protein domain||Gtr1/RagA G protein||Small GTPase superfamily, ARF/SAR type||Small GTPase superfamily, Rho type||Elongation factor, GTP-binding domain||P-loop containing nucleoside triphosphate hydrolase||Small GTPase superfamily	0.98012024	2.37E-08
LNC_001226	XLOC_041105	--	Novel_lncRNA	ENSGALT00000020228	ENSGALG00000012389	-	Concanavalin A-like lectin/glucanase domain||Laminin G domain	0.99278728	1.52E-10
LNC_001226	XLOC_041105	--	Novel_lncRNA	ENSGALT00000021786	ENSGALG00000013352	SF3B4	RNA recognition motif domain	0.971048647	1.53E-07
LNC_001226	XLOC_041105	--	Novel_lncRNA	ENSGALT00000022249	ENSGALG00000013684	SGCZ	Sarcoglycan complex subunit protein	0.96563544	3.56E-07
LNC_001226	XLOC_041105	--	Novel_lncRNA	ENSGALT00000007637	ENSGALG00000004783	C17H9ORF16	Uncharacterised protein family UPF0184	0.975867779	6.19E-08
LNC_001226	XLOC_041105	--	Novel_lncRNA	ENSGALT00000017882	ENSGALG00000010976	CCDC126	-	0.964872965	3.97E-07
LNC_001226	XLOC_041105	--	Novel_lncRNA	ENSGALT00000007180	ENSGALG00000004508	EYA2	HAD-like domain||EYA domain	0.995595845	1.30E-11
LNC_001226	XLOC_041105	--	Novel_lncRNA	ENSGALT00000033256	ENSGALG00000020754	ATP6V0E2	ATPase, V0 complex, subunit e1/e2||ATPase, V0 complex, subunit e1/e2, metazoa	0.953743233	1.54E-06
LNC_001226	XLOC_041105	--	Novel_lncRNA	ENSGALT00000019404	ENSGALG00000011890	GPR103	G protein-coupled receptor, rhodopsin-like||GPCR, rhodopsin-like, 7TM||Neuropeptide Y receptor family||7TM GPCR, olfactory receptor/chemoreceptor Srsx||Neuropeptide FF receptor family	0.960836897	6.79E-07
LNC_001226	XLOC_041105	--	Novel_lncRNA	ENSGALT00000044434	ENSGALG00000029178	ZNF628	Zinc finger, C2H2||Zinc finger, C2H2-like	0.981245437	1.77E-08
LNC_001226	XLOC_041105	--	Novel_lncRNA	ENSGALT00000043300	ENSGALG00000026443	RNF44	Zinc finger, RING-type||Zinc finger, C3HC4 RING-type	0.963073626	5.08E-07
LNC_001226	XLOC_041105	--	Novel_lncRNA	ENSGALT00000009861	ENSGALG00000006108	FAM122B	-	0.977038104	4.84E-08
LNC_001226	XLOC_041105	--	Novel_lncRNA	ENSGALT00000012837	ENSGALG00000007909	IQCH	IQ motif, EF-hand binding site||P-loop containing nucleoside triphosphate hydrolase	0.984407707	7.07E-09
LNC_001226	XLOC_041105	--	Novel_lncRNA	ENSGALT00000014506	ENSGALG00000008925	TMEM203	Transmembrane Fragile-X-F-associated protein	0.958507126	9.03E-07
LNC_001226	XLOC_041105	--	Novel_lncRNA	ENSGALT00000034909	ENSGALG00000021572	SSH2	Protein-tyrosine phosphatase-like||Protein-tyrosine/Dual specificity phosphatase||DEK, C-terminal||Dual specificity phosphatase, subgroup, catalytic domain||Dual specificity phosphatase, catalytic domain	0.976306083	5.65E-08
LNC_001226	XLOC_041105	--	Novel_lncRNA	ENSGALT00000016973	ENSGALG00000010423	POMT2	Glycosyl transferase, family 39||MIR motif	0.954039379	1.49E-06
LNC_001226	XLOC_041105	--	Novel_lncRNA	ENSGALT00000006564	ENSGALG00000004122	PNRC2	-	0.950628575	2.13E-06
LNC_001226	XLOC_041105	--	Novel_lncRNA	ENSGALT00000041234	ENSGALG00000024378	ZNF414	-	0.953796807	1.53E-06
LNC_001226	XLOC_041105	--	Novel_lncRNA	ENSGALT00000044733	ENSGALG00000027669	--	--	0.998761955	2.29E-14
LNC_001226	XLOC_041105	--	Novel_lncRNA	ENSGALT00000017794	ENSGALG00000010935	PTPRQ	Protein-tyrosine phosphatase, catalytic||Protein-tyrosine phosphatase, receptor/non-receptor type||Protein-tyrosine phosphatase-like||Fibronectin type III||Protein-tyrosine/Dual specificity phosphatase	0.995096187	2.21E-11
LNC_001226	XLOC_041105	--	Novel_lncRNA	ENSGALT00000022698	ENSGALG00000014012	WASF2	WH2 domain	0.950977882	2.05E-06
LNC_001226	XLOC_041105	--	Novel_lncRNA	ENSGALT00000040362	ENSGALG00000007910	SMO	GPCR, family 2-like||Frizzled domain||Frizzled protein	0.972315599	1.22E-07
LNC_001226	XLOC_041105	--	Novel_lncRNA	ENSGALT00000022286	ENSGALG00000013705	SOCS7	SH2 domain	0.95636041	1.16E-06
LNC_001226	XLOC_041105	--	Novel_lncRNA	ENSGALT00000036190	ENSGALG00000022613	-	Immunoglobulin subtype	0.998761955	2.29E-14
LNC_001226	XLOC_041105	--	Novel_lncRNA	ENSGALT00000009828	ENSGALG00000006092	-	G-patch domain	0.951442998	1.96E-06
LNC_001226	XLOC_041105	--	Novel_lncRNA	ENSGALT00000043907	ENSGALG00000015799	ELAVL2	Paraneoplastic encephalomyelitis antigen||RNA recognition motif domain||Splicing factor ELAV/HuD	0.983163397	1.04E-08
LNC_001226	XLOC_041105	--	Novel_lncRNA	ENSGALT00000023622	ENSGALG00000014657	ADGRV1	Concanavalin A-like lectin/glucanase domain||GPCR, family 2-like||EAR||GPCR, family 2, secretin-like||WD40-repeat-containing domain||GPS motif||Na-Ca exchanger/integrin-beta4	0.958785947	8.74E-07
LNC_001226	XLOC_041105	--	Novel_lncRNA	ENSGALT00000023333	ENSGALG00000014450	PABPC1	Polyadenylate-binding protein/Hyperplastic disc protein||RNA recognition motif domain, eukaryote||RNA recognition motif domain||Polyadenylate binding protein, human types 1, 2, 3, 4	0.974067793	8.84E-08
LNC_001226	XLOC_041105	--	Novel_lncRNA	ENSGALT00000010142	ENSGALG00000006277	-	Zinc finger, C2H2||Zinc finger, C2H2-like	0.956596473	1.13E-06
LNC_001226	XLOC_041105	--	Novel_lncRNA	ENSGALT00000019926	ENSGALG00000012203	SAMD4A	Sterile alpha motif, type 1||Sterile alpha motif/pointed domain||Sterile alpha motif domain||Sterile alpha motif, type 2	0.964593397	4.13E-07
LNC_001226	XLOC_041105	--	Novel_lncRNA	ENSGALT00000004127	ENSGALG00000002621	SLC25A42	Mitochondrial substrate/solute carrier||Mitochondrial carrier protein||Graves disease carrier protein||Mitochondrial carrier domain	0.968154273	2.45E-07
LNC_001226	XLOC_041105	--	Novel_lncRNA	ENSGALT00000020230	ENSGALG00000012391	-	Laminin G domain||Concanavalin A-like lectin/glucanase domain||Epidermal growth factor-like domain||Neurexin/syndecan/glycophorin C	0.958695173	8.83E-07
LNC_001226	XLOC_041105	--	Novel_lncRNA	ENSGALT00000013240	ENSGALG00000008151	WSB2	WD40 repeat||WD40-repeat-containing domain||SOCS protein, C-terminal||G-protein beta WD-40 repeat	0.95101746	2.04E-06
LNC_001226	XLOC_041105	--	Novel_lncRNA	ENSGALT00000001028	ENSGALG00000000725	RFX7	-	0.968492086	2.32E-07
LNC_001226	XLOC_041105	--	Novel_lncRNA	ENSGALT00000012514	ENSGALG00000007719	SHANK2	Ankyrin repeat-containing domain||Sterile alpha motif/pointed domain||Ankyrin repeat||Variant SH3 domain||Sterile alpha motif, type 1||Sterile alpha motif, type 2||PDZ domain||Sterile alpha motif domain||SH3 domain	0.960332389	7.24E-07
LNC_001226	XLOC_041105	--	Novel_lncRNA	ENSGALT00000009158	ENSGALG00000005710	CTDSPL	Dullard phosphatase domain, eukaryotic||NLI interacting factor||HAD-like domain	0.974638175	7.92E-08
LNC_001226	XLOC_041105	--	Novel_lncRNA	ENSGALT00000013179	ENSGALG00000008120	TLE3	Groucho/transducin-like enhancer||WD40-repeat-containing domain||WD40 repeat||Groucho/TLE, N-terminal Q-rich domain	0.955853725	1.23E-06
LNC_001226	XLOC_041105	--	Novel_lncRNA	ENSGALT00000000485	ENSGALG00000016032	FBXO43	F-box domain||Zinc finger, C6HC-type	0.988892897	1.31E-09
LNC_001226	XLOC_041105	--	Novel_lncRNA	ENSGALT00000011069	ENSGALG00000006839	DIAPH1	Armadillo-type fold||Formin, FH3 domain||Formin, GTPase-binding domain||Formin Homology 1	0.954872546	1.37E-06
LNC_001226	XLOC_041105	--	Novel_lncRNA	ENSGALT00000045531	ENSGALG00000028086	SNX33	Phox homologous domain||Sorting nexin 9 subfamily||Sorting nexin protein, WASP-binding domain	0.962481762	5.50E-07
LNC_001226	XLOC_041105	--	Novel_lncRNA	ENSGALT00000015261	ENSGALG00000009368	RGS6	G-protein gamma-like domain||RGS domain||DEP domain	0.95626446	1.17E-06
LNC_001226	XLOC_041105	--	Novel_lncRNA	ENSGALT00000045041	ENSGALG00000027514	SCEL	Zinc finger, LIM-type	0.993881354	6.68E-11
LNC_001226	XLOC_041105	--	Novel_lncRNA	ENSGALT00000010155	ENSGALG00000006286	USP31	Peptidase C19, ubiquitin carboxyl-terminal hydrolase||Ubiquitin specific protease domain	0.965719457	3.52E-07
LNC_001226	XLOC_041105	--	Novel_lncRNA	ENSGALT00000037842	ENSGALG00000011022	GnIH	-	0.962984887	5.14E-07
LNC_001226	XLOC_041105	--	Novel_lncRNA	ENSGALT00000016490	ENSGALG00000010142	C4H8ORF40	-	0.953756946	1.54E-06
LNC_001226	XLOC_041105	--	Novel_lncRNA	ENSGALT00000002623	ENSGALG00000001708	MED1	Mediator complex, subunit Med1, metazoa/fungi	0.957129765	1.06E-06
LNC_001226	XLOC_041105	--	Novel_lncRNA	ENSGALT00000037442	ENSGALG00000023025	ZBTB42	Zinc finger, C2H2||BTB/POZ||BTB/POZ fold||BTB/POZ-like||Zinc finger, C2H2-like	0.978766538	3.28E-08
LNC_001226	XLOC_041105	--	Novel_lncRNA	ENSGALT00000037443	ENSGALG00000011620	AKT1	Pleckstrin homology domain||AGC-kinase, C-terminal||Protein kinase domain||Protein kinase, C-terminal||Serine/threonine/dual specificity protein kinase, catalytic domain||Serine-threonine/tyrosine-protein kinase catalytic domain||Tyrosine-protein kinase, catalytic domain||Protein kinase-like domain	0.992209769	2.23E-10
LNC_001226	XLOC_041105	--	Novel_lncRNA	ENSGALT00000032779	ENSGALG00000020528	CZH9ORF80	-	0.987774295	2.11E-09
LNC_001226	XLOC_041105	--	Novel_lncRNA	ENSGALT00000006730	ENSGALG00000004227	FAM20B	Domain of unknown function DUF1193	0.955585619	1.26E-06
LNC_001226	XLOC_041105	--	Novel_lncRNA	ENSGALT00000046102	ENSGALG00000028264	TMEM55A	Transmembrane protein 55A/B	0.975097496	7.23E-08
LNC_001226	XLOC_041105	--	Novel_lncRNA	ENSGALT00000023100	ENSGALG00000014284	GSE1	Genetic suppressor element-like	0.973174207	1.05E-07
LNC_001226	XLOC_041105	--	Novel_lncRNA	ENSGALT00000008227	ENSGALG00000005122	MYO1H	IQ motif, EF-hand binding site||Myosin tail 2||Myosin head, motor domain||P-loop containing nucleoside triphosphate hydrolase	0.978510614	3.48E-08
LNC_001226	XLOC_041105	--	Novel_lncRNA	ENSGALT00000018544	ENSGALG00000011368	ZNF839	Zinc finger, C2H2	0.965508368	3.63E-07
LNC_001226	XLOC_041105	--	Novel_lncRNA	ENSGALT00000027641	ENSGALG00000017106	ATP8A2	P-type ATPase, A domain||HAD-like domain||P-type ATPase, subfamily IV||P-type ATPase||P-type ATPase, cytoplasmic domain N	0.995410241	1.59E-11
LNC_001226	XLOC_041105	--	Novel_lncRNA	ENSGALT00000006741	ENSGALG00000004236	TRAF3IP1	-	0.961527342	6.22E-07
LNC_001226	XLOC_041105	--	Novel_lncRNA	ENSGALT00000026918	ENSGALG00000016682	CRISP1	Cysteine-rich secretory protein, allergen V5/Tpx-1-related||Cysteine-rich secretory protein||CAP domain	0.966897707	2.96E-07
LNC_001226	XLOC_041105	--	Novel_lncRNA	ENSGALT00000019543	ENSGALG00000011980	UBP1	Sterile alpha motif/pointed domain||CP2 transcription factor	0.951836479	1.88E-06
LNC_001226	XLOC_041105	--	Novel_lncRNA	ENSGALT00000016381	ENSGALG00000010078	GLP-1R	GPCR, family 2, secretin-like||GPCR, family 2, extracellular hormone receptor domain||GPCR, family 2, glucagon-like peptide-1/glucagon receptor||GPCR, family 2, glucagon-like peptide-1 receptor||GPCR, family 2-like||GPCR, family 2, gastric inhibitory polypeptide receptor	0.996867531	2.36E-12
LNC_001226	XLOC_041105	--	Novel_lncRNA	ENSGALT00000031399	ENSGALG00000025726	-	Keratin	0.998761955	2.29E-14
LNC_001226	XLOC_041105	--	Novel_lncRNA	ENSGALT00000000600	ENSGALG00000000443	-	Galactose-binding domain-like||SUN domain	0.973887636	9.15E-08
LNC_001226	XLOC_041105	--	Novel_lncRNA	ENSGALT00000014685	ENSGALG00000009026	CFAP69	Armadillo-type fold	0.950595184	2.13E-06
LNC_001226	XLOC_041105	--	Novel_lncRNA	ENSGALT00000031799	ENSGALG00000019987	LRP11	PKD domain||Low-density lipoprotein (LDL) receptor class A repeat	0.961107318	6.56E-07
LNC_001226	XLOC_041105	--	Novel_lncRNA	ENSGALT00000036606	ENSGALG00000016056	AZIN1	Ornithine/DAP/Arg decarboxylase||Orn/DAP/Arg decarboxylase 2, C-terminal||PLP-binding barrel||Orn/DAP/Arg decarboxylase 2, N-terminal||Alanine racemase/group IV decarboxylase, C-terminal||Ornithine decarboxylase	0.976544399	5.38E-08
LNC_001226	XLOC_041105	--	Novel_lncRNA	ENSGALT00000040985	ENSGALG00000024273	PGPEP1	Peptidase C15, pyroglutamyl peptidase I||Peptidase C15, pyroglutamyl peptidase I-like	0.95153483	1.94E-06
LNC_001226	XLOC_041105	--	Novel_lncRNA	ENSGALT00000003045	ENSGALG00000001964	INPP5E	Inositol polyphosphate-related phosphatase||Endonuclease/exonuclease/phosphatase	0.953579529	1.57E-06
LNC_001226	XLOC_041105	--	Novel_lncRNA	ENSGALT00000002638	ENSGALG00000001720	-	Protein of unknown function DUF3661, vaculolar transmembrane	0.97713785	4.73E-08
LNC_001226	XLOC_041105	--	Novel_lncRNA	ENSGALT00000039658	ENSGALG00000023719	--	--	0.998761955	2.29E-14
LNC_001226	XLOC_041105	--	Novel_lncRNA	ENSGALT00000009928	ENSGALG00000006145	STK35	Serine-threonine/tyrosine-protein kinase catalytic domain||Tyrosine-protein kinase, catalytic domain||Protein kinase-like domain||Protein kinase domain||Serine/threonine/dual specificity protein kinase, catalytic domain	0.995354023	1.69E-11
LNC_001226	XLOC_041105	--	Novel_lncRNA	ENSGALT00000023620	ENSGALG00000014656	RPRD2	-	0.953937848	1.51E-06
LNC_001226	XLOC_041105	--	Novel_lncRNA	ENSGALT00000009030	ENSGALG00000005629	RARA	Retinoic acid receptor||Nuclear hormone receptor, ligand-binding||Zinc finger, nuclear hormone receptor-type||Steroid hormone receptor||Nuclear hormone receptor, ligand-binding, core	0.972007602	1.29E-07
LNC_001226	XLOC_041105	--	Novel_lncRNA	ENSGALT00000033218	ENSGALG00000020741	HPS6	Soluble quinoprotein glucose/sorbosone dehydrogenase	0.961514977	6.23E-07
LNC_001226	XLOC_041105	--	Novel_lncRNA	ENSGALT00000007938	ENSGALG00000004949	KIAA0355	-	0.950025476	2.26E-06
LNC_001226	XLOC_041105	--	Novel_lncRNA	ENSGALT00000008132	ENSGALG00000005074	FAM102A	EEIG1/EHBP1 N-terminal domain	0.979214288	2.95E-08
LNC_001226	XLOC_041105	--	Novel_lncRNA	ENSGALT00000036378	ENSGALG00000017337	ARFIP2	Arfaptin homology (AH) domain	0.974310287	8.44E-08
LNC_001226	XLOC_041105	--	Novel_lncRNA	ENSGALT00000043843	ENSGALG00000028119	-	CRIB domain	0.953747189	1.54E-06
LNC_001226	XLOC_041105	--	Novel_lncRNA	ENSGALT00000001304	ENSGALG00000000889	CSNK2A2	Aminoglycoside phosphotransferase||Serine/threonine/dual specificity protein kinase, catalytic domain||Tyrosine-protein kinase, catalytic domain||Serine-threonine/tyrosine-protein kinase catalytic domain||Protein kinase domain||Protein kinase-like domain	0.987648821	2.22E-09
LNC_001226	XLOC_041105	--	Novel_lncRNA	ENSGALT00000044399	ENSGALG00000025971	KCNK3	Potassium channel subfamily K member 3||Two pore domain potassium channel domain||Two pore domain potassium channel, TASK family||Two pore domain potassium channel	0.950514323	2.15E-06
LNC_001226	XLOC_041105	--	Novel_lncRNA	ENSGALT00000043372	ENSGALG00000027443	RGS22	RGS domain	0.980121913	2.36E-08
LNC_001226	XLOC_041105	--	Novel_lncRNA	ENSGALT00000025447	ENSGALG00000015780	PNRC1	-	0.971213876	1.48E-07
LNC_001226	XLOC_041105	--	Novel_lncRNA	ENSGALT00000024522	ENSGALG00000015198	--	--	0.971533721	1.40E-07
LNC_001226	XLOC_041105	--	Novel_lncRNA	ENSGALT00000026827	ENSGALG00000016619	ZNF395	Zinc finger, C2H2	0.954872299	1.37E-06
LNC_001226	XLOC_041105	--	Novel_lncRNA	ENSGALT00000043727	ENSGALG00000028283	--	--	0.958673667	8.86E-07
LNC_001226	XLOC_041105	--	Novel_lncRNA	ENSGALT00000000057	ENSGALG00000000043	USF1	-	0.956224644	1.18E-06
LNC_001226	XLOC_041105	--	Novel_lncRNA	ENSGALT00000013142	ENSGALG00000008096	SUFU	Suppressor of fused C-terminal||Suppressor of fused-like domain||Suppressor of fused, eukaryotic	0.951763102	1.90E-06
LNC_001226	XLOC_041105	--	Novel_lncRNA	ENSGALT00000039049	ENSGALG00000005530	VEZF1	Zinc finger, C2H2||Zinc finger, C2H2-like	0.969261968	2.05E-07
LNC_001226	XLOC_041105	--	Novel_lncRNA	ENSGALT00000026982	ENSGALG00000016719	TNFRSF21	Death-like domain||Death domain||Tumour necrosis factor receptor 21||TNFR/NGFR cysteine-rich region	0.963150813	5.03E-07
LNC_001182	XLOC_039441	--	Novel_lncRNA	ENSGALT00000009761	ENSGALG00000006054	CALCA	Calcitonin peptide-like||Calcitonin||Procalcitonin/adrenomedullin||Pro-islet amyloid polypeptide||Calcitonin gene-related peptide	0.967528856	2.69E-07
LNC_001182	XLOC_039441	--	Novel_lncRNA	ENSGALT00000043360	ENSGALG00000029119	--	--	0.967531548	2.69E-07
LNC_001182	XLOC_039441	--	Novel_lncRNA	ENSGALT00000044245	ENSGALG00000028614	-	Immunoglobulin C1-set	0.955969727	1.21E-06
LNC_001182	XLOC_039441	--	Novel_lncRNA	ENSGALT00000039981	ENSGALG00000021113	IL-3	-	0.967531548	2.69E-07
LNC_001182	XLOC_039441	--	Novel_lncRNA	ENSGALT00000021978	ENSGALG00000013492	-	Immunoglobulin-like domain||Immunoglobulin V-set domain	0.967531548	2.69E-07
LNC_001182	XLOC_039441	--	Novel_lncRNA	ENSGALT00000044968	ENSGALG00000024357	B-G	Immunoglobulin-like domain||Immunoglobulin subtype||Immunoglobulin V-set, subgroup||Immunoglobulin V-set domain||Immunoglobulin I-set	0.967533049	2.69E-07
LNC_001182	XLOC_039441	--	Novel_lncRNA	ENSGALT00000011318	ENSGALG00000006987	--	--	0.967531548	2.69E-07
LNC_001182	XLOC_039441	--	Novel_lncRNA	ENSGALT00000029555	ENSGALG00000018703	--	--	0.967531548	2.69E-07
LNC_001182	XLOC_039441	--	Novel_lncRNA	ENSGALT00000045073	ENSGALG00000026779	-	Interferon alpha/beta/delta||Four-helical cytokine-like, core	0.967531548	2.69E-07
LNC_001182	XLOC_039441	--	Novel_lncRNA	ENSGALT00000020033	ENSGALG00000012265	MICALL1	Zinc finger, LIM-type||Domain of unknown function DUF3585||Calponin homology domain||Calmodulin-regulated spectrin-associated protein, CH domain	0.967544231	2.69E-07
LNC_001182	XLOC_039441	--	Novel_lncRNA	ENSGALT00000038541	ENSGALG00000005865	GSC2	Homeodomain-like||Homeobox domain	0.967531548	2.69E-07
LNC_001182	XLOC_039441	--	Novel_lncRNA	ENSGALT00000005673	ENSGALG00000021101	-	Alpha/Beta hydrolase fold||Alpha/beta hydrolase fold-1||Partial AB-hydrolase lipase domain	0.967531548	2.69E-07
ALDBGALT0000004523	ALDBGALG0000003169	--	Annotated_lncRNA	ENSGALT00000043336	ENSGALG00000027152	-	Zinc finger, CCCH-type||UvrD-like Helicase, ATP-binding domain||P-loop containing nucleoside triphosphate hydrolase	0.957994888	9.60E-07
ALDBGALT0000001041	ALDBGALG0000000720	--	Annotated_lncRNA	ENSGALT00000007150	ENSGALG00000004490	FAM73B	Protein of unknown function DUF2217	0.956060131	1.20E-06
LNC_001186	XLOC_039643	--	Novel_lncRNA	ENSGALT00000012676	ENSGALG00000007814	-	Alkaline phosphatase||Alkaline-phosphatase-like, core domain	0.963116178	5.05E-07
LNC_001186	XLOC_039643	--	Novel_lncRNA	ENSGALT00000006099	ENSGALG00000019716	KRT20	Intermediate filament protein||Prefoldin||Keratin, type I	0.961644153	6.13E-07
LNC_001186	XLOC_039643	--	Novel_lncRNA	ENSGALT00000024920	ENSGALG00000015455	GPA33	Immunoglobulin-like domain||Immunoglobulin subtype||Immunoglobulin||Immunoglobulin V-set, subgroup||Immunoglobulin V-set domain||Immunoglobulin subtype 2||Immunoglobulin I-set	0.983383924	9.70E-09
LNC_001186	XLOC_039643	--	Novel_lncRNA	ENSGALT00000007770	ENSGALG00000004866	CELA1	Peptidase S1||Trypsin-like cysteine/serine peptidase domain||Peptidase S1A, chymotrypsin-type	0.964831415	3.99E-07
LNC_001186	XLOC_039643	--	Novel_lncRNA	ENSGALT00000041402	ENSGALG00000024489	--	--	0.964831415	3.99E-07
LNC_001186	XLOC_039643	--	Novel_lncRNA	ENSGALT00000009990	ENSGALG00000006192	USH1C	Mannose-6-phosphate receptor binding domain||PDZ domain	0.958317911	9.24E-07
LNC_001186	XLOC_039643	--	Novel_lncRNA	ENSGALT00000044389	ENSGALG00000028680	--	--	0.964831415	3.99E-07
LNC_001186	XLOC_039643	--	Novel_lncRNA	ENSGALT00000005443	ENSGALG00000003435	cPgC	Aspartic peptidase domain||Aspartic peptidase, N-terminal||Aspartic peptidase	0.990543494	5.86E-10
LNC_001186	XLOC_039643	--	Novel_lncRNA	ENSGALT00000022926	ENSGALG00000014176	PLA2G2E	Phospholipase A2||Phospholipase A2 domain	0.964831415	3.99E-07
LNC_001186	XLOC_039643	--	Novel_lncRNA	ENSGALT00000005566	ENSGALG00000003519	-	Glycoside hydrolase, family 18, catalytic domain||Chitinase II||Chitinase insertion domain||Glycoside hydrolase superfamily||Chitin binding domain	0.99809213	1.99E-13
LNC_001186	XLOC_039643	--	Novel_lncRNA	ENSGALT00000005564	ENSGALG00000023760	CHIA	Glycoside hydrolase, family 18, catalytic domain||Chitinase II||Chitinase insertion domain||Glycoside hydrolase superfamily||Chitin binding domain	0.982734359	1.17E-08
LNC_001186	XLOC_039643	--	Novel_lncRNA	ENSGALT00000043582	ENSGALG00000027982	-	Sodium:neurotransmitter symporter	0.964831415	3.99E-07
LNC_001186	XLOC_039643	--	Novel_lncRNA	ENSGALT00000013600	ENSGALG00000008352	CKMT1A	ATP:guanido phosphotransferase, N-terminal||ATP:guanido phosphotransferase, catalytic domain	0.956532318	1.14E-06
LNC_001186	XLOC_039643	--	Novel_lncRNA	ENSGALT00000013870	ENSGALG00000008516	CPO	Proteinase inhibitor, carboxypeptidase propeptide||Peptidase M14, carboxypeptidase A||Proteinase inhibitor, propeptide	0.961515021	6.23E-07
LNC_001186	XLOC_039643	--	Novel_lncRNA	ENSGALT00000030486	ENSGALG00000014755	PRSS2	Peptidase S1||Trypsin-like cysteine/serine peptidase domain||Peptidase S1A, chymotrypsin-type	0.964321787	4.29E-07
LNC_001186	XLOC_039643	--	Novel_lncRNA	ENSGALT00000005196	ENSGALG00000003285	CDHR2	Cadherin-like||Cadherin	0.967896282	2.54E-07
LNC_001186	XLOC_039643	--	Novel_lncRNA	ENSGALT00000012241	ENSGALG00000007570	-	Zinc finger, C2H2-like||Zinc finger, C2H2	0.954305901	1.45E-06
LNC_001186	XLOC_039643	--	Novel_lncRNA	ENSGALT00000016840	ENSGALG00000010343	TSPAN1	Tetraspanin/Peripherin||Tetraspanin||Tetraspanin, EC2 domain||Blood group Rhesus C/E/D polypeptide	0.967237925	2.81E-07
LNC_001186	XLOC_039643	--	Novel_lncRNA	ENSGALT00000024796	ENSGALG00000015366	-	S-adenosylmethionine synthetase, N-terminal||S-adenosylmethionine synthetase, C-terminal||S-adenosylmethionine synthetase, central domain||S-adenosylmethionine synthetase||S-adenosylmethionine synthetase superfamily	0.961842212	5.98E-07
LNC_001186	XLOC_039643	--	Novel_lncRNA	ENSGALT00000010222	ENSGALG00000006322	-	Calcium-activated chloride channel protein||Chloride channel calcium-activated||Uncharacterised protein family CoxE-like||von Willebrand factor, type A||Domain of unknown function DUF1973||Fibronectin type III	0.964761659	4.03E-07
LNC_001186	XLOC_039643	--	Novel_lncRNA	ENSGALT00000014416	ENSGALG00000008874	SLC13A1	Citrate transporter-like domain||Sodium/sulphate symporter	0.957329355	1.04E-06
LNC_001186	XLOC_039643	--	Novel_lncRNA	ENSGALT00000043628	ENSGALG00000027269	GUCA2B	Guanylin	0.965279302	3.75E-07
LNC_001186	XLOC_039643	--	Novel_lncRNA	ENSGALT00000017089	ENSGALG00000010494	SLC5A9	Major facilitator superfamily domain||Sodium/solute symporter, subgroup||Sodium/solute symporter	0.964619853	4.11E-07
LNC_001186	XLOC_039643	--	Novel_lncRNA	ENSGALT00000008112	ENSGALG00000005059	CDHR5	Cadherin-like||Cadherin	0.964419015	4.23E-07
LNC_001186	XLOC_039643	--	Novel_lncRNA	ENSGALT00000016502	ENSGALG00000010152	TSPAN8	Tetraspanin, EC2 domain||Tetraspanin/Peripherin||Tetraspanin	0.95440385	1.44E-06
LNC_001186	XLOC_039643	--	Novel_lncRNA	ENSGALT00000025702	ENSGALG00000015947	CDH17	Cadherin||Cadherin-like	0.955825308	1.23E-06
LNC_001186	XLOC_039643	--	Novel_lncRNA	ENSGALT00000040686	ENSGALG00000028990	--	--	0.964831415	3.99E-07
LNC_001186	XLOC_039643	--	Novel_lncRNA	ENSGALT00000038192	ENSGALG00000011433	VIL1	Gelsolin-like domain||Villin headpiece||Villin/Gelsolin	0.960843733	6.79E-07
LNC_001186	XLOC_039643	--	Novel_lncRNA	ENSGALT00000044408	ENSGALG00000026232	-	von Willebrand factor, type D domain||VWC out||MAM domain||Uncharacterised domain, cysteine-rich||Concanavalin A-like lectin/glucanase domain||Trypsin Inhibitor-like, cysteine rich domain	0.964516485	4.17E-07
LNC_001186	XLOC_039643	--	Novel_lncRNA	ENSGALT00000027279	ENSGALG00000016884	SLC15A1	Oligopeptide transporter||Proton-dependent oligopeptide transporter family||Major facilitator superfamily domain	0.965289493	3.74E-07
LNC_001186	XLOC_039643	--	Novel_lncRNA	ENSGALT00000001070	ENSGALG00000000745	SLC26A9	Sulphate transporter||STAS domain||Sulphate anion transporter	0.97233753	1.22E-07
LNC_001186	XLOC_039643	--	Novel_lncRNA	ENSGALT00000022388	ENSGALG00000000735	CDD	Fibrinogen, alpha/beta/gamma chain, C-terminal globular domain	0.964310338	4.29E-07
LNC_001186	XLOC_039643	--	Novel_lncRNA	ENSGALT00000006778	ENSGALG00000004262	TMIGD1	Immunoglobulin subtype||Immunoglobulin-like domain||Immunoglobulin I-set||Immunoglobulin subtype 2||Immunoglobulin V-set domain||Immunoglobulin	0.959587932	7.93E-07
LNC_001186	XLOC_039643	--	Novel_lncRNA	ENSGALT00000015005	ENSGALG00000024408	-	Immunoglobulin||Butyrophylin-like||Immunoglobulin-like domain||CD80-like, immunoglobulin C2-set||SPRY domain||Immunoglobulin subtype||B30.2/SPRY domain||Immunoglobulin V-set domain||Concanavalin A-like lectin/glucanase domain||Immunoglobulin C1-set	0.966817279	3.00E-07
LNC_001186	XLOC_039643	--	Novel_lncRNA	ENSGALT00000015007	ENSGALG00000009220	-	CD80-like, immunoglobulin C2-set||Immunoglobulin-like domain||Immunoglobulin subtype||Immunoglobulin V-set domain	0.963500173	4.80E-07
LNC_001186	XLOC_039643	--	Novel_lncRNA	ENSGALT00000017599	ENSGALG00000010825	AGR2	Thioredoxin-like fold	0.988137097	1.81E-09
LNC_001186	XLOC_039643	--	Novel_lncRNA	ENSGALT00000043323	ENSGALG00000025816	RHOD	Mitochondrial Rho-like||Small GTP-binding protein domain||Small GTPase superfamily, Ras type||Ran GTPase||Small GTPase superfamily, Rab type||Small GTPase superfamily||P-loop containing nucleoside triphosphate hydrolase||Small GTPase superfamily, Rho type||Small GTPase superfamily, ARF/SAR type	0.964831415	3.99E-07
LNC_001186	XLOC_039643	--	Novel_lncRNA	ENSGALT00000000163	ENSGALG00000000114	GKN1	BRICHOS domain	0.964831415	3.99E-07
LNC_001186	XLOC_039643	--	Novel_lncRNA	ENSGALT00000001822	ENSGALG00000001203	TMEM45B	Protein of unknown function DUF716 (TMEM45)	0.959824307	7.70E-07
LNC_001186	XLOC_039643	--	Novel_lncRNA	ENSGALT00000001981	ENSGALG00000001299	GIP	Glucagon/GIP/secretin/VIP	0.961380545	6.34E-07
LNC_001186	XLOC_039643	--	Novel_lncRNA	ENSGALT00000022334	ENSGALG00000013743	ENPP7	Alkaline-phosphatase-like, core domain||Sulfatase||Type I phosphodiesterase/nucleotide pyrophosphatase/phosphate transferase	0.971291595	1.46E-07
LNC_001186	XLOC_039643	--	Novel_lncRNA	ENSGALT00000026713	ENSGALG00000016554	ACE2	Peptidase M2, peptidyl-dipeptidase A	0.962914428	5.19E-07
LNC_001186	XLOC_039643	--	Novel_lncRNA	ENSGALT00000020446	ENSGALG00000012517	SLC9A3	Na+/H+ exchanger||Na+/H+ exchanger, isoforms 3/5||Cation/H+ exchanger	0.960662688	6.94E-07
LNC_001186	XLOC_039643	--	Novel_lncRNA	ENSGALT00000001140	ENSGALG00000000786	CTSE	Aspartic peptidase domain||Aspartic peptidase, N-terminal||Aspartic peptidase	0.964831415	3.99E-07
LNC_001186	XLOC_039643	--	Novel_lncRNA	ENSGALT00000025774	ENSGALG00000015995	PTPA	Protein-tyrosine phosphatase-like||Protein-tyrosine/Dual specificity phosphatase||Receptor tyrosine-protein phosphatase, alpha/epsilon-type||Protein-tyrosine phosphatase, catalytic||Protein-tyrosine phosphatase, receptor/non-receptor type	0.964832104	3.99E-07
LNC_001186	XLOC_039643	--	Novel_lncRNA	ENSGALT00000026391	ENSGALG00000016360	ANXA13	Annexin||Annexin, type XIII||Annexin repeat	0.968674582	2.25E-07
LNC_001186	XLOC_039643	--	Novel_lncRNA	ENSGALT00000033719	ENSGALG00000020984	FAM163A	-	0.964831415	3.99E-07
LNC_001186	XLOC_039643	--	Novel_lncRNA	ENSGALT00000016296	ENSGALG00000010032	PLB1	Lipase, GDSL||SGNH hydrolase-type esterase domain	0.953095494	1.65E-06
LNC_001186	XLOC_039643	--	Novel_lncRNA	ENSGALT00000010884	ENSGALG00000006728	-	Sodium/solute symporter||Sodium/solute symporter, subgroup	0.964756309	4.04E-07
LNC_001186	XLOC_039643	--	Novel_lncRNA	ENSGALT00000025271	ENSGALG00000015670	HNF4G	Transcription factor COUP||Nuclear hormone receptor, ligand-binding||Zinc finger, nuclear hormone receptor-type||Steroid hormone receptor||Nuclear hormone receptor, ligand-binding, core||Retinoid X receptor/HNF4	0.954621176	1.40E-06
LNC_001186	XLOC_039643	--	Novel_lncRNA	ENSGALT00000044996	ENSGALG00000026633	-	Fibrinogen, alpha/beta/gamma chain, C-terminal globular domain	0.964298659	4.30E-07
LNC_001186	XLOC_039643	--	Novel_lncRNA	ENSGALT00000009970	ENSGALG00000006175	DPEP1	Renal dipeptidase family	0.968040343	2.49E-07
LNC_001186	XLOC_039643	--	Novel_lncRNA	ENSGALT00000033414	ENSGALG00000020840	MSMB	Beta-microseminoprotein	0.976367991	5.58E-08
LNC_001186	XLOC_039643	--	Novel_lncRNA	ENSGALT00000015483	ENSGALG00000009511	SI	P-type trefoil||Glycoside hydrolase family 31||Glycoside hydrolase superfamily||Galactose mutarotase-like domain	0.96447648	4.20E-07
LNC_001186	XLOC_039643	--	Novel_lncRNA	ENSGALT00000004418	ENSGALG00000002792	SPDEF	Sterile alpha motif/pointed domain||Pointed domain||Ets domain	0.961977869	5.87E-07
LNC_001186	XLOC_039643	--	Novel_lncRNA	ENSGALT00000020505	ENSGALG00000012557	ISX	Homeodomain-like||Homeobox domain	0.963323386	4.91E-07
LNC_001186	XLOC_039643	--	Novel_lncRNA	ENSGALT00000010869	ENSGALG00000006744	-	Cystine knot, C-terminal||von Willebrand factor, type D domain||von Willebrand factor, type C||Trypsin Inhibitor-like, cysteine rich domain||Uncharacterised domain, cysteine-rich||VWC out||Proteinase inhibitor I19, pacifastin||Cystine-knot cytokine	0.968256576	2.41E-07
LNC_001186	XLOC_039643	--	Novel_lncRNA	ENSGALT00000014587	ENSGALG00000008969	EPCAM	Thyroglobulin type-1	0.958497997	9.04E-07
LNC_001186	XLOC_039643	--	Novel_lncRNA	ENSGALT00000036910	ENSGALG00000015294	ADGRG7	GPCR, family 2, secretin-like||GPS motif||GPCR, rhodopsin-like, 7TM||GPCR, family 2-like	0.953955722	1.51E-06
LNC_001186	XLOC_039643	--	Novel_lncRNA	ENSGALT00000033958	ENSGALG00000021106	--	--	0.980561511	2.12E-08
LNC_001186	XLOC_039643	--	Novel_lncRNA	ENSGALT00000038697	ENSGALG00000023424	-	SRCR-like domain||SRCR domain||Zona pellucida domain||CUB domain	0.962199504	5.70E-07
LNC_001186	XLOC_039643	--	Novel_lncRNA	ENSGALT00000001322	ENSGALG00000000900	CLPS	Colipase, C-terminal||Colipase||Colipase, N-terminal	0.964831415	3.99E-07
LNC_001186	XLOC_039643	--	Novel_lncRNA	ENSGALT00000029130	ENSGALG00000018401	--	--	0.964831415	3.99E-07
LNC_001186	XLOC_039643	--	Novel_lncRNA	ENSGALT00000012478	ENSGALG00000007701	B3GNT7	Fringe-like||Glycosyl transferase, family 31	0.967275394	2.80E-07
LNC_001186	XLOC_039643	--	Novel_lncRNA	ENSGALT00000019319	ENSGALG00000011838	GUCY2C	Extracellular ligand-binding receptor||Protein kinase domain||Nucleotide cyclase||Periplasmic binding protein-like I||Serine/threonine/dual specificity protein kinase, catalytic domain||Adenylyl cyclase class-3/4/guanylyl cyclase||Tyrosine-protein kinase, catalytic domain||Serine-threonine/tyrosine-protein kinase catalytic domain||Protein kinase-like domain	0.960792594	6.83E-07
LNC_001186	XLOC_039643	--	Novel_lncRNA	ENSGALT00000035255	ENSGALG00000024059	PGA	Aspartic peptidase||Aspartic peptidase, N-terminal||Aspartic peptidase domain	0.977451166	4.42E-08
LNC_001186	XLOC_039643	--	Novel_lncRNA	ENSGALT00000038156	ENSGALG00000023245	--	--	0.964831415	3.99E-07
LNC_001186	XLOC_039643	--	Novel_lncRNA	ENSGALT00000019146	ENSGALG00000011717	-	Xanthine/uracil/vitamin C permease	0.970064728	1.80E-07
LNC_001186	XLOC_039643	--	Novel_lncRNA	ENSGALT00000045631	ENSGALG00000027649	-	von Willebrand factor, type D domain||Uncharacterised domain, cysteine-rich	0.964198675	4.36E-07
LNC_001186	XLOC_039643	--	Novel_lncRNA	ENSGALT00000002198	ENSGALG00000001445	FABP6	Calycin-like||Cytosolic fatty-acid binding	0.951127232	2.02E-06
LNC_001186	XLOC_039643	--	Novel_lncRNA	ENSGALT00000019554	ENSGALG00000011986	FABP2	Lipocalin/cytosolic fatty-acid binding domain||Calycin-like||Cytosolic fatty-acid binding	0.965223978	3.78E-07
LNC_001186	XLOC_039643	--	Novel_lncRNA	ENSGALT00000013845	ENSGALG00000008498	Diet1	Concanavalin A-like lectin/glucanase domain||MAM domain||Low-density lipoprotein (LDL) receptor class A repeat	0.981554546	1.63E-08
LNC_001186	XLOC_039643	--	Novel_lncRNA	ENSGALT00000040293	ENSGALG00000023934	-	Cadherin||Cadherin-like	0.963857902	4.57E-07
LNC_001186	XLOC_039643	--	Novel_lncRNA	ENSGALT00000011664	ENSGALG00000007208	-	von Willebrand factor, type C||Follistatin-like, N-terminal||Epidermal growth factor-like domain||von Willebrand factor, type D domain||Uncharacterised domain, cysteine-rich||Trypsin Inhibitor-like, cysteine rich domain||VWC out	0.964505692	4.18E-07
LNC_001186	XLOC_039643	--	Novel_lncRNA	ENSGALT00000009548	ENSGALG00000005933	SLC5A11	Sodium/solute symporter||Sodium/solute symporter, subgroup	0.965775857	3.49E-07
LNC_001186	XLOC_039643	--	Novel_lncRNA	ENSGALT00000015982	ENSGALG00000009830	MGAT4D	Glycosyl transferase family 54	0.958293841	9.26E-07
LNC_001186	XLOC_039643	--	Novel_lncRNA	ENSGALT00000008547	ENSGALG00000005327	RBP2	Cytosolic fatty-acid binding||Calycin-like||Lipocalin/cytosolic fatty-acid binding domain	0.966387822	3.19E-07
LNC_001186	XLOC_039643	--	Novel_lncRNA	ENSGALT00000010536	ENSGALG00000006521	TRPM5	Ankyrin repeat-containing domain	0.966110216	3.33E-07
LNC_001186	XLOC_039643	--	Novel_lncRNA	ENSGALT00000035436	ENSGALG00000021891	--	--	0.964831415	3.99E-07
LNC_001186	XLOC_039643	--	Novel_lncRNA	ENSGALT00000024481	ENSGALG00000015169	MEP1B	Peptidase, metallopeptidase||TRAF-like||MATH||MAM domain||Peptidase M12A, astacin||Epidermal growth factor-like domain||Meprin alpha/beta subunit||Concanavalin A-like lectin/glucanase domain	0.961804168	6.00E-07
LNC_001186	XLOC_039643	--	Novel_lncRNA	ENSGALT00000019779	ENSGALG00000012108	ENPEP	Peptidase M1, membrane alanine aminopeptidase, N-terminal	0.956423202	1.15E-06
LNC_001186	XLOC_039643	--	Novel_lncRNA	ENSGALT00000021531	ENSGALG00000019527	SLC6A19	Sodium:neurotransmitter symporter	0.960555432	7.04E-07
LNC_001186	XLOC_039643	--	Novel_lncRNA	ENSGALT00000010323	ENSGALG00000006393	ADGRG4	GPCR, family 2-like||GPCR, family 2, secretin-like	0.964861303	3.98E-07
LNC_001186	XLOC_039643	--	Novel_lncRNA	ENSGALT00000024433	ENSGALG00000015142	DSG2	Desmosomal cadherin||Cadherin-like||Desmoglein||Cadherin||Cadherin, cytoplasmic domain	0.957598606	1.01E-06
LNC_001186	XLOC_039643	--	Novel_lncRNA	ENSGALT00000032184	ENSGALG00000020193	PLAC8	Uncharacterised protein family Cys-rich	0.960993945	6.66E-07
LNC_001186	XLOC_039643	--	Novel_lncRNA	ENSGALT00000025686	ENSGALG00000015937	LFABP	Cytosolic fatty-acid binding||Calycin-like||Lipocalin/cytosolic fatty-acid binding domain	0.964524032	4.17E-07
LNC_001186	XLOC_039643	--	Novel_lncRNA	ENSGALT00000019460	ENSGALG00000011930	-	Alpha-macroglobulin, receptor-binding||Alpha-2-macroglobulin, N-terminal||Alpha-2-macroglobulin||Alpha-macroglobulin complement component||Alpha-2-macroglobulin, thiol-ester bond-forming||Glycoside hydrolase superfamily||Terpenoid cyclases/protein prenyltransferase alpha-alpha toroid||Alpha-2-macroglobulin, N-terminal 2	0.982888741	1.12E-08
LNC_001186	XLOC_039643	--	Novel_lncRNA	ENSGALT00000044594	ENSGALG00000014430	CASP17	Peptidase C14, caspase non-catalytic subunit p10||Peptidase C14A, caspase precursor p45, core||Peptidase C14, ICE, catalytic subunit p20||Peptidase C14, caspase domain	0.964763236	4.03E-07
LNC_001186	XLOC_039643	--	Novel_lncRNA	ENSGALT00000000410	ENSGALG00000000309	LAD1	-	0.97514304	7.17E-08
LNC_001186	XLOC_039643	--	Novel_lncRNA	ENSGALT00000006974	ENSGALG00000004373	KCNJ16	Immunoglobulin E-set||Potassium channel, inwardly rectifying, Kir||Potassium channel, inwardly rectifying, Kir5	0.956739822	1.11E-06
LNC_001186	XLOC_039643	--	Novel_lncRNA	ENSGALT00000038130	ENSGALG00000009482	HEPACAM2	Immunoglobulin subtype||Immunoglobulin-like domain||Immunoglobulin I-set||Immunoglobulin subtype 2||Immunoglobulin V-set domain||Immunoglobulin	0.950998173	2.05E-06
LNC_001186	XLOC_039643	--	Novel_lncRNA	ENSGALT00000045591	ENSGALG00000028120	-	Keratin	0.989985345	7.80E-10
LNC_001186	XLOC_039643	--	Novel_lncRNA	ENSGALT00000026593	ENSGALG00000016483	-	Amino acid permease/ SLC12A domain||Amino acid/polyamine transporter I	0.961096779	6.57E-07
LNC_001186	XLOC_039643	--	Novel_lncRNA	ENSGALT00000026972	ENSGALG00000016715	MEP1A	Meprin alpha/beta subunit||Concanavalin A-like lectin/glucanase domain||Peptidase M12A, astacin||Epidermal growth factor-like domain||TRAF-like||Peptidase, metallopeptidase||MAM domain||MATH	0.964142446	4.40E-07
LNC_001186	XLOC_039643	--	Novel_lncRNA	ENSGALT00000014630	ENSGALG00000008995	MAMDC4	Concanavalin A-like lectin/glucanase domain||MAM domain||Low-density lipoprotein (LDL) receptor class A repeat	0.966248828	3.26E-07
LNC_001186	XLOC_039643	--	Novel_lncRNA	ENSGALT00000015921	ENSGALG00000009787	CLRN3	-	0.972136381	1.26E-07
LNC_001186	XLOC_039643	--	Novel_lncRNA	ENSGALT00000011200	ENSGALG00000006911	TMC5	TMC	0.958135326	9.44E-07
LNC_001186	XLOC_039643	--	Novel_lncRNA	ENSGALT00000044667	ENSGALG00000026089	SLC26A6	Sulphate anion transporter||Sulphate transporter||STAS domain	0.973942185	9.06E-08
LNC_001186	XLOC_039643	--	Novel_lncRNA	ENSGALT00000043176	ENSGALG00000028489	-	Aspartic peptidase||Aspartic peptidase domain||Aspartic peptidase, N-terminal	0.968873241	2.18E-07
LNC_001186	XLOC_039643	--	Novel_lncRNA	ENSGALT00000045292	ENSGALG00000028347	SDCBP2	PDZ domain	0.950393466	2.18E-06
LNC_001186	XLOC_039643	--	Novel_lncRNA	ENSGALT00000006088	ENSGALG00000003836	RBM44	RNA recognition motif domain	0.964831415	3.99E-07
LNC_001186	XLOC_039643	--	Novel_lncRNA	ENSGALT00000039803	ENSGALG00000003253	ATP8B1	P-type ATPase||P-type ATPase, cytoplasmic domain N||P-type ATPase, A domain||HAD-like domain||P-type ATPase, subfamily IV	0.963910151	4.54E-07
LNC_001186	XLOC_039643	--	Novel_lncRNA	ENSGALT00000044468	ENSGALG00000026046	-	B30.2/SPRY domain||Butyrophylin-like||Histone H5||Concanavalin A-like lectin/glucanase domain||SPRY-associated||SPRY domain	0.962418874	5.54E-07
LNC_001186	XLOC_039643	--	Novel_lncRNA	ENSGALT00000043368	ENSGALG00000026620	-	Fibrinogen, alpha/beta/gamma chain, C-terminal globular domain||SRCR-like domain||SRCR domain	0.962945399	5.17E-07
LNC_001187	XLOC_039689	--	Novel_lncRNA	ENSGALT00000020647	ENSGALG00000012653	CTDP1	FCP1-like phosphatase, phosphatase domain||HAD-like domain||BRCT domain||FCP1-like phosphatase, C-terminal||NLI interacting factor	0.98660846	3.32E-09
LNC_000657	XLOC_022811	--	Novel_lncRNA	ENSGALT00000001996	ENSGALG00000001311	ARHGAP44	Rho GTPase activation protein||Rho GTPase-activating protein domain||BAR domain	0.967624239	2.65E-07
ALDBGALT0000003533	ALDBGALG0000002467	--	Annotated_lncRNA	ENSGALT00000040639	ENSGALG00000024075	IL10R1	Fibronectin type III||Interferon alpha/beta receptor, beta chain	0.959860967	7.67E-07
ALDBGALT0000003533	ALDBGALG0000002467	--	Annotated_lncRNA	ENSGALT00000036713	ENSGALG00000022815	GAL1	Beta defensin type	0.96585817	3.45E-07
ALDBGALT0000003533	ALDBGALG0000002467	--	Annotated_lncRNA	ENSGALT00000039695	ENSGALG00000007468	HBAA	Globin||Haemoglobin, pi||Haemoglobin, alpha||Globin-like	0.958633924	8.90E-07
ALDBGALT0000003533	ALDBGALG0000002467	--	Annotated_lncRNA	ENSGALT00000036710	ENSGALG00000019843	GAL4	-	0.966233785	3.27E-07
ALDBGALT0000003533	ALDBGALG0000002467	--	Annotated_lncRNA	ENSGALT00000007670	ENSGALG00000004804	TGM3	Transglutaminase, C-terminal||Transglutaminase, N-terminal||Transglutaminase-like||Immunoglobulin E-set	0.972072566	1.28E-07
ALDBGALT0000003533	ALDBGALG0000002467	--	Annotated_lncRNA	ENSGALT00000014994	ENSGALG00000009209	--	--	0.965428639	3.67E-07
ALDBGALT0000003533	ALDBGALG0000002467	--	Annotated_lncRNA	ENSGALT00000023264	ENSGALG00000014399	--	--	0.965428639	3.67E-07
ALDBGALT0000003533	ALDBGALG0000002467	--	Annotated_lncRNA	ENSGALT00000002851	ENSGALG00000001842	PRSS57	Peptidase S1A, nudel||Peptidase S1||Trypsin-like cysteine/serine peptidase domain||Peptidase S1A, chymotrypsin-type	0.952527075	1.75E-06
ALDBGALT0000003533	ALDBGALG0000002467	--	Annotated_lncRNA	ENSGALT00000038006	ENSGALG00000023195	DLX6	Homeobox domain||Homeodomain, metazoa||Helix-turn-helix motif||Homeodomain-like	0.958892746	8.63E-07
ALDBGALT0000003533	ALDBGALG0000002467	--	Annotated_lncRNA	ENSGALT00000005088	ENSGALG00000003212	TSPO2	TspO/MBR-related protein	0.954103786	1.48E-06
ALDBGALT0000003533	ALDBGALG0000002467	--	Annotated_lncRNA	ENSGALT00000046002	ENSGALG00000027875	-	Interferon alpha/beta/delta||Four-helical cytokine-like, core	0.965428639	3.67E-07
ALDBGALT0000003533	ALDBGALG0000002467	--	Annotated_lncRNA	ENSGALT00000018388	ENSGALG00000011267	EFHB	EF-hand domain	0.969419103	2.00E-07
ALDBGALT0000003533	ALDBGALG0000002467	--	Annotated_lncRNA	ENSGALT00000022624	ENSGALG00000013956	c-myb	Myb-like domain||SANT/Myb domain||C-myb, C-terminal||Homeodomain-like||Transcription regulator Wos2-domain	0.96557476	3.59E-07
ALDBGALT0000003533	ALDBGALG0000002467	--	Annotated_lncRNA	ENSGALT00000018624	ENSGALG00000011415	SPINK2	Kazal domain||Proteinase inhibitor I1, Kazal metazoa	0.97275775	1.13E-07
ALDBGALT0000003533	ALDBGALG0000002467	--	Annotated_lncRNA	ENSGALT00000026912	ENSGALG00000016677	-	Interleukin-17 family||Cystine-knot cytokine||Interleukin-17, chordata	0.965428639	3.67E-07
ALDBGALT0000003533	ALDBGALG0000002467	--	Annotated_lncRNA	ENSGALT00000015414	ENSGALG00000009468	--	--	0.959779329	7.75E-07
ALDBGALT0000003533	ALDBGALG0000002467	--	Annotated_lncRNA	ENSGALT00000031294	ENSGALG00000019696	CATHL2	Cathelicidin	0.965674966	3.54E-07
ALDBGALT0000003533	ALDBGALG0000002467	--	Annotated_lncRNA	ENSGALT00000022711	ENSGALG00000024272	-	S100/CaBP-9k-type, calcium binding, subdomain||EF-hand domain	0.961719096	6.07E-07
ALDBGALT0000003533	ALDBGALG0000002467	--	Annotated_lncRNA	ENSGALT00000036373	ENSGALG00000028273	HBG2	Globin||Haemoglobin, beta||Globin-like||Myoglobin	0.963163967	5.02E-07
ALDBGALT0000003533	ALDBGALG0000002467	--	Annotated_lncRNA	ENSGALT00000027063	ENSGALG00000016761	LYG2	Glycoside hydrolase, family 23||Lytic transglycosylase-like SLT domain||Lysozyme-like domain	0.967783685	2.59E-07
ALDBGALT0000003533	ALDBGALG0000002467	--	Annotated_lncRNA	ENSGALT00000045136	ENSGALG00000026861	-	Immunoglobulin-like domain||Immunoglobulin subtype	0.965428639	3.67E-07
ALDBGALT0000003533	ALDBGALG0000002467	--	Annotated_lncRNA	ENSGALT00000030666	ENSGALG00000019351	--	--	0.965428639	3.67E-07
ALDBGALT0000003533	ALDBGALG0000002467	--	Annotated_lncRNA	ENSGALT00000026898	ENSGALG00000016668	GAL6	Beta defensin type	0.965428639	3.67E-07
ALDBGALT0000003533	ALDBGALG0000002467	--	Annotated_lncRNA	ENSGALT00000003357	ENSGALG00000002142	DGKQ	Ubiquitin-related domain||Protein kinase C-like, phorbol ester/diacylglycerol-binding domain||Ras-association||Diacylglycerol kinase, accessory domain||Diacylglycerol/phorbol-ester binding||Thiamin diphosphate-binding fold||Diacylglycerol kinase, catalytic domain	0.956928307	1.09E-06
ALDBGALT0000003533	ALDBGALG0000002467	--	Annotated_lncRNA	ENSGALT00000043571	ENSGALG00000028579	--	--	0.965428639	3.67E-07
ALDBGALT0000003533	ALDBGALG0000002467	--	Annotated_lncRNA	ENSGALT00000010224	ENSGALG00000006323	LECT2	Peptidase M23	0.96615664	3.30E-07
ALDBGALT0000003533	ALDBGALG0000002467	--	Annotated_lncRNA	ENSGALT00000031541	ENSGALG00000022817	GAL7	Beta defensin type	0.966483068	3.15E-07
ALDBGALT0000003533	ALDBGALG0000002467	--	Annotated_lncRNA	ENSGALT00000031540	ENSGALG00000016669	GAL2	Beta defensin type	0.966094138	3.33E-07
ALDBGALT0000003533	ALDBGALG0000002467	--	Annotated_lncRNA	ENSGALT00000014677	ENSGALG00000009019	-	Lipocalin/cytosolic fatty-acid binding domain||Calycin-like||Lipocalin||Prostaglandin D synthase||Alpha-1-microglobulin	0.965428639	3.67E-07
ALDBGALT0000003533	ALDBGALG0000002467	--	Annotated_lncRNA	ENSGALT00000008364	ENSGALG00000005209	AQP1	Major intrinsic protein||Aquaporin 1||Aquaporin-like	0.950029286	2.26E-06
ALDBGALT0000003533	ALDBGALG0000002467	--	Annotated_lncRNA	ENSGALT00000001164	ENSGALG00000000803	--	--	0.965428639	3.67E-07
ALDBGALT0000003533	ALDBGALG0000002467	--	Annotated_lncRNA	ENSGALT00000008038	ENSGALG00000005021	RAB43	P-loop containing nucleoside triphosphate hydrolase||Small GTPase superfamily||Small GTPase superfamily, ARF/SAR type||Elongation factor, GTP-binding domain||Small GTPase superfamily, Rho type||Small GTP-binding protein domain||Mitochondrial Rho-like||Small GTPase superfamily, Rab type||Ran GTPase||Small GTPase superfamily, Ras type	0.958522878	9.02E-07
ALDBGALT0000003533	ALDBGALG0000002467	--	Annotated_lncRNA	ENSGALT00000018525	ENSGALG00000011354	CRYBA2	Beta/gamma crystallin||Gamma-crystallin-related	0.965428639	3.67E-07
ALDBGALT0000003533	ALDBGALG0000002467	--	Annotated_lncRNA	ENSGALT00000007669	ENSGALG00000021230	EPB42	Immunoglobulin E-set||Transglutaminase-like||Transglutaminase, N-terminal||Transglutaminase, C-terminal	0.97662189	5.29E-08
ALDBGALT0000003533	ALDBGALG0000002467	--	Annotated_lncRNA	ENSGALT00000045759	ENSGALG00000027973	CATHL1	Cathelicidin	0.965930291	3.41E-07
ALDBGALT0000003533	ALDBGALG0000002467	--	Annotated_lncRNA	ENSGALT00000012787	ENSGALG00000007874	IL18	Interleukin-1 family||Interleukin-18||Cytokine, IL-1-like	0.968677038	2.25E-07
ALDBGALT0000003533	ALDBGALG0000002467	--	Annotated_lncRNA	ENSGALT00000012004	ENSGALG00000007420	-	C-type lectin fold||C-type lectin||Eosinophil major basic protein	0.967472256	2.72E-07
ALDBGALT0000003533	ALDBGALG0000002467	--	Annotated_lncRNA	ENSGALT00000005109	ENSGALG00000003227	RAB11FIP4	Rab-binding domain FIP-RBD||EF-hand domain	0.956604009	1.13E-06
ALDBGALT0000003533	ALDBGALG0000002467	--	Annotated_lncRNA	ENSGALT00000044892	ENSGALG00000027138	ETV3L	Ets domain	0.965428639	3.67E-07
ALDBGALT0000003533	ALDBGALG0000002467	--	Annotated_lncRNA	ENSGALT00000014607	ENSGALG00000008978	ITGA4	FG-GAP repeat||Integrin alpha-2||Integrin alpha chain||Integrin alpha beta-propellor||Integrin alpha chain, C-terminal cytoplasmic region, conserved site	0.960849988	6.78E-07
ALDBGALT0000003533	ALDBGALG0000002467	--	Annotated_lncRNA	ENSGALT00000039703	ENSGALG00000007463	HBAD	Globin-like||Haemoglobin, alpha||Haemoglobin, pi||Globin	0.963594874	4.74E-07
ALDBGALT0000003533	ALDBGALG0000002467	--	Annotated_lncRNA	ENSGALT00000039315	ENSGALG00000028039	AVR2	Avidin/streptavidin||Avidin	0.965428639	3.67E-07
ALDBGALT0000003533	ALDBGALG0000002467	--	Annotated_lncRNA	ENSGALT00000005772	ENSGALG00000003644	-	C2 domain	0.950566155	2.14E-06
ALDBGALT0000003533	ALDBGALG0000002467	--	Annotated_lncRNA	ENSGALT00000031295	ENSGALG00000027175	-	Cathelicidin	0.965428639	3.67E-07
ALDBGALT0000003533	ALDBGALG0000002467	--	Annotated_lncRNA	ENSGALT00000043703	ENSGALG00000027175	-	Cathelicidin	0.965428639	3.67E-07
ALDBGALT0000003533	ALDBGALG0000002467	--	Annotated_lncRNA	ENSGALT00000041221	ENSGALG00000024370	--	--	0.965428639	3.67E-07
ALDBGALT0000003533	ALDBGALG0000002467	--	Annotated_lncRNA	ENSGALT00000016196	ENSGALG00000009963	Worthington	Glycoside hydrolase, family 22, lysozyme||Lytic transglycosylase-like SLT domain||Glycoside hydrolase, family 22||Lysozyme-like domain	0.967847563	2.56E-07
LNC_000655	XLOC_022752	--	Novel_lncRNA	ENSGALT00000013522	ENSGALG00000008306	FGL2	Fibrinogen, alpha/beta/gamma chain, C-terminal globular domain	0.969430775	2.00E-07
ALDBGALT0000003437	ALDBGALG0000002402	--	Annotated_lncRNA	ENSGALT00000034416	ENSGALG00000021340	CA9	Alpha carbonic anhydrase	0.9546105	1.41E-06
ALDBGALT0000003437	ALDBGALG0000002402	--	Annotated_lncRNA	ENSGALT00000041045	ENSGALG00000024294	-	Transcription factor, fork head	0.950452707	2.16E-06
ALDBGALT0000003437	ALDBGALG0000002402	--	Annotated_lncRNA	ENSGALT00000001006	ENSGALG00000000710	RNF207	Zinc finger, B-box||Zinc finger, RING-type	0.961995164	5.86E-07
ALDBGALT0000003437	ALDBGALG0000002402	--	Annotated_lncRNA	ENSGALT00000045712	ENSGALG00000027087	-	Carbamoyl-phosphate synthetase large subunit-like, ATP-binding domain	0.969423405	2.00E-07
LNC_000659	XLOC_022856	--	Novel_lncRNA	ENSGALT00000040639	ENSGALG00000024075	IL10R1	Fibronectin type III||Interferon alpha/beta receptor, beta chain	0.956933236	1.09E-06
LNC_000659	XLOC_022856	--	Novel_lncRNA	ENSGALT00000017732	ENSGALG00000010901	-	ABC transporter-like||AAA+ ATPase domain||ABC transporter type 1, transmembrane domain||P-loop containing nucleoside triphosphate hydrolase||ABC transporter, ATPase, putative	0.952568474	1.75E-06
LNC_000659	XLOC_022856	--	Novel_lncRNA	ENSGALT00000024182	ENSGALG00000014994	-	CUB domain||Corticotropin-releasing factor binding	0.969637477	1.93E-07
LNC_000659	XLOC_022856	--	Novel_lncRNA	ENSGALT00000045036	ENSGALG00000011241	RFTN1	-	0.970219159	1.75E-07
LNC_000659	XLOC_022856	--	Novel_lncRNA	ENSGALT00000010624	ENSGALG00000006576	GRM3	GPCR, family 3, metabotropic glutamate receptor 3||GPCR, family 3, metabotropic glutamate receptor||GPCR, family 3, C-terminal||GPCR, family 3, nine cysteines domain||Periplasmic binding protein-like I||GPCR, family 3||GPCR, family 3, metabotropic glutamate receptor 2||Extracellular ligand-binding receptor	0.950216761	2.21E-06
LNC_000659	XLOC_022856	--	Novel_lncRNA	ENSGALT00000027063	ENSGALG00000016761	LYG2	Glycoside hydrolase, family 23||Lytic transglycosylase-like SLT domain||Lysozyme-like domain	0.986707371	3.20E-09
LNC_000659	XLOC_022856	--	Novel_lncRNA	ENSGALT00000012775	ENSGALG00000007868	BCO2	Quinonprotein alcohol dehydrogenase-like superfamily||Carotenoid oxygenase	0.960400363	7.18E-07
LNC_000659	XLOC_022856	--	Novel_lncRNA	ENSGALT00000036710	ENSGALG00000019843	GAL4	-	0.992912152	1.39E-10
LNC_000659	XLOC_022856	--	Novel_lncRNA	ENSGALT00000007670	ENSGALG00000004804	TGM3	Transglutaminase, C-terminal||Transglutaminase, N-terminal||Transglutaminase-like||Immunoglobulin E-set	0.990537127	5.88E-10
LNC_000659	XLOC_022856	--	Novel_lncRNA	ENSGALT00000009519	ENSGALG00000021139	-	Immunoglobulin V-set, subgroup||Immunoglobulin||Immunoglobulin V-set domain||Immunoglobulin subtype||Immunoglobulin C1-set||Immunoglobulin-like domain||CD80-like, immunoglobulin C2-set	0.969738673	1.90E-07
LNC_000659	XLOC_022856	--	Novel_lncRNA	ENSGALT00000004979	ENSGALG00000003148	SPAG16	G-protein beta WD-40 repeat||WD40 repeat||WD40-repeat-containing domain	0.954023424	1.50E-06
LNC_000659	XLOC_022856	--	Novel_lncRNA	ENSGALT00000023264	ENSGALG00000014399	--	--	0.989591453	9.45E-10
LNC_000659	XLOC_022856	--	Novel_lncRNA	ENSGALT00000002851	ENSGALG00000001842	PRSS57	Peptidase S1A, nudel||Peptidase S1||Trypsin-like cysteine/serine peptidase domain||Peptidase S1A, chymotrypsin-type	0.978574902	3.43E-08
LNC_000659	XLOC_022856	--	Novel_lncRNA	ENSGALT00000039315	ENSGALG00000028039	AVR2	Avidin/streptavidin||Avidin	0.989591453	9.45E-10
LNC_000659	XLOC_022856	--	Novel_lncRNA	ENSGALT00000023341	ENSGALG00000014455	LPAR5	G protein-coupled receptor, rhodopsin-like||GPCR, rhodopsin-like, 7TM	0.952728454	1.72E-06
LNC_000659	XLOC_022856	--	Novel_lncRNA	ENSGALT00000005088	ENSGALG00000003212	TSPO2	TspO/MBR-related protein	0.970307737	1.73E-07
LNC_000659	XLOC_022856	--	Novel_lncRNA	ENSGALT00000046002	ENSGALG00000027875	-	Interferon alpha/beta/delta||Four-helical cytokine-like, core	0.989591453	9.45E-10
LNC_000659	XLOC_022856	--	Novel_lncRNA	ENSGALT00000026926	ENSGALG00000016687	7	G protein-coupled receptor, rhodopsin-like||GPCR, rhodopsin-like, 7TM||Protease-activated receptor	0.963680082	4.68E-07
LNC_000659	XLOC_022856	--	Novel_lncRNA	ENSGALT00000018388	ENSGALG00000011267	EFHB	EF-hand domain	0.988830707	1.34E-09
LNC_000659	XLOC_022856	--	Novel_lncRNA	ENSGALT00000022624	ENSGALG00000013956	c-myb	Myb-like domain||SANT/Myb domain||C-myb, C-terminal||Homeodomain-like||Transcription regulator Wos2-domain	0.989463591	1.00E-09
LNC_000659	XLOC_022856	--	Novel_lncRNA	ENSGALT00000018624	ENSGALG00000011415	SPINK2	Kazal domain||Proteinase inhibitor I1, Kazal metazoa	0.988461446	1.58E-09
LNC_000659	XLOC_022856	--	Novel_lncRNA	ENSGALT00000010763	ENSGALG00000006654	KK34	-	0.966216245	3.27E-07
LNC_000659	XLOC_022856	--	Novel_lncRNA	ENSGALT00000026912	ENSGALG00000016677	-	Interleukin-17 family||Cystine-knot cytokine||Interleukin-17, chordata	0.989591453	9.45E-10
LNC_000659	XLOC_022856	--	Novel_lncRNA	ENSGALT00000015414	ENSGALG00000009468	--	--	0.966584225	3.10E-07
LNC_000659	XLOC_022856	--	Novel_lncRNA	ENSGALT00000003962	ENSGALG00000002513	SLC23A1	Xanthine/uracil/vitamin C permease	0.954929771	1.36E-06
LNC_000659	XLOC_022856	--	Novel_lncRNA	ENSGALT00000031295	ENSGALG00000027175	-	Cathelicidin	0.989591453	9.45E-10
LNC_000659	XLOC_022856	--	Novel_lncRNA	ENSGALT00000031294	ENSGALG00000019696	CATHL2	Cathelicidin	0.989816732	8.48E-10
LNC_000659	XLOC_022856	--	Novel_lncRNA	ENSGALT00000018331	ENSGALG00000011241	RFTN1	-	0.957287464	1.04E-06
LNC_000659	XLOC_022856	--	Novel_lncRNA	ENSGALT00000039695	ENSGALG00000007468	HBAA	Globin||Haemoglobin, pi||Haemoglobin, alpha||Globin-like	0.950197518	2.22E-06
LNC_000659	XLOC_022856	--	Novel_lncRNA	ENSGALT00000014994	ENSGALG00000009209	--	--	0.989591453	9.45E-10
LNC_000659	XLOC_022856	--	Novel_lncRNA	ENSGALT00000036713	ENSGALG00000022815	GAL1	Beta defensin type	0.990129595	7.26E-10
LNC_000659	XLOC_022856	--	Novel_lncRNA	ENSGALT00000037826	ENSGALG00000012421	ARHGAP15	Rho GTPase-activating protein domain||Pleckstrin homology domain||Rho GTPase activation protein	0.957704641	9.93E-07
LNC_000659	XLOC_022856	--	Novel_lncRNA	ENSGALT00000014677	ENSGALG00000009019	-	Lipocalin/cytosolic fatty-acid binding domain||Calycin-like||Lipocalin||Prostaglandin D synthase||Alpha-1-microglobulin	0.989591453	9.45E-10
LNC_000659	XLOC_022856	--	Novel_lncRNA	ENSGALT00000045136	ENSGALG00000026861	-	Immunoglobulin-like domain||Immunoglobulin subtype	0.989591453	9.45E-10
LNC_000659	XLOC_022856	--	Novel_lncRNA	ENSGALT00000039059	ENSGALG00000023526	--	--	0.957404839	1.03E-06
LNC_000659	XLOC_022856	--	Novel_lncRNA	ENSGALT00000024824	ENSGALG00000015388	Blimp-1	Zinc finger, C2H2||SET domain||PR domain zinc finger protein 1||Zinc finger, C2H2-like	0.964613126	4.12E-07
LNC_000659	XLOC_022856	--	Novel_lncRNA	ENSGALT00000030666	ENSGALG00000019351	--	--	0.989591453	9.45E-10
LNC_000659	XLOC_022856	--	Novel_lncRNA	ENSGALT00000026898	ENSGALG00000016668	GAL6	Beta defensin type	0.989591453	9.45E-10
LNC_000659	XLOC_022856	--	Novel_lncRNA	ENSGALT00000009555	ENSGALG00000005937	-	Immunoglobulin V-set domain||Immunoglobulin||Immunoglobulin V-set, subgroup||Immunoglobulin-like domain||Immunoglobulin subtype	0.954606634	1.41E-06
LNC_000659	XLOC_022856	--	Novel_lncRNA	ENSGALT00000020927	ENSGALG00000012830	IRF-4	SMAD/FHA domain||Interferon regulatory factor-3||Interferon regulatory factor DNA-binding domain	0.972930365	1.09E-07
LNC_000659	XLOC_022856	--	Novel_lncRNA	ENSGALT00000043571	ENSGALG00000028579	--	--	0.989591453	9.45E-10
LNC_000659	XLOC_022856	--	Novel_lncRNA	ENSGALT00000010224	ENSGALG00000006323	LECT2	Peptidase M23	0.989831759	8.42E-10
LNC_000659	XLOC_022856	--	Novel_lncRNA	ENSGALT00000000152	ENSGALG00000000117	TRIM27.1	Zinc finger, B-box||B30.2/SPRY domain||Zinc finger, C3HC4 RING-type||SPRY-associated||Concanavalin A-like lectin/glucanase domain||Butyrophylin-like||SPRY domain||Zinc finger, RING-type	0.96304922	5.10E-07
LNC_000659	XLOC_022856	--	Novel_lncRNA	ENSGALT00000031541	ENSGALG00000022817	GAL7	Beta defensin type	0.989738547	8.81E-10
LNC_000659	XLOC_022856	--	Novel_lncRNA	ENSGALT00000031540	ENSGALG00000016669	GAL2	Beta defensin type	0.989436104	1.02E-09
LNC_000659	XLOC_022856	--	Novel_lncRNA	ENSGALT00000035902	ENSGALG00000028235	-	Immunoglobulin subtype||Immunoglobulin-like domain	0.950005647	2.26E-06
LNC_000659	XLOC_022856	--	Novel_lncRNA	ENSGALT00000003239	ENSGALG00000002080	DOCK2	Dedicator of cytokinesis C-terminal||SH3 domain||Variant SH3 domain||Armadillo-type fold||Cytochrome c-like domain||Ferritin-like superfamily	0.962331906	5.61E-07
LNC_000659	XLOC_022856	--	Novel_lncRNA	ENSGALT00000043786	ENSGALG00000028352	CPN2	Leucine-rich repeat-containing N-terminal||Cysteine-rich flanking region, C-terminal||Leucine-rich repeat, typical subtype||Leucine-rich repeat	0.958083975	9.50E-07
LNC_000659	XLOC_022856	--	Novel_lncRNA	ENSGALT00000001482	ENSGALG00000001004	-	Haem peroxidase, animal||Haem peroxidase	0.967619838	2.65E-07
LNC_000659	XLOC_022856	--	Novel_lncRNA	ENSGALT00000008364	ENSGALG00000005209	AQP1	Major intrinsic protein||Aquaporin 1||Aquaporin-like	0.963220671	4.98E-07
LNC_000659	XLOC_022856	--	Novel_lncRNA	ENSGALT00000013363	ENSGALG00000008206	TESC	EF-hand domain	0.985900845	4.29E-09
LNC_000659	XLOC_022856	--	Novel_lncRNA	ENSGALT00000001164	ENSGALG00000000803	--	--	0.989591453	9.45E-10
LNC_000659	XLOC_022856	--	Novel_lncRNA	ENSGALT00000030235	ENSGALG00000016785	IL1RL1	Immunoglobulin subtype||Interleukin-1 receptor type I/II||Immunoglobulin-like domain||Immunoglobulin subtype 2||Toll/interleukin-1 receptor homology (TIR) domain||Immunoglobulin	0.953908553	1.52E-06
LNC_000659	XLOC_022856	--	Novel_lncRNA	ENSGALT00000016196	ENSGALG00000009963	Worthington	Glycoside hydrolase, family 22, lysozyme||Lytic transglycosylase-like SLT domain||Glycoside hydrolase, family 22||Lysozyme-like domain	0.975251225	7.01E-08
LNC_000659	XLOC_022856	--	Novel_lncRNA	ENSGALT00000018525	ENSGALG00000011354	CRYBA2	Beta/gamma crystallin||Gamma-crystallin-related	0.989591453	9.45E-10
LNC_000659	XLOC_022856	--	Novel_lncRNA	ENSGALT00000007669	ENSGALG00000021230	EPB42	Immunoglobulin E-set||Transglutaminase-like||Transglutaminase, N-terminal||Transglutaminase, C-terminal	0.9574729	1.02E-06
LNC_000659	XLOC_022856	--	Novel_lncRNA	ENSGALT00000000081	ENSGALG00000024357	B-G	Immunoglobulin-like domain||Immunoglobulin subtype||Immunoglobulin V-set, subgroup||Immunoglobulin V-set domain||Immunoglobulin I-set	0.968190648	2.43E-07
LNC_000659	XLOC_022856	--	Novel_lncRNA	ENSGALT00000045759	ENSGALG00000027973	CATHL1	Cathelicidin	0.989974437	7.84E-10
LNC_000659	XLOC_022856	--	Novel_lncRNA	ENSGALT00000012787	ENSGALG00000007874	IL18	Interleukin-1 family||Interleukin-18||Cytokine, IL-1-like	0.979217101	2.95E-08
LNC_000659	XLOC_022856	--	Novel_lncRNA	ENSGALT00000012004	ENSGALG00000007420	-	C-type lectin fold||C-type lectin||Eosinophil major basic protein	0.989090385	1.20E-09
LNC_000659	XLOC_022856	--	Novel_lncRNA	ENSGALT00000010476	ENSGALG00000006480	TCF1	CTNNB1 binding, N-teminal||High mobility group box domain	0.965319713	3.73E-07
LNC_000659	XLOC_022856	--	Novel_lncRNA	ENSGALT00000045394	ENSGALG00000025948	SLA2	SH2 domain||SH3 domain	0.959276754	8.24E-07
LNC_000659	XLOC_022856	--	Novel_lncRNA	ENSGALT00000044892	ENSGALG00000027138	ETV3L	Ets domain	0.989591453	9.45E-10
LNC_000659	XLOC_022856	--	Novel_lncRNA	ENSGALT00000014607	ENSGALG00000008978	ITGA4	FG-GAP repeat||Integrin alpha-2||Integrin alpha chain||Integrin alpha beta-propellor||Integrin alpha chain, C-terminal cytoplasmic region, conserved site	0.980009873	2.43E-08
LNC_000659	XLOC_022856	--	Novel_lncRNA	ENSGALT00000021966	ENSGALG00000013481	Aiolos	Zinc finger, C2H2-like||Zinc finger, C2H2	0.984612144	6.62E-09
LNC_000659	XLOC_022856	--	Novel_lncRNA	ENSGALT00000003541	ENSGALG00000002258	-	Immunoglobulin-like domain||Immunoglobulin V-set domain||Immunoglobulin V-set, subgroup	0.9658291	3.46E-07
LNC_000659	XLOC_022856	--	Novel_lncRNA	ENSGALT00000027271	ENSGALG00000016881	GPR183	GPCR, rhodopsin-like, 7TM||G protein-coupled receptor, rhodopsin-like	0.979369646	2.84E-08
LNC_000659	XLOC_022856	--	Novel_lncRNA	ENSGALT00000039703	ENSGALG00000007463	HBAD	Globin-like||Haemoglobin, alpha||Haemoglobin, pi||Globin	0.958254792	9.31E-07
LNC_000659	XLOC_022856	--	Novel_lncRNA	ENSGALT00000018840	ENSGALG00000011551	IGJ	-	0.986623039	3.30E-09
LNC_000659	XLOC_022856	--	Novel_lncRNA	ENSGALT00000021364	ENSGALG00000013086	IKZF1	Zinc finger, C2H2||Zinc finger, C2H2-like	0.964116327	4.41E-07
LNC_000659	XLOC_022856	--	Novel_lncRNA	ENSGALT00000043703	ENSGALG00000027175	-	Cathelicidin	0.989591453	9.45E-10
LNC_000659	XLOC_022856	--	Novel_lncRNA	ENSGALT00000041221	ENSGALG00000024370	--	--	0.989591453	9.45E-10
LNC_000659	XLOC_022856	--	Novel_lncRNA	ENSGALT00000036373	ENSGALG00000028273	HBG2	Globin||Haemoglobin, beta||Globin-like||Myoglobin	0.97201855	1.29E-07
LNC_000062	XLOC_002036	--	Novel_lncRNA	ENSGALT00000024504	ENSGALG00000015186	KLHL14	Kelch-like protein, gigaxonin type||BTB/POZ-like||Kelch repeat type 1||BTB/POZ||BTB/POZ fold||Kelch repeat type 2||BTB/Kelch-associated	0.950027479	2.26E-06
ALDBGALT0000004718	ALDBGALG0000003313	--	Annotated_lncRNA	ENSGALT00000043828	ENSGALG00000028253	ATXN1L	Ataxin-1/HBP1 module (AXH)||Ataxin, AXH domain	0.958328215	9.23E-07
ALDBGALT0000004718	ALDBGALG0000003313	--	Annotated_lncRNA	ENSGALT00000045126	ENSGALG00000027411	ANAPC15	-	0.96418718	4.37E-07
ALDBGALT0000004656	ALDBGALG0000003264	--	Annotated_lncRNA	ENSGALT00000044455	ENSGALG00000028071	-	SRCR domain||SRCR-like domain	0.950879633	2.07E-06
ALDBGALT0000004656	ALDBGALG0000003264	--	Annotated_lncRNA	ENSGALT00000038814	ENSGALG00000003105	ANKFN1	Fibronectin type III||Ankyrin repeat||Ankyrin repeat-containing domain	0.975566686	6.58E-08
ALDBGALT0000004654	ALDBGALG0000003262	--	Annotated_lncRNA	ENSGALT00000035143	ENSGALG00000001418	GUCA1B	EF-hand domain	0.955610785	1.26E-06
ALDBGALT0000004654	ALDBGALG0000003262	--	Annotated_lncRNA	ENSGALT00000044157	ENSGALG00000028633	ITGA2B	Integrin alpha beta-propellor||FG-GAP repeat	0.959572812	7.95E-07
ALDBGALT0000004654	ALDBGALG0000003262	--	Annotated_lncRNA	ENSGALT00000044693	ENSGALG00000027942	--	--	0.951683555	1.91E-06
ALDBGALT0000004654	ALDBGALG0000003262	--	Annotated_lncRNA	ENSGALT00000026902	ENSGALG00000016670	DEFB1	Beta defensin type	0.998711378	2.80E-14
LNC_000067	XLOC_002179	--	Novel_lncRNA	ENSGALT00000036385	ENSGALG00000000871	MADPRT	NAD:arginine ADP-ribosyltransferase, ART	0.990380379	6.38E-10
LNC_000067	XLOC_002179	--	Novel_lncRNA	ENSGALT00000028403	ENSGALG00000027957	-	Immunoglobulin-like domain||Immunoglobulin subtype||Immunoglobulin||Immunoglobulin subtype 2	0.962419647	5.54E-07
LNC_000067	XLOC_002179	--	Novel_lncRNA	ENSGALT00000032968	ENSGALG00000020616	--	--	0.990582989	5.74E-10
LNC_000067	XLOC_002179	--	Novel_lncRNA	ENSGALT00000034031	ENSGALG00000005919	-	Immunoglobulin V-set, subgroup||Immunoglobulin||Immunoglobulin V-set domain||Immunoglobulin subtype||Immunoglobulin-like domain	0.983321938	9.88E-09
LNC_000067	XLOC_002179	--	Novel_lncRNA	ENSGALT00000043423	ENSGALG00000016428	Enpp2	Extracellular Endonuclease, subunit A||Type I phosphodiesterase/nucleotide pyrophosphatase/phosphate transferase||Alkaline-phosphatase-like, core domain||DNA/RNA non-specific endonuclease||Somatomedin B domain||Somatomedin B, chordata	0.960624304	6.98E-07
LNC_000067	XLOC_002179	--	Novel_lncRNA	ENSGALT00000045938	ENSGALG00000027218	CRACR2A	EF-hand domain	0.990582425	5.74E-10
LNC_000067	XLOC_002179	--	Novel_lncRNA	ENSGALT00000012910	ENSGALG00000007948	LRRC4C	Immunoglobulin-like domain||Immunoglobulin subtype||Immunoglobulin||Immunoglobulin subtype 2||Immunoglobulin I-set||Cysteine-rich flanking region, C-terminal||Leucine-rich repeat, typical subtype||Leucine-rich repeat||Immunoglobulin V-set domain	0.970791831	1.59E-07
LNC_000067	XLOC_002179	--	Novel_lncRNA	ENSGALT00000008150	ENSGALG00000005083	SLC5A10	Sodium/solute symporter, subgroup||Sodium/solute symporter	0.952279741	1.80E-06
LNC_000067	XLOC_002179	--	Novel_lncRNA	ENSGALT00000044946	ENSGALG00000026976	-	Immunoglobulin-like domain||Immunoglobulin subtype	0.971300769	1.46E-07
LNC_000067	XLOC_002179	--	Novel_lncRNA	ENSGALT00000024746	ENSGALG00000015332	CPLX1	Synaphin	0.990582989	5.74E-10
LNC_000067	XLOC_002179	--	Novel_lncRNA	ENSGALT00000021507	ENSGALG00000027012	--	--	0.990582989	5.74E-10
LNC_000067	XLOC_002179	--	Novel_lncRNA	ENSGALT00000031400	ENSGALG00000028220	-	Keratin	0.990582989	5.74E-10
LNC_000067	XLOC_002179	--	Novel_lncRNA	ENSGALT00000035364	ENSGALG00000021822	C17orf64	-	0.990582989	5.74E-10
LNC_000067	XLOC_002179	--	Novel_lncRNA	ENSGALT00000035042	ENSGALG00000021621	--	--	0.990582989	5.74E-10
LNC_000067	XLOC_002179	--	Novel_lncRNA	ENSGALT00000010816	ENSGALG00000006693	--	--	0.990582989	5.74E-10
LNC_000067	XLOC_002179	--	Novel_lncRNA	ENSGALT00000034443	ENSGALG00000021353	-	C-type lectin fold	0.954050845	1.49E-06
LNC_000067	XLOC_002179	--	Novel_lncRNA	ENSGALT00000025996	ENSGALG00000016140	FAM3B	-	0.975681212	6.43E-08
LNC_000067	XLOC_002179	--	Novel_lncRNA	ENSGALT00000012707	ENSGALG00000007831	TLX1	Homeodomain, metazoa||Homeobox domain||Homeodomain-like	0.990582989	5.74E-10
LNC_000067	XLOC_002179	--	Novel_lncRNA	ENSGALT00000044940	ENSGALG00000028366	-	Keratin	0.990582989	5.74E-10
LNC_000067	XLOC_002179	--	Novel_lncRNA	ENSGALT00000028487	ENSGALG00000017781	-	Immunoglobulin subtype 2||Immunoglobulin subtype||Immunoglobulin-like domain	0.990582989	5.74E-10
LNC_000103	XLOC_003157	--	Novel_lncRNA	ENSGALT00000018451	ENSGALG00000011309	PLXNC1	Plexin-like fold||IPT domain||Plexin, cytoplasmic RasGAP domain||Plexin||Rho GTPase activation protein||Sema domain||Immunoglobulin E-set	0.950293375	2.20E-06
LNC_000103	XLOC_003157	--	Novel_lncRNA	ENSGALT00000045371	ENSGALG00000026077	ALDOC	Fructose-bisphosphate aldolase, class-I	0.960404016	7.17E-07
LNC_000103	XLOC_003157	--	Novel_lncRNA	ENSGALT00000002387	ENSGALG00000001571	MYO1F	SH3 domain||Variant SH3 domain||Myosin head, motor domain||P-loop containing nucleoside triphosphate hydrolase||Myosin tail 2	0.952778251	1.71E-06
LNC_000103	XLOC_003157	--	Novel_lncRNA	ENSGALT00000020872	ENSGALG00000012791	TBXAS1	Cytochrome P450, B-class||Cytochrome P450, E-class, group II||Cytochrome P450, E-class, group I||Cytochrome P450, E-class, group IV||Cytochrome P450||Cytochrome P450, E-class, CYP3A	0.970596211	1.65E-07
LNC_000101	XLOC_003062	--	Novel_lncRNA	ENSGALT00000043616	ENSGALG00000027820	RBP1	Cytosolic fatty-acid binding||Calycin-like||Lipocalin/cytosolic fatty-acid binding domain	0.950749967	2.10E-06
LNC_000101	XLOC_003062	--	Novel_lncRNA	ENSGALT00000026403	ENSGALG00000016368	KLHL38	BTB/POZ||BTB/POZ fold||Kelch repeat type 1||Kelch repeat type 2||BTB/Kelch-associated||Kelch-like protein, gigaxonin type||BTB/POZ-like	0.966939689	2.94E-07
ALDBGALT0000006217	ALDBGALG0000004319	--	Annotated_lncRNA	ENSGALT00000046188	ENSGALG00000027204	-	Zinc finger, C2H2||Zinc finger, C2H2-like||Krueppel-associated box	-0.958612943	8.92E-07
ALDBGALT0000005880	ALDBGALG0000004085	--	Annotated_lncRNA	ENSGALT00000043506	ENSGALG00000025930	PHC2	Sterile alpha motif domain||Zinc finger, FCS-type||Sterile alpha motif, type 2||Sterile alpha motif/pointed domain||Sterile alpha motif, type 1	0.962102178	5.78E-07
ALDBGALT0000005880	ALDBGALG0000004085	--	Annotated_lncRNA	ENSGALT00000027516	ENSGALG00000017031	-	Ion transport domain||Tensin phosphatase, lipid phosphatase domain||C2 domain||Dual specificity phosphatase, catalytic domain||Tensin phosphatase, C2 domain||Protein-tyrosine/Dual specificity phosphatase||Protein-tyrosine phosphatase-like||Protein-tyrosine phosphatase, receptor/non-receptor type||Protein-tyrosine phosphatase, catalytic	0.960273846	7.29E-07
ALDBGALT0000005880	ALDBGALG0000004085	--	Annotated_lncRNA	ENSGALT00000039622	ENSGALG00000023703	GIT1	Ankyrin repeat||G protein-coupled receptor kinase-interacting protein 1 C term||Spa2 homology (SHD) of GIT||Ankyrin repeat-containing domain	0.958034135	9.55E-07
ALDBGALT0000005880	ALDBGALG0000004085	--	Annotated_lncRNA	ENSGALT00000036653	ENSGALG00000016245	BCOR	Ankyrin repeat||Ankyrin repeat-containing domain	0.950846574	2.08E-06
ALDBGALT0000005880	ALDBGALG0000004085	--	Annotated_lncRNA	ENSGALT00000020306	ENSGALG00000012424	GTDC1	Glycosyltransferase family 1, N-terminal	0.959237555	8.28E-07
ALDBGALT0000005880	ALDBGALG0000004085	--	Annotated_lncRNA	ENSGALT00000042789	ENSGALG00000027401	TUSC2	-	0.950917132	2.07E-06
ALDBGALT0000005880	ALDBGALG0000004085	--	Annotated_lncRNA	ENSGALT00000024713	ENSGALG00000015310	SOBP	-	0.961847034	5.97E-07
ALDBGALT0000005880	ALDBGALG0000004085	--	Annotated_lncRNA	ENSGALT00000005447	ENSGALG00000003439	PLEKHM2	RUN||Pleckstrin homology domain	0.964257653	4.33E-07
ALDBGALT0000005880	ALDBGALG0000004085	--	Annotated_lncRNA	ENSGALT00000016932	ENSGALG00000010397	GRID2	Ionotropic glutamate receptor, metazoa||Ionotropic glutamate receptor||Extracellular ligand-binding receptor||Ionotropic glutamate receptor, L-glutamate and glycine-binding domain||Periplasmic binding protein-like I	0.957860671	9.75E-07
ALDBGALT0000005880	ALDBGALG0000004085	--	Annotated_lncRNA	ENSGALT00000038422	ENSGALG00000010268	PARM1	-	0.962450443	5.52E-07
ALDBGALT0000005880	ALDBGALG0000004085	--	Annotated_lncRNA	ENSGALT00000044229	ENSGALG00000025907	ZBTB7A	BTB/POZ-like||BTB/POZ||BTB/POZ fold||Zinc finger, C2H2	0.952992699	1.67E-06
ALDBGALT0000005880	ALDBGALG0000004085	--	Annotated_lncRNA	ENSGALT00000046102	ENSGALG00000028264	TMEM55A	Transmembrane protein 55A/B	0.989978951	7.83E-10
ALDBGALT0000005880	ALDBGALG0000004085	--	Annotated_lncRNA	ENSGALT00000022249	ENSGALG00000013684	SGCZ	Sarcoglycan complex subunit protein	0.952731762	1.72E-06
ALDBGALT0000005880	ALDBGALG0000004085	--	Annotated_lncRNA	ENSGALT00000008227	ENSGALG00000005122	MYO1H	IQ motif, EF-hand binding site||Myosin tail 2||Myosin head, motor domain||P-loop containing nucleoside triphosphate hydrolase	0.957396744	1.03E-06
ALDBGALT0000005880	ALDBGALG0000004085	--	Annotated_lncRNA	ENSGALT00000007316	ENSGALG00000004597	ZBTB37	BTB/POZ||BTB/POZ fold||Zinc finger, C2H2||Zinc finger, C2H2-like||BTB/POZ-like	0.96268286	5.35E-07
ALDBGALT0000005880	ALDBGALG0000004085	--	Annotated_lncRNA	ENSGALT00000043823	ENSGALG00000001898	MISP	-	0.966662139	3.07E-07
ALDBGALT0000005880	ALDBGALG0000004085	--	Annotated_lncRNA	ENSGALT00000004006	ENSGALG00000002540	RGS2	RGS domain	0.959275149	8.24E-07
ALDBGALT0000005880	ALDBGALG0000004085	--	Annotated_lncRNA	ENSGALT00000046181	ENSGALG00000027845	RYBP	Zinc finger, RanBP2-type	0.962023118	5.84E-07
ALDBGALT0000005880	ALDBGALG0000004085	--	Annotated_lncRNA	ENSGALT00000011813	ENSGALG00000007296	MAFG	Basic-leucine zipper domain||Basic leucine zipper domain, Maf-type||Transcription factor, Skn-1-like, DNA-binding domain	0.955884852	1.22E-06
ALDBGALT0000005880	ALDBGALG0000004085	--	Annotated_lncRNA	ENSGALT00000043596	ENSGALG00000029154	GATAD2B	Zinc finger, GATA-type	0.958035475	9.55E-07
ALDBGALT0000005880	ALDBGALG0000004085	--	Annotated_lncRNA	ENSGALT00000036155	ENSGALG00000011937	NFE2L1	Transcription factor, Skn-1-like, DNA-binding domain||Basic-leucine zipper domain	0.953291036	1.62E-06
ALDBGALT0000005880	ALDBGALG0000004085	--	Annotated_lncRNA	ENSGALT00000010610	ENSGALG00000017462	FNIP1	-	0.954242981	1.46E-06
ALDBGALT0000005880	ALDBGALG0000004085	--	Annotated_lncRNA	ENSGALT00000018595	ENSGALG00000011400	USP44	Zinc finger, UBP-type||Zinc finger, FYVE/PHD-type||Ubiquitin specific protease domain||Peptidase C19, ubiquitin carboxyl-terminal hydrolase	0.952624615	1.74E-06
ALDBGALT0000005880	ALDBGALG0000004085	--	Annotated_lncRNA	ENSGALT00000035579	ENSGALG00000022030	PGAP3	Per1-like	0.964317678	4.29E-07
ALDBGALT0000005880	ALDBGALG0000004085	--	Annotated_lncRNA	ENSGALT00000021600	ENSGALG00000013224	SOS1	Ras-like guanine nucleotide exchange factor, N-terminal||Pleckstrin homology domain||Dbl homology (DH) domain||Ras guanine nucleotide exchange factor domain||Ras guanine-nucleotide exchange factors catalytic domain||Histone-fold||Histone core	0.954335953	1.45E-06
ALDBGALT0000005880	ALDBGALG0000004085	--	Annotated_lncRNA	ENSGALT00000000243	ENSGALG00000000186	MTCH1	Mitochondrial substrate/solute carrier||Mitochondrial carrier domain	0.953322426	1.61E-06
ALDBGALT0000005880	ALDBGALG0000004085	--	Annotated_lncRNA	ENSGALT00000040958	ENSGALG00000024259	B4GAL-T7	Beta-1,4-galactosyltransferase||Nucleotide-diphospho-sugar transferases||Galactosyltransferase, C-terminal	0.96389024	4.55E-07
ALDBGALT0000005880	ALDBGALG0000004085	--	Annotated_lncRNA	ENSGALT00000045134	ENSGALG00000026950	UBE2M	Ubiquitin-conjugating enzyme/RWD-like||Ubiquitin-conjugating enzyme E2	0.97044197	1.69E-07
ALDBGALT0000005880	ALDBGALG0000004085	--	Annotated_lncRNA	ENSGALT00000003495	ENSGALG00000002232	RERE	ELM2 domain||Homeodomain-like||Zinc finger, GATA-type||Bromo adjacent homology (BAH) domain||Atrophin-like||SANT/Myb domain	0.950055913	2.25E-06
ALDBGALT0000005880	ALDBGALG0000004085	--	Annotated_lncRNA	ENSGALT00000014037	ENSGALG00000008615	LTK	Concanavalin A-like lectin/glucanase domain||Protein kinase domain||MAM domain||Serine/threonine/dual specificity protein kinase, catalytic domain||Low-density lipoprotein (LDL) receptor class A repeat||Serine-threonine/tyrosine-protein kinase catalytic domain||Tyrosine-protein kinase, catalytic domain||Protein kinase-like domain	0.950418258	2.17E-06
ALDBGALT0000005880	ALDBGALG0000004085	--	Annotated_lncRNA	ENSGALT00000021209	ENSGALG00000012992	WNK1	Serine-threonine/tyrosine-protein kinase catalytic domain||Tyrosine-protein kinase, catalytic domain||Protein kinase-like domain||Protein kinase domain||Serine/threonine/dual specificity protein kinase, catalytic domain||Serine/threonine-protein kinase OSR1/WNK, CCT domain	0.95295252	1.68E-06
ALDBGALT0000005880	ALDBGALG0000004085	--	Annotated_lncRNA	ENSGALT00000040505	ENSGALG00000000525	MAP3K3	Serine/threonine/dual specificity protein kinase, catalytic domain||Phox/Bem1p||Serine-threonine/tyrosine-protein kinase catalytic domain||Tyrosine-protein kinase, catalytic domain||Protein kinase domain||Protein kinase-like domain	0.95205091	1.84E-06
ALDBGALT0000005880	ALDBGALG0000004085	--	Annotated_lncRNA	ENSGALT00000045024	ENSGALG00000027432	--	--	0.962891537	5.21E-07
ALDBGALT0000005880	ALDBGALG0000004085	--	Annotated_lncRNA	ENSGALT00000045911	ENSGALG00000026985	CABP4	EF-hand domain	0.962891537	5.21E-07
ALDBGALT0000005880	ALDBGALG0000004085	--	Annotated_lncRNA	ENSGALT00000020213	ENSGALG00000012380	SPOPL	BTB/POZ-like||TRAF-like||MATH||BTB/POZ fold||BTB/POZ	0.964944009	3.93E-07
ALDBGALT0000005880	ALDBGALG0000004085	--	Annotated_lncRNA	ENSGALT00000045561	ENSGALG00000027768	CTDSP1	HAD-like domain||Dullard phosphatase domain, eukaryotic||NLI interacting factor	0.957386617	1.03E-06
ALDBGALT0000005880	ALDBGALG0000004085	--	Annotated_lncRNA	ENSGALT00000000312	ENSGALG00000000233	SP2	Zinc finger, C2H2-like||Zinc finger, C2H2	0.950221257	2.21E-06
ALDBGALT0000005880	ALDBGALG0000004085	--	Annotated_lncRNA	ENSGALT00000023521	ENSGALG00000014589	-	Zinc finger, AN1-type||Zinc finger, A20-type	0.974056637	8.86E-08
ALDBGALT0000005880	ALDBGALG0000004085	--	Annotated_lncRNA	ENSGALT00000015018	ENSGALG00000009229	ATP6V0C	V-ATPase proteolipid subunit C, eukaryotic||V-ATPase proteolipid subunit C-like domain||V-ATPase proteolipid subunit	0.953021738	1.67E-06
ALDBGALT0000005880	ALDBGALG0000004085	--	Annotated_lncRNA	ENSGALT00000045495	ENSGALG00000026800	PATL1	Topoisomerase II-associated protein PAT1	0.966686397	3.06E-07
ALDBGALT0000005880	ALDBGALG0000004085	--	Annotated_lncRNA	ENSGALT00000004312	ENSGALG00000002734	UHMK1	Protein kinase domain||Protein kinase-like domain||Serine-threonine/tyrosine-protein kinase catalytic domain||Serine/threonine/dual specificity protein kinase, catalytic domain||RNA recognition motif domain	0.960897484	6.74E-07
ALDBGALT0000005880	ALDBGALG0000004085	--	Annotated_lncRNA	ENSGALT00000002426	ENSGALG00000001600	DVL1	DEP domain||PDZ domain||Dishevelled C-terminal||Dishevelled family||Dishevelled protein domain	0.954686085	1.39E-06
ALDBGALT0000005880	ALDBGALG0000004085	--	Annotated_lncRNA	ENSGALT00000013748	ENSGALG00000008438	SLC35C1	EamA domain||UAA transporter||Triose-phosphate transporter domain	0.960592457	7.00E-07
ALDBGALT0000005880	ALDBGALG0000004085	--	Annotated_lncRNA	ENSGALT00000001590	ENSGALG00000001063	PRDM16	Zinc finger, C2H2-like||Zinc finger, BED-type||SET domain||Zinc finger, C2H2	0.954883646	1.36E-06
ALDBGALT0000005880	ALDBGALG0000004085	--	Annotated_lncRNA	ENSGALT00000005925	ENSGALG00000003734	C21H1ORF144	-	0.951497735	1.95E-06
ALDBGALT0000005880	ALDBGALG0000004085	--	Annotated_lncRNA	ENSGALT00000040779	ENSGALG00000024135	--	--	0.962891537	5.21E-07
ALDBGALT0000005880	ALDBGALG0000004085	--	Annotated_lncRNA	ENSGALT00000010909	ENSGALG00000006750	DET1	De-etiolated protein 1, Det1	0.9666747	3.06E-07
ALDBGALT0000005880	ALDBGALG0000004085	--	Annotated_lncRNA	ENSGALT00000007868	ENSGALG00000004918	RAB9B	Ran GTPase||Small GTPase superfamily, Rab type||Small GTPase superfamily, Ras type||Mitochondrial Rho-like||Small GTP-binding protein domain||Gtr1/RagA G protein||Small GTPase superfamily, ARF/SAR type||Small GTPase superfamily, Rho type||Elongation factor, GTP-binding domain||P-loop containing nucleoside triphosphate hydrolase||Small GTPase superfamily	0.952693073	1.72E-06
ALDBGALT0000005880	ALDBGALG0000004085	--	Annotated_lncRNA	ENSGALT00000020228	ENSGALG00000012389	-	Concanavalin A-like lectin/glucanase domain||Laminin G domain	0.959633774	7.89E-07
ALDBGALT0000005880	ALDBGALG0000004085	--	Annotated_lncRNA	ENSGALT00000043879	ENSGALG00000027609	RAB40C	Small GTPase superfamily, Rab type||Ran GTPase||SOCS protein, C-terminal||Small GTPase superfamily, Ras type||Small GTP-binding protein domain||Mitochondrial Rho-like||Small GTPase superfamily, ARF/SAR type||Small GTPase superfamily, Rho type||P-loop containing nucleoside triphosphate hydrolase||Small GTPase superfamily	0.959142735	8.37E-07
ALDBGALT0000005880	ALDBGALG0000004085	--	Annotated_lncRNA	ENSGALT00000017882	ENSGALG00000010976	CCDC126	-	0.962775323	5.29E-07
ALDBGALT0000005880	ALDBGALG0000004085	--	Annotated_lncRNA	ENSGALT00000035916	ENSGALG00000022338	--	--	0.957854192	9.76E-07
ALDBGALT0000005880	ALDBGALG0000004085	--	Annotated_lncRNA	ENSGALT00000044434	ENSGALG00000029178	ZNF628	Zinc finger, C2H2||Zinc finger, C2H2-like	0.974143089	8.72E-08
ALDBGALT0000005880	ALDBGALG0000004085	--	Annotated_lncRNA	ENSGALT00000001098	ENSGALG00000000753	TBC1D22B	Rab-GTPase-TBC domain	0.950724939	2.11E-06
ALDBGALT0000005880	ALDBGALG0000004085	--	Annotated_lncRNA	ENSGALT00000034909	ENSGALG00000021572	SSH2	Protein-tyrosine phosphatase-like||Protein-tyrosine/Dual specificity phosphatase||DEK, C-terminal||Dual specificity phosphatase, subgroup, catalytic domain||Dual specificity phosphatase, catalytic domain	0.952177731	1.82E-06
ALDBGALT0000005880	ALDBGALG0000004085	--	Annotated_lncRNA	ENSGALT00000018234	ENSGALG00000011184	HNRNPD	RNA recognition motif domain	0.956547742	1.13E-06
ALDBGALT0000005880	ALDBGALG0000004085	--	Annotated_lncRNA	ENSGALT00000013524	ENSGALG00000008308	BHLHE40	Orange||Orange subgroup||Myc-type, basic helix-loop-helix (bHLH) domain	0.950156447	2.23E-06
ALDBGALT0000005880	ALDBGALG0000004085	--	Annotated_lncRNA	ENSGALT00000044733	ENSGALG00000027669	--	--	0.962891537	5.21E-07
ALDBGALT0000005880	ALDBGALG0000004085	--	Annotated_lncRNA	ENSGALT00000017794	ENSGALG00000010935	PTPRQ	Protein-tyrosine phosphatase, catalytic||Protein-tyrosine phosphatase, receptor/non-receptor type||Protein-tyrosine phosphatase-like||Fibronectin type III||Protein-tyrosine/Dual specificity phosphatase	0.953361091	1.61E-06
ALDBGALT0000005880	ALDBGALG0000004085	--	Annotated_lncRNA	ENSGALT00000040362	ENSGALG00000007910	SMO	GPCR, family 2-like||Frizzled domain||Frizzled protein	0.974518018	8.11E-08
ALDBGALT0000005880	ALDBGALG0000004085	--	Annotated_lncRNA	ENSGALT00000027641	ENSGALG00000017106	ATP8A2	P-type ATPase, A domain||HAD-like domain||P-type ATPase, subfamily IV||P-type ATPase||P-type ATPase, cytoplasmic domain N	0.95851678	9.02E-07
ALDBGALT0000005880	ALDBGALG0000004085	--	Annotated_lncRNA	ENSGALT00000036190	ENSGALG00000022613	-	Immunoglobulin subtype	0.962891537	5.21E-07
ALDBGALT0000005880	ALDBGALG0000004085	--	Annotated_lncRNA	ENSGALT00000036606	ENSGALG00000016056	AZIN1	Ornithine/DAP/Arg decarboxylase||Orn/DAP/Arg decarboxylase 2, C-terminal||PLP-binding barrel||Orn/DAP/Arg decarboxylase 2, N-terminal||Alanine racemase/group IV decarboxylase, C-terminal||Ornithine decarboxylase	0.974300851	8.46E-08
ALDBGALT0000005880	ALDBGALG0000004085	--	Annotated_lncRNA	ENSGALT00000024915	ENSGALG00000015451	ZNF462	Zinc finger, C2H2||Zinc finger, C2H2-like	0.964667426	4.09E-07
ALDBGALT0000005880	ALDBGALG0000004085	--	Annotated_lncRNA	ENSGALT00000001001	ENSGALG00000000707	PSMD7	JAB1/MPN/MOV34 metalloenzyme domain	0.961008891	6.65E-07
ALDBGALT0000005880	ALDBGALG0000004085	--	Annotated_lncRNA	ENSGALT00000019926	ENSGALG00000012203	SAMD4A	Sterile alpha motif, type 1||Sterile alpha motif/pointed domain||Sterile alpha motif domain||Sterile alpha motif, type 2	0.958434387	9.11E-07
ALDBGALT0000005880	ALDBGALG0000004085	--	Annotated_lncRNA	ENSGALT00000009158	ENSGALG00000005710	CTDSPL	Dullard phosphatase domain, eukaryotic||NLI interacting factor||HAD-like domain	0.968027467	2.49E-07
ALDBGALT0000005880	ALDBGALG0000004085	--	Annotated_lncRNA	ENSGALT00000045041	ENSGALG00000027514	SCEL	Zinc finger, LIM-type	0.958247925	9.31E-07
ALDBGALT0000005880	ALDBGALG0000004085	--	Annotated_lncRNA	ENSGALT00000018681	ENSGALG00000011457	CCNI	Cyclin, N-terminal||Cyclin-like	0.958214422	9.35E-07
ALDBGALT0000005880	ALDBGALG0000004085	--	Annotated_lncRNA	ENSGALT00000000559	ENSGALG00000000410	TLK2	Tyrosine-protein kinase, catalytic domain||Serine-threonine/tyrosine-protein kinase catalytic domain||Protein kinase domain||Protein kinase-like domain||Serine/threonine/dual specificity protein kinase, catalytic domain	0.972504549	1.18E-07
ALDBGALT0000005880	ALDBGALG0000004085	--	Annotated_lncRNA	ENSGALT00000021648	ENSGALG00000013255	SRF	Transcription factor, MADS-box	0.95056518	2.14E-06
ALDBGALT0000005880	ALDBGALG0000004085	--	Annotated_lncRNA	ENSGALT00000032779	ENSGALG00000020528	CZH9ORF80	-	0.966490466	3.15E-07
ALDBGALT0000005880	ALDBGALG0000004085	--	Annotated_lncRNA	ENSGALT00000027284	ENSGALG00000016885	STK24	Serine/threonine/dual specificity protein kinase, catalytic domain||Protein kinase-like domain||Protein kinase domain||Tyrosine-protein kinase, catalytic domain||Serine-threonine/tyrosine-protein kinase catalytic domain	0.952296692	1.80E-06
ALDBGALT0000005880	ALDBGALG0000004085	--	Annotated_lncRNA	ENSGALT00000016793	ENSGALG00000010315	GTPBP2	Elongation factor, GTP-binding domain||Translation elongation factor EF1A/initiation factor IF2gamma, C-terminal||Translation protein, beta-barrel domain||P-loop containing nucleoside triphosphate hydrolase	0.953804708	1.53E-06
ALDBGALT0000005880	ALDBGALG0000004085	--	Annotated_lncRNA	ENSGALT00000001736	ENSGALG00000001156	RNF222	Zinc finger, RING-type	0.962891537	5.21E-07
ALDBGALT0000005880	ALDBGALG0000004085	--	Annotated_lncRNA	ENSGALT00000016381	ENSGALG00000010078	GLP-1R	GPCR, family 2, secretin-like||GPCR, family 2, extracellular hormone receptor domain||GPCR, family 2, glucagon-like peptide-1/glucagon receptor||GPCR, family 2, glucagon-like peptide-1 receptor||GPCR, family 2-like||GPCR, family 2, gastric inhibitory polypeptide receptor	0.958662133	8.87E-07
ALDBGALT0000005880	ALDBGALG0000004085	--	Annotated_lncRNA	ENSGALT00000031399	ENSGALG00000025726	-	Keratin	0.962891537	5.21E-07
ALDBGALT0000005880	ALDBGALG0000004085	--	Annotated_lncRNA	ENSGALT00000016820	ENSGALG00000010333	CNOT6L	Endonuclease/exonuclease/phosphatase||Leucine-rich repeat, typical subtype||Leucine-rich repeat	0.973962207	9.02E-08
ALDBGALT0000005880	ALDBGALG0000004085	--	Annotated_lncRNA	ENSGALT00000044253	ENSGALG00000010361	MBNL1	Zinc finger, CCCH-type	0.950149025	2.23E-06
ALDBGALT0000005880	ALDBGALG0000004085	--	Annotated_lncRNA	ENSGALT00000005919	ENSGALG00000003731	FBXO42	Kelch repeat type 1||Kelch repeat type 2||F-box domain	0.966720276	3.04E-07
ALDBGALT0000005880	ALDBGALG0000004085	--	Annotated_lncRNA	ENSGALT00000039658	ENSGALG00000023719	--	--	0.962891537	5.21E-07
ALDBGALT0000005880	ALDBGALG0000004085	--	Annotated_lncRNA	ENSGALT00000002633	ENSGALG00000001716	C15orf59	-	0.950395701	2.18E-06
ALDBGALT0000005880	ALDBGALG0000004085	--	Annotated_lncRNA	ENSGALT00000037180	ENSGALG00000012882	KDSR	2,3-dihydro-2,3-dihydroxybenzoate dehydrogenase||Short-chain dehydrogenase/reductase SDR||Polyketide synthase, ketoreductase domain||Glucose/ribitol dehydrogenase	0.958703702	8.82E-07
ALDBGALT0000005880	ALDBGALG0000004085	--	Annotated_lncRNA	ENSGALT00000018072	ENSGALG00000011093	AK7	P-loop containing nucleoside triphosphate hydrolase||ATPase, AAA-type, core||Dpy-30 motif	0.963537492	4.77E-07
ALDBGALT0000005880	ALDBGALG0000004085	--	Annotated_lncRNA	ENSGALT00000043372	ENSGALG00000027443	RGS22	RGS domain	0.953465098	1.59E-06
ALDBGALT0000005880	ALDBGALG0000004085	--	Annotated_lncRNA	ENSGALT00000025447	ENSGALG00000015780	PNRC1	-	0.967801494	2.58E-07
ALDBGALT0000005880	ALDBGALG0000004085	--	Annotated_lncRNA	ENSGALT00000007180	ENSGALG00000004508	EYA2	HAD-like domain||EYA domain	0.963496806	4.80E-07
ALDBGALT0000005880	ALDBGALG0000004085	--	Annotated_lncRNA	ENSGALT00000043727	ENSGALG00000028283	--	--	0.955060896	1.34E-06
ALDBGALT0000005880	ALDBGALG0000004085	--	Annotated_lncRNA	ENSGALT00000000057	ENSGALG00000000043	USF1	-	0.978200218	3.74E-08
ALDBGALT0000004715	ALDBGALG0000003310	--	Annotated_lncRNA	ENSGALT00000011493	ENSGALG00000007098	KIF21A	WD40 repeat||WD40-repeat-containing domain||Prefoldin||Kinesin motor domain||P-loop containing nucleoside triphosphate hydrolase	0.960548513	7.04E-07
ALDBGALT0000004715	ALDBGALG0000003310	--	Annotated_lncRNA	ENSGALT00000025239	ENSGALG00000015653	JPH1	MORN motif||Junctophilin	0.968666573	2.26E-07
ALDBGALT0000004715	ALDBGALG0000003310	--	Annotated_lncRNA	ENSGALT00000024828	ENSGALG00000015390	HOOK3	Hook-related protein family	0.962275838	5.65E-07
ALDBGALT0000004715	ALDBGALG0000003310	--	Annotated_lncRNA	ENSGALT00000040656	ENSGALG00000024082	SMCR8	-	0.952792024	1.71E-06
LNC_000104	XLOC_003211	--	Novel_lncRNA	ENSGALT00000013934	ENSGALG00000008554	IL17REL	-	0.959543842	7.97E-07
LNC_000054	XLOC_001732	--	Novel_lncRNA	ENSGALT00000020801	ENSGALG00000012747	NEDD9	Serine rich protein interaction||CAS family, DUF3513||Variant SH3 domain||SH3 domain	0.975538594	6.62E-08
LNC_000264	XLOC_008086	--	Novel_lncRNA	ENSGALT00000002123	ENSGALG00000001396	SERPIND1	Serpin domain	0.953746451	1.54E-06
LNC_000264	XLOC_008086	--	Novel_lncRNA	ENSGALT00000037074	ENSGALG00000013110	-	SUN domain||Galactose-binding domain-like	0.972587748	1.16E-07
LNC_000264	XLOC_008086	--	Novel_lncRNA	ENSGALT00000012129	ENSGALG00000007503	KMO	Monooxygenase, FAD-binding||Aromatic-ring hydroxylase-like	0.952380945	1.78E-06
LNC_000264	XLOC_008086	--	Novel_lncRNA	ENSGALT00000045311	ENSGALG00000025896	PLPPR4	Phosphatidic acid phosphatase type 2/haloperoxidase	0.96962446	1.94E-07
LNC_000264	XLOC_008086	--	Novel_lncRNA	ENSGALT00000002745	ENSGALG00000001780	PROC	Peptidase S1A, nudel||Peptidase S1A, coagulation factor VII/IX/X/C/Z||Gamma-carboxyglutamic acid-rich (GLA) domain||EGF-like calcium-binding domain||Epidermal growth factor-like domain||Peptidase S1||Trypsin-like cysteine/serine peptidase domain||Peptidase S1A, chymotrypsin-type	0.951672298	1.91E-06
LNC_000264	XLOC_008086	--	Novel_lncRNA	ENSGALT00000004234	ENSGALG00000002688	NME4	Nucleoside diphosphate kinase	0.95089099	2.07E-06
LNC_000264	XLOC_008086	--	Novel_lncRNA	ENSGALT00000010419	ENSGALG00000006453	TF	Transferrin-like domain||Transferrin	0.954025341	1.50E-06
LNC_000264	XLOC_008086	--	Novel_lncRNA	ENSGALT00000024434	ENSGALG00000015143	TTR	Transthyretin/hydroxyisourate hydrolase||Transthyretin/hydroxyisourate hydrolase, superfamily	0.953782437	1.54E-06
LNC_000264	XLOC_008086	--	Novel_lncRNA	ENSGALT00000026897	ENSGALG00000016667	GAL10	Beta defensin type	0.964523453	4.17E-07
LNC_000264	XLOC_008086	--	Novel_lncRNA	ENSGALT00000003444	ENSGALG00000002200	ACSM3	AMP-dependent synthetase/ligase	0.953790968	1.54E-06
LNC_000264	XLOC_008086	--	Novel_lncRNA	ENSGALT00000006967	ENSGALG00000004367	-	Diacylglycerol acyltransferase	0.958759644	8.77E-07
LNC_000264	XLOC_008086	--	Novel_lncRNA	ENSGALT00000006584	ENSGALG00000004141	LBFABP	Calycin-like||Lipocalin/cytosolic fatty-acid binding domain||Cytosolic fatty-acid binding	0.950169602	2.22E-06
LNC_000264	XLOC_008086	--	Novel_lncRNA	ENSGALT00000044267	ENSGALG00000028886	-	Kringle-like fold||PAN-1 domain||Peptidase S1A, chymotrypsin-type||Kringle||Peptidase S1||Peptidase S1A, plasmin||Trypsin-like cysteine/serine peptidase domain||Apple-like||Peptidase S1A, nudel	0.96311912	5.05E-07
LNC_000264	XLOC_008086	--	Novel_lncRNA	ENSGALT00000006930	ENSGALG00000004343	HPD	Glyoxalase/Bleomycin resistance protein/Dihydroxybiphenyl dioxygenase||Glyoxalase/fosfomycin resistance/dioxygenase domain||4-hydroxyphenylpyruvate dioxygenase	0.952223993	1.81E-06
LNC_000264	XLOC_008086	--	Novel_lncRNA	ENSGALT00000037637	ENSGALG00000013105	-	SUN domain||Galactose-binding domain-like	0.970488001	1.68E-07
LNC_000264	XLOC_008086	--	Novel_lncRNA	ENSGALT00000020675	ENSGALG00000012666	GPLD1	FG-GAP repeat||Phospholipase C/P1 nuclease domain||Integrin alpha beta-propellor||Glycoprotein phospholipase D	0.963017932	5.12E-07
LNC_000264	XLOC_008086	--	Novel_lncRNA	ENSGALT00000024890	ENSGALG00000015432	CYP7A1	Cytochrome P450||Cytochrome P450, E-class, group IV||Cytochrome P450, E-class, group I	0.951406674	1.97E-06
LNC_000264	XLOC_008086	--	Novel_lncRNA	ENSGALT00000020815	ENSGALG00000012754	PAH	Aromatic amino acid hydroxylase, C-terminal||ACT domain||Phenylalanine-4-hydroxylase, tetrameric form||Tyrosine 3-monooxygenase-like	0.961133373	6.54E-07
LNC_000264	XLOC_008086	--	Novel_lncRNA	ENSGALT00000037595	ENSGALG00000013571	-	Apple-like||Peptidase S1||Trypsin-like cysteine/serine peptidase domain||Peptidase S1A, chymotrypsin-type||PAN-1 domain||Apple domain	0.966017458	3.37E-07
ALDBGALT0000001743	ALDBGALG0000001225	--	Annotated_lncRNA	ENSGALT00000013724	ENSGALG00000008425	MAP1A	Beta-lactamase-like	0.979336054	2.87E-08
ALDBGALT0000001742	ALDBGALG0000001224	--	Annotated_lncRNA	ENSGALT00000002494	ENSGALG00000001632	MIS12	Prefoldin||Centromere protein Mis12	-0.95286273	1.69E-06
ALDBGALT0000001746	ALDBGALG0000001228	--	Annotated_lncRNA	ENSGALT00000016137	ENSGALG00000009925	MTA3	Bromo adjacent homology (BAH) domain||Homeodomain-like||Zinc finger, GATA-type||ELM2 domain||SANT/Myb domain	-0.958648253	8.88E-07
ALDBGALT0000001961	ALDBGALG0000001361	--	Annotated_lncRNA	ENSGALT00000043741	ENSGALG00000027653	--	--	0.970138937	1.78E-07
ALDBGALT0000001961	ALDBGALG0000001361	--	Annotated_lncRNA	ENSGALT00000024139	ENSGALG00000014966	HGD	Homogentisate 1,2-dioxygenase||RmlC-like cupin domain	0.950673312	2.12E-06
ALDBGALT0000001961	ALDBGALG0000001361	--	Annotated_lncRNA	ENSGALT00000012646	ENSGALG00000007798	SHQ1	HSP20-like chaperone||SHQ1 protein||CS domain	0.96050656	7.08E-07
ALDBGALT0000002933	ALDBGALG0000002054	--	Annotated_lncRNA	ENSGALT00000002123	ENSGALG00000001396	SERPIND1	Serpin domain	0.996023355	7.78E-12
ALDBGALT0000002933	ALDBGALG0000002054	--	Annotated_lncRNA	ENSGALT00000021478	ENSGALG00000019277	SLCO1B3	Organic anion transporter polypeptide OATP||Major facilitator superfamily||Major facilitator superfamily domain||Kazal domain	0.997706959	4.97E-13
ALDBGALT0000002933	ALDBGALG0000002054	--	Annotated_lncRNA	ENSGALT00000012129	ENSGALG00000007503	KMO	Monooxygenase, FAD-binding||Aromatic-ring hydroxylase-like	0.987378264	2.47E-09
ALDBGALT0000002933	ALDBGALG0000002054	--	Annotated_lncRNA	ENSGALT00000012325	ENSGALG00000007620	GFRA3	Glial cell line-derived neurotrophic factor receptor||GDNF/GAS1	0.967117329	2.87E-07
ALDBGALT0000002933	ALDBGALG0000002054	--	Annotated_lncRNA	ENSGALT00000046200	ENSGALG00000011509	C3d	Alpha-2-macroglobulin, N-terminal 2||Anaphylatoxin, complement system||Alpha-2-macroglobulin, thiol-ester bond-forming||Terpenoid cyclases/protein prenyltransferase alpha-alpha toroid||Anaphylatoxin/fibulin||Alpha-2-macroglobulin||Tissue inhibitor of metalloproteinases-like, OB-fold||Alpha-macroglobulin complement component||Netrin domain||Alpha-macroglobulin, receptor-binding||Anaphylatoxin, com…	0.983617228	9.04E-09
ALDBGALT0000002933	ALDBGALG0000002054	--	Annotated_lncRNA	ENSGALT00000044933	ENSGALG00000028157	-	Immunoglobulin V-set, subgroup||Immunoglobulin V-set domain||Immunoglobulin I-set||Immunoglobulin-like domain||Immunoglobulin subtype	0.993214992	1.12E-10
ALDBGALT0000002933	ALDBGALG0000002054	--	Annotated_lncRNA	ENSGALT00000018962	ENSGALG00000011612	GC	Serum albumin-like||ALB/AFP/VDB||Vitamin D-binding protein||Serum albumin, N-terminal||Vitamin D binding protein, domain III	0.999012376	7.55E-15
ALDBGALT0000002933	ALDBGALG0000002054	--	Annotated_lncRNA	ENSGALT00000021664	ENSGALG00000013265	GYS2	Glycosyl transferase, family 1||Glycogen synthase	0.998658966	3.42E-14
ALDBGALT0000002933	ALDBGALG0000002054	--	Annotated_lncRNA	ENSGALT00000038895	ENSGALG00000009262	FGB	Fibrinogen, alpha/beta/gamma chain, coiled coil domain||Fibrinogen, alpha/beta/gamma chain, C-terminal globular domain	0.999266216	1.78E-15
ALDBGALT0000002933	ALDBGALG0000002054	--	Annotated_lncRNA	ENSGALT00000006967	ENSGALG00000004367	-	Diacylglycerol acyltransferase	0.98837069	1.64E-09
ALDBGALT0000002933	ALDBGALG0000002054	--	Annotated_lncRNA	ENSGALT00000041400	ENSGALG00000024487	C8orf22	-	0.999143011	3.55E-15
ALDBGALT0000002933	ALDBGALG0000002054	--	Annotated_lncRNA	ENSGALT00000044831	ENSGALG00000024365	-	Immunoglobulin V-set, subgroup||Immunoglobulin V-set domain||Immunoglobulin subtype||Immunoglobulin-like domain	0.999327512	1.11E-15
ALDBGALT0000002933	ALDBGALG0000002054	--	Annotated_lncRNA	ENSGALT00000017045	ENSGALG00000010469	-	Cytochrome P450, E-class, group IV||Cytochrome P450, E-class, group II||Cytochrome P450, E-class, group I||Cytochrome P450	0.978746539	3.30E-08
ALDBGALT0000002933	ALDBGALG0000002054	--	Annotated_lncRNA	ENSGALT00000014191	ENSGALG00000008722	MCOLN2	Polycystin cation channel, PKD1/PKD2	0.970604041	1.65E-07
ALDBGALT0000002933	ALDBGALG0000002054	--	Annotated_lncRNA	ENSGALT00000011058	ENSGALG00000006833	ITIH2	Inter-alpha-trypsin inhibitor heavy chain, C-terminal||von Willebrand factor, type A||VIT domain	0.998642552	3.62E-14
ALDBGALT0000002933	ALDBGALG0000002054	--	Annotated_lncRNA	ENSGALT00000008914	ENSGALG00000005555	--	--	0.999327512	1.11E-15
ALDBGALT0000002933	ALDBGALG0000002054	--	Annotated_lncRNA	ENSGALT00000003734	ENSGALG00000002369	F13B	Sushi/SCR/CCP domain	0.988716034	1.41E-09
ALDBGALT0000002933	ALDBGALG0000002054	--	Annotated_lncRNA	ENSGALT00000020394	ENSGALG00000012483	TMPRSS6	Peptidase S1A, chymotrypsin-type||Low-density lipoprotein (LDL) receptor class A repeat||Peptidase S1||Trypsin-like cysteine/serine peptidase domain||SEA domain||Peptidase S1A, nudel||CUB domain	0.999172168	3.11E-15
ALDBGALT0000002933	ALDBGALG0000002054	--	Annotated_lncRNA	ENSGALT00000037637	ENSGALG00000013105	-	SUN domain||Galactose-binding domain-like	0.983392631	9.68E-09
ALDBGALT0000002933	ALDBGALG0000002054	--	Annotated_lncRNA	ENSGALT00000026665	ENSGALG00000016523	RS1	Coagulation factor 5/8 C-terminal type domain||Galactose-binding domain-like	0.999327512	1.11E-15
ALDBGALT0000002933	ALDBGALG0000002054	--	Annotated_lncRNA	ENSGALT00000020815	ENSGALG00000012754	PAH	Aromatic amino acid hydroxylase, C-terminal||ACT domain||Phenylalanine-4-hydroxylase, tetrameric form||Tyrosine 3-monooxygenase-like	0.983210439	1.02E-08
ALDBGALT0000002933	ALDBGALG0000002054	--	Annotated_lncRNA	ENSGALT00000013559	ENSGALG00000008332	F2	Trypsin-like cysteine/serine peptidase domain||Peptidase S1||Kringle||Prothrombin/thrombin||Peptidase S1A, chymotrypsin-type||Kringle-like fold||Peptidase S1A, nudel||Thrombin light chain||Gamma-carboxyglutamic acid-rich (GLA) domain	0.996647391	3.32E-12
ALDBGALT0000002933	ALDBGALG0000002054	--	Annotated_lncRNA	ENSGALT00000044877	ENSGALG00000028221	-	Selenoprotein P, N-terminal	0.969532394	1.96E-07
ALDBGALT0000002933	ALDBGALG0000002054	--	Annotated_lncRNA	ENSGALT00000027176	ENSGALG00000016833	F7	Gamma-carboxyglutamic acid-rich (GLA) domain||Epidermal growth factor-like domain||EGF-like calcium-binding domain||Peptidase S1A, coagulation factor VII/IX/X/C/Z||Peptidase S1A, nudel||Trypsin-like cysteine/serine peptidase domain||Peptidase S1||Peptidase S1A, chymotrypsin-type	0.969762103	1.89E-07
ALDBGALT0000002933	ALDBGALG0000002054	--	Annotated_lncRNA	ENSGALT00000037633	ENSGALG00000020160	ADH6	Alcohol dehydrogenase, C-terminal||Polyketide synthase, enoylreductase domain||GroES (chaperonin 10)-like||Alcohol dehydrogenase GroES-like	0.984905085	6.02E-09
ALDBGALT0000002933	ALDBGALG0000002054	--	Annotated_lncRNA	ENSGALT00000009221	ENSGALG00000005739	SCD	Fatty acid desaturase, type 1, core||Fatty acid desaturase, type 1	0.979184396	2.97E-08
ALDBGALT0000002933	ALDBGALG0000002054	--	Annotated_lncRNA	ENSGALT00000018111	ENSGALG00000011117	AGT	Serpin domain||Angiotensinogen	0.997718013	4.85E-13
ALDBGALT0000002933	ALDBGALG0000002054	--	Annotated_lncRNA	ENSGALT00000024890	ENSGALG00000015432	CYP7A1	Cytochrome P450||Cytochrome P450, E-class, group IV||Cytochrome P450, E-class, group I	0.996266586	5.68E-12
ALDBGALT0000002933	ALDBGALG0000002054	--	Annotated_lncRNA	ENSGALT00000043113	ENSGALG00000027276	-	Glucose/ribitol dehydrogenase||Short-chain dehydrogenase/reductase SDR||Polyketide synthase, ketoreductase domain	0.999327512	1.11E-15
ALDBGALT0000002933	ALDBGALG0000002054	--	Annotated_lncRNA	ENSGALT00000032123	ENSGALG00000020160	ADH6	Alcohol dehydrogenase, C-terminal||Polyketide synthase, enoylreductase domain||GroES (chaperonin 10)-like||Alcohol dehydrogenase GroES-like	0.996689904	3.11E-12
ALDBGALT0000002933	ALDBGALG0000002054	--	Annotated_lncRNA	ENSGALT00000022641	ENSGALG00000013969	ALDH8A1	Aldehyde dehydrogenase domain||Aldehyde/histidinol dehydrogenase	0.963392584	4.87E-07
ALDBGALT0000002933	ALDBGALG0000002054	--	Annotated_lncRNA	ENSGALT00000004765	ENSGALG00000003016	MASP2	Epidermal growth factor-like domain||Peptidase S1A, chymotrypsin-type||EGF-like calcium-binding domain||Peptidase S1||Trypsin-like cysteine/serine peptidase domain||Sushi/SCR/CCP domain||CUB domain	0.984384991	7.12E-09
ALDBGALT0000002933	ALDBGALG0000002054	--	Annotated_lncRNA	ENSGALT00000044562	ENSGALG00000028894	-	SRCR-like domain||SRCR domain	0.995287202	1.82E-11
ALDBGALT0000002933	ALDBGALG0000002054	--	Annotated_lncRNA	ENSGALT00000043704	ENSGALG00000028631	PGLYRP2	Peptidoglycan recognition protein family domain, metazoa/bacteria||N-acetylmuramoyl-L-alanine amidase domain	0.981531539	1.64E-08
ALDBGALT0000002933	ALDBGALG0000002054	--	Annotated_lncRNA	ENSGALT00000041145	ENSGALG00000002507	MBL2	Lung surfactant protein D coiled-coil trimerisation||C-type lectin||Collagen triple helix repeat||C-type lectin fold	0.989812295	8.50E-10
ALDBGALT0000002933	ALDBGALG0000002054	--	Annotated_lncRNA	ENSGALT00000002018	ENSGALG00000001320	CYP1A1	Cytochrome P450||Cytochrome P450, E-class, group I, CYP1||Cytochrome P450, E-class, group I||Cytochrome P450, E-class, group IV	0.993276687	1.07E-10
ALDBGALT0000002933	ALDBGALG0000002054	--	Annotated_lncRNA	ENSGALT00000017868	ENSGALG00000020391	SERPINA10	Serpin domain	0.998026459	2.35E-13
ALDBGALT0000002933	ALDBGALG0000002054	--	Annotated_lncRNA	ENSGALT00000006829	ENSGALG00000004293	-	Apple-like||Peptidase S1A, nudel||Kringle||Trypsin-like cysteine/serine peptidase domain||Peptidase S1A, plasmin||Peptidase S1||Kringle-like fold||PAN-1 domain||Peptidase S1A, chymotrypsin-type	0.999273501	1.55E-15
ALDBGALT0000002933	ALDBGALG0000002054	--	Annotated_lncRNA	ENSGALT00000017862	ENSGALG00000020388	-	Serpin domain	0.990730684	5.31E-10
ALDBGALT0000002933	ALDBGALG0000002054	--	Annotated_lncRNA	ENSGALT00000017864	ENSGALG00000020390	-	Serpin domain	0.997414781	9.05E-13
ALDBGALT0000002933	ALDBGALG0000002054	--	Annotated_lncRNA	ENSGALT00000021194	ENSGALG00000019290	SLC6A12	Sodium:neurotransmitter symporter	0.989872988	8.25E-10
ALDBGALT0000002933	ALDBGALG0000002054	--	Annotated_lncRNA	ENSGALT00000017866	ENSGALG00000020389	-	Serpin domain	0.997614157	6.06E-13
ALDBGALT0000002933	ALDBGALG0000002054	--	Annotated_lncRNA	ENSGALT00000014086	ENSGALG00000008646	HRG	Proteinase inhibitor I25, cystatin	0.999384899	6.66E-16
ALDBGALT0000002933	ALDBGALG0000002054	--	Annotated_lncRNA	ENSGALT00000020675	ENSGALG00000012666	GPLD1	FG-GAP repeat||Phospholipase C/P1 nuclease domain||Integrin alpha beta-propellor||Glycoprotein phospholipase D	0.990206834	6.98E-10
ALDBGALT0000002933	ALDBGALG0000002054	--	Annotated_lncRNA	ENSGALT00000010525	ENSGALG00000006513	F9	Peptidase S1A, coagulation factor VII/IX/X/C/Z||Gamma-carboxyglutamic acid-rich (GLA) domain||Trypsin-like cysteine/serine peptidase domain||Peptidase S1||Epidermal growth factor-like domain||EGF-like calcium-binding domain||Peptidase S1A, chymotrypsin-type	0.984134581	7.71E-09
ALDBGALT0000002933	ALDBGALG0000002054	--	Annotated_lncRNA	ENSGALT00000005678	ENSGALG00000003589	VTN	Somatomedin B domain||Somatomedin B, chordata||Hemopexin-like domain||Hemopexin-like repeats	0.9990262	6.88E-15
ALDBGALT0000002933	ALDBGALG0000002054	--	Annotated_lncRNA	ENSGALT00000014844	ENSGALG00000009118	PIT54	SRCR-like domain||SRCR domain	0.998976504	8.88E-15
ALDBGALT0000002933	ALDBGALG0000002054	--	Annotated_lncRNA	ENSGALT00000014125	ENSGALG00000008678	KNG1	Cathelicidin||Proteinase inhibitor I25, cystatin	0.998582205	4.49E-14
ALDBGALT0000002933	ALDBGALG0000002054	--	Annotated_lncRNA	ENSGALT00000019054	ENSGALG00000020180	ALB	Serum albumin, N-terminal||ALB/AFP/VDB||Serum albumin-like||Alpha-fetoprotein	0.999254813	1.78E-15
ALDBGALT0000002933	ALDBGALG0000002054	--	Annotated_lncRNA	ENSGALT00000003717	ENSGALG00000002327	NRG3	Neuregulin 1-related, C-terminal||Epidermal growth factor-like domain	0.955583653	1.26E-06
ALDBGALT0000002933	ALDBGALG0000002054	--	Annotated_lncRNA	ENSGALT00000026897	ENSGALG00000016667	GAL10	Beta defensin type	0.982421807	1.28E-08
ALDBGALT0000002933	ALDBGALG0000002054	--	Annotated_lncRNA	ENSGALT00000005545	ENSGALG00000003512	SPINK7	Kazal domain	0.995759447	1.07E-11
ALDBGALT0000002933	ALDBGALG0000002054	--	Annotated_lncRNA	ENSGALT00000006308	ENSGALG00000003957	APOH	Sushi/SCR/CCP domain||Beta-2-glycoprotein-1 fifth domain	0.999232673	2.22E-15
ALDBGALT0000002933	ALDBGALG0000002054	--	Annotated_lncRNA	ENSGALT00000044497	ENSGALG00000025831	C2orf70	-	0.999327512	1.11E-15
ALDBGALT0000002933	ALDBGALG0000002054	--	Annotated_lncRNA	ENSGALT00000039765	ENSGALG00000008608	FETUB	Proteinase inhibitor I25, cystatin	0.978214656	3.73E-08
ALDBGALT0000002933	ALDBGALG0000002054	--	Annotated_lncRNA	ENSGALT00000044147	ENSGALG00000025947	-	HAD-superfamily hydrolase, subfamily IG, 5'-nucleotidase||HAD-like domain	0.9833798	9.71E-09
ALDBGALT0000002933	ALDBGALG0000002054	--	Annotated_lncRNA	ENSGALT00000012646	ENSGALG00000007798	SHQ1	HSP20-like chaperone||SHQ1 protein||CS domain	0.952916082	1.68E-06
ALDBGALT0000002933	ALDBGALG0000002054	--	Annotated_lncRNA	ENSGALT00000008177	ENSGALG00000005099	ogchi	Alpha-1-acid glycoprotein||Apolipoprotein M||Calycin-like||Lipocalin/cytosolic fatty-acid binding domain	0.999355564	8.88E-16
ALDBGALT0000002933	ALDBGALG0000002054	--	Annotated_lncRNA	ENSGALT00000017871	ENSGALG00000010969	SERPINA4	Serpin domain	0.994238115	4.95E-11
ALDBGALT0000002933	ALDBGALG0000002054	--	Annotated_lncRNA	ENSGALT00000003927	ENSGALG00000002493	-	Sushi/SCR/CCP domain	0.998930476	1.11E-14
ALDBGALT0000002933	ALDBGALG0000002054	--	Annotated_lncRNA	ENSGALT00000006930	ENSGALG00000004343	HPD	Glyoxalase/Bleomycin resistance protein/Dihydroxybiphenyl dioxygenase||Glyoxalase/fosfomycin resistance/dioxygenase domain||4-hydroxyphenylpyruvate dioxygenase	0.998572421	4.66E-14
ALDBGALT0000002933	ALDBGALG0000002054	--	Annotated_lncRNA	ENSGALT00000026937	ENSGALG00000016690	-	Cytochrome P450||Cytochrome P450, E-class, group I, CYP2D-like||Cytochrome P450, E-class, group IV||Cytochrome P450, E-class, group I	0.971420782	1.43E-07
ALDBGALT0000002933	ALDBGALG0000002054	--	Annotated_lncRNA	ENSGALT00000033140	ENSGALG00000020703	GRB14	Ubiquitin-related domain||Pleckstrin homology domain||SH2 domain||BPS (Between PH and SH2) domain||Ras-association	0.985019672	5.79E-09
ALDBGALT0000002933	ALDBGALG0000002054	--	Annotated_lncRNA	ENSGALT00000002379	ENSGALG00000001565	C5	Netrin domain||Alpha-macroglobulin complement component||Anaphylatoxin/fibulin||Tissue inhibitor of metalloproteinases-like, OB-fold||Alpha-2-macroglobulin||Alpha-2-macroglobulin, N-terminal||Netrin module, non-TIMP type||Alpha-macroglobulin, receptor-binding||Alpha-2-macroglobulin, N-terminal 2||Anaphylatoxin, complement system||Terpenoid cyclases/protein prenyltransferase alpha-alpha toroid	0.997674345	5.34E-13
ALDBGALT0000002933	ALDBGALG0000002054	--	Annotated_lncRNA	ENSGALT00000045557	ENSGALG00000026114	FBXL12	-	0.99429708	4.71E-11
ALDBGALT0000002933	ALDBGALG0000002054	--	Annotated_lncRNA	ENSGALT00000033793	ENSGALG00000021024	-	Ricin B lectin domain	0.990946541	4.72E-10
ALDBGALT0000002933	ALDBGALG0000002054	--	Annotated_lncRNA	ENSGALT00000001314	ENSGALG00000000893	TAT	Aminotransferase class V domain||Aromatic amino acid beta-eliminating lyase/threonine aldolase||Tyrosine/nicotianamine aminotransferase||Pyridoxal phosphate-dependent transferase||DegT/DnrJ/EryC1/StrS aminotransferase||Aminotransferase, class I/classII||Tyrosine aminotransferase ubiquitination region||Tyrosine transaminase||Tyrosine aminotransferase	0.999025686	6.88E-15
ALDBGALT0000002933	ALDBGALG0000002054	--	Annotated_lncRNA	ENSGALT00000002607	ENSGALG00000001697	-	von Willebrand factor, type A||P-loop containing nucleoside triphosphate hydrolase||VIT domain||Inter-alpha-trypsin inhibitor heavy chain, C-terminal	0.995540673	1.38E-11
ALDBGALT0000002933	ALDBGALG0000002054	--	Annotated_lncRNA	ENSGALT00000044033	ENSGALG00000028939	AOC1	Copper amine oxidase||Copper amine oxidase, N2-terminal||Copper amine oxidase, C-terminal||Copper amine oxidase, N3-terminal||Copper amine oxidase, N-terminal	0.95707445	1.07E-06
ALDBGALT0000002933	ALDBGALG0000002054	--	Annotated_lncRNA	ENSGALT00000026936	ENSGALG00000022812	-	Cytochrome P450, E-class, group IV||Cytochrome P450, E-class, group I||Cytochrome P450	0.994092917	5.61E-11
ALDBGALT0000002933	ALDBGALG0000002054	--	Annotated_lncRNA	ENSGALT00000025056	ENSGALG00000015544	ALDOB	Fructose-bisphosphate aldolase, class-I	0.982045979	1.43E-08
ALDBGALT0000002933	ALDBGALG0000002054	--	Annotated_lncRNA	ENSGALT00000036163	ENSGALG00000022586	HPX	Hemopexin-like repeats||Hemopexin-like domain	0.995223982	1.94E-11
ALDBGALT0000002933	ALDBGALG0000002054	--	Annotated_lncRNA	ENSGALT00000037577	ENSGALG00000023070	SERPINA1	Serpin domain	0.999012572	7.33E-15
ALDBGALT0000002933	ALDBGALG0000002054	--	Annotated_lncRNA	ENSGALT00000004234	ENSGALG00000002688	NME4	Nucleoside diphosphate kinase	0.99923248	2.22E-15
ALDBGALT0000002933	ALDBGALG0000002054	--	Annotated_lncRNA	ENSGALT00000009894	ENSGALG00000006131	FTCD	Formiminotransferase, N-terminal subdomain||Formiminotransferase subdomain||Formiminotransferase, C-terminal subdomain||Cyclodeaminase/cyclohydrolase||Formiminotransferase catalytic domain	0.999327512	1.11E-15
ALDBGALT0000002933	ALDBGALG0000002054	--	Annotated_lncRNA	ENSGALT00000032169	ENSGALG00000011455	CL2	Ribonuclease A-domain||Pancreatic ribonuclease	0.994028818	5.92E-11
ALDBGALT0000002933	ALDBGALG0000002054	--	Annotated_lncRNA	ENSGALT00000044430	ENSGALG00000012748	ELOVL2	ELO family	0.987689713	2.18E-09
ALDBGALT0000002933	ALDBGALG0000002054	--	Annotated_lncRNA	ENSGALT00000011015	ENSGALG00000006812	TTC36	Tetratricopeptide repeat||Tetratricopeptide repeat-containing domain	0.973126317	1.06E-07
ALDBGALT0000002933	ALDBGALG0000002054	--	Annotated_lncRNA	ENSGALT00000036719	ENSGALG00000019845	GAL9	Beta defensin type	0.999261011	1.78E-15
ALDBGALT0000002933	ALDBGALG0000002054	--	Annotated_lncRNA	ENSGALT00000025185	ENSGALG00000015623	HGFAC	Epidermal growth factor-like domain||Kringle||Fibronectin, type II, collagen-binding||Trypsin-like cysteine/serine peptidase domain||Peptidase S1||Kringle-like fold||Fibronectin, type I||Peptidase S1A, chymotrypsin-type	0.99829293	1.14E-13
ALDBGALT0000002933	ALDBGALG0000002054	--	Annotated_lncRNA	ENSGALT00000010708	ENSGALG00000006629	RBP4	Calycin-like||Lipocalin/cytosolic fatty-acid binding domain||Lipocalin||Lipocalin, ApoD type||Invertebrate colouration protein||Triabin, pallidipin/procalin||Retinol binding protein/Purpurin	0.999335198	8.88E-16
ALDBGALT0000002933	ALDBGALG0000002054	--	Annotated_lncRNA	ENSGALT00000044267	ENSGALG00000028886	-	Kringle-like fold||PAN-1 domain||Peptidase S1A, chymotrypsin-type||Kringle||Peptidase S1||Peptidase S1A, plasmin||Trypsin-like cysteine/serine peptidase domain||Apple-like||Peptidase S1A, nudel	0.990431223	6.22E-10
ALDBGALT0000002933	ALDBGALG0000002054	--	Annotated_lncRNA	ENSGALT00000043741	ENSGALG00000027653	--	--	0.959826671	7.70E-07
ALDBGALT0000002933	ALDBGALG0000002054	--	Annotated_lncRNA	ENSGALT00000014007	ENSGALG00000008601	AHSG	Proteinase inhibitor I25, cystatin	0.998481858	6.35E-14
ALDBGALT0000002933	ALDBGALG0000002054	--	Annotated_lncRNA	ENSGALT00000020334	ENSGALG00000012437	IGFBP1	Insulin-like growth factor-binding protein, IGFBP||Insulin-like growth factor-binding protein family 1-6, chordata||Insulin-like growth factor binding protein, N-terminal||Insulin-like growth factor-binding protein 1||Thyroglobulin type-1	0.950257973	2.21E-06
ALDBGALT0000002933	ALDBGALG0000002054	--	Annotated_lncRNA	ENSGALT00000020235	ENSGALG00000012392	IYD	Nitroreductase||Nitroreductase-like	0.973319367	1.02E-07
ALDBGALT0000002933	ALDBGALG0000002054	--	Annotated_lncRNA	ENSGALT00000025905	ENSGALG00000016076	DPYS	Amidohydrolase 1||Hydantoinase/dihydropyrimidinase||Metal-dependent hydrolase, composite domain	0.997966431	2.73E-13
ALDBGALT0000002933	ALDBGALG0000002054	--	Annotated_lncRNA	ENSGALT00000006584	ENSGALG00000004141	LBFABP	Calycin-like||Lipocalin/cytosolic fatty-acid binding domain||Cytosolic fatty-acid binding	0.998626024	3.86E-14
ALDBGALT0000002933	ALDBGALG0000002054	--	Annotated_lncRNA	ENSGALT00000000384	ENSGALG00000000293	-	Alpha-2-macroglobulin||Alpha-macroglobulin complement component||Alpha-macroglobulin, receptor-binding||Alpha-2-macroglobulin, N-terminal||Prolactin-inducible protein||Alpha-2-macroglobulin, N-terminal 2||Alpha-2-macroglobulin, thiol-ester bond-forming||Terpenoid cyclases/protein prenyltransferase alpha-alpha toroid	0.999315222	1.33E-15
ALDBGALT0000002933	ALDBGALG0000002054	--	Annotated_lncRNA	ENSGALT00000024139	ENSGALG00000014966	HGD	Homogentisate 1,2-dioxygenase||RmlC-like cupin domain	0.972798041	1.12E-07
ALDBGALT0000002933	ALDBGALG0000002054	--	Annotated_lncRNA	ENSGALT00000018394	ENSGALG00000011273	-	P-loop containing nucleoside triphosphate hydrolase||Sulfotransferase domain	0.993890049	6.64E-11
ALDBGALT0000002933	ALDBGALG0000002054	--	Annotated_lncRNA	ENSGALT00000037074	ENSGALG00000013110	-	SUN domain||Galactose-binding domain-like	0.976587011	5.33E-08
ALDBGALT0000002933	ALDBGALG0000002054	--	Annotated_lncRNA	ENSGALT00000015079	ENSGALG00000009268	FGG	Fibrinogen, alpha/beta/gamma chain, coiled coil domain||Fibrinogen, alpha/beta/gamma chain, C-terminal globular domain	0.999220478	2.22E-15
ALDBGALT0000002933	ALDBGALG0000002054	--	Annotated_lncRNA	ENSGALT00000015077	ENSGALG00000009266	FGA	Fibrinogen alpha C domain||Fibrinogen, alpha/beta/gamma chain, coiled coil domain||Fibrinogen, alpha/beta/gamma chain, C-terminal globular domain	0.999279172	1.55E-15
ALDBGALT0000002933	ALDBGALG0000002054	--	Annotated_lncRNA	ENSGALT00000010419	ENSGALG00000006453	TF	Transferrin-like domain||Transferrin	0.96784118	2.57E-07
ALDBGALT0000002933	ALDBGALG0000002054	--	Annotated_lncRNA	ENSGALT00000015073	ENSGALG00000009262	FGB	Fibrinogen, alpha/beta/gamma chain, coiled coil domain||Fibrinogen, alpha/beta/gamma chain, C-terminal globular domain	0.999328052	1.11E-15
ALDBGALT0000002933	ALDBGALG0000002054	--	Annotated_lncRNA	ENSGALT00000025986	ENSGALG00000016132	IGSF5	Immunoglobulin subtype||Immunoglobulin C1-set||CD80-like, immunoglobulin C2-set||Immunoglobulin-like domain	0.950016756	2.26E-06
ALDBGALT0000002933	ALDBGALG0000002054	--	Annotated_lncRNA	ENSGALT00000024999	ENSGALG00000015504	TTPA	Cellular retinaldehyde binding/alpha-tocopherol transport||CRAL/TRIO, N-terminal domain||CRAL-TRIO domain	0.955636057	1.26E-06
ALDBGALT0000002933	ALDBGALG0000002054	--	Annotated_lncRNA	ENSGALT00000004681	ENSGALG00000002960	HMGCS2	Hydroxymethylglutaryl-coenzyme A synthase C-terminal domain||Hydroxymethylglutaryl-CoA synthase, eukaryotic||Thiolase-like||Hydroxymethylglutaryl-coenzyme A synthase, N-terminal	0.998721149	2.69E-14
ALDBGALT0000002933	ALDBGALG0000002054	--	Annotated_lncRNA	ENSGALT00000004729	ENSGALG00000002988	PHGDH	D-isomer specific 2-hydroxyacid dehydrogenase, NAD-binding domain||D-isomer specific 2-hydroxyacid dehydrogenase, catalytic domain||Allosteric substrate binding domain||D-3-phosphoglycerate dehydrogenase	0.968498859	2.32E-07
ALDBGALT0000002933	ALDBGALG0000002054	--	Annotated_lncRNA	ENSGALT00000037199	ENSGALG00000022964	-	Terpenoid cyclases/protein prenyltransferase alpha-alpha toroid||Alpha-2-macroglobulin, thiol-ester bond-forming||Alpha-2-macroglobulin, N-terminal 2||Alpha-2-macroglobulin, N-terminal||Invasin/intimin cell-adhesion||Alpha-macroglobulin, receptor-binding||Alpha-macroglobulin complement component||Alpha-2-macroglobulin	0.999242776	2.00E-15
ALDBGALT0000002933	ALDBGALG0000002054	--	Annotated_lncRNA	ENSGALT00000002745	ENSGALG00000001780	PROC	Peptidase S1A, nudel||Peptidase S1A, coagulation factor VII/IX/X/C/Z||Gamma-carboxyglutamic acid-rich (GLA) domain||EGF-like calcium-binding domain||Epidermal growth factor-like domain||Peptidase S1||Trypsin-like cysteine/serine peptidase domain||Peptidase S1A, chymotrypsin-type	0.972634463	1.15E-07
ALDBGALT0000002933	ALDBGALG0000002054	--	Annotated_lncRNA	ENSGALT00000019810	ENSGALG00000012126	CFI	Factor I / membrane attack complex||SRCR domain||Peptidase S1A, chymotrypsin-type||Low-density lipoprotein (LDL) receptor class A repeat||Trypsin-like cysteine/serine peptidase domain||SRCR-like domain||Peptidase S1	0.993151722	1.17E-10
ALDBGALT0000002933	ALDBGALG0000002054	--	Annotated_lncRNA	ENSGALT00000021499	ENSGALG00000013164	SLCO1A2	Organic anion transporter polypeptide OATP||Major facilitator superfamily||Kazal domain||Major facilitator superfamily domain	0.999319681	1.11E-15
ALDBGALT0000002933	ALDBGALG0000002054	--	Annotated_lncRNA	ENSGALT00000023051	ENSGALG00000014252	-	Prolactin-inducible protein||Alpha-2-macroglobulin, N-terminal 2||Alpha-2-macroglobulin, thiol-ester bond-forming||Terpenoid cyclases/protein prenyltransferase alpha-alpha toroid||Alpha-2-macroglobulin||Alpha-macroglobulin complement component||Alpha-macroglobulin, receptor-binding||Alpha-2-macroglobulin, N-terminal	0.999340302	8.88E-16
ALDBGALT0000002933	ALDBGALG0000002054	--	Annotated_lncRNA	ENSGALT00000043859	ENSGALG00000027219	-	Gastrin/cholecystokinin peptide hormone	0.999327512	1.11E-15
ALDBGALT0000002933	ALDBGALG0000002054	--	Annotated_lncRNA	ENSGALT00000018821	ENSGALG00000012286	AMPH	Amphiphysin||Amphiphysin, isoform 1||SH3 domain||Variant SH3 domain||BAR domain	0.986773546	3.12E-09
ALDBGALT0000002933	ALDBGALG0000002054	--	Annotated_lncRNA	ENSGALT00000020006	ENSGALG00000012250	-	Alcohol dehydrogenase, C-terminal||GroES (chaperonin 10)-like||Alcohol dehydrogenase GroES-like||Polyketide synthase, enoylreductase domain	0.985037857	5.76E-09
ALDBGALT0000002933	ALDBGALG0000002054	--	Annotated_lncRNA	ENSGALT00000037595	ENSGALG00000013571	-	Apple-like||Peptidase S1||Trypsin-like cysteine/serine peptidase domain||Peptidase S1A, chymotrypsin-type||PAN-1 domain||Apple domain	0.990507875	5.97E-10
ALDBGALT0000002933	ALDBGALG0000002054	--	Annotated_lncRNA	ENSGALT00000023956	ENSGALG00000014840	C6	Low-density lipoprotein (LDL) receptor class A repeat||Membrane attack complex component/perforin/complement C9||Sushi/SCR/CCP domain||Membrane attack complex component/perforin (MACPF) domain||Factor I / membrane attack complex||Thrombospondin, type 1 repeat	0.997064355	1.71E-12
ALDBGALT0000002933	ALDBGALG0000002054	--	Annotated_lncRNA	ENSGALT00000014886	ENSGALG00000026051	-	SRCR domain||SRCR-like domain	0.999010833	7.55E-15
ALDBGALT0000002933	ALDBGALG0000002054	--	Annotated_lncRNA	ENSGALT00000024434	ENSGALG00000015143	TTR	Transthyretin/hydroxyisourate hydrolase||Transthyretin/hydroxyisourate hydrolase, superfamily	0.997355899	1.01E-12
ALDBGALT0000002933	ALDBGALG0000002054	--	Annotated_lncRNA	ENSGALT00000023816	ENSGALG00000014766	HAO2	Alpha-hydroxy acid dehydrogenase, FMN-dependent||IMP dehydrogenase/GMP reductase||Glutamate synthase domain||FMN-dependent dehydrogenase	0.973874978	9.17E-08
ALDBGALT0000002933	ALDBGALG0000002054	--	Annotated_lncRNA	ENSGALT00000014374	ENSGALG00000008845	HAO1	IMP dehydrogenase/GMP reductase||Alpha-hydroxy acid dehydrogenase, FMN-dependent||2-nitropropane dioxygenase, NPD||FMN-dependent dehydrogenase||Glutamate synthase domain	0.988786964	1.37E-09
ALDBGALT0000002933	ALDBGALG0000002054	--	Annotated_lncRNA	ENSGALT00000012609	ENSGALG00000007770	FADS6	Fatty acid desaturase, type 1	0.990867708	4.93E-10
ALDBGALT0000002933	ALDBGALG0000002054	--	Annotated_lncRNA	ENSGALT00000033102	ENSGALG00000008905	HABP2	EGF-like calcium-binding domain||Peptidase S1A, chymotrypsin-type||Epidermal growth factor-like domain||Kringle-like fold||Peptidase S1||Trypsin-like cysteine/serine peptidase domain||Kringle	0.99882805	1.73E-14
ALDBGALT0000002933	ALDBGALG0000002054	--	Annotated_lncRNA	ENSGALT00000025431	ENSGALG00000015768	ANKRD6	Ankyrin repeat-containing domain||Ankyrin repeat	0.97100215	1.54E-07
ALDBGALT0000002933	ALDBGALG0000002054	--	Annotated_lncRNA	ENSGALT00000017633	ENSGALG00000010850	C8A	Membrane attack complex component/perforin (MACPF) domain||Low-density lipoprotein (LDL) receptor class A repeat||Epidermal growth factor-like domain||Membrane attack complex component/perforin/complement C9||Thrombospondin, type 1 repeat	0.99925273	1.78E-15
ALDBGALT0000002933	ALDBGALG0000002054	--	Annotated_lncRNA	ENSGALT00000017638	ENSGALG00000010853	C8B	Thrombospondin, type 1 repeat||Membrane attack complex component/perforin (MACPF) domain||Low-density lipoprotein (LDL) receptor class A repeat||Membrane attack complex component/perforin/complement C9	0.999006062	7.55E-15
ALDBGALT0000002933	ALDBGALG0000002054	--	Annotated_lncRNA	ENSGALT00000014597	ENSGALG00000008973	AMBP	Lipocalin||Proteinase inhibitor I2, Kunitz metazoa||Alpha-1-microglobulin||Prostaglandin D synthase||Calycin-like||Lipocalin/cytosolic fatty-acid binding domain	0.998752825	2.38E-14
ALDBGALT0000002933	ALDBGALG0000002054	--	Annotated_lncRNA	ENSGALT00000003444	ENSGALG00000002200	ACSM3	AMP-dependent synthetase/ligase	0.987329683	2.52E-09
ALDBGALT0000002933	ALDBGALG0000002054	--	Annotated_lncRNA	ENSGALT00000039802	ENSGALG00000004129	SPP2	Secreted phosphoprotein 24	0.999339705	8.88E-16
ALDBGALT0000002933	ALDBGALG0000002054	--	Annotated_lncRNA	ENSGALT00000017738	ENSGALG00000010906	-	Dynein heavy chain domain	0.970122587	1.78E-07
ALDBGALT0000002933	ALDBGALG0000002054	--	Annotated_lncRNA	ENSGALT00000027441	ENSGALG00000016985	CPB2	Proteinase inhibitor, carboxypeptidase propeptide||Peptidase M14, carboxypeptidase A||Proteinase inhibitor, propeptide	0.999233699	2.22E-15
ALDBGALT0000004761	ALDBGALG0000003341	--	Annotated_lncRNA	ENSGALT00000027516	ENSGALG00000017031	-	Ion transport domain||Tensin phosphatase, lipid phosphatase domain||C2 domain||Dual specificity phosphatase, catalytic domain||Tensin phosphatase, C2 domain||Protein-tyrosine/Dual specificity phosphatase||Protein-tyrosine phosphatase-like||Protein-tyrosine phosphatase, receptor/non-receptor type||Protein-tyrosine phosphatase, catalytic	0.959771375	7.76E-07
ALDBGALT0000004761	ALDBGALG0000003341	--	Annotated_lncRNA	ENSGALT00000024806	ENSGALG00000015375	PLCXD2	PLC-like phosphodiesterase, TIM beta/alpha-barrel domain	0.954373946	1.44E-06
ALDBGALT0000004761	ALDBGALG0000003341	--	Annotated_lncRNA	ENSGALT00000016932	ENSGALG00000010397	GRID2	Ionotropic glutamate receptor, metazoa||Ionotropic glutamate receptor||Extracellular ligand-binding receptor||Ionotropic glutamate receptor, L-glutamate and glycine-binding domain||Periplasmic binding protein-like I	0.972525157	1.18E-07
ALDBGALT0000004761	ALDBGALG0000003341	--	Annotated_lncRNA	ENSGALT00000021744	ENSGALG00000013313	-	K Homology domain||K Homology domain, type 2||K Homology domain, type 1	0.954980523	1.35E-06
ALDBGALT0000004761	ALDBGALG0000003341	--	Annotated_lncRNA	ENSGALT00000042789	ENSGALG00000027401	TUSC2	-	0.958949281	8.57E-07
ALDBGALT0000004761	ALDBGALG0000003341	--	Annotated_lncRNA	ENSGALT00000046086	ENSGALG00000026700	IKZF5	Zinc finger, C2H2||Zinc finger, C2H2-like	0.958997405	8.52E-07
ALDBGALT0000004761	ALDBGALG0000003341	--	Annotated_lncRNA	ENSGALT00000010464	ENSGALG00000006475	KIAA0430	NYN domain, limkain-b1-type||Limkain b1, conserved domain||RNA recognition motif domain	0.954992182	1.35E-06
ALDBGALT0000004761	ALDBGALG0000003341	--	Annotated_lncRNA	ENSGALT00000009739	ENSGALG00000006046	DNAJC5	DnaJ domain	0.959967545	7.57E-07
ALDBGALT0000004761	ALDBGALG0000003341	--	Annotated_lncRNA	ENSGALT00000020957	ENSGALG00000012849	SLC37A3	Major facilitator superfamily domain||Major facilitator superfamily	0.961191974	6.49E-07
ALDBGALT0000004761	ALDBGALG0000003341	--	Annotated_lncRNA	ENSGALT00000012505	ENSGALG00000007715	FBXW4	F-box domain||WD40 repeat||WD40-repeat-containing domain	0.959148268	8.37E-07
ALDBGALT0000004761	ALDBGALG0000003341	--	Annotated_lncRNA	ENSGALT00000009828	ENSGALG00000006092	-	G-patch domain	0.964434136	4.22E-07
ALDBGALT0000004761	ALDBGALG0000003341	--	Annotated_lncRNA	ENSGALT00000008447	ENSGALG00000005261	TK2	P-loop containing nucleoside triphosphate hydrolase||Deoxynucleoside kinase	0.965346351	3.71E-07
ALDBGALT0000004761	ALDBGALG0000003341	--	Annotated_lncRNA	ENSGALT00000023833	ENSGALG00000014771	ZBTB14	Zinc finger, C2H2||BTB/POZ fold||BTB/POZ||BTB/POZ-like||Zinc finger, C2H2-like	0.962842958	5.24E-07
ALDBGALT0000004761	ALDBGALG0000003341	--	Annotated_lncRNA	ENSGALT00000046102	ENSGALG00000028264	TMEM55A	Transmembrane protein 55A/B	0.956369667	1.16E-06
ALDBGALT0000004761	ALDBGALG0000003341	--	Annotated_lncRNA	ENSGALT00000034185	ENSGALG00000021220	PPP1R3D	Putative phosphatase regulatory subunit	0.953082317	1.65E-06
ALDBGALT0000004761	ALDBGALG0000003341	--	Annotated_lncRNA	ENSGALT00000000600	ENSGALG00000000443	-	Galactose-binding domain-like||SUN domain	0.953908474	1.52E-06
ALDBGALT0000004761	ALDBGALG0000003341	--	Annotated_lncRNA	ENSGALT00000011490	ENSGALG00000007097	RPS6KA6	Lipopolysaccharide kinase||Protein kinase domain||AGC-kinase, C-terminal||Serine-threonine/tyrosine-protein kinase catalytic domain||Tyrosine-protein kinase, catalytic domain||Protein kinase-like domain||Ribosomal protein S6 kinase II||Protein kinase, C-terminal||Serine/threonine/dual specificity protein kinase, catalytic domain	0.952276272	1.80E-06
ALDBGALT0000004761	ALDBGALG0000003341	--	Annotated_lncRNA	ENSGALT00000004006	ENSGALG00000002540	RGS2	RGS domain	0.966451721	3.16E-07
ALDBGALT0000004761	ALDBGALG0000003341	--	Annotated_lncRNA	ENSGALT00000038422	ENSGALG00000010268	PARM1	-	0.953863255	1.52E-06
ALDBGALT0000004761	ALDBGALG0000003341	--	Annotated_lncRNA	ENSGALT00000001289	ENSGALG00000000875	PHLPP2	Protein phosphatase 2C (PP2C)-like domain||Leucine-rich repeat||Leucine-rich repeat, typical subtype	0.956342773	1.16E-06
ALDBGALT0000004761	ALDBGALG0000003341	--	Annotated_lncRNA	ENSGALT00000019968	ENSGALG00000012227	TSPAN5	Tetraspanin, EC2 domain||Tetraspanin/Peripherin||Tetraspanin	0.955062507	1.34E-06
ALDBGALT0000004761	ALDBGALG0000003341	--	Annotated_lncRNA	ENSGALT00000046181	ENSGALG00000027845	RYBP	Zinc finger, RanBP2-type	0.955333973	1.30E-06
ALDBGALT0000004761	ALDBGALG0000003341	--	Annotated_lncRNA	ENSGALT00000045279	ENSGALG00000028267	GOLPH3	Golgi phosphoprotein 3	0.950203778	2.22E-06
ALDBGALT0000004761	ALDBGALG0000003341	--	Annotated_lncRNA	ENSGALT00000009742	ENSGALG00000006049	MST4	Serine/threonine/dual specificity protein kinase, catalytic domain||Tyrosine-protein kinase, catalytic domain||Protein of unknown function DUF1241||Serine-threonine/tyrosine-protein kinase catalytic domain||Protein kinase domain||Protein kinase-like domain	0.969278092	2.05E-07
ALDBGALT0000004761	ALDBGALG0000003341	--	Annotated_lncRNA	ENSGALT00000006491	ENSGALG00000004082	TAOK1	Serine/threonine/dual specificity protein kinase, catalytic domain||Homeodomain-like||Tyrosine-protein kinase, catalytic domain||Serine-threonine/tyrosine-protein kinase catalytic domain||Protein kinase-like domain||Protein kinase domain	0.963908123	4.54E-07
ALDBGALT0000004761	ALDBGALG0000003341	--	Annotated_lncRNA	ENSGALT00000030112	ENSGALG00000019087	RFXAP	-	0.963402087	4.86E-07
ALDBGALT0000004761	ALDBGALG0000003341	--	Annotated_lncRNA	ENSGALT00000013545	ENSGALG00000008321	RNPEPL1	Armadillo-type fold||Peptidase M1, membrane alanine aminopeptidase, N-terminal||Peptidase M1, leukotriene A4 hydrolase, aminopeptidase C-terminal	0.961077363	6.59E-07
ALDBGALT0000004761	ALDBGALG0000003341	--	Annotated_lncRNA	ENSGALT00000035579	ENSGALG00000022030	PGAP3	Per1-like	0.950597737	2.13E-06
ALDBGALT0000004761	ALDBGALG0000003341	--	Annotated_lncRNA	ENSGALT00000033329	ENSGALG00000007810	PPP4R2	Protein phosphatase 4 core regulatory subunit R2	0.966843528	2.98E-07
ALDBGALT0000004761	ALDBGALG0000003341	--	Annotated_lncRNA	ENSGALT00000027144	ENSGALG00000016813	CHAMP1	Zinc finger, C2H2-like||Zinc finger, C2H2	0.961617385	6.15E-07
ALDBGALT0000004761	ALDBGALG0000003341	--	Annotated_lncRNA	ENSGALT00000000243	ENSGALG00000000186	MTCH1	Mitochondrial substrate/solute carrier||Mitochondrial carrier domain	0.970422226	1.70E-07
ALDBGALT0000004761	ALDBGALG0000003341	--	Annotated_lncRNA	ENSGALT00000033324	ENSGALG00000020793	UBE2E3	Ubiquitin-conjugating enzyme/RWD-like||Ubiquitin-conjugating enzyme E2	0.954220916	1.47E-06
ALDBGALT0000004761	ALDBGALG0000003341	--	Annotated_lncRNA	ENSGALT00000020778	ENSGALG00000012730	GFOD1	Oxidoreductase, N-terminal	0.955951748	1.21E-06
ALDBGALT0000004761	ALDBGALG0000003341	--	Annotated_lncRNA	ENSGALT00000025719	ENSGALG00000015960	RPIA	Ribose 5-phosphate isomerase, type A	0.950147929	2.23E-06
ALDBGALT0000004761	ALDBGALG0000003341	--	Annotated_lncRNA	ENSGALT00000017720	ENSGALG00000010896	TMEM161B	Transmembrane protein 161A/B	0.952969122	1.67E-06
ALDBGALT0000004761	ALDBGALG0000003341	--	Annotated_lncRNA	ENSGALT00000044650	ENSGALG00000029157	MBNL3	Zinc finger, CCCH-type	0.963954115	4.51E-07
ALDBGALT0000004761	ALDBGALG0000003341	--	Annotated_lncRNA	ENSGALT00000003495	ENSGALG00000002232	RERE	ELM2 domain||Homeodomain-like||Zinc finger, GATA-type||Bromo adjacent homology (BAH) domain||Atrophin-like||SANT/Myb domain	0.954296623	1.45E-06
ALDBGALT0000004761	ALDBGALG0000003341	--	Annotated_lncRNA	ENSGALT00000025085	ENSGALG00000015558	CPA6	Peptidase M14, carboxypeptidase A||Proteinase inhibitor, propeptide||Proteinase inhibitor, carboxypeptidase propeptide	0.956814353	1.10E-06
ALDBGALT0000004761	ALDBGALG0000003341	--	Annotated_lncRNA	ENSGALT00000043710	ENSGALG00000029052	-	Homeobox domain||Longevity assurance, LAG1/LAC1||TRAM/LAG1/CLN8 homology domain||Homeodomain-like	0.950798156	2.09E-06
ALDBGALT0000004761	ALDBGALG0000003341	--	Annotated_lncRNA	ENSGALT00000021357	ENSGALG00000013079	ABCA13	ABC transporter-like||AAA+ ATPase domain||P-loop containing nucleoside triphosphate hydrolase	0.965942224	3.41E-07
ALDBGALT0000004761	ALDBGALG0000003341	--	Annotated_lncRNA	ENSGALT00000030740	ENSGALG00000019397	CERK	ATP-NAD kinase-like domain||Diacylglycerol kinase, catalytic domain	0.958014526	9.57E-07
ALDBGALT0000004761	ALDBGALG0000003341	--	Annotated_lncRNA	ENSGALT00000040505	ENSGALG00000000525	MAP3K3	Serine/threonine/dual specificity protein kinase, catalytic domain||Phox/Bem1p||Serine-threonine/tyrosine-protein kinase catalytic domain||Tyrosine-protein kinase, catalytic domain||Protein kinase domain||Protein kinase-like domain	0.958239739	9.32E-07
ALDBGALT0000004761	ALDBGALG0000003341	--	Annotated_lncRNA	ENSGALT00000045024	ENSGALG00000027432	--	--	0.966089675	3.34E-07
ALDBGALT0000004761	ALDBGALG0000003341	--	Annotated_lncRNA	ENSGALT00000014301	ENSGALG00000008797	WASL	CRIB domain||Wiscott-Aldrich syndrome protein, C-terminal||WH1/EVH1 domain||WH2 domain	0.963987381	4.49E-07
ALDBGALT0000004761	ALDBGALG0000003341	--	Annotated_lncRNA	ENSGALT00000045911	ENSGALG00000026985	CABP4	EF-hand domain	0.966089675	3.34E-07
ALDBGALT0000004761	ALDBGALG0000003341	--	Annotated_lncRNA	ENSGALT00000020213	ENSGALG00000012380	SPOPL	BTB/POZ-like||TRAF-like||MATH||BTB/POZ fold||BTB/POZ	0.957041989	1.07E-06
ALDBGALT0000004761	ALDBGALG0000003341	--	Annotated_lncRNA	ENSGALT00000015018	ENSGALG00000009229	ATP6V0C	V-ATPase proteolipid subunit C, eukaryotic||V-ATPase proteolipid subunit C-like domain||V-ATPase proteolipid subunit	0.958935604	8.58E-07
ALDBGALT0000004761	ALDBGALG0000003341	--	Annotated_lncRNA	ENSGALT00000018681	ENSGALG00000011457	CCNI	Cyclin, N-terminal||Cyclin-like	0.964942162	3.93E-07
ALDBGALT0000004761	ALDBGALG0000003341	--	Annotated_lncRNA	ENSGALT00000044993	ENSGALG00000026623	BMI1	Zinc finger, C3HC4 RING-type||Zinc finger, RING-type	0.957184447	1.05E-06
ALDBGALT0000004761	ALDBGALG0000003341	--	Annotated_lncRNA	ENSGALT00000018455	ENSGALG00000011311	ANKRD13C	Ankyrin repeat domain-containing protein 13||Ankyrin repeat||Ankyrin repeat-containing domain	0.951706945	1.91E-06
ALDBGALT0000004761	ALDBGALG0000003341	--	Annotated_lncRNA	ENSGALT00000022872	ENSGALG00000014138	NFXL1	Zinc finger, NF-X1-type	0.954324241	1.45E-06
ALDBGALT0000004761	ALDBGALG0000003341	--	Annotated_lncRNA	ENSGALT00000012457	ENSGALG00000007685	BCL9L	B-cell lymphoma 9, beta-catenin binding domain	0.959402092	8.11E-07
ALDBGALT0000004761	ALDBGALG0000003341	--	Annotated_lncRNA	ENSGALT00000045242	ENSGALG00000028958	NOL9	Pre-mRNA cleavage complex II Clp1	0.951967428	1.86E-06
ALDBGALT0000004761	ALDBGALG0000003341	--	Annotated_lncRNA	ENSGALT00000005925	ENSGALG00000003734	C21H1ORF144	-	0.962909458	5.19E-07
ALDBGALT0000004761	ALDBGALG0000003341	--	Annotated_lncRNA	ENSGALT00000040779	ENSGALG00000024135	--	--	0.966089675	3.34E-07
ALDBGALT0000004761	ALDBGALG0000003341	--	Annotated_lncRNA	ENSGALT00000026237	ENSGALG00000016271	PTP4A1	Protein-tyrosine phosphatase, receptor/non-receptor type||Protein-tyrosine phosphatase, catalytic||Dual specificity phosphatase, catalytic domain||Protein-tyrosine phosphatase-like||Protein-tyrosine/Dual specificity phosphatase	0.95667132	1.12E-06
ALDBGALT0000004761	ALDBGALG0000003341	--	Annotated_lncRNA	ENSGALT00000010909	ENSGALG00000006750	DET1	De-etiolated protein 1, Det1	0.972450059	1.19E-07
ALDBGALT0000004761	ALDBGALG0000003341	--	Annotated_lncRNA	ENSGALT00000008165	ENSGALG00000005092	HDAC11	Histone deacetylase superfamily||Histone deacetylase domain	0.957458691	1.02E-06
ALDBGALT0000004761	ALDBGALG0000003341	--	Annotated_lncRNA	ENSGALT00000009143	ENSGALG00000005699	NLK	Tyrosine-protein kinase, catalytic domain||Serine-threonine/tyrosine-protein kinase catalytic domain||Protein kinase-like domain||Protein kinase domain||Serine/threonine/dual specificity protein kinase, catalytic domain	0.978316278	3.64E-08
ALDBGALT0000004761	ALDBGALG0000003341	--	Annotated_lncRNA	ENSGALT00000009147	ENSGALG00000005703	SLC30A4	Cation efflux protein	0.960759673	6.86E-07
ALDBGALT0000004761	ALDBGALG0000003341	--	Annotated_lncRNA	ENSGALT00000020228	ENSGALG00000012389	-	Concanavalin A-like lectin/glucanase domain||Laminin G domain	0.958898797	8.62E-07
ALDBGALT0000004761	ALDBGALG0000003341	--	Annotated_lncRNA	ENSGALT00000015704	ENSGALG00000009642	AVEN	-	0.959983786	7.56E-07
ALDBGALT0000004761	ALDBGALG0000003341	--	Annotated_lncRNA	ENSGALT00000017882	ENSGALG00000010976	CCDC126	-	0.963857018	4.57E-07
ALDBGALT0000004761	ALDBGALG0000003341	--	Annotated_lncRNA	ENSGALT00000007180	ENSGALG00000004508	EYA2	HAD-like domain||EYA domain	0.963688116	4.68E-07
ALDBGALT0000004761	ALDBGALG0000003341	--	Annotated_lncRNA	ENSGALT00000006112	ENSGALG00000003847	-	Uncharacterised protein family UPF0239	0.953304703	1.62E-06
ALDBGALT0000004761	ALDBGALG0000003341	--	Annotated_lncRNA	ENSGALT00000044434	ENSGALG00000029178	ZNF628	Zinc finger, C2H2||Zinc finger, C2H2-like	0.961975506	5.87E-07
ALDBGALT0000004761	ALDBGALG0000003341	--	Annotated_lncRNA	ENSGALT00000009861	ENSGALG00000006108	FAM122B	-	0.950216096	2.21E-06
ALDBGALT0000004761	ALDBGALG0000003341	--	Annotated_lncRNA	ENSGALT00000008405	ENSGALG00000005230	MED13	Mediator complex, subunit Med13||Mediator complex, subunit Med13, N-terminal, metazoa/fungi	0.953931202	1.51E-06
ALDBGALT0000004761	ALDBGALG0000003341	--	Annotated_lncRNA	ENSGALT00000034909	ENSGALG00000021572	SSH2	Protein-tyrosine phosphatase-like||Protein-tyrosine/Dual specificity phosphatase||DEK, C-terminal||Dual specificity phosphatase, subgroup, catalytic domain||Dual specificity phosphatase, catalytic domain	0.969832812	1.87E-07
ALDBGALT0000004761	ALDBGALG0000003341	--	Annotated_lncRNA	ENSGALT00000013179	ENSGALG00000008120	TLE3	Groucho/transducin-like enhancer||WD40-repeat-containing domain||WD40 repeat||Groucho/TLE, N-terminal Q-rich domain	0.957175378	1.06E-06
ALDBGALT0000004761	ALDBGALG0000003341	--	Annotated_lncRNA	ENSGALT00000044733	ENSGALG00000027669	--	--	0.966089675	3.34E-07
ALDBGALT0000004761	ALDBGALG0000003341	--	Annotated_lncRNA	ENSGALT00000017794	ENSGALG00000010935	PTPRQ	Protein-tyrosine phosphatase, catalytic||Protein-tyrosine phosphatase, receptor/non-receptor type||Protein-tyrosine phosphatase-like||Fibronectin type III||Protein-tyrosine/Dual specificity phosphatase	0.958766957	8.76E-07
ALDBGALT0000004761	ALDBGALG0000003341	--	Annotated_lncRNA	ENSGALT00000040362	ENSGALG00000007910	SMO	GPCR, family 2-like||Frizzled domain||Frizzled protein	0.955453804	1.28E-06
ALDBGALT0000004761	ALDBGALG0000003341	--	Annotated_lncRNA	ENSGALT00000027641	ENSGALG00000017106	ATP8A2	P-type ATPase, A domain||HAD-like domain||P-type ATPase, subfamily IV||P-type ATPase||P-type ATPase, cytoplasmic domain N	0.969404416	2.01E-07
ALDBGALT0000004761	ALDBGALG0000003341	--	Annotated_lncRNA	ENSGALT00000036190	ENSGALG00000022613	-	Immunoglobulin subtype	0.966089675	3.34E-07
ALDBGALT0000004761	ALDBGALG0000003341	--	Annotated_lncRNA	ENSGALT00000036606	ENSGALG00000016056	AZIN1	Ornithine/DAP/Arg decarboxylase||Orn/DAP/Arg decarboxylase 2, C-terminal||PLP-binding barrel||Orn/DAP/Arg decarboxylase 2, N-terminal||Alanine racemase/group IV decarboxylase, C-terminal||Ornithine decarboxylase	0.961215975	6.47E-07
ALDBGALT0000004761	ALDBGALG0000003341	--	Annotated_lncRNA	ENSGALT00000043907	ENSGALG00000015799	ELAVL2	Paraneoplastic encephalomyelitis antigen||RNA recognition motif domain||Splicing factor ELAV/HuD	0.954941661	1.36E-06
ALDBGALT0000004761	ALDBGALG0000003341	--	Annotated_lncRNA	ENSGALT00000038017	ENSGALG00000010924	cNFI-A4	MAD homology 1, Dwarfin-type||CTF transcription factor/nuclear factor 1, N-terminal||CTF transcription factor/nuclear factor 1, DNA-binding domain||CTF transcription factor/nuclear factor 1	0.963706732	4.67E-07
ALDBGALT0000004761	ALDBGALG0000003341	--	Annotated_lncRNA	ENSGALT00000019926	ENSGALG00000012203	SAMD4A	Sterile alpha motif, type 1||Sterile alpha motif/pointed domain||Sterile alpha motif domain||Sterile alpha motif, type 2	0.965158726	3.81E-07
ALDBGALT0000004761	ALDBGALG0000003341	--	Annotated_lncRNA	ENSGALT00000004127	ENSGALG00000002621	SLC25A42	Mitochondrial substrate/solute carrier||Mitochondrial carrier protein||Graves disease carrier protein||Mitochondrial carrier domain	0.968223318	2.42E-07
ALDBGALT0000004761	ALDBGALG0000003341	--	Annotated_lncRNA	ENSGALT00000020230	ENSGALG00000012391	-	Laminin G domain||Concanavalin A-like lectin/glucanase domain||Epidermal growth factor-like domain||Neurexin/syndecan/glycophorin C	0.964688959	4.07E-07
ALDBGALT0000004761	ALDBGALG0000003341	--	Annotated_lncRNA	ENSGALT00000037569	ENSGALG00000010999	DICER1	Dicer dimerisation domain||Helicase, C-terminal||DEAD/DEAH box helicase domain||P-loop containing nucleoside triphosphate hydrolase||Helicase/UvrB domain||Double-stranded RNA-binding domain||Helicase superfamily 1/2, ATP-binding domain||Ribonuclease III domain||PAZ domain	0.957557863	1.01E-06
ALDBGALT0000004761	ALDBGALG0000003341	--	Annotated_lncRNA	ENSGALT00000009158	ENSGALG00000005710	CTDSPL	Dullard phosphatase domain, eukaryotic||NLI interacting factor||HAD-like domain	0.970762919	1.60E-07
ALDBGALT0000004761	ALDBGALG0000003341	--	Annotated_lncRNA	ENSGALT00000022420	ENSGALG00000013814	IMPA2	Inositol monophosphatase||Inositol monophosphatase, Lithium-sensitive	0.964786154	4.02E-07
ALDBGALT0000004761	ALDBGALG0000003341	--	Annotated_lncRNA	ENSGALT00000006564	ENSGALG00000004122	PNRC2	-	0.96522394	3.78E-07
ALDBGALT0000004761	ALDBGALG0000003341	--	Annotated_lncRNA	ENSGALT00000000485	ENSGALG00000016032	FBXO43	F-box domain||Zinc finger, C6HC-type	0.959853061	7.68E-07
ALDBGALT0000004761	ALDBGALG0000003341	--	Annotated_lncRNA	ENSGALT00000007980	ENSGALG00000004978	ALKBH5	-	0.959843579	7.69E-07
ALDBGALT0000004761	ALDBGALG0000003341	--	Annotated_lncRNA	ENSGALT00000011069	ENSGALG00000006839	DIAPH1	Armadillo-type fold||Formin, FH3 domain||Formin, GTPase-binding domain||Formin Homology 1	0.971654467	1.37E-07
ALDBGALT0000004761	ALDBGALG0000003341	--	Annotated_lncRNA	ENSGALT00000045041	ENSGALG00000027514	SCEL	Zinc finger, LIM-type	0.96220791	5.70E-07
ALDBGALT0000004761	ALDBGALG0000003341	--	Annotated_lncRNA	ENSGALT00000004312	ENSGALG00000002734	UHMK1	Protein kinase domain||Protein kinase-like domain||Serine-threonine/tyrosine-protein kinase catalytic domain||Serine/threonine/dual specificity protein kinase, catalytic domain||RNA recognition motif domain	0.960671769	6.94E-07
ALDBGALT0000004761	ALDBGALG0000003341	--	Annotated_lncRNA	ENSGALT00000037842	ENSGALG00000011022	GnIH	-	0.952153007	1.82E-06
ALDBGALT0000004761	ALDBGALG0000003341	--	Annotated_lncRNA	ENSGALT00000002623	ENSGALG00000001708	MED1	Mediator complex, subunit Med1, metazoa/fungi	0.957623483	1.00E-06
ALDBGALT0000004761	ALDBGALG0000003341	--	Annotated_lncRNA	ENSGALT00000045584	ENSGALG00000026001	C9orf85	Protein of unknown function DUF2039	0.960545054	7.05E-07
ALDBGALT0000004761	ALDBGALG0000003341	--	Annotated_lncRNA	ENSGALT00000037442	ENSGALG00000023025	ZBTB42	Zinc finger, C2H2||BTB/POZ||BTB/POZ fold||BTB/POZ-like||Zinc finger, C2H2-like	0.957333359	1.04E-06
ALDBGALT0000004761	ALDBGALG0000003341	--	Annotated_lncRNA	ENSGALT00000037443	ENSGALG00000011620	AKT1	Pleckstrin homology domain||AGC-kinase, C-terminal||Protein kinase domain||Protein kinase, C-terminal||Serine/threonine/dual specificity protein kinase, catalytic domain||Serine-threonine/tyrosine-protein kinase catalytic domain||Tyrosine-protein kinase, catalytic domain||Protein kinase-like domain	0.966094042	3.33E-07
ALDBGALT0000004761	ALDBGALG0000003341	--	Annotated_lncRNA	ENSGALT00000032779	ENSGALG00000020528	CZH9ORF80	-	0.982943997	1.10E-08
ALDBGALT0000004761	ALDBGALG0000003341	--	Annotated_lncRNA	ENSGALT00000027284	ENSGALG00000016885	STK24	Serine/threonine/dual specificity protein kinase, catalytic domain||Protein kinase-like domain||Protein kinase domain||Tyrosine-protein kinase, catalytic domain||Serine-threonine/tyrosine-protein kinase catalytic domain	0.974500595	8.13E-08
ALDBGALT0000004761	ALDBGALG0000003341	--	Annotated_lncRNA	ENSGALT00000001736	ENSGALG00000001156	RNF222	Zinc finger, RING-type	0.966089675	3.34E-07
ALDBGALT0000004761	ALDBGALG0000003341	--	Annotated_lncRNA	ENSGALT00000009928	ENSGALG00000006145	STK35	Serine-threonine/tyrosine-protein kinase catalytic domain||Tyrosine-protein kinase, catalytic domain||Protein kinase-like domain||Protein kinase domain||Serine/threonine/dual specificity protein kinase, catalytic domain	0.968075534	2.48E-07
ALDBGALT0000004761	ALDBGALG0000003341	--	Annotated_lncRNA	ENSGALT00000044457	ENSGALG00000027534	GM2A	MD-2-related lipid-recognition domain	0.961663867	6.11E-07
ALDBGALT0000004761	ALDBGALG0000003341	--	Annotated_lncRNA	ENSGALT00000016381	ENSGALG00000010078	GLP-1R	GPCR, family 2, secretin-like||GPCR, family 2, extracellular hormone receptor domain||GPCR, family 2, glucagon-like peptide-1/glucagon receptor||GPCR, family 2, glucagon-like peptide-1 receptor||GPCR, family 2-like||GPCR, family 2, gastric inhibitory polypeptide receptor	0.970771781	1.60E-07
ALDBGALT0000004761	ALDBGALG0000003341	--	Annotated_lncRNA	ENSGALT00000013587	ENSGALG00000008347	ATG13	Autophagy-related protein 13	0.951814404	1.89E-06
ALDBGALT0000004761	ALDBGALG0000003341	--	Annotated_lncRNA	ENSGALT00000031399	ENSGALG00000025726	-	Keratin	0.966089675	3.34E-07
ALDBGALT0000004761	ALDBGALG0000003341	--	Annotated_lncRNA	ENSGALT00000042923	ENSGALG00000026565	ENSA	Endosulphine	0.950277858	2.20E-06
ALDBGALT0000004761	ALDBGALG0000003341	--	Annotated_lncRNA	ENSGALT00000043411	ENSGALG00000026084	--	--	0.957805609	9.81E-07
ALDBGALT0000004761	ALDBGALG0000003341	--	Annotated_lncRNA	ENSGALT00000044253	ENSGALG00000010361	MBNL1	Zinc finger, CCCH-type	0.95932204	8.19E-07
ALDBGALT0000004761	ALDBGALG0000003341	--	Annotated_lncRNA	ENSGALT00000005919	ENSGALG00000003731	FBXO42	Kelch repeat type 1||Kelch repeat type 2||F-box domain	0.967430907	2.73E-07
ALDBGALT0000004761	ALDBGALG0000003341	--	Annotated_lncRNA	ENSGALT00000002638	ENSGALG00000001720	-	Protein of unknown function DUF3661, vaculolar transmembrane	0.955376822	1.29E-06
ALDBGALT0000004761	ALDBGALG0000003341	--	Annotated_lncRNA	ENSGALT00000039658	ENSGALG00000023719	--	--	0.966089675	3.34E-07
ALDBGALT0000004761	ALDBGALG0000003341	--	Annotated_lncRNA	ENSGALT00000037180	ENSGALG00000012882	KDSR	2,3-dihydro-2,3-dihydroxybenzoate dehydrogenase||Short-chain dehydrogenase/reductase SDR||Polyketide synthase, ketoreductase domain||Glucose/ribitol dehydrogenase	0.96910524	2.10E-07
ALDBGALT0000004761	ALDBGALG0000003341	--	Annotated_lncRNA	ENSGALT00000023042	ENSGALG00000014247	SLC30A9	DNA binding domain, putative||Cation efflux protein	0.964582094	4.14E-07
ALDBGALT0000004761	ALDBGALG0000003341	--	Annotated_lncRNA	ENSGALT00000018072	ENSGALG00000011093	AK7	P-loop containing nucleoside triphosphate hydrolase||ATPase, AAA-type, core||Dpy-30 motif	0.960296581	7.27E-07
ALDBGALT0000004761	ALDBGALG0000003341	--	Annotated_lncRNA	ENSGALT00000007938	ENSGALG00000004949	KIAA0355	-	0.966162829	3.30E-07
ALDBGALT0000004761	ALDBGALG0000003341	--	Annotated_lncRNA	ENSGALT00000008132	ENSGALG00000005074	FAM102A	EEIG1/EHBP1 N-terminal domain	0.962480028	5.50E-07
ALDBGALT0000004761	ALDBGALG0000003341	--	Annotated_lncRNA	ENSGALT00000007837	ENSGALG00000004901	CORO1C	Domain of unknown function DUF1900||WD40-repeat-containing domain||WD40 repeat||Domain of unknown function DUF1899	0.951351397	1.98E-06
ALDBGALT0000004761	ALDBGALG0000003341	--	Annotated_lncRNA	ENSGALT00000001028	ENSGALG00000000725	RFX7	-	0.967394552	2.75E-07
ALDBGALT0000004761	ALDBGALG0000003341	--	Annotated_lncRNA	ENSGALT00000033212	ENSGALG00000020736	PHOSPHO2	HAD-like domain||Phosphatase PHOSPHO-type||HAD-superfamily hydrolase, subfamily IB, PSPase-like||Pyridoxal phosphate phosphatase-related	0.952682884	1.72E-06
ALDBGALT0000004761	ALDBGALG0000003341	--	Annotated_lncRNA	ENSGALT00000043372	ENSGALG00000027443	RGS22	RGS domain	0.955539722	1.27E-06
ALDBGALT0000004761	ALDBGALG0000003341	--	Annotated_lncRNA	ENSGALT00000025447	ENSGALG00000015780	PNRC1	-	0.976765477	5.13E-08
ALDBGALT0000004761	ALDBGALG0000003341	--	Annotated_lncRNA	ENSGALT00000024522	ENSGALG00000015198	--	--	0.951121391	2.02E-06
ALDBGALT0000004761	ALDBGALG0000003341	--	Annotated_lncRNA	ENSGALT00000044182	ENSGALG00000027397	DUSP22	Atypical dual specificity phosphatase||Dual specificity phosphatase, catalytic domain||Dual specificity phosphatase, subgroup, catalytic domain||Protein-tyrosine/Dual specificity phosphatase||Protein-tyrosine phosphatase-like	0.960371048	7.20E-07
ALDBGALT0000004761	ALDBGALG0000003341	--	Annotated_lncRNA	ENSGALT00000040985	ENSGALG00000024273	PGPEP1	Peptidase C15, pyroglutamyl peptidase I||Peptidase C15, pyroglutamyl peptidase I-like	0.958218422	9.35E-07
ALDBGALT0000004761	ALDBGALG0000003341	--	Annotated_lncRNA	ENSGALT00000044469	ENSGALG00000027686	-	ENTH/VHS||RNA polymerase II-binding domain||CID domain	0.961745457	6.05E-07
ALDBGALT0000004761	ALDBGALG0000003341	--	Annotated_lncRNA	ENSGALT00000039049	ENSGALG00000005530	VEZF1	Zinc finger, C2H2||Zinc finger, C2H2-like	0.962705423	5.34E-07
ALDBGALT0000004761	ALDBGALG0000003341	--	Annotated_lncRNA	ENSGALT00000019543	ENSGALG00000011980	UBP1	Sterile alpha motif/pointed domain||CP2 transcription factor	0.954351451	1.45E-06
ALDBGALT0000006695	ALDBGALG0000004641	--	Annotated_lncRNA	ENSGALT00000041151	ENSGALG00000024343	-	Type-2 ice-structuring protein||C-type lectin||C-type lectin fold	0.95395908	1.51E-06
ALDBGALT0000006697	ALDBGALG0000004643	--	Annotated_lncRNA	ENSGALT00000011601	ENSGALG00000007162	VIMP	Selenoprotein S	0.966558216	3.11E-07
LNC_000211	XLOC_006316	--	Novel_lncRNA	ENSGALT00000003804	ENSGALG00000002415	SAP30BP	SAP30-binding protein	0.963502708	4.80E-07
ALDBGALT0000005813	ALDBGALG0000004049	--	Annotated_lncRNA	ENSGALT00000012676	ENSGALG00000007814	-	Alkaline phosphatase||Alkaline-phosphatase-like, core domain	0.998757235	2.33E-14
ALDBGALT0000005813	ALDBGALG0000004049	--	Annotated_lncRNA	ENSGALT00000023671	ENSGALG00000014687	EPHA1	Sterile alpha motif, type 1||Serine/threonine/dual specificity protein kinase, catalytic domain||Ephrin receptor type-A /type-B||Ephrin receptor ligand binding domain||Protein kinase-like domain||Fibronectin type III||Sterile alpha motif domain||Sterile alpha motif, type 2||Serine-threonine/tyrosine-protein kinase catalytic domain||Tyrosine-protein kinase, catalytic domain||Galactose-binding doma…	0.977168482	4.70E-08
ALDBGALT0000005813	ALDBGALG0000004049	--	Annotated_lncRNA	ENSGALT00000037628	ENSGALG00000012271	MTTP	Lipid transport protein, N-terminal||Vitellinogen, superhelical||Lipid transport protein, beta-sheet shell	0.95581143	1.23E-06
ALDBGALT0000005813	ALDBGALG0000004049	--	Annotated_lncRNA	ENSGALT00000016304	ENSGALG00000019352	MYRFL	p53-like transcription factor, DNA-binding||NDT80 DNA-binding domain	0.96266524	5.37E-07
ALDBGALT0000005813	ALDBGALG0000004049	--	Annotated_lncRNA	ENSGALT00000043833	ENSGALG00000027764	CDX2	Homeodomain, metazoa||Homeobox domain||Helix-turn-helix motif||Homeodomain-like||Caudal-like activation domain	0.950953032	2.06E-06
ALDBGALT0000005813	ALDBGALG0000004049	--	Annotated_lncRNA	ENSGALT00000006099	ENSGALG00000019716	KRT20	Intermediate filament protein||Prefoldin||Keratin, type I	0.999579283	0
ALDBGALT0000005813	ALDBGALG0000004049	--	Annotated_lncRNA	ENSGALT00000009108	ENSGALG00000005679	CDX-A	Homeodomain-like||Caudal-like activation domain||Helix-turn-helix motif||Homeodomain, metazoa||Homeobox domain	0.978110068	3.82E-08
ALDBGALT0000005813	ALDBGALG0000004049	--	Annotated_lncRNA	ENSGALT00000022366	ENSGALG00000013771	KIAA1211	-	0.967926531	2.53E-07
ALDBGALT0000005813	ALDBGALG0000004049	--	Annotated_lncRNA	ENSGALT00000024920	ENSGALG00000015455	GPA33	Immunoglobulin-like domain||Immunoglobulin subtype||Immunoglobulin||Immunoglobulin V-set, subgroup||Immunoglobulin V-set domain||Immunoglobulin subtype 2||Immunoglobulin I-set	0.989522467	9.77E-10
ALDBGALT0000005813	ALDBGALG0000004049	--	Annotated_lncRNA	ENSGALT00000007770	ENSGALG00000004866	CELA1	Peptidase S1||Trypsin-like cysteine/serine peptidase domain||Peptidase S1A, chymotrypsin-type	0.999999995	0
ALDBGALT0000005813	ALDBGALG0000004049	--	Annotated_lncRNA	ENSGALT00000041402	ENSGALG00000024489	--	--	0.999999995	0
ALDBGALT0000005813	ALDBGALG0000004049	--	Annotated_lncRNA	ENSGALT00000007533	ENSGALG00000021158	SLC7A9	Di-haem cytochrome, transmembrane||Amino acid permease/ SLC12A domain||Amino acid/polyamine transporter I	0.976101345	5.90E-08
ALDBGALT0000005813	ALDBGALG0000004049	--	Annotated_lncRNA	ENSGALT00000045920	ENSGALG00000026391	-	MAM domain||Concanavalin A-like lectin/glucanase domain	0.97197876	1.30E-07
ALDBGALT0000005813	ALDBGALG0000004049	--	Annotated_lncRNA	ENSGALT00000009990	ENSGALG00000006192	USH1C	Mannose-6-phosphate receptor binding domain||PDZ domain	0.997661432	5.49E-13
ALDBGALT0000005813	ALDBGALG0000004049	--	Annotated_lncRNA	ENSGALT00000044389	ENSGALG00000028680	--	--	0.999999995	0
ALDBGALT0000005813	ALDBGALG0000004049	--	Annotated_lncRNA	ENSGALT00000004173	ENSGALG00000002647	PLS1	Calponin homology domain||EF-hand domain||Calmodulin-regulated spectrin-associated protein, CH domain	0.953651624	1.56E-06
ALDBGALT0000005813	ALDBGALG0000004049	--	Annotated_lncRNA	ENSGALT00000005443	ENSGALG00000003435	cPgC	Aspartic peptidase domain||Aspartic peptidase, N-terminal||Aspartic peptidase	0.991538395	3.37E-10
ALDBGALT0000005813	ALDBGALG0000004049	--	Annotated_lncRNA	ENSGALT00000034941	ENSGALG00000003647	SLC13A2	Citrate transporter-like domain||Sodium/sulphate symporter	0.961980714	5.87E-07
ALDBGALT0000005813	ALDBGALG0000004049	--	Annotated_lncRNA	ENSGALT00000022926	ENSGALG00000014176	PLA2G2E	Phospholipase A2||Phospholipase A2 domain	0.999999995	0
ALDBGALT0000005813	ALDBGALG0000004049	--	Annotated_lncRNA	ENSGALT00000005566	ENSGALG00000003519	-	Glycoside hydrolase, family 18, catalytic domain||Chitinase II||Chitinase insertion domain||Glycoside hydrolase superfamily||Chitin binding domain	0.955224485	1.31E-06
ALDBGALT0000005813	ALDBGALG0000004049	--	Annotated_lncRNA	ENSGALT00000005564	ENSGALG00000023760	CHIA	Glycoside hydrolase, family 18, catalytic domain||Chitinase II||Chitinase insertion domain||Glycoside hydrolase superfamily||Chitin binding domain	0.996041262	7.61E-12
ALDBGALT0000005813	ALDBGALG0000004049	--	Annotated_lncRNA	ENSGALT00000043582	ENSGALG00000027982	-	Sodium:neurotransmitter symporter	0.999999995	0
ALDBGALT0000005813	ALDBGALG0000004049	--	Annotated_lncRNA	ENSGALT00000010869	ENSGALG00000006744	-	Cystine knot, C-terminal||von Willebrand factor, type D domain||von Willebrand factor, type C||Trypsin Inhibitor-like, cysteine rich domain||Uncharacterised domain, cysteine-rich||VWC out||Proteinase inhibitor I19, pacifastin||Cystine-knot cytokine	0.997529632	7.22E-13
ALDBGALT0000005813	ALDBGALG0000004049	--	Annotated_lncRNA	ENSGALT00000013870	ENSGALG00000008516	CPO	Proteinase inhibitor, carboxypeptidase propeptide||Peptidase M14, carboxypeptidase A||Proteinase inhibitor, propeptide	0.998196545	1.50E-13
ALDBGALT0000005813	ALDBGALG0000004049	--	Annotated_lncRNA	ENSGALT00000001354	ENSGALG00000000920	CGN	Myosin tail||Prefoldin	0.979019627	3.09E-08
ALDBGALT0000005813	ALDBGALG0000004049	--	Annotated_lncRNA	ENSGALT00000030486	ENSGALG00000014755	PRSS2	Peptidase S1||Trypsin-like cysteine/serine peptidase domain||Peptidase S1A, chymotrypsin-type	0.970635573	1.64E-07
ALDBGALT0000005813	ALDBGALG0000004049	--	Annotated_lncRNA	ENSGALT00000005196	ENSGALG00000003285	CDHR2	Cadherin-like||Cadherin	0.999687474	0
ALDBGALT0000005813	ALDBGALG0000004049	--	Annotated_lncRNA	ENSGALT00000012241	ENSGALG00000007570	-	Zinc finger, C2H2-like||Zinc finger, C2H2	0.997100606	1.61E-12
ALDBGALT0000005813	ALDBGALG0000004049	--	Annotated_lncRNA	ENSGALT00000016840	ENSGALG00000010343	TSPAN1	Tetraspanin/Peripherin||Tetraspanin||Tetraspanin, EC2 domain||Blood group Rhesus C/E/D polypeptide	0.999796678	0
ALDBGALT0000005813	ALDBGALG0000004049	--	Annotated_lncRNA	ENSGALT00000024796	ENSGALG00000015366	-	S-adenosylmethionine synthetase, N-terminal||S-adenosylmethionine synthetase, C-terminal||S-adenosylmethionine synthetase, central domain||S-adenosylmethionine synthetase||S-adenosylmethionine synthetase superfamily	0.977348508	4.52E-08
ALDBGALT0000005813	ALDBGALG0000004049	--	Annotated_lncRNA	ENSGALT00000046103	ENSGALG00000025924	AQP10	Aquaporin 3||Aquaporin-like||Major intrinsic protein	0.973150365	1.05E-07
ALDBGALT0000005813	ALDBGALG0000004049	--	Annotated_lncRNA	ENSGALT00000045556	ENSGALG00000028194	-	Alanine racemase, N-terminal||PLP-binding barrel	0.990935578	4.75E-10
ALDBGALT0000005813	ALDBGALG0000004049	--	Annotated_lncRNA	ENSGALT00000010222	ENSGALG00000006322	-	Calcium-activated chloride channel protein||Chloride channel calcium-activated||Uncharacterised protein family CoxE-like||von Willebrand factor, type A||Domain of unknown function DUF1973||Fibronectin type III	0.9998286	0
ALDBGALT0000005813	ALDBGALG0000004049	--	Annotated_lncRNA	ENSGALT00000014416	ENSGALG00000008874	SLC13A1	Citrate transporter-like domain||Sodium/sulphate symporter	0.995770782	1.06E-11
ALDBGALT0000005813	ALDBGALG0000004049	--	Annotated_lncRNA	ENSGALT00000013600	ENSGALG00000008352	CKMT1A	ATP:guanido phosphotransferase, N-terminal||ATP:guanido phosphotransferase, catalytic domain	0.997823236	3.83E-13
ALDBGALT0000005813	ALDBGALG0000004049	--	Annotated_lncRNA	ENSGALT00000043628	ENSGALG00000027269	GUCA2B	Guanylin	0.999974199	0
ALDBGALT0000005813	ALDBGALG0000004049	--	Annotated_lncRNA	ENSGALT00000017089	ENSGALG00000010494	SLC5A9	Major facilitator superfamily domain||Sodium/solute symporter, subgroup||Sodium/solute symporter	0.995760083	1.07E-11
ALDBGALT0000005813	ALDBGALG0000004049	--	Annotated_lncRNA	ENSGALT00000008112	ENSGALG00000005059	CDHR5	Cadherin-like||Cadherin	0.997628131	5.89E-13
ALDBGALT0000005813	ALDBGALG0000004049	--	Annotated_lncRNA	ENSGALT00000017056	ENSGALG00000010473	PDZK1IP1	-	0.995540691	1.38E-11
ALDBGALT0000005813	ALDBGALG0000004049	--	Annotated_lncRNA	ENSGALT00000018505	ENSGALG00000011341	UNC93A	Major facilitator superfamily domain||Ion channel regulatory protein, UNC-93	0.964794045	4.01E-07
ALDBGALT0000005813	ALDBGALG0000004049	--	Annotated_lncRNA	ENSGALT00000000857	ENSGALG00000000608	CDH1	Cadherin, cytoplasmic domain||Cadherin-like||Cadherin prodomain||Cadherin	0.972702289	1.14E-07
ALDBGALT0000005813	ALDBGALG0000004049	--	Annotated_lncRNA	ENSGALT00000016502	ENSGALG00000010152	TSPAN8	Tetraspanin, EC2 domain||Tetraspanin/Peripherin||Tetraspanin	0.987951284	1.96E-09
ALDBGALT0000005813	ALDBGALG0000004049	--	Annotated_lncRNA	ENSGALT00000025702	ENSGALG00000015947	CDH17	Cadherin||Cadherin-like	0.997011944	1.87E-12
ALDBGALT0000005813	ALDBGALG0000004049	--	Annotated_lncRNA	ENSGALT00000022919	ENSGALG00000014170	-	Diacylglycerol acyltransferase	0.952194621	1.81E-06
ALDBGALT0000005813	ALDBGALG0000004049	--	Annotated_lncRNA	ENSGALT00000001830	ENSGALG00000001207	PLCH2	C2 domain||Phosphoinositide phospholipase C family||Phospholipase C, phosphatidylinositol-specific, Y domain||PLC-like phosphodiesterase, TIM beta/alpha-barrel domain||Phospholipase C, phosphoinositol-specific, EF-hand-like||EF-hand domain||Phospholipase C, phosphatidylinositol-specific , X domain||Pleckstrin homology domain	0.956072201	1.20E-06
ALDBGALT0000005813	ALDBGALG0000004049	--	Annotated_lncRNA	ENSGALT00000040686	ENSGALG00000028990	--	--	0.999999995	0
ALDBGALT0000005813	ALDBGALG0000004049	--	Annotated_lncRNA	ENSGALT00000006717	ENSGALG00000021039	HKDC1	Hexokinase, N-terminal||Hexokinase, C-terminal||Hexokinase	0.95531154	1.30E-06
ALDBGALT0000005813	ALDBGALG0000004049	--	Annotated_lncRNA	ENSGALT00000019690	ENSGALG00000012053	FAM83F	Protein of unknown function DUF1669	0.966582634	3.10E-07
ALDBGALT0000005813	ALDBGALG0000004049	--	Annotated_lncRNA	ENSGALT00000020869	ENSGALG00000012790	DSP	Plectin repeat||Spectrin/alpha-actinin||Prefoldin	0.980830372	1.97E-08
ALDBGALT0000005813	ALDBGALG0000004049	--	Annotated_lncRNA	ENSGALT00000041303	ENSGALG00000024406	-	Immunoglobulin I-set||Butyrophylin-like||Immunoglobulin||Immunoglobulin subtype||SPRY domain||CD80-like, immunoglobulin C2-set||Immunoglobulin-like domain||Immunoglobulin V-set domain||B30.2/SPRY domain||Immunoglobulin C1-set||Concanavalin A-like lectin/glucanase domain	0.980796642	1.99E-08
ALDBGALT0000005813	ALDBGALG0000004049	--	Annotated_lncRNA	ENSGALT00000011411	ENSGALG00000007043	-	Galactose mutarotase-like domain||P-type trefoil||Glycoside hydrolase family 31||Glycoside hydrolase superfamily	0.960946229	6.70E-07
ALDBGALT0000005813	ALDBGALG0000004049	--	Annotated_lncRNA	ENSGALT00000041301	ENSGALG00000024405	-	Immunoglobulin I-set||Butyrophylin-like||Immunoglobulin||SPRY domain||Immunoglobulin subtype||CD80-like, immunoglobulin C2-set||Immunoglobulin-like domain||Immunoglobulin V-set domain||B30.2/SPRY domain||SPRY-associated||Concanavalin A-like lectin/glucanase domain	0.965890048	3.43E-07
ALDBGALT0000005813	ALDBGALG0000004049	--	Annotated_lncRNA	ENSGALT00000040015	ENSGALG00000023847	HAP1	Trafficking kinesin-binding protein domain||HAP1, N-terminal	0.952964416	1.68E-06
ALDBGALT0000005813	ALDBGALG0000004049	--	Annotated_lncRNA	ENSGALT00000030736	ENSGALG00000007959	SLC26A3	Sulphate anion transporter||STAS domain||Sulphate transporter	0.969297806	2.04E-07
ALDBGALT0000005813	ALDBGALG0000004049	--	Annotated_lncRNA	ENSGALT00000045003	ENSGALG00000025804	CLCN2	Chloride channel ClC-2||Chloride channel, core||CBS domain||Chloride channel, voltage gated	0.985195042	5.46E-09
ALDBGALT0000005813	ALDBGALG0000004049	--	Annotated_lncRNA	ENSGALT00000027279	ENSGALG00000016884	SLC15A1	Oligopeptide transporter||Proton-dependent oligopeptide transporter family||Major facilitator superfamily domain	0.999909554	0
ALDBGALT0000005813	ALDBGALG0000004049	--	Annotated_lncRNA	ENSGALT00000003850	ENSGALG00000002442	ANKS4B	Ankyrin repeat||Sterile alpha motif domain||Sterile alpha motif/pointed domain||Sterile alpha motif, type 1||Ankyrin repeat-containing domain	0.976130026	5.86E-08
ALDBGALT0000005813	ALDBGALG0000004049	--	Annotated_lncRNA	ENSGALT00000044858	ENSGALG00000027501	ANPEP	Peptidase M1, membrane alanine aminopeptidase, N-terminal	0.984349153	7.20E-09
ALDBGALT0000005813	ALDBGALG0000004049	--	Annotated_lncRNA	ENSGALT00000001070	ENSGALG00000000745	SLC26A9	Sulphate transporter||STAS domain||Sulphate anion transporter	0.992090957	2.41E-10
ALDBGALT0000005813	ALDBGALG0000004049	--	Annotated_lncRNA	ENSGALT00000022388	ENSGALG00000000735	CDD	Fibrinogen, alpha/beta/gamma chain, C-terminal globular domain	0.999880421	0
ALDBGALT0000005813	ALDBGALG0000004049	--	Annotated_lncRNA	ENSGALT00000026003	ENSGALG00000016144	TMPRSS2	Low-density lipoprotein (LDL) receptor class A repeat||Peptidase S1A, chymotrypsin-type||Trypsin-like cysteine/serine peptidase domain||Peptidase S1||SRCR-like domain||SRCR domain||Peptidase S1A, nudel	0.969982002	1.83E-07
ALDBGALT0000005813	ALDBGALG0000004049	--	Annotated_lncRNA	ENSGALT00000006778	ENSGALG00000004262	TMIGD1	Immunoglobulin subtype||Immunoglobulin-like domain||Immunoglobulin I-set||Immunoglobulin subtype 2||Immunoglobulin V-set domain||Immunoglobulin	0.993057475	1.26E-10
ALDBGALT0000005813	ALDBGALG0000004049	--	Annotated_lncRNA	ENSGALT00000002987	ENSGALG00000001933	CORO2A	Domain of unknown function DUF1900||Domain of unknown function DUF1899||WD40-repeat-containing domain||WD40 repeat	0.954792384	1.38E-06
ALDBGALT0000005813	ALDBGALG0000004049	--	Annotated_lncRNA	ENSGALT00000018516	ENSGALG00000011347	IHH	Hedgehog protein||Hedgehog signalling/DD-peptidase zinc-binding domain||Hedgehog protein, Hint domain||Hedgehog/Intein (Hint) domain||Hint domain C-terminal||Hedgehog, N-terminal signalling domain||Hint domain N-terminal	0.969734891	1.90E-07
ALDBGALT0000005813	ALDBGALG0000004049	--	Annotated_lncRNA	ENSGALT00000015005	ENSGALG00000024408	-	Immunoglobulin||Butyrophylin-like||Immunoglobulin-like domain||CD80-like, immunoglobulin C2-set||SPRY domain||Immunoglobulin subtype||B30.2/SPRY domain||Immunoglobulin V-set domain||Concanavalin A-like lectin/glucanase domain||Immunoglobulin C1-set	0.998414377	7.86E-14
ALDBGALT0000005813	ALDBGALG0000004049	--	Annotated_lncRNA	ENSGALT00000015007	ENSGALG00000009220	-	CD80-like, immunoglobulin C2-set||Immunoglobulin-like domain||Immunoglobulin subtype||Immunoglobulin V-set domain	0.997304991	1.11E-12
ALDBGALT0000005813	ALDBGALG0000004049	--	Annotated_lncRNA	ENSGALT00000014759	ENSGALG00000020084	CAPN13	EF-hand domain||Peptidase C2, calpain, catalytic domain||Peptidase C2, calpain family||Peptidase C2, calpain, domain III||Peptidase C2, calpain, large subunit, domain III	0.991643019	3.17E-10
ALDBGALT0000005813	ALDBGALG0000004049	--	Annotated_lncRNA	ENSGALT00000017599	ENSGALG00000010825	AGR2	Thioredoxin-like fold	0.985321092	5.24E-09
ALDBGALT0000005813	ALDBGALG0000004049	--	Annotated_lncRNA	ENSGALT00000043323	ENSGALG00000025816	RHOD	Mitochondrial Rho-like||Small GTP-binding protein domain||Small GTPase superfamily, Ras type||Ran GTPase||Small GTPase superfamily, Rab type||Small GTPase superfamily||P-loop containing nucleoside triphosphate hydrolase||Small GTPase superfamily, Rho type||Small GTPase superfamily, ARF/SAR type	0.999999995	0
ALDBGALT0000005813	ALDBGALG0000004049	--	Annotated_lncRNA	ENSGALT00000000163	ENSGALG00000000114	GKN1	BRICHOS domain	0.999999995	0
ALDBGALT0000005813	ALDBGALG0000004049	--	Annotated_lncRNA	ENSGALT00000001822	ENSGALG00000001203	TMEM45B	Protein of unknown function DUF716 (TMEM45)	0.996447558	4.43E-12
ALDBGALT0000005813	ALDBGALG0000004049	--	Annotated_lncRNA	ENSGALT00000001981	ENSGALG00000001299	GIP	Glucagon/GIP/secretin/VIP	0.998564101	4.80E-14
ALDBGALT0000005813	ALDBGALG0000004049	--	Annotated_lncRNA	ENSGALT00000025369	ENSGALG00000015730	TMPRSS15	Peptidase S1A, chymotrypsin-type||Peptidase S1||Trypsin-like cysteine/serine peptidase domain||Peptidase S1A, nudel	0.982664726	1.20E-08
ALDBGALT0000005813	ALDBGALG0000004049	--	Annotated_lncRNA	ENSGALT00000022334	ENSGALG00000013743	ENPP7	Alkaline-phosphatase-like, core domain||Sulfatase||Type I phosphodiesterase/nucleotide pyrophosphatase/phosphate transferase	0.995077743	2.26E-11
ALDBGALT0000005813	ALDBGALG0000004049	--	Annotated_lncRNA	ENSGALT00000037261	ENSGALG00000015345	AIM1	Beta/gamma crystallin||Gamma-crystallin-related||Ricin B lectin domain	0.96733608	2.77E-07
ALDBGALT0000005813	ALDBGALG0000004049	--	Annotated_lncRNA	ENSGALT00000044862	ENSGALG00000026137	CDKN2B	Ankyrin repeat||Ankyrin repeat-containing domain	0.985098976	5.64E-09
ALDBGALT0000005813	ALDBGALG0000004049	--	Annotated_lncRNA	ENSGALT00000026713	ENSGALG00000016554	ACE2	Peptidase M2, peptidyl-dipeptidase A	0.999815237	0
ALDBGALT0000005813	ALDBGALG0000004049	--	Annotated_lncRNA	ENSGALT00000020446	ENSGALG00000012517	SLC9A3	Na+/H+ exchanger||Na+/H+ exchanger, isoforms 3/5||Cation/H+ exchanger	0.998511803	5.73E-14
ALDBGALT0000005813	ALDBGALG0000004049	--	Annotated_lncRNA	ENSGALT00000005958	ENSGALG00000003751	-	Neutral/alkaline nonlysosomal ceramidase	0.978853724	3.21E-08
ALDBGALT0000005813	ALDBGALG0000004049	--	Annotated_lncRNA	ENSGALT00000040072	ENSGALG00000025721	-	Cytochrome P450||Cytochrome P450, E-class, group IV||Cytochrome P450, E-class, group I||Cytochrome P450, B-class	0.987645551	2.22E-09
ALDBGALT0000005813	ALDBGALG0000004049	--	Annotated_lncRNA	ENSGALT00000027929	ENSGALG00000017276	ARHGEF5	Pleckstrin homology domain||Dbl homology (DH) domain||Variant SH3 domain||SH3 domain	0.959962032	7.58E-07
ALDBGALT0000005813	ALDBGALG0000004049	--	Annotated_lncRNA	ENSGALT00000038192	ENSGALG00000011433	VIL1	Gelsolin-like domain||Villin headpiece||Villin/Gelsolin	0.999224021	2.22E-15
ALDBGALT0000005813	ALDBGALG0000004049	--	Annotated_lncRNA	ENSGALT00000000257	ENSGALG00000000194	-	P-type trefoil||Glycoside hydrolase family 31||Glycoside hydrolase superfamily||Galactose mutarotase-like domain	0.973003704	1.08E-07
ALDBGALT0000005813	ALDBGALG0000004049	--	Annotated_lncRNA	ENSGALT00000025774	ENSGALG00000015995	PTPA	Protein-tyrosine phosphatase-like||Protein-tyrosine/Dual specificity phosphatase||Receptor tyrosine-protein phosphatase, alpha/epsilon-type||Protein-tyrosine phosphatase, catalytic||Protein-tyrosine phosphatase, receptor/non-receptor type	0.999999982	0
ALDBGALT0000005813	ALDBGALG0000004049	--	Annotated_lncRNA	ENSGALT00000024165	ENSGALG00000014979	FRK	Serine/threonine/dual specificity protein kinase, catalytic domain||SH2 domain||SH3 domain||Protein kinase-like domain||Tyrosine-protein kinase, catalytic domain||Serine-threonine/tyrosine-protein kinase catalytic domain||Protein kinase domain||Variant SH3 domain	0.985622558	4.72E-09
ALDBGALT0000005813	ALDBGALG0000004049	--	Annotated_lncRNA	ENSGALT00000030190	ENSGALG00000019114	CLDN10	PMP-22/EMP/MP20/Claudin superfamily||Claudin||Claudin-10	0.985555116	4.83E-09
ALDBGALT0000005813	ALDBGALG0000004049	--	Annotated_lncRNA	ENSGALT00000022978	ENSGALG00000014208	GRHL2	CP2 transcription factor||Ubiquitin-related domain	0.96954964	1.96E-07
ALDBGALT0000005813	ALDBGALG0000004049	--	Annotated_lncRNA	ENSGALT00000026391	ENSGALG00000016360	ANXA13	Annexin||Annexin, type XIII||Annexin repeat	0.998551283	5.02E-14
ALDBGALT0000005813	ALDBGALG0000004049	--	Annotated_lncRNA	ENSGALT00000033719	ENSGALG00000020984	FAM163A	-	0.999999995	0
ALDBGALT0000005813	ALDBGALG0000004049	--	Annotated_lncRNA	ENSGALT00000016296	ENSGALG00000010032	PLB1	Lipase, GDSL||SGNH hydrolase-type esterase domain	0.996704663	3.04E-12
ALDBGALT0000005813	ALDBGALG0000004049	--	Annotated_lncRNA	ENSGALT00000010884	ENSGALG00000006728	-	Sodium/solute symporter||Sodium/solute symporter, subgroup	0.999850747	0
ALDBGALT0000005813	ALDBGALG0000004049	--	Annotated_lncRNA	ENSGALT00000025271	ENSGALG00000015670	HNF4G	Transcription factor COUP||Nuclear hormone receptor, ligand-binding||Zinc finger, nuclear hormone receptor-type||Steroid hormone receptor||Nuclear hormone receptor, ligand-binding, core||Retinoid X receptor/HNF4	0.996764281	2.78E-12
ALDBGALT0000005813	ALDBGALG0000004049	--	Annotated_lncRNA	ENSGALT00000044996	ENSGALG00000026633	-	Fibrinogen, alpha/beta/gamma chain, C-terminal globular domain	0.99969213	0
ALDBGALT0000005813	ALDBGALG0000004049	--	Annotated_lncRNA	ENSGALT00000045652	ENSGALG00000026611	-	Cytochrome P450, E-class, group IV||Cytochrome P450, E-class, group I||Cytochrome P450	0.965568326	3.60E-07
ALDBGALT0000005813	ALDBGALG0000004049	--	Annotated_lncRNA	ENSGALT00000000717	ENSGALG00000000521	SPIRE2	Zinc finger, FYVE/PHD-type||KIND	0.976545482	5.37E-08
ALDBGALT0000005813	ALDBGALG0000004049	--	Annotated_lncRNA	ENSGALT00000033414	ENSGALG00000020840	MSMB	Beta-microseminoprotein	0.987800239	2.09E-09
ALDBGALT0000005813	ALDBGALG0000004049	--	Annotated_lncRNA	ENSGALT00000012191	ENSGALG00000007538	-	MmgE/PrpD	0.979376646	2.84E-08
ALDBGALT0000005813	ALDBGALG0000004049	--	Annotated_lncRNA	ENSGALT00000015483	ENSGALG00000009511	SI	P-type trefoil||Glycoside hydrolase family 31||Glycoside hydrolase superfamily||Galactose mutarotase-like domain	0.99999319	0
ALDBGALT0000005813	ALDBGALG0000004049	--	Annotated_lncRNA	ENSGALT00000004418	ENSGALG00000002792	SPDEF	Sterile alpha motif/pointed domain||Pointed domain||Ets domain	0.98630536	3.71E-09
ALDBGALT0000005813	ALDBGALG0000004049	--	Annotated_lncRNA	ENSGALT00000033958	ENSGALG00000021106	--	--	0.996223627	6.01E-12
ALDBGALT0000005813	ALDBGALG0000004049	--	Annotated_lncRNA	ENSGALT00000020505	ENSGALG00000012557	ISX	Homeodomain-like||Homeobox domain	0.995829223	9.87E-12
ALDBGALT0000005813	ALDBGALG0000004049	--	Annotated_lncRNA	ENSGALT00000010867	ENSGALG00000006740	-	VWC out||Trypsin Inhibitor-like, cysteine rich domain||Uncharacterised domain, cysteine-rich||Cupredoxin||von Willebrand factor, type D domain||von Willebrand factor, type C	0.989938014	7.99E-10
ALDBGALT0000005813	ALDBGALG0000004049	--	Annotated_lncRNA	ENSGALT00000006804	ENSGALG00000004280	ANO9	ABC transporter type 1, transmembrane domain||Anoctamin	0.958745615	8.78E-07
ALDBGALT0000005813	ALDBGALG0000004049	--	Annotated_lncRNA	ENSGALT00000002539	ENSGALG00000001662	ATP10B	P-type ATPase, subfamily IV||HAD-like domain||P-type ATPase, A domain||P-type ATPase, cytoplasmic domain N||P-type ATPase	0.97830006	3.65E-08
ALDBGALT0000005813	ALDBGALG0000004049	--	Annotated_lncRNA	ENSGALT00000007538	ENSGALG00000004733	MYO1A	Myosin tail 2||Myosin head, motor domain||P-loop containing nucleoside triphosphate hydrolase||IQ motif, EF-hand binding site	0.960433034	7.15E-07
ALDBGALT0000005813	ALDBGALG0000004049	--	Annotated_lncRNA	ENSGALT00000014587	ENSGALG00000008969	EPCAM	Thyroglobulin type-1	0.996785703	2.69E-12
ALDBGALT0000005813	ALDBGALG0000004049	--	Annotated_lncRNA	ENSGALT00000036910	ENSGALG00000015294	ADGRG7	GPCR, family 2, secretin-like||GPS motif||GPCR, rhodopsin-like, 7TM||GPCR, family 2-like	0.995069219	2.28E-11
ALDBGALT0000005813	ALDBGALG0000004049	--	Annotated_lncRNA	ENSGALT00000021531	ENSGALG00000019527	SLC6A19	Sodium:neurotransmitter symporter	0.99894651	1.02E-14
ALDBGALT0000005813	ALDBGALG0000004049	--	Annotated_lncRNA	ENSGALT00000038697	ENSGALG00000023424	-	SRCR-like domain||SRCR domain||Zona pellucida domain||CUB domain	0.99929831	1.33E-15
ALDBGALT0000005813	ALDBGALG0000004049	--	Annotated_lncRNA	ENSGALT00000039998	ENSGALG00000023842	-	Protein-tyrosine phosphatase, catalytic||Protein-tyrosine phosphatase, receptor/non-receptor type||PDZ domain||Protein-tyrosine phosphatase-like||Protein-tyrosine/Dual specificity phosphatase	0.957257215	1.05E-06
ALDBGALT0000005813	ALDBGALG0000004049	--	Annotated_lncRNA	ENSGALT00000015921	ENSGALG00000009787	CLRN3	-	0.9833729	9.73E-09
ALDBGALT0000005813	ALDBGALG0000004049	--	Annotated_lncRNA	ENSGALT00000022280	ENSGALG00000013701	CTRC	Peptidase S1A, chymotrypsin-type||Trypsin-like cysteine/serine peptidase domain||Peptidase S1	0.973932895	9.07E-08
ALDBGALT0000005813	ALDBGALG0000004049	--	Annotated_lncRNA	ENSGALT00000001322	ENSGALG00000000900	CLPS	Colipase, C-terminal||Colipase||Colipase, N-terminal	0.999999995	0
ALDBGALT0000005813	ALDBGALG0000004049	--	Annotated_lncRNA	ENSGALT00000029130	ENSGALG00000018401	--	--	0.999999995	0
ALDBGALT0000005813	ALDBGALG0000004049	--	Annotated_lncRNA	ENSGALT00000012743	ENSGALG00000007846	-	Reeler domain	0.986369285	3.62E-09
ALDBGALT0000005813	ALDBGALG0000004049	--	Annotated_lncRNA	ENSGALT00000012478	ENSGALG00000007701	B3GNT7	Fringe-like||Glycosyl transferase, family 31	0.988739318	1.40E-09
ALDBGALT0000005813	ALDBGALG0000004049	--	Annotated_lncRNA	ENSGALT00000019319	ENSGALG00000011838	GUCY2C	Extracellular ligand-binding receptor||Protein kinase domain||Nucleotide cyclase||Periplasmic binding protein-like I||Serine/threonine/dual specificity protein kinase, catalytic domain||Adenylyl cyclase class-3/4/guanylyl cyclase||Tyrosine-protein kinase, catalytic domain||Serine-threonine/tyrosine-protein kinase catalytic domain||Protein kinase-like domain	0.998929217	1.11E-14
ALDBGALT0000005813	ALDBGALG0000004049	--	Annotated_lncRNA	ENSGALT00000035255	ENSGALG00000024059	PGA	Aspartic peptidase||Aspartic peptidase, N-terminal||Aspartic peptidase domain	0.998577761	4.57E-14
ALDBGALT0000005813	ALDBGALG0000004049	--	Annotated_lncRNA	ENSGALT00000038156	ENSGALG00000023245	--	--	0.999999995	0
ALDBGALT0000005813	ALDBGALG0000004049	--	Annotated_lncRNA	ENSGALT00000019146	ENSGALG00000011717	-	Xanthine/uracil/vitamin C permease	0.993268369	1.08E-10
ALDBGALT0000005813	ALDBGALG0000004049	--	Annotated_lncRNA	ENSGALT00000009537	ENSGALG00000005928	XAF1	TRAF-like	0.958706374	8.82E-07
ALDBGALT0000005813	ALDBGALG0000004049	--	Annotated_lncRNA	ENSGALT00000034548	ENSGALG00000021404	GCNT3	Glycosyl transferase, family 14	0.965608108	3.58E-07
ALDBGALT0000005813	ALDBGALG0000004049	--	Annotated_lncRNA	ENSGALT00000045631	ENSGALG00000027649	-	von Willebrand factor, type D domain||Uncharacterised domain, cysteine-rich	0.999837613	0
ALDBGALT0000005813	ALDBGALG0000004049	--	Annotated_lncRNA	ENSGALT00000019001	ENSGALG00000011633	SLC5A8	Sodium/solute symporter, subgroup||Sodium/solute symporter	0.986580696	3.35E-09
ALDBGALT0000005813	ALDBGALG0000004049	--	Annotated_lncRNA	ENSGALT00000016670	ENSGALG00000010250	-	Keratin, type II||Intermediate filament protein	0.972611579	1.16E-07
ALDBGALT0000005813	ALDBGALG0000004049	--	Annotated_lncRNA	ENSGALT00000019554	ENSGALG00000011986	FABP2	Lipocalin/cytosolic fatty-acid binding domain||Calycin-like||Cytosolic fatty-acid binding	0.999884427	0
ALDBGALT0000005813	ALDBGALG0000004049	--	Annotated_lncRNA	ENSGALT00000013845	ENSGALG00000008498	Diet1	Concanavalin A-like lectin/glucanase domain||MAM domain||Low-density lipoprotein (LDL) receptor class A repeat	0.991317338	3.83E-10
ALDBGALT0000005813	ALDBGALG0000004049	--	Annotated_lncRNA	ENSGALT00000000873	ENSGALG00000000616	ELF3	Ets domain||Pointed domain||Sterile alpha motif/pointed domain	0.98649881	3.45E-09
ALDBGALT0000005813	ALDBGALG0000004049	--	Annotated_lncRNA	ENSGALT00000040293	ENSGALG00000023934	-	Cadherin||Cadherin-like	0.999870062	0
ALDBGALT0000005813	ALDBGALG0000004049	--	Annotated_lncRNA	ENSGALT00000025686	ENSGALG00000015937	LFABP	Cytosolic fatty-acid binding||Calycin-like||Lipocalin/cytosolic fatty-acid binding domain	0.999964399	0
ALDBGALT0000005813	ALDBGALG0000004049	--	Annotated_lncRNA	ENSGALT00000011664	ENSGALG00000007208	-	von Willebrand factor, type C||Follistatin-like, N-terminal||Epidermal growth factor-like domain||von Willebrand factor, type D domain||Uncharacterised domain, cysteine-rich||Trypsin Inhibitor-like, cysteine rich domain||VWC out	0.999938976	0
ALDBGALT0000005813	ALDBGALG0000004049	--	Annotated_lncRNA	ENSGALT00000009384	ENSGALG00000005842	GDPD2	PLC-like phosphodiesterase, TIM beta/alpha-barrel domain||Glycerophosphodiester phosphodiesterase domain	0.977222907	4.65E-08
ALDBGALT0000005813	ALDBGALG0000004049	--	Annotated_lncRNA	ENSGALT00000009548	ENSGALG00000005933	SLC5A11	Sodium/solute symporter||Sodium/solute symporter, subgroup	0.995387456	1.63E-11
ALDBGALT0000005813	ALDBGALG0000004049	--	Annotated_lncRNA	ENSGALT00000015982	ENSGALG00000009830	MGAT4D	Glycosyl transferase family 54	0.978572771	3.43E-08
ALDBGALT0000005813	ALDBGALG0000004049	--	Annotated_lncRNA	ENSGALT00000008547	ENSGALG00000005327	RBP2	Cytosolic fatty-acid binding||Calycin-like||Lipocalin/cytosolic fatty-acid binding domain	0.999922659	0
ALDBGALT0000005813	ALDBGALG0000004049	--	Annotated_lncRNA	ENSGALT00000023222	ENSGALG00000014372	SLC34A2	Sodium-dependent phosphate transport protein	0.989648122	9.20E-10
ALDBGALT0000005813	ALDBGALG0000004049	--	Annotated_lncRNA	ENSGALT00000023595	ENSGALG00000014640	GOLPH3L	Golgi phosphoprotein 3	0.973288835	1.02E-07
ALDBGALT0000005813	ALDBGALG0000004049	--	Annotated_lncRNA	ENSGALT00000010536	ENSGALG00000006521	TRPM5	Ankyrin repeat-containing domain	0.998677604	3.18E-14
ALDBGALT0000005813	ALDBGALG0000004049	--	Annotated_lncRNA	ENSGALT00000035436	ENSGALG00000021891	--	--	0.999999995	0
ALDBGALT0000005813	ALDBGALG0000004049	--	Annotated_lncRNA	ENSGALT00000024481	ENSGALG00000015169	MEP1B	Peptidase, metallopeptidase||TRAF-like||MATH||MAM domain||Peptidase M12A, astacin||Epidermal growth factor-like domain||Meprin alpha/beta subunit||Concanavalin A-like lectin/glucanase domain	0.999221647	2.22E-15
ALDBGALT0000005813	ALDBGALG0000004049	--	Annotated_lncRNA	ENSGALT00000008148	ENSGALG00000005081	SCT	Glucagon/GIP/secretin/VIP	0.989102626	1.19E-09
ALDBGALT0000005813	ALDBGALG0000004049	--	Annotated_lncRNA	ENSGALT00000019779	ENSGALG00000012108	ENPEP	Peptidase M1, membrane alanine aminopeptidase, N-terminal	0.997175577	1.41E-12
ALDBGALT0000005813	ALDBGALG0000004049	--	Annotated_lncRNA	ENSGALT00000044408	ENSGALG00000026232	-	von Willebrand factor, type D domain||VWC out||MAM domain||Uncharacterised domain, cysteine-rich||Concanavalin A-like lectin/glucanase domain||Trypsin Inhibitor-like, cysteine rich domain	0.999931437	0
ALDBGALT0000005813	ALDBGALG0000004049	--	Annotated_lncRNA	ENSGALT00000043176	ENSGALG00000028489	-	Aspartic peptidase||Aspartic peptidase domain||Aspartic peptidase, N-terminal	0.999843109	0
ALDBGALT0000005813	ALDBGALG0000004049	--	Annotated_lncRNA	ENSGALT00000025128	ENSGALG00000015583	cFuc-TIX	Glycosyl transferase, family 10	0.983267754	1.00E-08
ALDBGALT0000005813	ALDBGALG0000004049	--	Annotated_lncRNA	ENSGALT00000024433	ENSGALG00000015142	DSG2	Desmosomal cadherin||Cadherin-like||Desmoglein||Cadherin||Cadherin, cytoplasmic domain	0.965041448	3.88E-07
ALDBGALT0000005813	ALDBGALG0000004049	--	Annotated_lncRNA	ENSGALT00000001140	ENSGALG00000000786	CTSE	Aspartic peptidase domain||Aspartic peptidase, N-terminal||Aspartic peptidase	0.999999995	0
ALDBGALT0000005813	ALDBGALG0000004049	--	Annotated_lncRNA	ENSGALT00000032184	ENSGALG00000020193	PLAC8	Uncharacterised protein family Cys-rich	0.998859001	1.51E-14
ALDBGALT0000005813	ALDBGALG0000004049	--	Annotated_lncRNA	ENSGALT00000016667	ENSGALG00000026616	-	Prefoldin||Intermediate filament protein||Keratin, type II	0.952339483	1.79E-06
ALDBGALT0000005813	ALDBGALG0000004049	--	Annotated_lncRNA	ENSGALT00000006748	ENSGALG00000004243	IFITM3	CD225/Dispanin family	0.984959651	5.91E-09
ALDBGALT0000005813	ALDBGALG0000004049	--	Annotated_lncRNA	ENSGALT00000004288	ENSGALG00000002720	AQP5	Major intrinsic protein||Aquaporin 5||Aquaporin-like	0.954022532	1.50E-06
ALDBGALT0000005813	ALDBGALG0000004049	--	Annotated_lncRNA	ENSGALT00000042926	ENSGALG00000026267	-	HEAT, type 2||Armadillo-type fold	0.986791588	3.10E-09
ALDBGALT0000005813	ALDBGALG0000004049	--	Annotated_lncRNA	ENSGALT00000024985	ENSGALG00000015492	PDZK1	PDZ domain	0.984930431	5.97E-09
ALDBGALT0000005813	ALDBGALG0000004049	--	Annotated_lncRNA	ENSGALT00000019460	ENSGALG00000011930	-	Alpha-macroglobulin, receptor-binding||Alpha-2-macroglobulin, N-terminal||Alpha-2-macroglobulin||Alpha-macroglobulin complement component||Alpha-2-macroglobulin, thiol-ester bond-forming||Glycoside hydrolase superfamily||Terpenoid cyclases/protein prenyltransferase alpha-alpha toroid||Alpha-2-macroglobulin, N-terminal 2	0.969157193	2.09E-07
ALDBGALT0000005813	ALDBGALG0000004049	--	Annotated_lncRNA	ENSGALT00000044594	ENSGALG00000014430	CASP17	Peptidase C14, caspase non-catalytic subunit p10||Peptidase C14A, caspase precursor p45, core||Peptidase C14, ICE, catalytic subunit p20||Peptidase C14, caspase domain	0.999999393	0
ALDBGALT0000005813	ALDBGALG0000004049	--	Annotated_lncRNA	ENSGALT00000000410	ENSGALG00000000309	LAD1	-	0.979548318	2.72E-08
ALDBGALT0000005813	ALDBGALG0000004049	--	Annotated_lncRNA	ENSGALT00000043566	ENSGALG00000028308	TNS4	Tensin phosphotyrosine-binding domain||SH2 domain||PTB/PI domain	0.951414736	1.96E-06
ALDBGALT0000005813	ALDBGALG0000004049	--	Annotated_lncRNA	ENSGALT00000026445	ENSGALG00000015914	CALB1	EF-hand domain	0.97729547	4.57E-08
ALDBGALT0000005813	ALDBGALG0000004049	--	Annotated_lncRNA	ENSGALT00000009970	ENSGALG00000006175	DPEP1	Renal dipeptidase family	0.998002548	2.50E-13
ALDBGALT0000005813	ALDBGALG0000004049	--	Annotated_lncRNA	ENSGALT00000012173	ENSGALG00000007526	-	ThiJ/PfpI||Class I glutamine amidotransferase-like	0.968175183	2.44E-07
ALDBGALT0000005813	ALDBGALG0000004049	--	Annotated_lncRNA	ENSGALT00000006974	ENSGALG00000004373	KCNJ16	Immunoglobulin E-set||Potassium channel, inwardly rectifying, Kir||Potassium channel, inwardly rectifying, Kir5	0.954299664	1.45E-06
ALDBGALT0000005813	ALDBGALG0000004049	--	Annotated_lncRNA	ENSGALT00000038130	ENSGALG00000009482	HEPACAM2	Immunoglobulin subtype||Immunoglobulin-like domain||Immunoglobulin I-set||Immunoglobulin subtype 2||Immunoglobulin V-set domain||Immunoglobulin	0.98195117	1.46E-08
ALDBGALT0000005813	ALDBGALG0000004049	--	Annotated_lncRNA	ENSGALT00000002198	ENSGALG00000001445	FABP6	Calycin-like||Cytosolic fatty-acid binding	0.993587596	8.45E-11
ALDBGALT0000005813	ALDBGALG0000004049	--	Annotated_lncRNA	ENSGALT00000026593	ENSGALG00000016483	-	Amino acid permease/ SLC12A domain||Amino acid/polyamine transporter I	0.978719581	3.32E-08
ALDBGALT0000005813	ALDBGALG0000004049	--	Annotated_lncRNA	ENSGALT00000026972	ENSGALG00000016715	MEP1A	Meprin alpha/beta subunit||Concanavalin A-like lectin/glucanase domain||Peptidase M12A, astacin||Epidermal growth factor-like domain||TRAF-like||Peptidase, metallopeptidase||MAM domain||MATH	0.999927557	0
ALDBGALT0000005813	ALDBGALG0000004049	--	Annotated_lncRNA	ENSGALT00000011832	ENSGALG00000007311	CLDN2	Claudin-2||PMP-22/EMP/MP20/Claudin superfamily||Claudin	0.982320953	1.32E-08
ALDBGALT0000005813	ALDBGALG0000004049	--	Annotated_lncRNA	ENSGALT00000014630	ENSGALG00000008995	MAMDC4	Concanavalin A-like lectin/glucanase domain||MAM domain||Low-density lipoprotein (LDL) receptor class A repeat	0.999969033	0
ALDBGALT0000005813	ALDBGALG0000004049	--	Annotated_lncRNA	ENSGALT00000020154	ENSGALG00000012260	LCT	Glycoside hydrolase superfamily||Glycoside hydrolase, family 1	0.985225937	5.41E-09
ALDBGALT0000005813	ALDBGALG0000004049	--	Annotated_lncRNA	ENSGALT00000019269	ENSGALG00000011806	MUC13	SEA domain	0.973266355	1.03E-07
ALDBGALT0000005813	ALDBGALG0000004049	--	Annotated_lncRNA	ENSGALT00000011200	ENSGALG00000006911	TMC5	TMC	0.994412659	4.25E-11
ALDBGALT0000005813	ALDBGALG0000004049	--	Annotated_lncRNA	ENSGALT00000007372	ENSGALG00000004627	LAMC2	Epidermal growth factor-like domain||Laminin B type IV||Laminin B, subgroup||EGF-like, laminin	0.975743329	6.35E-08
ALDBGALT0000005813	ALDBGALG0000004049	--	Annotated_lncRNA	ENSGALT00000044667	ENSGALG00000026089	SLC26A6	Sulphate anion transporter||Sulphate transporter||STAS domain	0.997732152	4.71E-13
ALDBGALT0000005813	ALDBGALG0000004049	--	Annotated_lncRNA	ENSGALT00000045940	ENSGALG00000027268	C1orf106	Protein of unknown function DUF3338	0.964349414	4.27E-07
ALDBGALT0000005813	ALDBGALG0000004049	--	Annotated_lncRNA	ENSGALT00000000051	ENSGALG00000000038	-	Peptidase S1A, chymotrypsin-type||Trypsin-like cysteine/serine peptidase domain||Peptidase S1	0.974250193	8.54E-08
ALDBGALT0000005813	ALDBGALG0000004049	--	Annotated_lncRNA	ENSGALT00000010323	ENSGALG00000006393	ADGRG4	GPCR, family 2-like||GPCR, family 2, secretin-like	0.987755973	2.12E-09
ALDBGALT0000005813	ALDBGALG0000004049	--	Annotated_lncRNA	ENSGALT00000040549	ENSGALG00000024031	CYB561	Cytochrome b561/ferric reductase transmembrane||Cytochrome b561 domain	0.9521343	1.83E-06
ALDBGALT0000005813	ALDBGALG0000004049	--	Annotated_lncRNA	ENSGALT00000006088	ENSGALG00000003836	RBM44	RNA recognition motif domain	0.999999995	0
ALDBGALT0000005813	ALDBGALG0000004049	--	Annotated_lncRNA	ENSGALT00000039803	ENSGALG00000003253	ATP8B1	P-type ATPase||P-type ATPase, cytoplasmic domain N||P-type ATPase, A domain||HAD-like domain||P-type ATPase, subfamily IV	0.996134521	6.75E-12
ALDBGALT0000005813	ALDBGALG0000004049	--	Annotated_lncRNA	ENSGALT00000044468	ENSGALG00000026046	-	B30.2/SPRY domain||Butyrophylin-like||Histone H5||Concanavalin A-like lectin/glucanase domain||SPRY-associated||SPRY domain	0.99948402	4.44E-16
ALDBGALT0000005813	ALDBGALG0000004049	--	Annotated_lncRNA	ENSGALT00000009834	ENSGALG00000006095	-	FERM central domain||Protein kinase-like domain||FERM domain||FERM, N-terminal||FERM, C-terminal PH-like domain||Band 4.1 domain||Ubiquitin-related domain||KIND	0.97627648	5.69E-08
ALDBGALT0000005813	ALDBGALG0000004049	--	Annotated_lncRNA	ENSGALT00000043368	ENSGALG00000026620	-	Fibrinogen, alpha/beta/gamma chain, C-terminal globular domain||SRCR-like domain||SRCR domain	0.998350723	9.59E-14
ALDBGALT0000005816	ALDBGALG0000004049	--	Annotated_lncRNA	ENSGALT00000012676	ENSGALG00000007814	-	Alkaline phosphatase||Alkaline-phosphatase-like, core domain	0.995313294	1.77E-11
ALDBGALT0000005816	ALDBGALG0000004049	--	Annotated_lncRNA	ENSGALT00000023671	ENSGALG00000014687	EPHA1	Sterile alpha motif, type 1||Serine/threonine/dual specificity protein kinase, catalytic domain||Ephrin receptor type-A /type-B||Ephrin receptor ligand binding domain||Protein kinase-like domain||Fibronectin type III||Sterile alpha motif domain||Sterile alpha motif, type 2||Serine-threonine/tyrosine-protein kinase catalytic domain||Tyrosine-protein kinase, catalytic domain||Galactose-binding doma…	0.979480937	2.77E-08
ALDBGALT0000005816	ALDBGALG0000004049	--	Annotated_lncRNA	ENSGALT00000016304	ENSGALG00000019352	MYRFL	p53-like transcription factor, DNA-binding||NDT80 DNA-binding domain	0.963661082	4.69E-07
ALDBGALT0000005816	ALDBGALG0000004049	--	Annotated_lncRNA	ENSGALT00000006099	ENSGALG00000019716	KRT20	Intermediate filament protein||Prefoldin||Keratin, type I	0.996945701	2.08E-12
ALDBGALT0000005816	ALDBGALG0000004049	--	Annotated_lncRNA	ENSGALT00000009108	ENSGALG00000005679	CDX-A	Homeodomain-like||Caudal-like activation domain||Helix-turn-helix motif||Homeodomain, metazoa||Homeobox domain	0.984774999	6.28E-09
ALDBGALT0000005816	ALDBGALG0000004049	--	Annotated_lncRNA	ENSGALT00000022366	ENSGALG00000013771	KIAA1211	-	0.971819897	1.33E-07
ALDBGALT0000005816	ALDBGALG0000004049	--	Annotated_lncRNA	ENSGALT00000024920	ENSGALG00000015455	GPA33	Immunoglobulin-like domain||Immunoglobulin subtype||Immunoglobulin||Immunoglobulin V-set, subgroup||Immunoglobulin V-set domain||Immunoglobulin subtype 2||Immunoglobulin I-set	0.98809525	1.85E-09
ALDBGALT0000005816	ALDBGALG0000004049	--	Annotated_lncRNA	ENSGALT00000007770	ENSGALG00000004866	CELA1	Peptidase S1||Trypsin-like cysteine/serine peptidase domain||Peptidase S1A, chymotrypsin-type	0.996767789	2.76E-12
ALDBGALT0000005816	ALDBGALG0000004049	--	Annotated_lncRNA	ENSGALT00000041402	ENSGALG00000024489	--	--	0.996767789	2.76E-12
ALDBGALT0000005816	ALDBGALG0000004049	--	Annotated_lncRNA	ENSGALT00000007533	ENSGALG00000021158	SLC7A9	Di-haem cytochrome, transmembrane||Amino acid permease/ SLC12A domain||Amino acid/polyamine transporter I	0.980225719	2.30E-08
ALDBGALT0000005816	ALDBGALG0000004049	--	Annotated_lncRNA	ENSGALT00000045920	ENSGALG00000026391	-	MAM domain||Concanavalin A-like lectin/glucanase domain	0.975278913	6.98E-08
ALDBGALT0000005816	ALDBGALG0000004049	--	Annotated_lncRNA	ENSGALT00000009990	ENSGALG00000006192	USH1C	Mannose-6-phosphate receptor binding domain||PDZ domain	0.995211408	1.97E-11
ALDBGALT0000005816	ALDBGALG0000004049	--	Annotated_lncRNA	ENSGALT00000044389	ENSGALG00000028680	--	--	0.996767789	2.76E-12
ALDBGALT0000005816	ALDBGALG0000004049	--	Annotated_lncRNA	ENSGALT00000004173	ENSGALG00000002647	PLS1	Calponin homology domain||EF-hand domain||Calmodulin-regulated spectrin-associated protein, CH domain	0.950543972	2.14E-06
ALDBGALT0000005816	ALDBGALG0000004049	--	Annotated_lncRNA	ENSGALT00000005443	ENSGALG00000003435	cPgC	Aspartic peptidase domain||Aspartic peptidase, N-terminal||Aspartic peptidase	0.986401013	3.58E-09
ALDBGALT0000005816	ALDBGALG0000004049	--	Annotated_lncRNA	ENSGALT00000034941	ENSGALG00000003647	SLC13A2	Citrate transporter-like domain||Sodium/sulphate symporter	0.975568068	6.58E-08
ALDBGALT0000005816	ALDBGALG0000004049	--	Annotated_lncRNA	ENSGALT00000022926	ENSGALG00000014176	PLA2G2E	Phospholipase A2||Phospholipase A2 domain	0.996767789	2.76E-12
ALDBGALT0000005816	ALDBGALG0000004049	--	Annotated_lncRNA	ENSGALT00000005564	ENSGALG00000023760	CHIA	Glycoside hydrolase, family 18, catalytic domain||Chitinase II||Chitinase insertion domain||Glycoside hydrolase superfamily||Chitin binding domain	0.992507918	1.84E-10
ALDBGALT0000005816	ALDBGALG0000004049	--	Annotated_lncRNA	ENSGALT00000043582	ENSGALG00000027982	-	Sodium:neurotransmitter symporter	0.996767789	2.76E-12
ALDBGALT0000005816	ALDBGALG0000004049	--	Annotated_lncRNA	ENSGALT00000010869	ENSGALG00000006744	-	Cystine knot, C-terminal||von Willebrand factor, type D domain||von Willebrand factor, type C||Trypsin Inhibitor-like, cysteine rich domain||Uncharacterised domain, cysteine-rich||VWC out||Proteinase inhibitor I19, pacifastin||Cystine-knot cytokine	0.99522165	1.95E-11
ALDBGALT0000005816	ALDBGALG0000004049	--	Annotated_lncRNA	ENSGALT00000013870	ENSGALG00000008516	CPO	Proteinase inhibitor, carboxypeptidase propeptide||Peptidase M14, carboxypeptidase A||Proteinase inhibitor, propeptide	0.99505793	2.30E-11
ALDBGALT0000005816	ALDBGALG0000004049	--	Annotated_lncRNA	ENSGALT00000001354	ENSGALG00000000920	CGN	Myosin tail||Prefoldin	0.979315937	2.88E-08
ALDBGALT0000005816	ALDBGALG0000004049	--	Annotated_lncRNA	ENSGALT00000030486	ENSGALG00000014755	PRSS2	Peptidase S1||Trypsin-like cysteine/serine peptidase domain||Peptidase S1A, chymotrypsin-type	0.966443376	3.17E-07
ALDBGALT0000005816	ALDBGALG0000004049	--	Annotated_lncRNA	ENSGALT00000005196	ENSGALG00000003285	CDHR2	Cadherin-like||Cadherin	0.996544587	3.86E-12
ALDBGALT0000005816	ALDBGALG0000004049	--	Annotated_lncRNA	ENSGALT00000012241	ENSGALG00000007570	-	Zinc finger, C2H2-like||Zinc finger, C2H2	0.994870445	2.77E-11
ALDBGALT0000005816	ALDBGALG0000004049	--	Annotated_lncRNA	ENSGALT00000016840	ENSGALG00000010343	TSPAN1	Tetraspanin/Peripherin||Tetraspanin||Tetraspanin, EC2 domain||Blood group Rhesus C/E/D polypeptide	0.996896487	2.26E-12
ALDBGALT0000005816	ALDBGALG0000004049	--	Annotated_lncRNA	ENSGALT00000024796	ENSGALG00000015366	-	S-adenosylmethionine synthetase, N-terminal||S-adenosylmethionine synthetase, C-terminal||S-adenosylmethionine synthetase, central domain||S-adenosylmethionine synthetase||S-adenosylmethionine synthetase superfamily	0.981489128	1.66E-08
ALDBGALT0000005816	ALDBGALG0000004049	--	Annotated_lncRNA	ENSGALT00000046103	ENSGALG00000025924	AQP10	Aquaporin 3||Aquaporin-like||Major intrinsic protein	0.977598547	4.28E-08
ALDBGALT0000005816	ALDBGALG0000004049	--	Annotated_lncRNA	ENSGALT00000045556	ENSGALG00000028194	-	Alanine racemase, N-terminal||PLP-binding barrel	0.987529506	2.33E-09
ALDBGALT0000005816	ALDBGALG0000004049	--	Annotated_lncRNA	ENSGALT00000010222	ENSGALG00000006322	-	Calcium-activated chloride channel protein||Chloride channel calcium-activated||Uncharacterised protein family CoxE-like||von Willebrand factor, type A||Domain of unknown function DUF1973||Fibronectin type III	0.997121748	1.55E-12
ALDBGALT0000005816	ALDBGALG0000004049	--	Annotated_lncRNA	ENSGALT00000014416	ENSGALG00000008874	SLC13A1	Citrate transporter-like domain||Sodium/sulphate symporter	0.991628683	3.19E-10
ALDBGALT0000005816	ALDBGALG0000004049	--	Annotated_lncRNA	ENSGALT00000013600	ENSGALG00000008352	CKMT1A	ATP:guanido phosphotransferase, N-terminal||ATP:guanido phosphotransferase, catalytic domain	0.998767265	2.24E-14
ALDBGALT0000005816	ALDBGALG0000004049	--	Annotated_lncRNA	ENSGALT00000043628	ENSGALG00000027269	GUCA2B	Guanylin	0.996770545	2.75E-12
ALDBGALT0000005816	ALDBGALG0000004049	--	Annotated_lncRNA	ENSGALT00000017089	ENSGALG00000010494	SLC5A9	Major facilitator superfamily domain||Sodium/solute symporter, subgroup||Sodium/solute symporter	0.995058208	2.30E-11
ALDBGALT0000005816	ALDBGALG0000004049	--	Annotated_lncRNA	ENSGALT00000008112	ENSGALG00000005059	CDHR5	Cadherin-like||Cadherin	0.998523418	5.51E-14
ALDBGALT0000005816	ALDBGALG0000004049	--	Annotated_lncRNA	ENSGALT00000017056	ENSGALG00000010473	PDZK1IP1	-	0.9961147	6.93E-12
ALDBGALT0000005816	ALDBGALG0000004049	--	Annotated_lncRNA	ENSGALT00000002994	ENSGALG00000001936	MYO7B	IQ motif, EF-hand binding site||FERM domain||SH3 domain||FERM central domain||MyTH4 domain||Band 4.1 domain||P-loop containing nucleoside triphosphate hydrolase||Myosin head, motor domain||Ubiquitin-related domain	0.950762415	2.10E-06
ALDBGALT0000005816	ALDBGALG0000004049	--	Annotated_lncRNA	ENSGALT00000018505	ENSGALG00000011341	UNC93A	Major facilitator superfamily domain||Ion channel regulatory protein, UNC-93	0.968888186	2.18E-07
ALDBGALT0000005816	ALDBGALG0000004049	--	Annotated_lncRNA	ENSGALT00000000857	ENSGALG00000000608	CDH1	Cadherin, cytoplasmic domain||Cadherin-like||Cadherin prodomain||Cadherin	0.965445475	3.66E-07
ALDBGALT0000005816	ALDBGALG0000004049	--	Annotated_lncRNA	ENSGALT00000016502	ENSGALG00000010152	TSPAN8	Tetraspanin, EC2 domain||Tetraspanin/Peripherin||Tetraspanin	0.986761603	3.13E-09
ALDBGALT0000005816	ALDBGALG0000004049	--	Annotated_lncRNA	ENSGALT00000025702	ENSGALG00000015947	CDH17	Cadherin||Cadherin-like	0.997377388	9.73E-13
ALDBGALT0000005816	ALDBGALG0000004049	--	Annotated_lncRNA	ENSGALT00000022919	ENSGALG00000014170	-	Diacylglycerol acyltransferase	0.953354621	1.61E-06
ALDBGALT0000005816	ALDBGALG0000004049	--	Annotated_lncRNA	ENSGALT00000040686	ENSGALG00000028990	--	--	0.996767789	2.76E-12
ALDBGALT0000005816	ALDBGALG0000004049	--	Annotated_lncRNA	ENSGALT00000006717	ENSGALG00000021039	HKDC1	Hexokinase, N-terminal||Hexokinase, C-terminal||Hexokinase	0.960647518	6.96E-07
ALDBGALT0000005816	ALDBGALG0000004049	--	Annotated_lncRNA	ENSGALT00000019690	ENSGALG00000012053	FAM83F	Protein of unknown function DUF1669	0.976390147	5.55E-08
ALDBGALT0000005816	ALDBGALG0000004049	--	Annotated_lncRNA	ENSGALT00000020869	ENSGALG00000012790	DSP	Plectin repeat||Spectrin/alpha-actinin||Prefoldin	0.98099641	1.89E-08
ALDBGALT0000005816	ALDBGALG0000004049	--	Annotated_lncRNA	ENSGALT00000041303	ENSGALG00000024406	-	Immunoglobulin I-set||Butyrophylin-like||Immunoglobulin||Immunoglobulin subtype||SPRY domain||CD80-like, immunoglobulin C2-set||Immunoglobulin-like domain||Immunoglobulin V-set domain||B30.2/SPRY domain||Immunoglobulin C1-set||Concanavalin A-like lectin/glucanase domain	0.986375445	3.61E-09
ALDBGALT0000005816	ALDBGALG0000004049	--	Annotated_lncRNA	ENSGALT00000011411	ENSGALG00000007043	-	Galactose mutarotase-like domain||P-type trefoil||Glycoside hydrolase family 31||Glycoside hydrolase superfamily	0.960765878	6.85E-07
ALDBGALT0000005816	ALDBGALG0000004049	--	Annotated_lncRNA	ENSGALT00000041301	ENSGALG00000024405	-	Immunoglobulin I-set||Butyrophylin-like||Immunoglobulin||SPRY domain||Immunoglobulin subtype||CD80-like, immunoglobulin C2-set||Immunoglobulin-like domain||Immunoglobulin V-set domain||B30.2/SPRY domain||SPRY-associated||Concanavalin A-like lectin/glucanase domain	0.9773954	4.48E-08
ALDBGALT0000005816	ALDBGALG0000004049	--	Annotated_lncRNA	ENSGALT00000040015	ENSGALG00000023847	HAP1	Trafficking kinesin-binding protein domain||HAP1, N-terminal	0.958207427	9.36E-07
ALDBGALT0000005816	ALDBGALG0000004049	--	Annotated_lncRNA	ENSGALT00000030736	ENSGALG00000007959	SLC26A3	Sulphate anion transporter||STAS domain||Sulphate transporter	0.979230809	2.94E-08
ALDBGALT0000005816	ALDBGALG0000004049	--	Annotated_lncRNA	ENSGALT00000045003	ENSGALG00000025804	CLCN2	Chloride channel ClC-2||Chloride channel, core||CBS domain||Chloride channel, voltage gated	0.991912912	2.69E-10
ALDBGALT0000005816	ALDBGALG0000004049	--	Annotated_lncRNA	ENSGALT00000027279	ENSGALG00000016884	SLC15A1	Oligopeptide transporter||Proton-dependent oligopeptide transporter family||Major facilitator superfamily domain	0.996290413	5.50E-12
ALDBGALT0000005816	ALDBGALG0000004049	--	Annotated_lncRNA	ENSGALT00000003850	ENSGALG00000002442	ANKS4B	Ankyrin repeat||Sterile alpha motif domain||Sterile alpha motif/pointed domain||Sterile alpha motif, type 1||Ankyrin repeat-containing domain	0.988698081	1.42E-09
ALDBGALT0000005816	ALDBGALG0000004049	--	Annotated_lncRNA	ENSGALT00000044858	ENSGALG00000027501	ANPEP	Peptidase M1, membrane alanine aminopeptidase, N-terminal	0.987150286	2.70E-09
ALDBGALT0000005816	ALDBGALG0000004049	--	Annotated_lncRNA	ENSGALT00000001070	ENSGALG00000000745	SLC26A9	Sulphate transporter||STAS domain||Sulphate anion transporter	0.989061815	1.21E-09
ALDBGALT0000005816	ALDBGALG0000004049	--	Annotated_lncRNA	ENSGALT00000022388	ENSGALG00000000735	CDD	Fibrinogen, alpha/beta/gamma chain, C-terminal globular domain	0.996856798	2.40E-12
ALDBGALT0000005816	ALDBGALG0000004049	--	Annotated_lncRNA	ENSGALT00000026003	ENSGALG00000016144	TMPRSS2	Low-density lipoprotein (LDL) receptor class A repeat||Peptidase S1A, chymotrypsin-type||Trypsin-like cysteine/serine peptidase domain||Peptidase S1||SRCR-like domain||SRCR domain||Peptidase S1A, nudel	0.965152185	3.82E-07
ALDBGALT0000005816	ALDBGALG0000004049	--	Annotated_lncRNA	ENSGALT00000006778	ENSGALG00000004262	TMIGD1	Immunoglobulin subtype||Immunoglobulin-like domain||Immunoglobulin I-set||Immunoglobulin subtype 2||Immunoglobulin V-set domain||Immunoglobulin	0.993490761	9.10E-11
ALDBGALT0000005816	ALDBGALG0000004049	--	Annotated_lncRNA	ENSGALT00000018516	ENSGALG00000011347	IHH	Hedgehog protein||Hedgehog signalling/DD-peptidase zinc-binding domain||Hedgehog protein, Hint domain||Hedgehog/Intein (Hint) domain||Hint domain C-terminal||Hedgehog, N-terminal signalling domain||Hint domain N-terminal	0.971370821	1.44E-07
ALDBGALT0000005816	ALDBGALG0000004049	--	Annotated_lncRNA	ENSGALT00000015005	ENSGALG00000024408	-	Immunoglobulin||Butyrophylin-like||Immunoglobulin-like domain||CD80-like, immunoglobulin C2-set||SPRY domain||Immunoglobulin subtype||B30.2/SPRY domain||Immunoglobulin V-set domain||Concanavalin A-like lectin/glucanase domain||Immunoglobulin C1-set	0.994336225	4.55E-11
ALDBGALT0000005816	ALDBGALG0000004049	--	Annotated_lncRNA	ENSGALT00000015007	ENSGALG00000009220	-	CD80-like, immunoglobulin C2-set||Immunoglobulin-like domain||Immunoglobulin subtype||Immunoglobulin V-set domain	0.993253455	1.09E-10
ALDBGALT0000005816	ALDBGALG0000004049	--	Annotated_lncRNA	ENSGALT00000014759	ENSGALG00000020084	CAPN13	EF-hand domain||Peptidase C2, calpain, catalytic domain||Peptidase C2, calpain family||Peptidase C2, calpain, domain III||Peptidase C2, calpain, large subunit, domain III	0.988058405	1.87E-09
ALDBGALT0000005816	ALDBGALG0000004049	--	Annotated_lncRNA	ENSGALT00000017599	ENSGALG00000010825	AGR2	Thioredoxin-like fold	0.978076341	3.84E-08
ALDBGALT0000005816	ALDBGALG0000004049	--	Annotated_lncRNA	ENSGALT00000043323	ENSGALG00000025816	RHOD	Mitochondrial Rho-like||Small GTP-binding protein domain||Small GTPase superfamily, Ras type||Ran GTPase||Small GTPase superfamily, Rab type||Small GTPase superfamily||P-loop containing nucleoside triphosphate hydrolase||Small GTPase superfamily, Rho type||Small GTPase superfamily, ARF/SAR type	0.996767789	2.76E-12
ALDBGALT0000005816	ALDBGALG0000004049	--	Annotated_lncRNA	ENSGALT00000000163	ENSGALG00000000114	GKN1	BRICHOS domain	0.996767789	2.76E-12
ALDBGALT0000005816	ALDBGALG0000004049	--	Annotated_lncRNA	ENSGALT00000001822	ENSGALG00000001203	TMEM45B	Protein of unknown function DUF716 (TMEM45)	0.997245301	1.24E-12
ALDBGALT0000005816	ALDBGALG0000004049	--	Annotated_lncRNA	ENSGALT00000001981	ENSGALG00000001299	GIP	Glucagon/GIP/secretin/VIP	0.99494828	2.57E-11
ALDBGALT0000005816	ALDBGALG0000004049	--	Annotated_lncRNA	ENSGALT00000025369	ENSGALG00000015730	TMPRSS15	Peptidase S1A, chymotrypsin-type||Peptidase S1||Trypsin-like cysteine/serine peptidase domain||Peptidase S1A, nudel	0.985605204	4.75E-09
ALDBGALT0000005816	ALDBGALG0000004049	--	Annotated_lncRNA	ENSGALT00000022334	ENSGALG00000013743	ENPP7	Alkaline-phosphatase-like, core domain||Sulfatase||Type I phosphodiesterase/nucleotide pyrophosphatase/phosphate transferase	0.997389202	9.51E-13
ALDBGALT0000005816	ALDBGALG0000004049	--	Annotated_lncRNA	ENSGALT00000037261	ENSGALG00000015345	AIM1	Beta/gamma crystallin||Gamma-crystallin-related||Ricin B lectin domain	0.968349531	2.37E-07
ALDBGALT0000005816	ALDBGALG0000004049	--	Annotated_lncRNA	ENSGALT00000044862	ENSGALG00000026137	CDKN2B	Ankyrin repeat||Ankyrin repeat-containing domain	0.977058135	4.82E-08
ALDBGALT0000005816	ALDBGALG0000004049	--	Annotated_lncRNA	ENSGALT00000026713	ENSGALG00000016554	ACE2	Peptidase M2, peptidyl-dipeptidase A	0.995886413	9.21E-12
ALDBGALT0000005816	ALDBGALG0000004049	--	Annotated_lncRNA	ENSGALT00000020446	ENSGALG00000012517	SLC9A3	Na+/H+ exchanger||Na+/H+ exchanger, isoforms 3/5||Cation/H+ exchanger	0.998351038	9.57E-14
ALDBGALT0000005816	ALDBGALG0000004049	--	Annotated_lncRNA	ENSGALT00000005958	ENSGALG00000003751	-	Neutral/alkaline nonlysosomal ceramidase	0.983691452	8.84E-09
ALDBGALT0000005816	ALDBGALG0000004049	--	Annotated_lncRNA	ENSGALT00000040072	ENSGALG00000025721	-	Cytochrome P450||Cytochrome P450, E-class, group IV||Cytochrome P450, E-class, group I||Cytochrome P450, B-class	0.980273182	2.28E-08
ALDBGALT0000005816	ALDBGALG0000004049	--	Annotated_lncRNA	ENSGALT00000027929	ENSGALG00000017276	ARHGEF5	Pleckstrin homology domain||Dbl homology (DH) domain||Variant SH3 domain||SH3 domain	0.958774595	8.75E-07
ALDBGALT0000005816	ALDBGALG0000004049	--	Annotated_lncRNA	ENSGALT00000038192	ENSGALG00000011433	VIL1	Gelsolin-like domain||Villin headpiece||Villin/Gelsolin	0.995536093	1.39E-11
ALDBGALT0000005816	ALDBGALG0000004049	--	Annotated_lncRNA	ENSGALT00000000257	ENSGALG00000000194	-	P-type trefoil||Glycoside hydrolase family 31||Glycoside hydrolase superfamily||Galactose mutarotase-like domain	0.960555369	7.04E-07
ALDBGALT0000005816	ALDBGALG0000004049	--	Annotated_lncRNA	ENSGALT00000025774	ENSGALG00000015995	PTPA	Protein-tyrosine phosphatase-like||Protein-tyrosine/Dual specificity phosphatase||Receptor tyrosine-protein phosphatase, alpha/epsilon-type||Protein-tyrosine phosphatase, catalytic||Protein-tyrosine phosphatase, receptor/non-receptor type	0.996762789	2.78E-12
ALDBGALT0000005816	ALDBGALG0000004049	--	Annotated_lncRNA	ENSGALT00000024165	ENSGALG00000014979	FRK	Serine/threonine/dual specificity protein kinase, catalytic domain||SH2 domain||SH3 domain||Protein kinase-like domain||Tyrosine-protein kinase, catalytic domain||Serine-threonine/tyrosine-protein kinase catalytic domain||Protein kinase domain||Variant SH3 domain	0.985784156	4.46E-09
ALDBGALT0000005816	ALDBGALG0000004049	--	Annotated_lncRNA	ENSGALT00000030190	ENSGALG00000019114	CLDN10	PMP-22/EMP/MP20/Claudin superfamily||Claudin||Claudin-10	0.978545288	3.45E-08
ALDBGALT0000005816	ALDBGALG0000004049	--	Annotated_lncRNA	ENSGALT00000022978	ENSGALG00000014208	GRHL2	CP2 transcription factor||Ubiquitin-related domain	0.975327995	6.91E-08
ALDBGALT0000005816	ALDBGALG0000004049	--	Annotated_lncRNA	ENSGALT00000026391	ENSGALG00000016360	ANXA13	Annexin||Annexin, type XIII||Annexin repeat	0.994048818	5.82E-11
ALDBGALT0000005816	ALDBGALG0000004049	--	Annotated_lncRNA	ENSGALT00000033719	ENSGALG00000020984	FAM163A	-	0.996767789	2.76E-12
ALDBGALT0000005816	ALDBGALG0000004049	--	Annotated_lncRNA	ENSGALT00000016296	ENSGALG00000010032	PLB1	Lipase, GDSL||SGNH hydrolase-type esterase domain	0.998197765	1.49E-13
ALDBGALT0000005816	ALDBGALG0000004049	--	Annotated_lncRNA	ENSGALT00000010884	ENSGALG00000006728	-	Sodium/solute symporter||Sodium/solute symporter, subgroup	0.996277903	5.59E-12
ALDBGALT0000005816	ALDBGALG0000004049	--	Annotated_lncRNA	ENSGALT00000025271	ENSGALG00000015670	HNF4G	Transcription factor COUP||Nuclear hormone receptor, ligand-binding||Zinc finger, nuclear hormone receptor-type||Steroid hormone receptor||Nuclear hormone receptor, ligand-binding, core||Retinoid X receptor/HNF4	0.993857207	6.82E-11
ALDBGALT0000005816	ALDBGALG0000004049	--	Annotated_lncRNA	ENSGALT00000044996	ENSGALG00000026633	-	Fibrinogen, alpha/beta/gamma chain, C-terminal globular domain	0.99746058	8.28E-13
ALDBGALT0000005816	ALDBGALG0000004049	--	Annotated_lncRNA	ENSGALT00000045652	ENSGALG00000026611	-	Cytochrome P450, E-class, group IV||Cytochrome P450, E-class, group I||Cytochrome P450	0.96799255	2.51E-07
ALDBGALT0000005816	ALDBGALG0000004049	--	Annotated_lncRNA	ENSGALT00000000717	ENSGALG00000000521	SPIRE2	Zinc finger, FYVE/PHD-type||KIND	0.978169089	3.76E-08
ALDBGALT0000005816	ALDBGALG0000004049	--	Annotated_lncRNA	ENSGALT00000012356	ENSGALG00000007636	PEPCK	Phosphoenolpyruvate carboxykinase, N-terminal||Phosphoenolpyruvate carboxykinase, GTP-utilising	0.952624077	1.74E-06
ALDBGALT0000005816	ALDBGALG0000004049	--	Annotated_lncRNA	ENSGALT00000012191	ENSGALG00000007538	-	MmgE/PrpD	0.982916015	1.11E-08
ALDBGALT0000005816	ALDBGALG0000004049	--	Annotated_lncRNA	ENSGALT00000015483	ENSGALG00000009511	SI	P-type trefoil||Glycoside hydrolase family 31||Glycoside hydrolase superfamily||Galactose mutarotase-like domain	0.996753621	2.82E-12
ALDBGALT0000005816	ALDBGALG0000004049	--	Annotated_lncRNA	ENSGALT00000004418	ENSGALG00000002792	SPDEF	Sterile alpha motif/pointed domain||Pointed domain||Ets domain	0.984705	6.43E-09
ALDBGALT0000005816	ALDBGALG0000004049	--	Annotated_lncRNA	ENSGALT00000033958	ENSGALG00000021106	--	--	0.991913183	2.69E-10
ALDBGALT0000005816	ALDBGALG0000004049	--	Annotated_lncRNA	ENSGALT00000020505	ENSGALG00000012557	ISX	Homeodomain-like||Homeobox domain	0.996773256	2.74E-12
ALDBGALT0000005816	ALDBGALG0000004049	--	Annotated_lncRNA	ENSGALT00000010867	ENSGALG00000006740	-	VWC out||Trypsin Inhibitor-like, cysteine rich domain||Uncharacterised domain, cysteine-rich||Cupredoxin||von Willebrand factor, type D domain||von Willebrand factor, type C	0.995575132	1.33E-11
ALDBGALT0000005816	ALDBGALG0000004049	--	Annotated_lncRNA	ENSGALT00000006804	ENSGALG00000004280	ANO9	ABC transporter type 1, transmembrane domain||Anoctamin	0.957600041	1.00E-06
ALDBGALT0000005816	ALDBGALG0000004049	--	Annotated_lncRNA	ENSGALT00000002539	ENSGALG00000001662	ATP10B	P-type ATPase, subfamily IV||HAD-like domain||P-type ATPase, A domain||P-type ATPase, cytoplasmic domain N||P-type ATPase	0.97764071	4.24E-08
ALDBGALT0000005816	ALDBGALG0000004049	--	Annotated_lncRNA	ENSGALT00000007538	ENSGALG00000004733	MYO1A	Myosin tail 2||Myosin head, motor domain||P-loop containing nucleoside triphosphate hydrolase||IQ motif, EF-hand binding site	0.969818919	1.87E-07
ALDBGALT0000005816	ALDBGALG0000004049	--	Annotated_lncRNA	ENSGALT00000014587	ENSGALG00000008969	EPCAM	Thyroglobulin type-1	0.992381534	2.00E-10
ALDBGALT0000005816	ALDBGALG0000004049	--	Annotated_lncRNA	ENSGALT00000036910	ENSGALG00000015294	ADGRG7	GPCR, family 2, secretin-like||GPS motif||GPCR, rhodopsin-like, 7TM||GPCR, family 2-like	0.9929156	1.39E-10
ALDBGALT0000005816	ALDBGALG0000004049	--	Annotated_lncRNA	ENSGALT00000021531	ENSGALG00000019527	SLC6A19	Sodium:neurotransmitter symporter	0.996715651	2.99E-12
ALDBGALT0000005816	ALDBGALG0000004049	--	Annotated_lncRNA	ENSGALT00000038697	ENSGALG00000023424	-	SRCR-like domain||SRCR domain||Zona pellucida domain||CUB domain	0.997493981	7.75E-13
ALDBGALT0000005816	ALDBGALG0000004049	--	Annotated_lncRNA	ENSGALT00000039998	ENSGALG00000023842	-	Protein-tyrosine phosphatase, catalytic||Protein-tyrosine phosphatase, receptor/non-receptor type||PDZ domain||Protein-tyrosine phosphatase-like||Protein-tyrosine/Dual specificity phosphatase	0.957706646	9.93E-07
ALDBGALT0000005816	ALDBGALG0000004049	--	Annotated_lncRNA	ENSGALT00000020154	ENSGALG00000012260	LCT	Glycoside hydrolase superfamily||Glycoside hydrolase, family 1	0.987959571	1.95E-09
ALDBGALT0000005816	ALDBGALG0000004049	--	Annotated_lncRNA	ENSGALT00000022280	ENSGALG00000013701	CTRC	Peptidase S1A, chymotrypsin-type||Trypsin-like cysteine/serine peptidase domain||Peptidase S1	0.970216978	1.76E-07
ALDBGALT0000005816	ALDBGALG0000004049	--	Annotated_lncRNA	ENSGALT00000001322	ENSGALG00000000900	CLPS	Colipase, C-terminal||Colipase||Colipase, N-terminal	0.996767789	2.76E-12
ALDBGALT0000005816	ALDBGALG0000004049	--	Annotated_lncRNA	ENSGALT00000029130	ENSGALG00000018401	--	--	0.996767789	2.76E-12
ALDBGALT0000005816	ALDBGALG0000004049	--	Annotated_lncRNA	ENSGALT00000012743	ENSGALG00000007846	-	Reeler domain	0.984759655	6.31E-09
ALDBGALT0000005816	ALDBGALG0000004049	--	Annotated_lncRNA	ENSGALT00000012478	ENSGALG00000007701	B3GNT7	Fringe-like||Glycosyl transferase, family 31	0.988422935	1.61E-09
ALDBGALT0000005816	ALDBGALG0000004049	--	Annotated_lncRNA	ENSGALT00000019319	ENSGALG00000011838	GUCY2C	Extracellular ligand-binding receptor||Protein kinase domain||Nucleotide cyclase||Periplasmic binding protein-like I||Serine/threonine/dual specificity protein kinase, catalytic domain||Adenylyl cyclase class-3/4/guanylyl cyclase||Tyrosine-protein kinase, catalytic domain||Serine-threonine/tyrosine-protein kinase catalytic domain||Protein kinase-like domain	0.997164069	1.44E-12
ALDBGALT0000005816	ALDBGALG0000004049	--	Annotated_lncRNA	ENSGALT00000035255	ENSGALG00000024059	PGA	Aspartic peptidase||Aspartic peptidase, N-terminal||Aspartic peptidase domain	0.994483367	3.99E-11
ALDBGALT0000005816	ALDBGALG0000004049	--	Annotated_lncRNA	ENSGALT00000038156	ENSGALG00000023245	--	--	0.996767789	2.76E-12
ALDBGALT0000005816	ALDBGALG0000004049	--	Annotated_lncRNA	ENSGALT00000019146	ENSGALG00000011717	-	Xanthine/uracil/vitamin C permease	0.993140844	1.18E-10
ALDBGALT0000005816	ALDBGALG0000004049	--	Annotated_lncRNA	ENSGALT00000009537	ENSGALG00000005928	XAF1	TRAF-like	0.973132576	1.05E-07
ALDBGALT0000005816	ALDBGALG0000004049	--	Annotated_lncRNA	ENSGALT00000034548	ENSGALG00000021404	GCNT3	Glycosyl transferase, family 14	0.97497293	7.41E-08
ALDBGALT0000005816	ALDBGALG0000004049	--	Annotated_lncRNA	ENSGALT00000045631	ENSGALG00000027649	-	von Willebrand factor, type D domain||Uncharacterised domain, cysteine-rich	0.997202099	1.34E-12
ALDBGALT0000005816	ALDBGALG0000004049	--	Annotated_lncRNA	ENSGALT00000038966	ENSGALG00000002444	-	Band 4.1 domain||Variant SH3 domain||FERM domain||FERM central domain||SH3 domain||MyTH4 domain	0.957259928	1.05E-06
ALDBGALT0000005816	ALDBGALG0000004049	--	Annotated_lncRNA	ENSGALT00000019001	ENSGALG00000011633	SLC5A8	Sodium/solute symporter, subgroup||Sodium/solute symporter	0.98411763	7.75E-09
ALDBGALT0000005816	ALDBGALG0000004049	--	Annotated_lncRNA	ENSGALT00000016670	ENSGALG00000010250	-	Keratin, type II||Intermediate filament protein	0.972127832	1.26E-07
ALDBGALT0000005816	ALDBGALG0000004049	--	Annotated_lncRNA	ENSGALT00000019554	ENSGALG00000011986	FABP2	Lipocalin/cytosolic fatty-acid binding domain||Calycin-like||Cytosolic fatty-acid binding	0.996371319	4.92E-12
ALDBGALT0000005816	ALDBGALG0000004049	--	Annotated_lncRNA	ENSGALT00000013845	ENSGALG00000008498	Diet1	Concanavalin A-like lectin/glucanase domain||MAM domain||Low-density lipoprotein (LDL) receptor class A repeat	0.985320256	5.24E-09
ALDBGALT0000005816	ALDBGALG0000004049	--	Annotated_lncRNA	ENSGALT00000000873	ENSGALG00000000616	ELF3	Ets domain||Pointed domain||Sterile alpha motif/pointed domain	0.984728634	6.38E-09
ALDBGALT0000005816	ALDBGALG0000004049	--	Annotated_lncRNA	ENSGALT00000040293	ENSGALG00000023934	-	Cadherin||Cadherin-like	0.997019167	1.84E-12
ALDBGALT0000005816	ALDBGALG0000004049	--	Annotated_lncRNA	ENSGALT00000025686	ENSGALG00000015937	LFABP	Cytosolic fatty-acid binding||Calycin-like||Lipocalin/cytosolic fatty-acid binding domain	0.996344204	5.11E-12
ALDBGALT0000005816	ALDBGALG0000004049	--	Annotated_lncRNA	ENSGALT00000011664	ENSGALG00000007208	-	von Willebrand factor, type C||Follistatin-like, N-terminal||Epidermal growth factor-like domain||von Willebrand factor, type D domain||Uncharacterised domain, cysteine-rich||Trypsin Inhibitor-like, cysteine rich domain||VWC out	0.997276066	1.18E-12
ALDBGALT0000005816	ALDBGALG0000004049	--	Annotated_lncRNA	ENSGALT00000009384	ENSGALG00000005842	GDPD2	PLC-like phosphodiesterase, TIM beta/alpha-barrel domain||Glycerophosphodiester phosphodiesterase domain	0.969612419	1.94E-07
ALDBGALT0000005816	ALDBGALG0000004049	--	Annotated_lncRNA	ENSGALT00000009548	ENSGALG00000005933	SLC5A11	Sodium/solute symporter||Sodium/solute symporter, subgroup	0.992835392	1.47E-10
ALDBGALT0000005816	ALDBGALG0000004049	--	Annotated_lncRNA	ENSGALT00000015982	ENSGALG00000009830	MGAT4D	Glycosyl transferase family 54	0.973190374	1.04E-07
ALDBGALT0000005816	ALDBGALG0000004049	--	Annotated_lncRNA	ENSGALT00000008547	ENSGALG00000005327	RBP2	Cytosolic fatty-acid binding||Calycin-like||Lipocalin/cytosolic fatty-acid binding domain	0.996366222	4.96E-12
ALDBGALT0000005816	ALDBGALG0000004049	--	Annotated_lncRNA	ENSGALT00000023222	ENSGALG00000014372	SLC34A2	Sodium-dependent phosphate transport protein	0.982757851	1.17E-08
ALDBGALT0000005816	ALDBGALG0000004049	--	Annotated_lncRNA	ENSGALT00000023595	ENSGALG00000014640	GOLPH3L	Golgi phosphoprotein 3	0.974543817	8.07E-08
ALDBGALT0000005816	ALDBGALG0000004049	--	Annotated_lncRNA	ENSGALT00000010536	ENSGALG00000006521	TRPM5	Ankyrin repeat-containing domain	0.998420551	7.73E-14
ALDBGALT0000005816	ALDBGALG0000004049	--	Annotated_lncRNA	ENSGALT00000035436	ENSGALG00000021891	--	--	0.996767789	2.76E-12
ALDBGALT0000005816	ALDBGALG0000004049	--	Annotated_lncRNA	ENSGALT00000024481	ENSGALG00000015169	MEP1B	Peptidase, metallopeptidase||TRAF-like||MATH||MAM domain||Peptidase M12A, astacin||Epidermal growth factor-like domain||Meprin alpha/beta subunit||Concanavalin A-like lectin/glucanase domain	0.997085385	1.65E-12
ALDBGALT0000005816	ALDBGALG0000004049	--	Annotated_lncRNA	ENSGALT00000008148	ENSGALG00000005081	SCT	Glucagon/GIP/secretin/VIP	0.986727761	3.17E-09
ALDBGALT0000005816	ALDBGALG0000004049	--	Annotated_lncRNA	ENSGALT00000019779	ENSGALG00000012108	ENPEP	Peptidase M1, membrane alanine aminopeptidase, N-terminal	0.992983931	1.32E-10
ALDBGALT0000005816	ALDBGALG0000004049	--	Annotated_lncRNA	ENSGALT00000044408	ENSGALG00000026232	-	von Willebrand factor, type D domain||VWC out||MAM domain||Uncharacterised domain, cysteine-rich||Concanavalin A-like lectin/glucanase domain||Trypsin Inhibitor-like, cysteine rich domain	0.997512752	7.47E-13
ALDBGALT0000005816	ALDBGALG0000004049	--	Annotated_lncRNA	ENSGALT00000043176	ENSGALG00000028489	-	Aspartic peptidase||Aspartic peptidase domain||Aspartic peptidase, N-terminal	0.996408326	4.68E-12
ALDBGALT0000005816	ALDBGALG0000004049	--	Annotated_lncRNA	ENSGALT00000025128	ENSGALG00000015583	cFuc-TIX	Glycosyl transferase, family 10	0.982717665	1.18E-08
ALDBGALT0000005816	ALDBGALG0000004049	--	Annotated_lncRNA	ENSGALT00000024433	ENSGALG00000015142	DSG2	Desmosomal cadherin||Cadherin-like||Desmoglein||Cadherin||Cadherin, cytoplasmic domain	0.95626303	1.17E-06
ALDBGALT0000005816	ALDBGALG0000004049	--	Annotated_lncRNA	ENSGALT00000001140	ENSGALG00000000786	CTSE	Aspartic peptidase domain||Aspartic peptidase, N-terminal||Aspartic peptidase	0.996767789	2.76E-12
ALDBGALT0000005816	ALDBGALG0000004049	--	Annotated_lncRNA	ENSGALT00000032184	ENSGALG00000020193	PLAC8	Uncharacterised protein family Cys-rich	0.995924065	8.80E-12
ALDBGALT0000005816	ALDBGALG0000004049	--	Annotated_lncRNA	ENSGALT00000016667	ENSGALG00000026616	-	Prefoldin||Intermediate filament protein||Keratin, type II	0.950199329	2.22E-06
ALDBGALT0000005816	ALDBGALG0000004049	--	Annotated_lncRNA	ENSGALT00000006748	ENSGALG00000004243	IFITM3	CD225/Dispanin family	0.985653975	4.67E-09
ALDBGALT0000005816	ALDBGALG0000004049	--	Annotated_lncRNA	ENSGALT00000004288	ENSGALG00000002720	AQP5	Major intrinsic protein||Aquaporin 5||Aquaporin-like	0.966144439	3.31E-07
ALDBGALT0000005816	ALDBGALG0000004049	--	Annotated_lncRNA	ENSGALT00000042926	ENSGALG00000026267	-	HEAT, type 2||Armadillo-type fold	0.98682916	3.05E-09
ALDBGALT0000005816	ALDBGALG0000004049	--	Annotated_lncRNA	ENSGALT00000024985	ENSGALG00000015492	PDZK1	PDZ domain	0.987445329	2.41E-09
ALDBGALT0000005816	ALDBGALG0000004049	--	Annotated_lncRNA	ENSGALT00000019460	ENSGALG00000011930	-	Alpha-macroglobulin, receptor-binding||Alpha-2-macroglobulin, N-terminal||Alpha-2-macroglobulin||Alpha-macroglobulin complement component||Alpha-2-macroglobulin, thiol-ester bond-forming||Glycoside hydrolase superfamily||Terpenoid cyclases/protein prenyltransferase alpha-alpha toroid||Alpha-2-macroglobulin, N-terminal 2	0.965868972	3.44E-07
ALDBGALT0000005816	ALDBGALG0000004049	--	Annotated_lncRNA	ENSGALT00000044594	ENSGALG00000014430	CASP17	Peptidase C14, caspase non-catalytic subunit p10||Peptidase C14A, caspase precursor p45, core||Peptidase C14, ICE, catalytic subunit p20||Peptidase C14, caspase domain	0.996758883	2.80E-12
ALDBGALT0000005816	ALDBGALG0000004049	--	Annotated_lncRNA	ENSGALT00000000410	ENSGALG00000000309	LAD1	-	0.983495491	9.38E-09
ALDBGALT0000005816	ALDBGALG0000004049	--	Annotated_lncRNA	ENSGALT00000026445	ENSGALG00000015914	CALB1	EF-hand domain	0.98585368	4.36E-09
ALDBGALT0000005816	ALDBGALG0000004049	--	Annotated_lncRNA	ENSGALT00000009970	ENSGALG00000006175	DPEP1	Renal dipeptidase family	0.997360794	1.00E-12
ALDBGALT0000005816	ALDBGALG0000004049	--	Annotated_lncRNA	ENSGALT00000012173	ENSGALG00000007526	-	ThiJ/PfpI||Class I glutamine amidotransferase-like	0.965915706	3.42E-07
ALDBGALT0000005816	ALDBGALG0000004049	--	Annotated_lncRNA	ENSGALT00000006974	ENSGALG00000004373	KCNJ16	Immunoglobulin E-set||Potassium channel, inwardly rectifying, Kir||Potassium channel, inwardly rectifying, Kir5	0.95104973	2.04E-06
ALDBGALT0000005816	ALDBGALG0000004049	--	Annotated_lncRNA	ENSGALT00000038130	ENSGALG00000009482	HEPACAM2	Immunoglobulin subtype||Immunoglobulin-like domain||Immunoglobulin I-set||Immunoglobulin subtype 2||Immunoglobulin V-set domain||Immunoglobulin	0.985933495	4.24E-09
ALDBGALT0000005816	ALDBGALG0000004049	--	Annotated_lncRNA	ENSGALT00000033414	ENSGALG00000020840	MSMB	Beta-microseminoprotein	0.979585449	2.70E-08
ALDBGALT0000005816	ALDBGALG0000004049	--	Annotated_lncRNA	ENSGALT00000002198	ENSGALG00000001445	FABP6	Calycin-like||Cytosolic fatty-acid binding	0.987718508	2.16E-09
ALDBGALT0000005816	ALDBGALG0000004049	--	Annotated_lncRNA	ENSGALT00000026593	ENSGALG00000016483	-	Amino acid permease/ SLC12A domain||Amino acid/polyamine transporter I	0.971402199	1.44E-07
ALDBGALT0000005816	ALDBGALG0000004049	--	Annotated_lncRNA	ENSGALT00000026972	ENSGALG00000016715	MEP1A	Meprin alpha/beta subunit||Concanavalin A-like lectin/glucanase domain||Peptidase M12A, astacin||Epidermal growth factor-like domain||TRAF-like||Peptidase, metallopeptidase||MAM domain||MATH	0.997157567	1.45E-12
ALDBGALT0000005816	ALDBGALG0000004049	--	Annotated_lncRNA	ENSGALT00000011832	ENSGALG00000007311	CLDN2	Claudin-2||PMP-22/EMP/MP20/Claudin superfamily||Claudin	0.976268	5.70E-08
ALDBGALT0000005816	ALDBGALG0000004049	--	Annotated_lncRNA	ENSGALT00000014630	ENSGALG00000008995	MAMDC4	Concanavalin A-like lectin/glucanase domain||MAM domain||Low-density lipoprotein (LDL) receptor class A repeat	0.996811932	2.58E-12
ALDBGALT0000005816	ALDBGALG0000004049	--	Annotated_lncRNA	ENSGALT00000015921	ENSGALG00000009787	CLRN3	-	0.980599613	2.10E-08
ALDBGALT0000005816	ALDBGALG0000004049	--	Annotated_lncRNA	ENSGALT00000019269	ENSGALG00000011806	MUC13	SEA domain	0.966294345	3.24E-07
ALDBGALT0000005816	ALDBGALG0000004049	--	Annotated_lncRNA	ENSGALT00000011200	ENSGALG00000006911	TMC5	TMC	0.990789232	5.14E-10
ALDBGALT0000005816	ALDBGALG0000004049	--	Annotated_lncRNA	ENSGALT00000007372	ENSGALG00000004627	LAMC2	Epidermal growth factor-like domain||Laminin B type IV||Laminin B, subgroup||EGF-like, laminin	0.970259516	1.74E-07
ALDBGALT0000005816	ALDBGALG0000004049	--	Annotated_lncRNA	ENSGALT00000044667	ENSGALG00000026089	SLC26A6	Sulphate anion transporter||Sulphate transporter||STAS domain	0.99595797	8.44E-12
ALDBGALT0000005816	ALDBGALG0000004049	--	Annotated_lncRNA	ENSGALT00000045940	ENSGALG00000027268	C1orf106	Protein of unknown function DUF3338	0.97329457	1.02E-07
ALDBGALT0000005816	ALDBGALG0000004049	--	Annotated_lncRNA	ENSGALT00000000051	ENSGALG00000000038	-	Peptidase S1A, chymotrypsin-type||Trypsin-like cysteine/serine peptidase domain||Peptidase S1	0.982129455	1.39E-08
ALDBGALT0000005816	ALDBGALG0000004049	--	Annotated_lncRNA	ENSGALT00000010323	ENSGALG00000006393	ADGRG4	GPCR, family 2-like||GPCR, family 2, secretin-like	0.980709295	2.04E-08
ALDBGALT0000005816	ALDBGALG0000004049	--	Annotated_lncRNA	ENSGALT00000040549	ENSGALG00000024031	CYB561	Cytochrome b561/ferric reductase transmembrane||Cytochrome b561 domain	0.951872546	1.88E-06
ALDBGALT0000005816	ALDBGALG0000004049	--	Annotated_lncRNA	ENSGALT00000006088	ENSGALG00000003836	RBM44	RNA recognition motif domain	0.996767789	2.76E-12
ALDBGALT0000005816	ALDBGALG0000004049	--	Annotated_lncRNA	ENSGALT00000039803	ENSGALG00000003253	ATP8B1	P-type ATPase||P-type ATPase, cytoplasmic domain N||P-type ATPase, A domain||HAD-like domain||P-type ATPase, subfamily IV	0.99298338	1.32E-10
ALDBGALT0000005816	ALDBGALG0000004049	--	Annotated_lncRNA	ENSGALT00000044468	ENSGALG00000026046	-	B30.2/SPRY domain||Butyrophylin-like||Histone H5||Concanavalin A-like lectin/glucanase domain||SPRY-associated||SPRY domain	0.996766382	2.77E-12
ALDBGALT0000005816	ALDBGALG0000004049	--	Annotated_lncRNA	ENSGALT00000009834	ENSGALG00000006095	-	FERM central domain||Protein kinase-like domain||FERM domain||FERM, N-terminal||FERM, C-terminal PH-like domain||Band 4.1 domain||Ubiquitin-related domain||KIND	0.967663209	2.64E-07
ALDBGALT0000005816	ALDBGALG0000004049	--	Annotated_lncRNA	ENSGALT00000043368	ENSGALG00000026620	-	Fibrinogen, alpha/beta/gamma chain, C-terminal globular domain||SRCR-like domain||SRCR domain	0.995586897	1.31E-11
ALDBGALT0000008579	ALDBGALG0000005905	--	Annotated_lncRNA	ENSGALT00000044628	ENSGALG00000008907	PLCB4	Phosphatidylinositol-4, 5-bisphosphate phosphodiesterase beta, conserved site||Phospholipase C, phosphoinositol-specific, EF-hand-like||Phospholipase C, phosphatidylinositol-specific , X domain||Phospholipase C, phosphatidylinositol-specific, Y domain||PLC-like phosphodiesterase, TIM beta/alpha-barrel domain||C2 domain||Phosphatidylinositol-4, 5-bisphosphate phosphodiesterase beta||Phosphoinositi…	0.966646528	3.07E-07
LNC_000622	XLOC_021559	--	Novel_lncRNA	ENSGALT00000040629	ENSGALG00000024070	--	--	0.970432085	1.69E-07
LNC_000622	XLOC_021559	--	Novel_lncRNA	ENSGALT00000032968	ENSGALG00000020616	--	--	0.951375868	1.97E-06
LNC_000622	XLOC_021559	--	Novel_lncRNA	ENSGALT00000034031	ENSGALG00000005919	-	Immunoglobulin V-set, subgroup||Immunoglobulin||Immunoglobulin V-set domain||Immunoglobulin subtype||Immunoglobulin-like domain	0.97467429	7.86E-08
LNC_000622	XLOC_021559	--	Novel_lncRNA	ENSGALT00000045938	ENSGALG00000027218	CRACR2A	EF-hand domain	0.951373934	1.97E-06
LNC_000622	XLOC_021559	--	Novel_lncRNA	ENSGALT00000044940	ENSGALG00000028366	-	Keratin	0.951375868	1.97E-06
LNC_000622	XLOC_021559	--	Novel_lncRNA	ENSGALT00000036385	ENSGALG00000000871	MADPRT	NAD:arginine ADP-ribosyltransferase, ART	0.95184589	1.88E-06
LNC_000622	XLOC_021559	--	Novel_lncRNA	ENSGALT00000024746	ENSGALG00000015332	CPLX1	Synaphin	0.951375868	1.97E-06
LNC_000622	XLOC_021559	--	Novel_lncRNA	ENSGALT00000021507	ENSGALG00000027012	--	--	0.951375868	1.97E-06
LNC_000622	XLOC_021559	--	Novel_lncRNA	ENSGALT00000031400	ENSGALG00000028220	-	Keratin	0.951375868	1.97E-06
LNC_000622	XLOC_021559	--	Novel_lncRNA	ENSGALT00000035364	ENSGALG00000021822	C17orf64	-	0.951375868	1.97E-06
LNC_000622	XLOC_021559	--	Novel_lncRNA	ENSGALT00000035042	ENSGALG00000021621	--	--	0.951375868	1.97E-06
LNC_000622	XLOC_021559	--	Novel_lncRNA	ENSGALT00000010816	ENSGALG00000006693	--	--	0.951375868	1.97E-06
LNC_000622	XLOC_021559	--	Novel_lncRNA	ENSGALT00000012707	ENSGALG00000007831	TLX1	Homeodomain, metazoa||Homeobox domain||Homeodomain-like	0.951375868	1.97E-06
LNC_000622	XLOC_021559	--	Novel_lncRNA	ENSGALT00000023094	ENSGALG00000014280	AICDA	APOBEC-like, N-terminal||Cytidine deaminase-like||APOBEC-like, C-terminal	0.963232628	4.97E-07
LNC_000622	XLOC_021559	--	Novel_lncRNA	ENSGALT00000028487	ENSGALG00000017781	-	Immunoglobulin subtype 2||Immunoglobulin subtype||Immunoglobulin-like domain	0.951375868	1.97E-06
LNC_000623	XLOC_021683	--	Novel_lncRNA	ENSGALT00000043371	ENSGALG00000028399	-	Immunoglobulin subtype||Immunoglobulin-like domain||Immunoglobulin subtype 2||Immunoglobulin I-set||Immunoglobulin V-set, subgroup||Immunoglobulin V-set domain	0.956667242	1.12E-06
LNC_000623	XLOC_021683	--	Novel_lncRNA	ENSGALT00000044438	ENSGALG00000001024	TPRG1L	Inositol phosphatase	0.956664934	1.12E-06
LNC_000623	XLOC_021683	--	Novel_lncRNA	ENSGALT00000038324	ENSGALG00000023297	--	--	0.956667242	1.12E-06
LNC_000623	XLOC_021683	--	Novel_lncRNA	ENSGALT00000042653	ENSGALG00000025749	--	--	0.956667242	1.12E-06
LNC_000623	XLOC_021683	--	Novel_lncRNA	ENSGALT00000030856	ENSGALG00000027541	-	RNA recognition motif domain	0.956667242	1.12E-06
LNC_000623	XLOC_021683	--	Novel_lncRNA	ENSGALT00000009693	ENSGALG00000006020	BTBD1	BTB/POZ||BTB/POZ fold||PHR||BTB/Kelch-associated||BTB/POZ-like	0.956667935	1.12E-06
ALDBGALT0000006779	ALDBGALG0000004699	--	Annotated_lncRNA	ENSGALT00000029090	ENSGALG00000018370	Cu	Cytochrome c oxidase subunit II C-terminal||Cupredoxin||Cytochrome C oxidase subunit II, transmembrane domain||Cytochrome c oxidase, subunit II	0.958113488	9.46E-07
ALDBGALT0000006779	ALDBGALG0000004699	--	Annotated_lncRNA	ENSGALT00000029093	ENSGALG00000018373	COX1	Cytochrome c oxidase, subunit I domain||Cytochrome c oxidase subunit I	0.953743452	1.54E-06
ALDBGALT0000006779	ALDBGALG0000004699	--	Annotated_lncRNA	ENSGALT00000010426	ENSGALG00000006456	C16ORF45	Domain of unknown function DUF3585	0.950666679	2.12E-06
ALDBGALT0000006779	ALDBGALG0000004699	--	Annotated_lncRNA	ENSGALT00000016945	ENSGALG00000010406	TMEM63C	Domain of unknown function DUF221	0.974193514	8.63E-08
ALDBGALT0000006779	ALDBGALG0000004699	--	Annotated_lncRNA	ENSGALT00000042651	ENSGALG00000029067	--	--	0.96297907	5.15E-07
ALDBGALT0000006779	ALDBGALG0000004699	--	Annotated_lncRNA	ENSGALT00000010279	ENSGALG00000006360	H2AFY	Histone H2A||Macro domain||Histone core||Core histone macro-H2A||Histone-fold	0.956599047	1.13E-06
ALDBGALT0000006671	ALDBGALG0000004624	--	Annotated_lncRNA	ENSGALT00000000081	ENSGALG00000024357	B-G	Immunoglobulin-like domain||Immunoglobulin subtype||Immunoglobulin V-set, subgroup||Immunoglobulin V-set domain||Immunoglobulin I-set	0.951163466	2.02E-06
ALDBGALT0000006853	ALDBGALG0000004759	--	Annotated_lncRNA	ENSGALT00000012910	ENSGALG00000007948	LRRC4C	Immunoglobulin-like domain||Immunoglobulin subtype||Immunoglobulin||Immunoglobulin subtype 2||Immunoglobulin I-set||Cysteine-rich flanking region, C-terminal||Leucine-rich repeat, typical subtype||Leucine-rich repeat||Immunoglobulin V-set domain	0.962379213	5.57E-07
ALDBGALT0000006853	ALDBGALG0000004759	--	Annotated_lncRNA	ENSGALT00000042650	ENSGALG00000000117	TRIM27.1	Zinc finger, B-box||B30.2/SPRY domain||Zinc finger, C3HC4 RING-type||SPRY-associated||Concanavalin A-like lectin/glucanase domain||Butyrophylin-like||SPRY domain||Zinc finger, RING-type	0.955056958	1.34E-06
LNC_000629	XLOC_021991	--	Novel_lncRNA	ENSGALT00000021722	ENSGALG00000013303	SLC27A1	AMP-dependent synthetase/ligase	0.961664347	6.11E-07
LNC_000629	XLOC_021991	--	Novel_lncRNA	ENSGALT00000022716	ENSGALG00000026713	H2AFV	Histone-fold||Histone core||Histone H2A	0.960323541	7.24E-07
LNC_000629	XLOC_021991	--	Novel_lncRNA	ENSGALT00000024373	ENSGALG00000015106	--	--	0.955939687	1.21E-06
LNC_000629	XLOC_021991	--	Novel_lncRNA	ENSGALT00000014354	ENSGALG00000008834	-	Uricase	0.973288369	1.02E-07
LNC_000629	XLOC_021991	--	Novel_lncRNA	ENSGALT00000021729	ENSGALG00000013305	NXNL1	Thioredoxin-like fold	0.956192384	1.18E-06
LNC_000629	XLOC_021991	--	Novel_lncRNA	ENSGALT00000043121	ENSGALG00000027107	PROCA1	Phospholipase A2||Phospholipase A2 domain	0.971638599	1.38E-07
LNC_000785	XLOC_027286	--	Novel_lncRNA	ENSGALT00000033823	ENSGALG00000021038	--	--	0.952790514	1.71E-06
LNC_000786	XLOC_027295	--	Novel_lncRNA	ENSGALT00000002123	ENSGALG00000001396	SERPIND1	Serpin domain	0.996218212	6.05E-12
LNC_000786	XLOC_027295	--	Novel_lncRNA	ENSGALT00000021478	ENSGALG00000019277	SLCO1B3	Organic anion transporter polypeptide OATP||Major facilitator superfamily||Major facilitator superfamily domain||Kazal domain	0.998804441	1.91E-14
LNC_000786	XLOC_027295	--	Novel_lncRNA	ENSGALT00000012129	ENSGALG00000007503	KMO	Monooxygenase, FAD-binding||Aromatic-ring hydroxylase-like	0.988904544	1.30E-09
LNC_000786	XLOC_027295	--	Novel_lncRNA	ENSGALT00000012325	ENSGALG00000007620	GFRA3	Glial cell line-derived neurotrophic factor receptor||GDNF/GAS1	0.970843562	1.58E-07
LNC_000786	XLOC_027295	--	Novel_lncRNA	ENSGALT00000046200	ENSGALG00000011509	C3d	Alpha-2-macroglobulin, N-terminal 2||Anaphylatoxin, complement system||Alpha-2-macroglobulin, thiol-ester bond-forming||Terpenoid cyclases/protein prenyltransferase alpha-alpha toroid||Anaphylatoxin/fibulin||Alpha-2-macroglobulin||Tissue inhibitor of metalloproteinases-like, OB-fold||Alpha-macroglobulin complement component||Netrin domain||Alpha-macroglobulin, receptor-binding||Anaphylatoxin, com…	0.978262753	3.69E-08
LNC_000786	XLOC_027295	--	Novel_lncRNA	ENSGALT00000044933	ENSGALG00000028157	-	Immunoglobulin V-set, subgroup||Immunoglobulin V-set domain||Immunoglobulin I-set||Immunoglobulin-like domain||Immunoglobulin subtype	0.994257879	4.87E-11
LNC_000786	XLOC_027295	--	Novel_lncRNA	ENSGALT00000018962	ENSGALG00000011612	GC	Serum albumin-like||ALB/AFP/VDB||Vitamin D-binding protein||Serum albumin, N-terminal||Vitamin D binding protein, domain III	0.999854813	0
LNC_000786	XLOC_027295	--	Novel_lncRNA	ENSGALT00000021664	ENSGALG00000013265	GYS2	Glycosyl transferase, family 1||Glycogen synthase	0.998381268	8.73E-14
LNC_000786	XLOC_027295	--	Novel_lncRNA	ENSGALT00000038895	ENSGALG00000009262	FGB	Fibrinogen, alpha/beta/gamma chain, coiled coil domain||Fibrinogen, alpha/beta/gamma chain, C-terminal globular domain	0.999965138	0
LNC_000786	XLOC_027295	--	Novel_lncRNA	ENSGALT00000006967	ENSGALG00000004367	-	Diacylglycerol acyltransferase	0.989586811	9.48E-10
LNC_000786	XLOC_027295	--	Novel_lncRNA	ENSGALT00000041400	ENSGALG00000024487	C8orf22	-	0.999804121	0
LNC_000786	XLOC_027295	--	Novel_lncRNA	ENSGALT00000044831	ENSGALG00000024365	-	Immunoglobulin V-set, subgroup||Immunoglobulin V-set domain||Immunoglobulin subtype||Immunoglobulin-like domain	0.999999319	0
LNC_000786	XLOC_027295	--	Novel_lncRNA	ENSGALT00000017045	ENSGALG00000010469	-	Cytochrome P450, E-class, group IV||Cytochrome P450, E-class, group II||Cytochrome P450, E-class, group I||Cytochrome P450	0.981122941	1.83E-08
LNC_000786	XLOC_027295	--	Novel_lncRNA	ENSGALT00000014191	ENSGALG00000008722	MCOLN2	Polycystin cation channel, PKD1/PKD2	0.96769536	2.62E-07
LNC_000786	XLOC_027295	--	Novel_lncRNA	ENSGALT00000011058	ENSGALG00000006833	ITIH2	Inter-alpha-trypsin inhibitor heavy chain, C-terminal||von Willebrand factor, type A||VIT domain	0.998896066	1.29E-14
LNC_000786	XLOC_027295	--	Novel_lncRNA	ENSGALT00000008914	ENSGALG00000005555	--	--	0.999999319	0
LNC_000786	XLOC_027295	--	Novel_lncRNA	ENSGALT00000003734	ENSGALG00000002369	F13B	Sushi/SCR/CCP domain	0.988063085	1.87E-09
LNC_000786	XLOC_027295	--	Novel_lncRNA	ENSGALT00000020394	ENSGALG00000012483	TMPRSS6	Peptidase S1A, chymotrypsin-type||Low-density lipoprotein (LDL) receptor class A repeat||Peptidase S1||Trypsin-like cysteine/serine peptidase domain||SEA domain||Peptidase S1A, nudel||CUB domain	0.999721919	0
LNC_000786	XLOC_027295	--	Novel_lncRNA	ENSGALT00000037637	ENSGALG00000013105	-	SUN domain||Galactose-binding domain-like	0.985035072	5.76E-09
LNC_000786	XLOC_027295	--	Novel_lncRNA	ENSGALT00000014125	ENSGALG00000008678	KNG1	Cathelicidin||Proteinase inhibitor I25, cystatin	0.999283453	1.33E-15
LNC_000786	XLOC_027295	--	Novel_lncRNA	ENSGALT00000020815	ENSGALG00000012754	PAH	Aromatic amino acid hydroxylase, C-terminal||ACT domain||Phenylalanine-4-hydroxylase, tetrameric form||Tyrosine 3-monooxygenase-like	0.985375844	5.14E-09
LNC_000786	XLOC_027295	--	Novel_lncRNA	ENSGALT00000013559	ENSGALG00000008332	F2	Trypsin-like cysteine/serine peptidase domain||Peptidase S1||Kringle||Prothrombin/thrombin||Peptidase S1A, chymotrypsin-type||Kringle-like fold||Peptidase S1A, nudel||Thrombin light chain||Gamma-carboxyglutamic acid-rich (GLA) domain	0.997610486	6.11E-13
LNC_000786	XLOC_027295	--	Novel_lncRNA	ENSGALT00000044877	ENSGALG00000028221	-	Selenoprotein P, N-terminal	0.967630082	2.65E-07
LNC_000786	XLOC_027295	--	Novel_lncRNA	ENSGALT00000027176	ENSGALG00000016833	F7	Gamma-carboxyglutamic acid-rich (GLA) domain||Epidermal growth factor-like domain||EGF-like calcium-binding domain||Peptidase S1A, coagulation factor VII/IX/X/C/Z||Peptidase S1A, nudel||Trypsin-like cysteine/serine peptidase domain||Peptidase S1||Peptidase S1A, chymotrypsin-type	0.970941158	1.55E-07
LNC_000786	XLOC_027295	--	Novel_lncRNA	ENSGALT00000037633	ENSGALG00000020160	ADH6	Alcohol dehydrogenase, C-terminal||Polyketide synthase, enoylreductase domain||GroES (chaperonin 10)-like||Alcohol dehydrogenase GroES-like	0.987684956	2.19E-09
LNC_000786	XLOC_027295	--	Novel_lncRNA	ENSGALT00000009221	ENSGALG00000005739	SCD	Fatty acid desaturase, type 1, core||Fatty acid desaturase, type 1	0.973455587	9.93E-08
LNC_000786	XLOC_027295	--	Novel_lncRNA	ENSGALT00000018111	ENSGALG00000011117	AGT	Serpin domain||Angiotensinogen	0.998305009	1.10E-13
LNC_000786	XLOC_027295	--	Novel_lncRNA	ENSGALT00000024890	ENSGALG00000015432	CYP7A1	Cytochrome P450||Cytochrome P450, E-class, group IV||Cytochrome P450, E-class, group I	0.994768007	3.06E-11
LNC_000786	XLOC_027295	--	Novel_lncRNA	ENSGALT00000043113	ENSGALG00000027276	-	Glucose/ribitol dehydrogenase||Short-chain dehydrogenase/reductase SDR||Polyketide synthase, ketoreductase domain	0.999999319	0
LNC_000786	XLOC_027295	--	Novel_lncRNA	ENSGALT00000032123	ENSGALG00000020160	ADH6	Alcohol dehydrogenase, C-terminal||Polyketide synthase, enoylreductase domain||GroES (chaperonin 10)-like||Alcohol dehydrogenase GroES-like	0.998193758	1.51E-13
LNC_000786	XLOC_027295	--	Novel_lncRNA	ENSGALT00000022641	ENSGALG00000013969	ALDH8A1	Aldehyde dehydrogenase domain||Aldehyde/histidinol dehydrogenase	0.968862984	2.19E-07
LNC_000786	XLOC_027295	--	Novel_lncRNA	ENSGALT00000004765	ENSGALG00000003016	MASP2	Epidermal growth factor-like domain||Peptidase S1A, chymotrypsin-type||EGF-like calcium-binding domain||Peptidase S1||Trypsin-like cysteine/serine peptidase domain||Sushi/SCR/CCP domain||CUB domain	0.984033034	7.96E-09
LNC_000786	XLOC_027295	--	Novel_lncRNA	ENSGALT00000044562	ENSGALG00000028894	-	SRCR-like domain||SRCR domain	0.994874463	2.76E-11
LNC_000786	XLOC_027295	--	Novel_lncRNA	ENSGALT00000043704	ENSGALG00000028631	PGLYRP2	Peptidoglycan recognition protein family domain, metazoa/bacteria||N-acetylmuramoyl-L-alanine amidase domain	0.982592328	1.22E-08
LNC_000786	XLOC_027295	--	Novel_lncRNA	ENSGALT00000041145	ENSGALG00000002507	MBL2	Lung surfactant protein D coiled-coil trimerisation||C-type lectin||Collagen triple helix repeat||C-type lectin fold	0.99128812	3.89E-10
LNC_000786	XLOC_027295	--	Novel_lncRNA	ENSGALT00000002018	ENSGALG00000001320	CYP1A1	Cytochrome P450||Cytochrome P450, E-class, group I, CYP1||Cytochrome P450, E-class, group I||Cytochrome P450, E-class, group IV	0.995141062	2.12E-11
LNC_000786	XLOC_027295	--	Novel_lncRNA	ENSGALT00000017868	ENSGALG00000020391	SERPINA10	Serpin domain	0.99856567	4.77E-14
LNC_000786	XLOC_027295	--	Novel_lncRNA	ENSGALT00000006829	ENSGALG00000004293	-	Apple-like||Peptidase S1A, nudel||Kringle||Trypsin-like cysteine/serine peptidase domain||Peptidase S1A, plasmin||Peptidase S1||Kringle-like fold||PAN-1 domain||Peptidase S1A, chymotrypsin-type	0.999919291	0
LNC_000786	XLOC_027295	--	Novel_lncRNA	ENSGALT00000017862	ENSGALG00000020388	-	Serpin domain	0.990793295	5.13E-10
LNC_000786	XLOC_027295	--	Novel_lncRNA	ENSGALT00000017864	ENSGALG00000020390	-	Serpin domain	0.998274618	1.20E-13
LNC_000786	XLOC_027295	--	Novel_lncRNA	ENSGALT00000021194	ENSGALG00000019290	SLC6A12	Sodium:neurotransmitter symporter	0.989868454	8.27E-10
LNC_000786	XLOC_027295	--	Novel_lncRNA	ENSGALT00000017866	ENSGALG00000020389	-	Serpin domain	0.998224977	1.38E-13
LNC_000786	XLOC_027295	--	Novel_lncRNA	ENSGALT00000014086	ENSGALG00000008646	HRG	Proteinase inhibitor I25, cystatin	0.999753162	0
LNC_000786	XLOC_027295	--	Novel_lncRNA	ENSGALT00000020675	ENSGALG00000012666	GPLD1	FG-GAP repeat||Phospholipase C/P1 nuclease domain||Integrin alpha beta-propellor||Glycoprotein phospholipase D	0.992192334	2.26E-10
LNC_000786	XLOC_027295	--	Novel_lncRNA	ENSGALT00000010525	ENSGALG00000006513	F9	Peptidase S1A, coagulation factor VII/IX/X/C/Z||Gamma-carboxyglutamic acid-rich (GLA) domain||Trypsin-like cysteine/serine peptidase domain||Peptidase S1||Epidermal growth factor-like domain||EGF-like calcium-binding domain||Peptidase S1A, chymotrypsin-type	0.983987338	8.07E-09
LNC_000786	XLOC_027295	--	Novel_lncRNA	ENSGALT00000005678	ENSGALG00000003589	VTN	Somatomedin B domain||Somatomedin B, chordata||Hemopexin-like domain||Hemopexin-like repeats	0.999786411	0
LNC_000786	XLOC_027295	--	Novel_lncRNA	ENSGALT00000014844	ENSGALG00000009118	PIT54	SRCR-like domain||SRCR domain	0.999785879	0
LNC_000786	XLOC_027295	--	Novel_lncRNA	ENSGALT00000019054	ENSGALG00000020180	ALB	Serum albumin, N-terminal||ALB/AFP/VDB||Serum albumin-like||Alpha-fetoprotein	0.99997812	0
LNC_000786	XLOC_027295	--	Novel_lncRNA	ENSGALT00000003717	ENSGALG00000002327	NRG3	Neuregulin 1-related, C-terminal||Epidermal growth factor-like domain	0.958924607	8.59E-07
LNC_000786	XLOC_027295	--	Novel_lncRNA	ENSGALT00000026897	ENSGALG00000016667	GAL10	Beta defensin type	0.984272298	7.38E-09
LNC_000786	XLOC_027295	--	Novel_lncRNA	ENSGALT00000005545	ENSGALG00000003512	SPINK7	Kazal domain	0.997686753	5.20E-13
LNC_000786	XLOC_027295	--	Novel_lncRNA	ENSGALT00000006308	ENSGALG00000003957	APOH	Sushi/SCR/CCP domain||Beta-2-glycoprotein-1 fifth domain	0.999952573	0
LNC_000786	XLOC_027295	--	Novel_lncRNA	ENSGALT00000044497	ENSGALG00000025831	C2orf70	-	0.999999319	0
LNC_000786	XLOC_027295	--	Novel_lncRNA	ENSGALT00000039765	ENSGALG00000008608	FETUB	Proteinase inhibitor I25, cystatin	0.978299537	3.65E-08
LNC_000786	XLOC_027295	--	Novel_lncRNA	ENSGALT00000044147	ENSGALG00000025947	-	HAD-superfamily hydrolase, subfamily IG, 5'-nucleotidase||HAD-like domain	0.985056219	5.72E-09
LNC_000786	XLOC_027295	--	Novel_lncRNA	ENSGALT00000012646	ENSGALG00000007798	SHQ1	HSP20-like chaperone||SHQ1 protein||CS domain	0.957796991	9.82E-07
LNC_000786	XLOC_027295	--	Novel_lncRNA	ENSGALT00000008177	ENSGALG00000005099	ogchi	Alpha-1-acid glycoprotein||Apolipoprotein M||Calycin-like||Lipocalin/cytosolic fatty-acid binding domain	0.99992408	0
LNC_000786	XLOC_027295	--	Novel_lncRNA	ENSGALT00000017871	ENSGALG00000010969	SERPINA4	Serpin domain	0.99385221	6.85E-11
LNC_000786	XLOC_027295	--	Novel_lncRNA	ENSGALT00000003927	ENSGALG00000002493	-	Sushi/SCR/CCP domain	0.999841446	0
LNC_000786	XLOC_027295	--	Novel_lncRNA	ENSGALT00000006930	ENSGALG00000004343	HPD	Glyoxalase/Bleomycin resistance protein/Dihydroxybiphenyl dioxygenase||Glyoxalase/fosfomycin resistance/dioxygenase domain||4-hydroxyphenylpyruvate dioxygenase	0.998937652	1.07E-14
LNC_000786	XLOC_027295	--	Novel_lncRNA	ENSGALT00000026937	ENSGALG00000016690	-	Cytochrome P450||Cytochrome P450, E-class, group I, CYP2D-like||Cytochrome P450, E-class, group IV||Cytochrome P450, E-class, group I	0.975104017	7.22E-08
LNC_000786	XLOC_027295	--	Novel_lncRNA	ENSGALT00000033140	ENSGALG00000020703	GRB14	Ubiquitin-related domain||Pleckstrin homology domain||SH2 domain||BPS (Between PH and SH2) domain||Ras-association	0.984523335	6.81E-09
LNC_000786	XLOC_027295	--	Novel_lncRNA	ENSGALT00000002379	ENSGALG00000001565	C5	Netrin domain||Alpha-macroglobulin complement component||Anaphylatoxin/fibulin||Tissue inhibitor of metalloproteinases-like, OB-fold||Alpha-2-macroglobulin||Alpha-2-macroglobulin, N-terminal||Netrin module, non-TIMP type||Alpha-macroglobulin, receptor-binding||Alpha-2-macroglobulin, N-terminal 2||Anaphylatoxin, complement system||Terpenoid cyclases/protein prenyltransferase alpha-alpha toroid	0.998560731	4.84E-14
LNC_000786	XLOC_027295	--	Novel_lncRNA	ENSGALT00000045557	ENSGALG00000026114	FBXL12	-	0.994043592	5.85E-11
LNC_000786	XLOC_027295	--	Novel_lncRNA	ENSGALT00000033793	ENSGALG00000021024	-	Ricin B lectin domain	0.991347859	3.76E-10
LNC_000786	XLOC_027295	--	Novel_lncRNA	ENSGALT00000001314	ENSGALG00000000893	TAT	Aminotransferase class V domain||Aromatic amino acid beta-eliminating lyase/threonine aldolase||Tyrosine/nicotianamine aminotransferase||Pyridoxal phosphate-dependent transferase||DegT/DnrJ/EryC1/StrS aminotransferase||Aminotransferase, class I/classII||Tyrosine aminotransferase ubiquitination region||Tyrosine transaminase||Tyrosine aminotransferase	0.999884991	0
LNC_000786	XLOC_027295	--	Novel_lncRNA	ENSGALT00000002607	ENSGALG00000001697	-	von Willebrand factor, type A||P-loop containing nucleoside triphosphate hydrolase||VIT domain||Inter-alpha-trypsin inhibitor heavy chain, C-terminal	0.99673367	2.91E-12
LNC_000786	XLOC_027295	--	Novel_lncRNA	ENSGALT00000044033	ENSGALG00000028939	AOC1	Copper amine oxidase||Copper amine oxidase, N2-terminal||Copper amine oxidase, C-terminal||Copper amine oxidase, N3-terminal||Copper amine oxidase, N-terminal	0.9606901	6.92E-07
LNC_000786	XLOC_027295	--	Novel_lncRNA	ENSGALT00000026936	ENSGALG00000022812	-	Cytochrome P450, E-class, group IV||Cytochrome P450, E-class, group I||Cytochrome P450	0.995277947	1.83E-11
LNC_000786	XLOC_027295	--	Novel_lncRNA	ENSGALT00000025056	ENSGALG00000015544	ALDOB	Fructose-bisphosphate aldolase, class-I	0.984892091	6.04E-09
LNC_000786	XLOC_027295	--	Novel_lncRNA	ENSGALT00000036163	ENSGALG00000022586	HPX	Hemopexin-like repeats||Hemopexin-like domain	0.995551269	1.36E-11
LNC_000786	XLOC_027295	--	Novel_lncRNA	ENSGALT00000037577	ENSGALG00000023070	SERPINA1	Serpin domain	0.999872144	0
LNC_000786	XLOC_027295	--	Novel_lncRNA	ENSGALT00000004234	ENSGALG00000002688	NME4	Nucleoside diphosphate kinase	0.999536657	2.22E-16
LNC_000786	XLOC_027295	--	Novel_lncRNA	ENSGALT00000009894	ENSGALG00000006131	FTCD	Formiminotransferase, N-terminal subdomain||Formiminotransferase subdomain||Formiminotransferase, C-terminal subdomain||Cyclodeaminase/cyclohydrolase||Formiminotransferase catalytic domain	0.999999319	0
LNC_000786	XLOC_027295	--	Novel_lncRNA	ENSGALT00000032169	ENSGALG00000011455	CL2	Ribonuclease A-domain||Pancreatic ribonuclease	0.996052614	7.50E-12
LNC_000786	XLOC_027295	--	Novel_lncRNA	ENSGALT00000005393	ENSGALG00000003410	CDK2AP1	Cyclin-dependent kinase 2-associated protein	0.954729185	1.39E-06
LNC_000786	XLOC_027295	--	Novel_lncRNA	ENSGALT00000044430	ENSGALG00000012748	ELOVL2	ELO family	0.987791763	2.09E-09
LNC_000786	XLOC_027295	--	Novel_lncRNA	ENSGALT00000011015	ENSGALG00000006812	TTC36	Tetratricopeptide repeat||Tetratricopeptide repeat-containing domain	0.972946416	1.09E-07
LNC_000786	XLOC_027295	--	Novel_lncRNA	ENSGALT00000036719	ENSGALG00000019845	GAL9	Beta defensin type	0.999927036	0
LNC_000786	XLOC_027295	--	Novel_lncRNA	ENSGALT00000025185	ENSGALG00000015623	HGFAC	Epidermal growth factor-like domain||Kringle||Fibronectin, type II, collagen-binding||Trypsin-like cysteine/serine peptidase domain||Peptidase S1||Kringle-like fold||Fibronectin, type I||Peptidase S1A, chymotrypsin-type	0.998052864	2.20E-13
LNC_000786	XLOC_027295	--	Novel_lncRNA	ENSGALT00000010708	ENSGALG00000006629	RBP4	Calycin-like||Lipocalin/cytosolic fatty-acid binding domain||Lipocalin||Lipocalin, ApoD type||Invertebrate colouration protein||Triabin, pallidipin/procalin||Retinol binding protein/Purpurin	0.999869033	0
LNC_000786	XLOC_027295	--	Novel_lncRNA	ENSGALT00000044267	ENSGALG00000028886	-	Kringle-like fold||PAN-1 domain||Peptidase S1A, chymotrypsin-type||Kringle||Peptidase S1||Peptidase S1A, plasmin||Trypsin-like cysteine/serine peptidase domain||Apple-like||Peptidase S1A, nudel	0.993011965	1.30E-10
LNC_000786	XLOC_027295	--	Novel_lncRNA	ENSGALT00000043741	ENSGALG00000027653	--	--	0.958270783	9.29E-07
LNC_000786	XLOC_027295	--	Novel_lncRNA	ENSGALT00000014007	ENSGALG00000008601	AHSG	Proteinase inhibitor I25, cystatin	0.999382774	6.66E-16
LNC_000786	XLOC_027295	--	Novel_lncRNA	ENSGALT00000020334	ENSGALG00000012437	IGFBP1	Insulin-like growth factor-binding protein, IGFBP||Insulin-like growth factor-binding protein family 1-6, chordata||Insulin-like growth factor binding protein, N-terminal||Insulin-like growth factor-binding protein 1||Thyroglobulin type-1	0.954939029	1.36E-06
LNC_000786	XLOC_027295	--	Novel_lncRNA	ENSGALT00000026665	ENSGALG00000016523	RS1	Coagulation factor 5/8 C-terminal type domain||Galactose-binding domain-like	0.999999319	0
LNC_000786	XLOC_027295	--	Novel_lncRNA	ENSGALT00000020235	ENSGALG00000012392	IYD	Nitroreductase||Nitroreductase-like	0.968805806	2.21E-07
LNC_000786	XLOC_027295	--	Novel_lncRNA	ENSGALT00000025905	ENSGALG00000016076	DPYS	Amidohydrolase 1||Hydantoinase/dihydropyrimidinase||Metal-dependent hydrolase, composite domain	0.997698006	5.07E-13
LNC_000786	XLOC_027295	--	Novel_lncRNA	ENSGALT00000006584	ENSGALG00000004141	LBFABP	Calycin-like||Lipocalin/cytosolic fatty-acid binding domain||Cytosolic fatty-acid binding	0.999772181	0
LNC_000786	XLOC_027295	--	Novel_lncRNA	ENSGALT00000000384	ENSGALG00000000293	-	Alpha-2-macroglobulin||Alpha-macroglobulin complement component||Alpha-macroglobulin, receptor-binding||Alpha-2-macroglobulin, N-terminal||Prolactin-inducible protein||Alpha-2-macroglobulin, N-terminal 2||Alpha-2-macroglobulin, thiol-ester bond-forming||Terpenoid cyclases/protein prenyltransferase alpha-alpha toroid	0.99990807	0
LNC_000786	XLOC_027295	--	Novel_lncRNA	ENSGALT00000024139	ENSGALG00000014966	HGD	Homogentisate 1,2-dioxygenase||RmlC-like cupin domain	0.970335083	1.72E-07
LNC_000786	XLOC_027295	--	Novel_lncRNA	ENSGALT00000018394	ENSGALG00000011273	-	P-loop containing nucleoside triphosphate hydrolase||Sulfotransferase domain	0.994298993	4.70E-11
LNC_000786	XLOC_027295	--	Novel_lncRNA	ENSGALT00000037074	ENSGALG00000013110	-	SUN domain||Galactose-binding domain-like	0.978155666	3.78E-08
LNC_000786	XLOC_027295	--	Novel_lncRNA	ENSGALT00000015079	ENSGALG00000009268	FGG	Fibrinogen, alpha/beta/gamma chain, coiled coil domain||Fibrinogen, alpha/beta/gamma chain, C-terminal globular domain	0.999928646	0
LNC_000786	XLOC_027295	--	Novel_lncRNA	ENSGALT00000015077	ENSGALG00000009266	FGA	Fibrinogen alpha C domain||Fibrinogen, alpha/beta/gamma chain, coiled coil domain||Fibrinogen, alpha/beta/gamma chain, C-terminal globular domain	0.999954471	0
LNC_000786	XLOC_027295	--	Novel_lncRNA	ENSGALT00000010419	ENSGALG00000006453	TF	Transferrin-like domain||Transferrin	0.967372124	2.76E-07
LNC_000786	XLOC_027295	--	Novel_lncRNA	ENSGALT00000015073	ENSGALG00000009262	FGB	Fibrinogen, alpha/beta/gamma chain, coiled coil domain||Fibrinogen, alpha/beta/gamma chain, C-terminal globular domain	0.999999328	0
LNC_000786	XLOC_027295	--	Novel_lncRNA	ENSGALT00000024999	ENSGALG00000015504	TTPA	Cellular retinaldehyde binding/alpha-tocopherol transport||CRAL/TRIO, N-terminal domain||CRAL-TRIO domain	0.954260204	1.46E-06
LNC_000786	XLOC_027295	--	Novel_lncRNA	ENSGALT00000004681	ENSGALG00000002960	HMGCS2	Hydroxymethylglutaryl-coenzyme A synthase C-terminal domain||Hydroxymethylglutaryl-CoA synthase, eukaryotic||Thiolase-like||Hydroxymethylglutaryl-coenzyme A synthase, N-terminal	0.999672061	0
LNC_000786	XLOC_027295	--	Novel_lncRNA	ENSGALT00000004729	ENSGALG00000002988	PHGDH	D-isomer specific 2-hydroxyacid dehydrogenase, NAD-binding domain||D-isomer specific 2-hydroxyacid dehydrogenase, catalytic domain||Allosteric substrate binding domain||D-3-phosphoglycerate dehydrogenase	0.969538542	1.96E-07
LNC_000786	XLOC_027295	--	Novel_lncRNA	ENSGALT00000037199	ENSGALG00000022964	-	Terpenoid cyclases/protein prenyltransferase alpha-alpha toroid||Alpha-2-macroglobulin, thiol-ester bond-forming||Alpha-2-macroglobulin, N-terminal 2||Alpha-2-macroglobulin, N-terminal||Invasin/intimin cell-adhesion||Alpha-macroglobulin, receptor-binding||Alpha-macroglobulin complement component||Alpha-2-macroglobulin	0.999897774	0
LNC_000786	XLOC_027295	--	Novel_lncRNA	ENSGALT00000002745	ENSGALG00000001780	PROC	Peptidase S1A, nudel||Peptidase S1A, coagulation factor VII/IX/X/C/Z||Gamma-carboxyglutamic acid-rich (GLA) domain||EGF-like calcium-binding domain||Epidermal growth factor-like domain||Peptidase S1||Trypsin-like cysteine/serine peptidase domain||Peptidase S1A, chymotrypsin-type	0.972547389	1.17E-07
LNC_000786	XLOC_027295	--	Novel_lncRNA	ENSGALT00000019810	ENSGALG00000012126	CFI	Factor I / membrane attack complex||SRCR domain||Peptidase S1A, chymotrypsin-type||Low-density lipoprotein (LDL) receptor class A repeat||Trypsin-like cysteine/serine peptidase domain||SRCR-like domain||Peptidase S1	0.994458982	4.08E-11
LNC_000786	XLOC_027295	--	Novel_lncRNA	ENSGALT00000021499	ENSGALG00000013164	SLCO1A2	Organic anion transporter polypeptide OATP||Major facilitator superfamily||Kazal domain||Major facilitator superfamily domain	0.999966823	0
LNC_000786	XLOC_027295	--	Novel_lncRNA	ENSGALT00000023051	ENSGALG00000014252	-	Prolactin-inducible protein||Alpha-2-macroglobulin, N-terminal 2||Alpha-2-macroglobulin, thiol-ester bond-forming||Terpenoid cyclases/protein prenyltransferase alpha-alpha toroid||Alpha-2-macroglobulin||Alpha-macroglobulin complement component||Alpha-macroglobulin, receptor-binding||Alpha-2-macroglobulin, N-terminal	0.999872538	0
LNC_000786	XLOC_027295	--	Novel_lncRNA	ENSGALT00000043859	ENSGALG00000027219	-	Gastrin/cholecystokinin peptide hormone	0.999999319	0
LNC_000786	XLOC_027295	--	Novel_lncRNA	ENSGALT00000018821	ENSGALG00000012286	AMPH	Amphiphysin||Amphiphysin, isoform 1||SH3 domain||Variant SH3 domain||BAR domain	0.988692456	1.43E-09
LNC_000786	XLOC_027295	--	Novel_lncRNA	ENSGALT00000020006	ENSGALG00000012250	-	Alcohol dehydrogenase, C-terminal||GroES (chaperonin 10)-like||Alcohol dehydrogenase GroES-like||Polyketide synthase, enoylreductase domain	0.982477766	1.26E-08
LNC_000786	XLOC_027295	--	Novel_lncRNA	ENSGALT00000037595	ENSGALG00000013571	-	Apple-like||Peptidase S1||Trypsin-like cysteine/serine peptidase domain||Peptidase S1A, chymotrypsin-type||PAN-1 domain||Apple domain	0.991685769	3.09E-10
LNC_000786	XLOC_027295	--	Novel_lncRNA	ENSGALT00000023956	ENSGALG00000014840	C6	Low-density lipoprotein (LDL) receptor class A repeat||Membrane attack complex component/perforin/complement C9||Sushi/SCR/CCP domain||Membrane attack complex component/perforin (MACPF) domain||Factor I / membrane attack complex||Thrombospondin, type 1 repeat	0.99822254	1.39E-13
LNC_000786	XLOC_027295	--	Novel_lncRNA	ENSGALT00000014886	ENSGALG00000026051	-	SRCR domain||SRCR-like domain	0.999116938	4.22E-15
LNC_000786	XLOC_027295	--	Novel_lncRNA	ENSGALT00000024434	ENSGALG00000015143	TTR	Transthyretin/hydroxyisourate hydrolase||Transthyretin/hydroxyisourate hydrolase, superfamily	0.998431826	7.46E-14
LNC_000786	XLOC_027295	--	Novel_lncRNA	ENSGALT00000023816	ENSGALG00000014766	HAO2	Alpha-hydroxy acid dehydrogenase, FMN-dependent||IMP dehydrogenase/GMP reductase||Glutamate synthase domain||FMN-dependent dehydrogenase	0.976139889	5.85E-08
LNC_000786	XLOC_027295	--	Novel_lncRNA	ENSGALT00000014374	ENSGALG00000008845	HAO1	IMP dehydrogenase/GMP reductase||Alpha-hydroxy acid dehydrogenase, FMN-dependent||2-nitropropane dioxygenase, NPD||FMN-dependent dehydrogenase||Glutamate synthase domain	0.985687645	4.62E-09
LNC_000786	XLOC_027295	--	Novel_lncRNA	ENSGALT00000012609	ENSGALG00000007770	FADS6	Fatty acid desaturase, type 1	0.989868815	8.26E-10
LNC_000786	XLOC_027295	--	Novel_lncRNA	ENSGALT00000033102	ENSGALG00000008905	HABP2	EGF-like calcium-binding domain||Peptidase S1A, chymotrypsin-type||Epidermal growth factor-like domain||Kringle-like fold||Peptidase S1||Trypsin-like cysteine/serine peptidase domain||Kringle	0.999603884	0
LNC_000786	XLOC_027295	--	Novel_lncRNA	ENSGALT00000025431	ENSGALG00000015768	ANKRD6	Ankyrin repeat-containing domain||Ankyrin repeat	0.967866536	2.56E-07
LNC_000786	XLOC_027295	--	Novel_lncRNA	ENSGALT00000017633	ENSGALG00000010850	C8A	Membrane attack complex component/perforin (MACPF) domain||Low-density lipoprotein (LDL) receptor class A repeat||Epidermal growth factor-like domain||Membrane attack complex component/perforin/complement C9||Thrombospondin, type 1 repeat	0.999883257	0
LNC_000786	XLOC_027295	--	Novel_lncRNA	ENSGALT00000017638	ENSGALG00000010853	C8B	Thrombospondin, type 1 repeat||Membrane attack complex component/perforin (MACPF) domain||Low-density lipoprotein (LDL) receptor class A repeat||Membrane attack complex component/perforin/complement C9	0.999553908	0
LNC_000786	XLOC_027295	--	Novel_lncRNA	ENSGALT00000014597	ENSGALG00000008973	AMBP	Lipocalin||Proteinase inhibitor I2, Kunitz metazoa||Alpha-1-microglobulin||Prostaglandin D synthase||Calycin-like||Lipocalin/cytosolic fatty-acid binding domain	0.999402609	4.44E-16
LNC_000786	XLOC_027295	--	Novel_lncRNA	ENSGALT00000003444	ENSGALG00000002200	ACSM3	AMP-dependent synthetase/ligase	0.986352097	3.64E-09
LNC_000786	XLOC_027295	--	Novel_lncRNA	ENSGALT00000039802	ENSGALG00000004129	SPP2	Secreted phosphoprotein 24	0.999837802	0
LNC_000786	XLOC_027295	--	Novel_lncRNA	ENSGALT00000017738	ENSGALG00000010906	-	Dynein heavy chain domain	0.96477286	4.03E-07
LNC_000786	XLOC_027295	--	Novel_lncRNA	ENSGALT00000027441	ENSGALG00000016985	CPB2	Proteinase inhibitor, carboxypeptidase propeptide||Peptidase M14, carboxypeptidase A||Proteinase inhibitor, propeptide	0.999837735	0
LNC_000783	XLOC_027286	--	Novel_lncRNA	ENSGALT00000043371	ENSGALG00000028399	-	Immunoglobulin subtype||Immunoglobulin-like domain||Immunoglobulin subtype 2||Immunoglobulin I-set||Immunoglobulin V-set, subgroup||Immunoglobulin V-set domain	0.999999156	0
LNC_000783	XLOC_027286	--	Novel_lncRNA	ENSGALT00000044438	ENSGALG00000001024	TPRG1L	Inositol phosphatase	0.999999175	0
LNC_000783	XLOC_027286	--	Novel_lncRNA	ENSGALT00000038324	ENSGALG00000023297	--	--	0.999999156	0
LNC_000783	XLOC_027286	--	Novel_lncRNA	ENSGALT00000042653	ENSGALG00000025749	--	--	0.999999156	0
LNC_000783	XLOC_027286	--	Novel_lncRNA	ENSGALT00000030856	ENSGALG00000027541	-	RNA recognition motif domain	0.999999156	0
LNC_000783	XLOC_027286	--	Novel_lncRNA	ENSGALT00000009693	ENSGALG00000006020	BTBD1	BTB/POZ||BTB/POZ fold||PHR||BTB/Kelch-associated||BTB/POZ-like	0.999999162	0
LNC_000782	XLOC_027286	--	Novel_lncRNA	ENSGALT00000014685	ENSGALG00000009026	CFAP69	Armadillo-type fold	0.952214322	1.81E-06
LNC_000782	XLOC_027286	--	Novel_lncRNA	ENSGALT00000021775	ENSGALG00000013342	GBX2	Homeobox domain||Homeodomain, metazoa||Homeodomain-like	0.959421115	8.09E-07
LNC_000782	XLOC_027286	--	Novel_lncRNA	ENSGALT00000044457	ENSGALG00000027534	GM2A	MD-2-related lipid-recognition domain	0.952468469	1.76E-06
LNC_000782	XLOC_027286	--	Novel_lncRNA	ENSGALT00000042816	ENSGALG00000027303	-	Keratin	0.97222013	1.24E-07
LNC_000782	XLOC_027286	--	Novel_lncRNA	ENSGALT00000016444	ENSGALG00000010113	--	--	0.984105801	7.78E-09
ALDBGALT0000007777	ALDBGALG0000005356	--	Annotated_lncRNA	ENSGALT00000007329	ENSGALG00000004607	HEBP2	Regulatory factor, effector binding domain||SOUL haem-binding protein	0.95206912	1.84E-06
ALDBGALT0000002325	ALDBGALG0000001617	--	Annotated_lncRNA	ENSGALT00000041131	ENSGALG00000002910	GSPT1	Ataxin-2, C-terminal||P-loop containing nucleoside triphosphate hydrolase||Translation protein, beta-barrel domain||Translation elongation factor EFTu/EF1A, C-terminal||Translation elongation factor EFTu/EF1A, domain 2||Elongation factor, GTP-binding domain||Translation elongation factor EF1A/initiation factor IF2gamma, C-terminal	0.954057641	1.49E-06
ALDBGALT0000002325	ALDBGALG0000001617	--	Annotated_lncRNA	ENSGALT00000043449	ENSGALG00000025856	--	--	0.956294296	1.17E-06
ALDBGALT0000002325	ALDBGALG0000001617	--	Annotated_lncRNA	ENSGALT00000020881	ENSGALG00000012798	SSR1	Translocon-associated protein (TRAP), alpha subunit	0.960951621	6.70E-07
ALDBGALT0000002325	ALDBGALG0000001617	--	Annotated_lncRNA	ENSGALT00000043478	ENSGALG00000029168	TMEM27	-	0.959364626	8.15E-07
ALDBGALT0000002325	ALDBGALG0000001617	--	Annotated_lncRNA	ENSGALT00000024459	ENSGALG00000015155	CZH9ORF41	S-adenosyl-L-methionine-dependent methyltransferase||N2227-like	0.961138906	6.54E-07
ALDBGALT0000002325	ALDBGALG0000001617	--	Annotated_lncRNA	ENSGALT00000001147	ENSGALG00000000790	DNAJC8	DnaJ domain	0.950084367	2.24E-06
ALDBGALT0000002326	ALDBGALG0000001618	--	Annotated_lncRNA	ENSGALT00000020627	ENSGALG00000012638	CRY1	DNA photolyase, FAD-binding/Cryptochrome, C-terminal||DNA photolyase, N-terminal	0.950195934	2.22E-06
ALDBGALT0000007677	ALDBGALG0000005298	--	Annotated_lncRNA	ENSGALT00000014267	ENSGALG00000008771	SHOC2	Leucine-rich repeat, typical subtype||Leucine-rich repeat	0.959567642	7.95E-07
ALDBGALT0000007677	ALDBGALG0000005298	--	Annotated_lncRNA	ENSGALT00000000559	ENSGALG00000000410	TLK2	Tyrosine-protein kinase, catalytic domain||Serine-threonine/tyrosine-protein kinase catalytic domain||Protein kinase domain||Protein kinase-like domain||Serine/threonine/dual specificity protein kinase, catalytic domain	0.95588535	1.22E-06
ALDBGALT0000007677	ALDBGALG0000005298	--	Annotated_lncRNA	ENSGALT00000021808	ENSGALG00000013366	TBL1X	G-protein beta WD-40 repeat||LisH dimerisation motif||LisH dimerisation motif, subgroup||WD40-repeat-containing domain||WD40 repeat	0.957346407	1.03E-06
ALDBGALT0000007677	ALDBGALG0000005298	--	Annotated_lncRNA	ENSGALT00000022788	ENSGALG00000014074	CPEB4	RNA recognition motif domain	0.962101476	5.78E-07
ALDBGALT0000007677	ALDBGALG0000005298	--	Annotated_lncRNA	ENSGALT00000046086	ENSGALG00000026700	IKZF5	Zinc finger, C2H2||Zinc finger, C2H2-like	0.962538222	5.46E-07
ALDBGALT0000007677	ALDBGALG0000005298	--	Annotated_lncRNA	ENSGALT00000039238	ENSGALG00000006975	TBC1D22A	Rab-GTPase-TBC domain	0.987106004	2.75E-09
ALDBGALT0000007677	ALDBGALG0000005298	--	Annotated_lncRNA	ENSGALT00000013002	ENSGALG00000008011	SLC25A19	Mitochondrial carrier domain||Mitochondrial substrate/solute carrier||Mitochondrial carrier protein	0.967502314	2.70E-07
ALDBGALT0000007677	ALDBGALG0000005298	--	Annotated_lncRNA	ENSGALT00000021211	ENSGALG00000012993	RAD52	Rad52/22 double-strand break repair protein||DNA recombination/repair protein Rad52	0.959190771	8.32E-07
ALDBGALT0000007677	ALDBGALG0000005298	--	Annotated_lncRNA	ENSGALT00000021600	ENSGALG00000013224	SOS1	Ras-like guanine nucleotide exchange factor, N-terminal||Pleckstrin homology domain||Dbl homology (DH) domain||Ras guanine nucleotide exchange factor domain||Ras guanine-nucleotide exchange factors catalytic domain||Histone-fold||Histone core	0.967564024	2.68E-07
ALDBGALT0000007677	ALDBGALG0000005298	--	Annotated_lncRNA	ENSGALT00000009779	ENSGALG00000006062	ZBTB46	BTB/POZ-like||Protein of unknown function DUF3342||Zinc finger, C2H2-like||Zinc finger, C2H2||BTB/POZ||BTB/POZ fold	0.959759987	7.77E-07
ALDBGALT0000007677	ALDBGALG0000005298	--	Annotated_lncRNA	ENSGALT00000005001	ENSGALG00000003161	cVg1	Transforming growth factor-beta, C-terminal||Cystine-knot cytokine||Transforming growth factor-beta, N-terminal	0.961415229	6.31E-07
ALDBGALT0000007677	ALDBGALG0000005298	--	Annotated_lncRNA	ENSGALT00000046173	ENSGALG00000007679	MITF	Basic helix-loop-helix leucine zipper transcrition factor MiT/TFE||Myc-type, basic helix-loop-helix (bHLH) domain	0.958072185	9.51E-07
ALDBGALT0000007677	ALDBGALG0000005298	--	Annotated_lncRNA	ENSGALT00000019117	ENSGALG00000011695	HIPK3	Serine/threonine/dual specificity protein kinase, catalytic domain||Tyrosine-protein kinase, catalytic domain||Serine-threonine/tyrosine-protein kinase catalytic domain||Protein kinase-like domain||Lipopolysaccharide kinase||Protein kinase domain	0.982534587	1.24E-08
ALDBGALT0000007677	ALDBGALG0000005298	--	Annotated_lncRNA	ENSGALT00000021621	ENSGALG00000013243	PRCC	Proline-rich protein PRCC	0.950638181	2.12E-06
ALDBGALT0000007677	ALDBGALG0000005298	--	Annotated_lncRNA	ENSGALT00000015018	ENSGALG00000009229	ATP6V0C	V-ATPase proteolipid subunit C, eukaryotic||V-ATPase proteolipid subunit C-like domain||V-ATPase proteolipid subunit	0.970014836	1.82E-07
ALDBGALT0000007677	ALDBGALG0000005298	--	Annotated_lncRNA	ENSGALT00000015856	ENSGALG00000009744	FAM98B	Uncharacterised protein family FAM98	0.950498476	2.15E-06
ALDBGALT0000007677	ALDBGALG0000005298	--	Annotated_lncRNA	ENSGALT00000017269	ENSGALG00000010613	ZFYVE9	Zinc finger, FYVE/PHD-type||Domain of unknown function DUF3480||Zinc finger, FYVE-related||FYVE zinc finger||Smad anchor for receptor activation, Smad-binding domain	0.971845484	1.33E-07
ALDBGALT0000007677	ALDBGALG0000005298	--	Annotated_lncRNA	ENSGALT00000020778	ENSGALG00000012730	GFOD1	Oxidoreductase, N-terminal	0.966835112	2.99E-07
ALDBGALT0000007677	ALDBGALG0000005298	--	Annotated_lncRNA	ENSGALT00000015704	ENSGALG00000009642	AVEN	-	0.968411749	2.35E-07
ALDBGALT0000007677	ALDBGALG0000005298	--	Annotated_lncRNA	ENSGALT00000017882	ENSGALG00000010976	CCDC126	-	0.966906672	2.96E-07
ALDBGALT0000007677	ALDBGALG0000005298	--	Annotated_lncRNA	ENSGALT00000018402	ENSGALG00000011278	KAT2B	PCAF, N-terminal||GNAT domain||Histone acetylase PCAF||Bromodomain||Acyl-CoA N-acyltransferase	0.951106693	2.03E-06
ALDBGALT0000007677	ALDBGALG0000005298	--	Annotated_lncRNA	ENSGALT00000042789	ENSGALG00000027401	TUSC2	-	0.964520786	4.17E-07
ALDBGALT0000007677	ALDBGALG0000005298	--	Annotated_lncRNA	ENSGALT00000024713	ENSGALG00000015310	SOBP	-	0.9509869	2.05E-06
ALDBGALT0000007677	ALDBGALG0000005298	--	Annotated_lncRNA	ENSGALT00000026237	ENSGALG00000016271	PTP4A1	Protein-tyrosine phosphatase, receptor/non-receptor type||Protein-tyrosine phosphatase, catalytic||Dual specificity phosphatase, catalytic domain||Protein-tyrosine phosphatase-like||Protein-tyrosine/Dual specificity phosphatase	0.966002908	3.38E-07
ALDBGALT0000007677	ALDBGALG0000005298	--	Annotated_lncRNA	ENSGALT00000007886	ENSGALG00000004929	GID4	Vacuolar import/degradation protein Vid24	0.969106858	2.10E-07
ALDBGALT0000007677	ALDBGALG0000005298	--	Annotated_lncRNA	ENSGALT00000010464	ENSGALG00000006475	KIAA0430	NYN domain, limkain-b1-type||Limkain b1, conserved domain||RNA recognition motif domain	0.956164718	1.18E-06
ALDBGALT0000007677	ALDBGALG0000005298	--	Annotated_lncRNA	ENSGALT00000019543	ENSGALG00000011980	UBP1	Sterile alpha motif/pointed domain||CP2 transcription factor	0.954539037	1.42E-06
ALDBGALT0000007677	ALDBGALG0000005298	--	Annotated_lncRNA	ENSGALT00000044650	ENSGALG00000029157	MBNL3	Zinc finger, CCCH-type	0.96530445	3.74E-07
ALDBGALT0000007677	ALDBGALG0000005298	--	Annotated_lncRNA	ENSGALT00000005015	ENSGALG00000003165	CCDC6	Protein of unknown function DUF2046	0.965915158	3.42E-07
ALDBGALT0000007677	ALDBGALG0000005298	--	Annotated_lncRNA	ENSGALT00000017414	ENSGALG00000010705	ZBTB18	Zinc finger, C2H2||BTB/POZ||BTB/POZ fold||BTB/POZ-like||Zinc finger, C2H2-like	0.975355752	6.87E-08
ALDBGALT0000007677	ALDBGALG0000005298	--	Annotated_lncRNA	ENSGALT00000012943	ENSGALG00000007971	SUMO2	Rad60/SUMO-like domain||Ubiquitin-like||Ubiquitin-related domain	0.959205032	8.31E-07
ALDBGALT0000007677	ALDBGALG0000005298	--	Annotated_lncRNA	ENSGALT00000005544	ENSGALG00000003505	LACTB	Beta-lactamase-related||Beta-lactamase/transpeptidase-like	0.952530285	1.75E-06
ALDBGALT0000007677	ALDBGALG0000005298	--	Annotated_lncRNA	ENSGALT00000014782	ENSGALG00000009085	MTMR1	GRAM domain||Protein-tyrosine phosphatase, catalytic||Myotubularin-like phosphatase domain||Protein-tyrosine phosphatase-like||Protein-tyrosine/Dual specificity phosphatase	0.960534188	7.06E-07
ALDBGALT0000007677	ALDBGALG0000005298	--	Annotated_lncRNA	ENSGALT00000008405	ENSGALG00000005230	MED13	Mediator complex, subunit Med13||Mediator complex, subunit Med13, N-terminal, metazoa/fungi	0.966041149	3.36E-07
ALDBGALT0000007677	ALDBGALG0000005298	--	Annotated_lncRNA	ENSGALT00000001236	ENSGALG00000000843	DOT1L	Histone methylation DOT1||Histone H3-K79 methyltransferase, metazoa||S-adenosyl-L-methionine-dependent methyltransferase	0.956318774	1.16E-06
ALDBGALT0000007677	ALDBGALG0000005298	--	Annotated_lncRNA	ENSGALT00000002009	ENSGALG00000001317	HIATL2	Major facilitator superfamily||Major facilitator superfamily domain||Tetracycline resistance protein, TetA/multidrug resistance protein MdtG	0.953145973	1.64E-06
ALDBGALT0000007677	ALDBGALG0000005298	--	Annotated_lncRNA	ENSGALT00000006564	ENSGALG00000004122	PNRC2	-	0.954132585	1.48E-06
ALDBGALT0000007677	ALDBGALG0000005298	--	Annotated_lncRNA	ENSGALT00000013077	ENSGALG00000008058	PAK3	Serine/threonine/dual specificity protein kinase, catalytic domain||Tyrosine-protein kinase, catalytic domain||Serine-threonine/tyrosine-protein kinase catalytic domain||Wiscott-Aldrich syndrome protein, C-terminal||CRIB domain||Protein kinase-like domain||Protein kinase domain	0.961928709	5.91E-07
ALDBGALT0000007677	ALDBGALG0000005298	--	Annotated_lncRNA	ENSGALT00000003489	ENSGALG00000002229	FBXW11	F-box domain||WD40 repeat||WD40-repeat-containing domain||G-protein beta WD-40 repeat||D domain of beta-TrCP	0.951539013	1.94E-06
ALDBGALT0000007677	ALDBGALG0000005298	--	Annotated_lncRNA	ENSGALT00000013642	ENSGALG00000008373	STRADB	Protein kinase domain||Protein kinase-like domain||Tyrosine-protein kinase, catalytic domain||Serine-threonine/tyrosine-protein kinase catalytic domain||Serine/threonine/dual specificity protein kinase, catalytic domain	0.962322647	5.61E-07
ALDBGALT0000007677	ALDBGALG0000005298	--	Annotated_lncRNA	ENSGALT00000023833	ENSGALG00000014771	ZBTB14	Zinc finger, C2H2||BTB/POZ fold||BTB/POZ||BTB/POZ-like||Zinc finger, C2H2-like	0.9536422	1.56E-06
ALDBGALT0000007677	ALDBGALG0000005298	--	Annotated_lncRNA	ENSGALT00000009287	ENSGALG00000005782	GCLM	NADP-dependent oxidoreductase domain	0.953468937	1.59E-06
ALDBGALT0000007677	ALDBGALG0000005298	--	Annotated_lncRNA	ENSGALT00000044253	ENSGALG00000010361	MBNL1	Zinc finger, CCCH-type	0.975061503	7.29E-08
ALDBGALT0000007677	ALDBGALG0000005298	--	Annotated_lncRNA	ENSGALT00000034185	ENSGALG00000021220	PPP1R3D	Putative phosphatase regulatory subunit	0.965458716	3.65E-07
ALDBGALT0000007677	ALDBGALG0000005298	--	Annotated_lncRNA	ENSGALT00000008172	ENSGALG00000005095	SLC25A25	Mitochondrial carrier protein||Mitochondrial substrate/solute carrier||EF-hand domain||Mitochondrial carrier domain||Graves disease carrier protein	0.952480723	1.76E-06
ALDBGALT0000007677	ALDBGALG0000005298	--	Annotated_lncRNA	ENSGALT00000007316	ENSGALG00000004597	ZBTB37	BTB/POZ||BTB/POZ fold||Zinc finger, C2H2||Zinc finger, C2H2-like||BTB/POZ-like	0.95299821	1.67E-06
ALDBGALT0000007677	ALDBGALG0000005298	--	Annotated_lncRNA	ENSGALT00000020600	ENSGALG00000012619	PRDM4	SET domain||Zinc finger, C2H2||Zinc finger, C2H2-like||PR-domain zinc finger protein PRDM4	0.959020646	8.50E-07
ALDBGALT0000007677	ALDBGALG0000005298	--	Annotated_lncRNA	ENSGALT00000039801	ENSGALG00000007307	USP7	TRAF-like||ICP0-binding domain of Ubiquitin-specific protease 7||Peptidase C19, ubiquitin carboxyl-terminal hydrolase||Ubiquitin specific protease domain||MATH	0.96202579	5.83E-07
ALDBGALT0000007677	ALDBGALG0000005298	--	Annotated_lncRNA	ENSGALT00000045242	ENSGALG00000028958	NOL9	Pre-mRNA cleavage complex II Clp1	0.957354541	1.03E-06
ALDBGALT0000007677	ALDBGALG0000005298	--	Annotated_lncRNA	ENSGALT00000037180	ENSGALG00000012882	KDSR	2,3-dihydro-2,3-dihydroxybenzoate dehydrogenase||Short-chain dehydrogenase/reductase SDR||Polyketide synthase, ketoreductase domain||Glucose/ribitol dehydrogenase	0.960226179	7.33E-07
ALDBGALT0000007677	ALDBGALG0000005298	--	Annotated_lncRNA	ENSGALT00000007938	ENSGALG00000004949	KIAA0355	-	0.954555041	1.41E-06
ALDBGALT0000007677	ALDBGALG0000005298	--	Annotated_lncRNA	ENSGALT00000027011	ENSGALG00000016737	NIPA2	EamA domain||Magnesium transporter NIPA	0.969092537	2.11E-07
ALDBGALT0000007677	ALDBGALG0000005298	--	Annotated_lncRNA	ENSGALT00000016302	ENSGALG00000010035	NR3C2	Nuclear hormone receptor, ligand-binding||Zinc finger, nuclear hormone receptor-type||Nuclear hormone receptor, ligand-binding, core	0.961061663	6.60E-07
ALDBGALT0000007677	ALDBGALG0000005298	--	Annotated_lncRNA	ENSGALT00000038017	ENSGALG00000010924	cNFI-A4	MAD homology 1, Dwarfin-type||CTF transcription factor/nuclear factor 1, N-terminal||CTF transcription factor/nuclear factor 1, DNA-binding domain||CTF transcription factor/nuclear factor 1	0.951798452	1.89E-06
ALDBGALT0000007677	ALDBGALG0000005298	--	Annotated_lncRNA	ENSGALT00000020351	ENSGALG00000012449	MBD5	PWWP domain||Methyl-CpG DNA binding||DNA-binding domain	0.950389051	2.18E-06
ALDBGALT0000007677	ALDBGALG0000005298	--	Annotated_lncRNA	ENSGALT00000022801	ENSGALG00000014083	ASUN	Cell cycle regulator Mat89Bb	0.975308452	6.93E-08
ALDBGALT0000007677	ALDBGALG0000005298	--	Annotated_lncRNA	ENSGALT00000019926	ENSGALG00000012203	SAMD4A	Sterile alpha motif, type 1||Sterile alpha motif/pointed domain||Sterile alpha motif domain||Sterile alpha motif, type 2	0.953738162	1.54E-06
ALDBGALT0000007677	ALDBGALG0000005298	--	Annotated_lncRNA	ENSGALT00000018633	ENSGALG00000011423	FGFR1OP	FGFR1 oncogene partner (FOP), N-terminal dimerisation domain||LisH dimerisation motif	0.95643083	1.15E-06
ALDBGALT0000007677	ALDBGALG0000005298	--	Annotated_lncRNA	ENSGALT00000008981	ENSGALG00000005598	ZNF598	Zinc finger, RING-type||Zinc finger, C2H2-like||Paired amphipathic helix	0.95302355	1.66E-06
ALDBGALT0000007677	ALDBGALG0000005298	--	Annotated_lncRNA	ENSGALT00000023042	ENSGALG00000014247	SLC30A9	DNA binding domain, putative||Cation efflux protein	0.96021721	7.34E-07
ALDBGALT0000007677	ALDBGALG0000005298	--	Annotated_lncRNA	ENSGALT00000009742	ENSGALG00000006049	MST4	Serine/threonine/dual specificity protein kinase, catalytic domain||Tyrosine-protein kinase, catalytic domain||Protein of unknown function DUF1241||Serine-threonine/tyrosine-protein kinase catalytic domain||Protein kinase domain||Protein kinase-like domain	0.950054002	2.25E-06
ALDBGALT0000007677	ALDBGALG0000005298	--	Annotated_lncRNA	ENSGALT00000020050	ENSGALG00000012273	SOS2	Ras guanine-nucleotide exchange factors catalytic domain||Ras guanine nucleotide exchange factor domain||Ras-like guanine nucleotide exchange factor, N-terminal||Dbl homology (DH) domain||Pleckstrin homology domain	0.952839896	1.70E-06
ALDBGALT0000007677	ALDBGALG0000005298	--	Annotated_lncRNA	ENSGALT00000011932	ENSGALG00000007379	WAC	WW domain	0.959909257	7.62E-07
ALDBGALT0000007677	ALDBGALG0000005298	--	Annotated_lncRNA	ENSGALT00000004213	ENSGALG00000002673	GRPEL2	GrpE nucleotide exchange factor, head||GrpE nucleotide exchange factor	0.978314836	3.64E-08
ALDBGALT0000007677	ALDBGALG0000005298	--	Annotated_lncRNA	ENSGALT00000019632	ENSGALG00000012030	QSER1	-	0.970132747	1.78E-07
ALDBGALT0000007677	ALDBGALG0000005298	--	Annotated_lncRNA	ENSGALT00000021282	ENSGALG00000013037	BCL2L13	Blc2 family	0.958842751	8.68E-07
ALDBGALT0000007677	ALDBGALG0000005298	--	Annotated_lncRNA	ENSGALT00000004312	ENSGALG00000002734	UHMK1	Protein kinase domain||Protein kinase-like domain||Serine-threonine/tyrosine-protein kinase catalytic domain||Serine/threonine/dual specificity protein kinase, catalytic domain||RNA recognition motif domain	0.970966649	1.55E-07
ALDBGALT0000007677	ALDBGALG0000005298	--	Annotated_lncRNA	ENSGALT00000001297	ENSGALG00000000883	MAPKAPK2	Tyrosine-protein kinase, catalytic domain||Serine-threonine/tyrosine-protein kinase catalytic domain||Protein kinase-like domain||Protein kinase domain||Serine/threonine/dual specificity protein kinase, catalytic domain	0.972875196	1.10E-07
ALDBGALT0000007677	ALDBGALG0000005298	--	Annotated_lncRNA	ENSGALT00000044993	ENSGALG00000026623	BMI1	Zinc finger, C3HC4 RING-type||Zinc finger, RING-type	0.954478399	1.43E-06
ALDBGALT0000007677	ALDBGALG0000005298	--	Annotated_lncRNA	ENSGALT00000044648	ENSGALG00000010361	MBNL1	Zinc finger, CCCH-type	0.969150807	2.09E-07
ALDBGALT0000007677	ALDBGALG0000005298	--	Annotated_lncRNA	ENSGALT00000018455	ENSGALG00000011311	ANKRD13C	Ankyrin repeat domain-containing protein 13||Ankyrin repeat||Ankyrin repeat-containing domain	0.960858816	6.77E-07
ALDBGALT0000007677	ALDBGALG0000005298	--	Annotated_lncRNA	ENSGALT00000039989	ENSGALG00000023838	MEGF9	EGF-like, laminin	0.988693916	1.43E-09
ALDBGALT0000007677	ALDBGALG0000005298	--	Annotated_lncRNA	ENSGALT00000001957	ENSGALG00000001281	PHOSPHO1	HAD-like domain||Pyridoxal phosphate phosphatase-related||HAD-superfamily hydrolase, subfamily IB, PSPase-like||Phosphatase PHOSPHO-type	0.952558025	1.75E-06
ALDBGALT0000007677	ALDBGALG0000005298	--	Annotated_lncRNA	ENSGALT00000004554	ENSGALG00000002888	CASZ1	Zinc finger, C2H2||Zinc finger, C2H2-like	0.972622672	1.16E-07
ALDBGALT0000007677	ALDBGALG0000005298	--	Annotated_lncRNA	ENSGALT00000011586	ENSGALG00000007151	BRWD3	WD40-repeat-containing domain||WD40 repeat||Bromodomain||Quinoprotein amine dehydrogenase, beta chain-like	0.954000064	1.50E-06
ALDBGALT0000007677	ALDBGALG0000005298	--	Annotated_lncRNA	ENSGALT00000002426	ENSGALG00000001600	DVL1	DEP domain||PDZ domain||Dishevelled C-terminal||Dishevelled family||Dishevelled protein domain	0.958549676	8.99E-07
ALDBGALT0000007677	ALDBGALG0000005298	--	Annotated_lncRNA	ENSGALT00000030740	ENSGALG00000019397	CERK	ATP-NAD kinase-like domain||Diacylglycerol kinase, catalytic domain	0.968423849	2.34E-07
ALDBGALT0000007677	ALDBGALG0000005298	--	Annotated_lncRNA	ENSGALT00000040985	ENSGALG00000024273	PGPEP1	Peptidase C15, pyroglutamyl peptidase I||Peptidase C15, pyroglutamyl peptidase I-like	0.963882365	4.56E-07
ALDBGALT0000007677	ALDBGALG0000005298	--	Annotated_lncRNA	ENSGALT00000044607	ENSGALG00000028998	XPA	XPA||XPA C- terminal||DNA binding domain, putative||Zinc finger, XPA-type, conserved site	0.954859719	1.37E-06
ALDBGALT0000007677	ALDBGALG0000005298	--	Annotated_lncRNA	ENSGALT00000009143	ENSGALG00000005699	NLK	Tyrosine-protein kinase, catalytic domain||Serine-threonine/tyrosine-protein kinase catalytic domain||Protein kinase-like domain||Protein kinase domain||Serine/threonine/dual specificity protein kinase, catalytic domain	0.954496579	1.42E-06
ALDBGALT0000007677	ALDBGALG0000005298	--	Annotated_lncRNA	ENSGALT00000040347	ENSGALG00000001737	RABEP1	Rabaptin, GTPase-Rab5 binding domain||Rabaptin coiled-coil domain||Rabaptin	0.96057691	7.02E-07
ALDBGALT0000007677	ALDBGALG0000005298	--	Annotated_lncRNA	ENSGALT00000010329	ENSGALG00000006398	FBXO45	B30.2/SPRY domain||F-box domain||Concanavalin A-like lectin/glucanase domain||SPRY domain	0.954247158	1.46E-06
ALDBGALT0000007677	ALDBGALG0000005298	--	Annotated_lncRNA	ENSGALT00000021209	ENSGALG00000012992	WNK1	Serine-threonine/tyrosine-protein kinase catalytic domain||Tyrosine-protein kinase, catalytic domain||Protein kinase-like domain||Protein kinase domain||Serine/threonine/dual specificity protein kinase, catalytic domain||Serine/threonine-protein kinase OSR1/WNK, CCT domain	0.953618692	1.56E-06
ALDBGALT0000007677	ALDBGALG0000005298	--	Annotated_lncRNA	ENSGALT00000001123	ENSGALG00000000776	BRPF3	Zinc finger, FYVE/PHD-type||Bromodomain||Zinc finger, PHD-type||Enhancer of polycomb-like, N-terminal||Zinc finger, PHD-finger||PWWP domain	0.952728102	1.72E-06
ALDBGALT0000007677	ALDBGALG0000005298	--	Annotated_lncRNA	ENSGALT00000042838	ENSGALG00000015386	RNF170	Protein of unknown function DUF1232||Zinc finger, C3HC4 RING-type||Zinc finger, RING-type	0.9603701	7.20E-07
ALDBGALT0000007678	ALDBGALG0000005299	--	Annotated_lncRNA	ENSGALT00000008603	ENSGALG00000005359	SORBS1	Sorbin-like	0.963156303	5.03E-07
LNC_000965	XLOC_033190	--	Novel_lncRNA	ENSGALT00000024663	ENSGALG00000015280	MRPL15	Ribosomal protein L18e/L15P||Ribosomal protein L15, bacterial-type	0.956759458	1.11E-06
ALDBGALT0000001529	ALDBGALG0000001087	--	Annotated_lncRNA	ENSGALT00000002903	ENSGALG00000001870	CCSER2	-	0.954538148	1.42E-06
ALDBGALT0000001529	ALDBGALG0000001087	--	Annotated_lncRNA	ENSGALT00000002452	ENSGALG00000001610	PIP4K2B	Phosphatidylinositol-4-phosphate 5-kinase, core||Phosphatidylinositol-4-phosphate 5-kinase, core, subgroup	0.960697842	6.91E-07
ALDBGALT0000001529	ALDBGALG0000001087	--	Annotated_lncRNA	ENSGALT00000026237	ENSGALG00000016271	PTP4A1	Protein-tyrosine phosphatase, receptor/non-receptor type||Protein-tyrosine phosphatase, catalytic||Dual specificity phosphatase, catalytic domain||Protein-tyrosine phosphatase-like||Protein-tyrosine/Dual specificity phosphatase	0.955332108	1.30E-06
ALDBGALT0000001529	ALDBGALG0000001087	--	Annotated_lncRNA	ENSGALT00000004950	ENSGALG00000003131	DGKE	Diacylglycerol kinase, catalytic domain||Diacylglycerol kinase, accessory domain||Protein kinase C-like, phorbol ester/diacylglycerol-binding domain	0.974802638	7.67E-08
ALDBGALT0000001529	ALDBGALG0000001087	--	Annotated_lncRNA	ENSGALT00000004699	ENSGALG00000002971	NSD1	AWS domain||Zinc finger, PHD-type||Post-SET domain||Zinc finger, FYVE/PHD-type||Zinc finger, PHD-finger||PWWP domain||SET domain	0.953985169	1.50E-06
ALDBGALT0000001529	ALDBGALG0000001087	--	Annotated_lncRNA	ENSGALT00000002623	ENSGALG00000001708	MED1	Mediator complex, subunit Med1, metazoa/fungi	0.952777712	1.71E-06
ALDBGALT0000001529	ALDBGALG0000001087	--	Annotated_lncRNA	ENSGALT00000033329	ENSGALG00000007810	PPP4R2	Protein phosphatase 4 core regulatory subunit R2	0.952942992	1.68E-06
ALDBGALT0000001529	ALDBGALG0000001087	--	Annotated_lncRNA	ENSGALT00000011586	ENSGALG00000007151	BRWD3	WD40-repeat-containing domain||WD40 repeat||Bromodomain||Quinoprotein amine dehydrogenase, beta chain-like	0.958694244	8.83E-07
ALDBGALT0000001529	ALDBGALG0000001087	--	Annotated_lncRNA	ENSGALT00000005228	ENSGALG00000003299	WHSC1L1	SET domain||Zinc finger, PHD-finger||PWWP domain||Zinc finger, FYVE/PHD-type||Post-SET domain||Zinc finger, PHD-type||AWS domain	0.961046712	6.62E-07
ALDBGALT0000001529	ALDBGALG0000001087	--	Annotated_lncRNA	ENSGALT00000001841	ENSGALG00000001213	MSL2	-	0.957282595	1.04E-06
ALDBGALT0000001529	ALDBGALG0000001087	--	Annotated_lncRNA	ENSGALT00000010464	ENSGALG00000006475	KIAA0430	NYN domain, limkain-b1-type||Limkain b1, conserved domain||RNA recognition motif domain	0.956816412	1.10E-06
ALDBGALT0000001529	ALDBGALG0000001087	--	Annotated_lncRNA	ENSGALT00000001902	ENSGALG00000001253	RC3H2	Zinc finger, RING-type||Zinc finger, CCCH-type	0.964013391	4.47E-07
ALDBGALT0000001529	ALDBGALG0000001087	--	Annotated_lncRNA	ENSGALT00000033467	ENSGALG00000020869	FAM126B	Hyccin||Armadillo-type fold	0.957602015	1.00E-06
ALDBGALT0000001529	ALDBGALG0000001087	--	Annotated_lncRNA	ENSGALT00000018679	ENSGALG00000011456	CDK17	Serine/threonine/dual specificity protein kinase, catalytic domain||Tyrosine-protein kinase, catalytic domain||Serine-threonine/tyrosine-protein kinase catalytic domain||Protein kinase-like domain||Protein kinase domain	0.961133045	6.54E-07
ALDBGALT0000001529	ALDBGALG0000001087	--	Annotated_lncRNA	ENSGALT00000010319	ENSGALG00000006390	CRKL	Variant SH3 domain||SH3 domain||SH2 domain	0.982250474	1.35E-08
ALDBGALT0000001529	ALDBGALG0000001087	--	Annotated_lncRNA	ENSGALT00000036280	ENSGALG00000025904	WDR82	WD40 repeat||WD40-repeat-containing domain||G-protein beta WD-40 repeat	0.959432416	8.08E-07
ALDBGALT0000001529	ALDBGALG0000001087	--	Annotated_lncRNA	ENSGALT00000009616	ENSGALG00000005979	OXSR1	Serine/threonine-protein kinase OSR1/WNK, CCT domain||Serine/threonine/dual specificity protein kinase, catalytic domain||Protein kinase domain||Protein kinase-like domain||Serine-threonine/tyrosine-protein kinase catalytic domain||Tyrosine-protein kinase, catalytic domain	0.950427949	2.17E-06
ALDBGALT0000001529	ALDBGALG0000001087	--	Annotated_lncRNA	ENSGALT00000001236	ENSGALG00000000843	DOT1L	Histone methylation DOT1||Histone H3-K79 methyltransferase, metazoa||S-adenosyl-L-methionine-dependent methyltransferase	0.960787039	6.84E-07
ALDBGALT0000001529	ALDBGALG0000001087	--	Annotated_lncRNA	ENSGALT00000019837	ENSGALG00000012144	MIEF1	-	0.952188563	1.82E-06
ALDBGALT0000001529	ALDBGALG0000001087	--	Annotated_lncRNA	ENSGALT00000013179	ENSGALG00000008120	TLE3	Groucho/transducin-like enhancer||WD40-repeat-containing domain||WD40 repeat||Groucho/TLE, N-terminal Q-rich domain	0.951259361	2.00E-06
ALDBGALT0000001529	ALDBGALG0000001087	--	Annotated_lncRNA	ENSGALT00000023591	ENSGALG00000014638	ASH1L	Zinc finger, FYVE/PHD-type||Post-SET domain||Zinc finger, PHD-type||AT hook, DNA-binding motif||SET domain||Bromo adjacent homology (BAH) domain||Bromodomain||AWS domain	0.956856776	1.09E-06
ALDBGALT0000001529	ALDBGALG0000001087	--	Annotated_lncRNA	ENSGALT00000009734	ENSGALG00000006043	--	--	0.9623531	5.59E-07
ALDBGALT0000001529	ALDBGALG0000001087	--	Annotated_lncRNA	ENSGALT00000018879	ENSGALG00000011573	MOB1B	Mob1/phocein	0.967168625	2.84E-07
ALDBGALT0000001529	ALDBGALG0000001087	--	Annotated_lncRNA	ENSGALT00000020049	ENSGALG00000012272	TMEM184B	Organic solute transporter subunit alpha/Transmembrane protein 184	0.970428893	1.69E-07
ALDBGALT0000001529	ALDBGALG0000001087	--	Annotated_lncRNA	ENSGALT00000007704	ENSGALG00000004821	PTPN11	SH2 domain||Protein-tyrosine phosphatase, receptor/non-receptor type||Protein-tyrosine phosphatase, non-receptor type-6, -11||Protein-tyrosine phosphatase, catalytic||Protein-tyrosine/Dual specificity phosphatase||Protein-tyrosine phosphatase-like	0.955574043	1.26E-06
ALDBGALT0000001529	ALDBGALG0000001087	--	Annotated_lncRNA	ENSGALT00000001123	ENSGALG00000000776	BRPF3	Zinc finger, FYVE/PHD-type||Bromodomain||Zinc finger, PHD-type||Enhancer of polycomb-like, N-terminal||Zinc finger, PHD-finger||PWWP domain	0.979733337	2.60E-08
ALDBGALT0000001529	ALDBGALG0000001087	--	Annotated_lncRNA	ENSGALT00000026590	ENSGALG00000016481	PUM2	Pumilio RNA-binding repeat||Armadillo-type fold	0.97371429	9.46E-08
ALDBGALT0000001529	ALDBGALG0000001087	--	Annotated_lncRNA	ENSGALT00000025866	ENSGALG00000016053	DYRK1A	Serine-threonine/tyrosine-protein kinase catalytic domain||Tyrosine-protein kinase, catalytic domain||Protein kinase-like domain||Protein kinase domain||Serine/threonine/dual specificity protein kinase, catalytic domain	0.950685817	2.11E-06
ALDBGALT0000001529	ALDBGALG0000001087	--	Annotated_lncRNA	ENSGALT00000022435	ENSGALG00000013824	HECA	-	0.9646578	4.09E-07
ALDBGALT0000001529	ALDBGALG0000001087	--	Annotated_lncRNA	ENSGALT00000026810	ENSGALG00000016611	WWC3	C2 domain||WW domain	0.954852731	1.37E-06
ALDBGALT0000001529	ALDBGALG0000001087	--	Annotated_lncRNA	ENSGALT00000018112	ENSGALG00000011118	MIER1	SANT/Myb domain||Homeodomain-like||ELM2 domain	0.950350901	2.19E-06
ALDBGALT0000001529	ALDBGALG0000001087	--	Annotated_lncRNA	ENSGALT00000017630	ENSGALG00000010848	BTBD7	BTB/Kelch-associated||BTB/POZ fold||BTB/POZ||BTB/POZ-like	0.96085787	6.78E-07
ALDBGALT0000001529	ALDBGALG0000001087	--	Annotated_lncRNA	ENSGALT00000004579	ENSGALG00000002900	NOTUM	Protein notum homologue	0.953533643	1.58E-06
ALDBGALT0000001529	ALDBGALG0000001087	--	Annotated_lncRNA	ENSGALT00000000994	ENSGALG00000000701	ELK4	Ets domain	0.971945361	1.31E-07
ALDBGALT0000001529	ALDBGALG0000001087	--	Annotated_lncRNA	ENSGALT00000019632	ENSGALG00000012030	QSER1	-	0.970881847	1.57E-07
ALDBGALT0000001529	ALDBGALG0000001087	--	Annotated_lncRNA	ENSGALT00000013002	ENSGALG00000008011	SLC25A19	Mitochondrial carrier domain||Mitochondrial substrate/solute carrier||Mitochondrial carrier protein	0.95097317	2.05E-06
ALDBGALT0000001529	ALDBGALG0000001087	--	Annotated_lncRNA	ENSGALT00000009549	ENSGALG00000005934	-	General substrate transporter||Major facilitator superfamily||Major facilitator superfamily domain	0.951431921	1.96E-06
ALDBGALT0000001529	ALDBGALG0000001087	--	Annotated_lncRNA	ENSGALT00000004357	ENSGALG00000002759	PEAK1	Serine/threonine/dual specificity protein kinase, catalytic domain||Serine-threonine/tyrosine-protein kinase catalytic domain||Protein kinase domain||Protein kinase-like domain	0.965431232	3.67E-07
ALDBGALT0000001529	ALDBGALG0000001087	--	Annotated_lncRNA	ENSGALT00000005804	ENSGALG00000003662	SPEN	Spen paralogue and orthologue SPOC, C-terminal||SPOC like C-terminal domain||Spen paralogue/orthologue C-terminal, metazoa||RNA recognition motif domain	0.959549812	7.97E-07
ALDBGALT0000001529	ALDBGALG0000001087	--	Annotated_lncRNA	ENSGALT00000043311	ENSGALG00000026864	ZCCHC24	Zinc finger, CCHC-type	0.951275182	1.99E-06
ALDBGALT0000001529	ALDBGALG0000001087	--	Annotated_lncRNA	ENSGALT00000011543	ENSGALG00000007126	AFF4	Transcription factor AF4/FMR2	0.97636989	5.58E-08
ALDBGALT0000001529	ALDBGALG0000001087	--	Annotated_lncRNA	ENSGALT00000042710	ENSGALG00000028531	-	Pleckstrin homology domain	0.953270234	1.62E-06
ALDBGALT0000001529	ALDBGALG0000001087	--	Annotated_lncRNA	ENSGALT00000013146	ENSGALG00000008099	TRIM8	Zinc finger, C3HC4 RING-type||Zinc finger, RING-type	0.950200661	2.22E-06
ALDBGALT0000001529	ALDBGALG0000001087	--	Annotated_lncRNA	ENSGALT00000009951	ENSGALG00000006163	LARP4	RNA-binding protein Lupus La	0.955291725	1.30E-06
ALDBGALT0000001529	ALDBGALG0000001087	--	Annotated_lncRNA	ENSGALT00000025015	ENSGALG00000015516	PDE7A	3'5'-cyclic nucleotide phosphodiesterase, catalytic domain||3'5'-cyclic nucleotide phosphodiesterase||HD/PDEase domain	0.951614356	1.93E-06
ALDBGALT0000003669	ALDBGALG0000002555	--	Annotated_lncRNA	ENSGALT00000045923	ENSGALG00000006010	FAM103A1	-	0.96254154	5.45E-07
ALDBGALT0000003669	ALDBGALG0000002555	--	Annotated_lncRNA	ENSGALT00000012708	ENSGALG00000007832	PEX13	SH3 domain||Peroxin 13, N-terminal	0.964234292	4.34E-07
ALDBGALT0000001525	ALDBGALG0000001083	--	Annotated_lncRNA	ENSGALT00000002903	ENSGALG00000001870	CCSER2	-	0.958241766	9.32E-07
ALDBGALT0000001525	ALDBGALG0000001083	--	Annotated_lncRNA	ENSGALT00000016930	ENSGALG00000010395	SIAH2	Seven-in-absentia protein, TRAF-like domain||TRAF-like||Zinc finger, SIAH-type||Zinc finger, RING-type	0.959975774	7.56E-07
ALDBGALT0000001525	ALDBGALG0000001083	--	Annotated_lncRNA	ENSGALT00000041155	ENSGALG00000024346	FAM46B	Domain of unknown function DUF1693	0.953997697	1.50E-06
ALDBGALT0000001525	ALDBGALG0000001083	--	Annotated_lncRNA	ENSGALT00000005891	ENSGALG00000003712	RAPGEF1	Ras guanine-nucleotide exchange factors catalytic domain||Ras guanine nucleotide exchange factor domain||Ras-like guanine nucleotide exchange factor, N-terminal	0.954163635	1.48E-06
ALDBGALT0000001525	ALDBGALG0000001083	--	Annotated_lncRNA	ENSGALT00000005228	ENSGALG00000003299	WHSC1L1	SET domain||Zinc finger, PHD-finger||PWWP domain||Zinc finger, FYVE/PHD-type||Post-SET domain||Zinc finger, PHD-type||AWS domain	0.979003202	3.10E-08
ALDBGALT0000001525	ALDBGALG0000001083	--	Annotated_lncRNA	ENSGALT00000005124	ENSGALG00000003238	GNA11	Guanine nucleotide binding protein (G-protein), alpha subunit||G-protein alpha subunit, group Q||P-loop containing nucleoside triphosphate hydrolase||Small GTPase superfamily, ARF/SAR type||Fungal G-protein, alpha subunit||G protein alpha subunit, helical insertion	0.966652302	3.07E-07
ALDBGALT0000001525	ALDBGALG0000001083	--	Annotated_lncRNA	ENSGALT00000007807	ENSGALG00000004888	RAI1	Zinc finger, PHD-type	0.968739919	2.23E-07
ALDBGALT0000001525	ALDBGALG0000001083	--	Annotated_lncRNA	ENSGALT00000002043	ENSGALG00000001337	EDC3	FDF domain||YjeF N-terminal domain	0.96674023	3.03E-07
ALDBGALT0000001525	ALDBGALG0000001083	--	Annotated_lncRNA	ENSGALT00000010319	ENSGALG00000006390	CRKL	Variant SH3 domain||SH3 domain||SH2 domain	0.955319854	1.30E-06
ALDBGALT0000001525	ALDBGALG0000001083	--	Annotated_lncRNA	ENSGALT00000011543	ENSGALG00000007126	AFF4	Transcription factor AF4/FMR2	0.975226896	7.05E-08
ALDBGALT0000001525	ALDBGALG0000001083	--	Annotated_lncRNA	ENSGALT00000009951	ENSGALG00000006163	LARP4	RNA-binding protein Lupus La	0.952004444	1.85E-06
ALDBGALT0000001525	ALDBGALG0000001083	--	Annotated_lncRNA	ENSGALT00000008447	ENSGALG00000005261	TK2	P-loop containing nucleoside triphosphate hydrolase||Deoxynucleoside kinase	0.953620035	1.56E-06
ALDBGALT0000001525	ALDBGALG0000001083	--	Annotated_lncRNA	ENSGALT00000013179	ENSGALG00000008120	TLE3	Groucho/transducin-like enhancer||WD40-repeat-containing domain||WD40 repeat||Groucho/TLE, N-terminal Q-rich domain	0.951662598	1.92E-06
ALDBGALT0000001525	ALDBGALG0000001083	--	Annotated_lncRNA	ENSGALT00000010372	ENSGALG00000006426	PAK2	Tyrosine-protein kinase, catalytic domain||Wiscott-Aldrich syndrome protein, C-terminal||Serine-threonine/tyrosine-protein kinase catalytic domain||CRIB domain||Protein kinase-like domain||Protein kinase domain||Serine/threonine/dual specificity protein kinase, catalytic domain	0.964783145	4.02E-07
ALDBGALT0000001525	ALDBGALG0000001083	--	Annotated_lncRNA	ENSGALT00000009269	ENSGALG00000005771	ZCCHC14	Zinc finger, CCHC-type	0.952997958	1.67E-06
ALDBGALT0000001525	ALDBGALG0000001083	--	Annotated_lncRNA	ENSGALT00000046129	ENSGALG00000026703	SLC2A4RG	Zinc finger, C2H2	0.956717562	1.11E-06
ALDBGALT0000001525	ALDBGALG0000001083	--	Annotated_lncRNA	ENSGALT00000022698	ENSGALG00000014012	WASF2	WH2 domain	0.952808397	1.70E-06
ALDBGALT0000001525	ALDBGALG0000001083	--	Annotated_lncRNA	ENSGALT00000045187	ENSGALG00000027603	ZHX3	Zinc finger, C2H2-like||Homeobox domain||Homeodomain-like	0.957692367	9.94E-07
ALDBGALT0000001525	ALDBGALG0000001083	--	Annotated_lncRNA	ENSGALT00000026590	ENSGALG00000016481	PUM2	Pumilio RNA-binding repeat||Armadillo-type fold	0.971386358	1.44E-07
ALDBGALT0000001525	ALDBGALG0000001083	--	Annotated_lncRNA	ENSGALT00000003002	ENSGALG00000001939	HIPK1	Tyrosine-protein kinase, catalytic domain||Serine-threonine/tyrosine-protein kinase catalytic domain||Lipopolysaccharide kinase||Protein kinase-like domain||Protein kinase domain||Serine/threonine/dual specificity protein kinase, catalytic domain	0.953291023	1.62E-06
ALDBGALT0000001525	ALDBGALG0000001083	--	Annotated_lncRNA	ENSGALT00000022435	ENSGALG00000013824	HECA	-	0.975689185	6.42E-08
ALDBGALT0000001525	ALDBGALG0000001083	--	Annotated_lncRNA	ENSGALT00000001289	ENSGALG00000000875	PHLPP2	Protein phosphatase 2C (PP2C)-like domain||Leucine-rich repeat||Leucine-rich repeat, typical subtype	0.96546728	3.65E-07
ALDBGALT0000001525	ALDBGALG0000001083	--	Annotated_lncRNA	ENSGALT00000001028	ENSGALG00000000725	RFX7	-	0.950444304	2.17E-06
ALDBGALT0000001525	ALDBGALG0000001083	--	Annotated_lncRNA	ENSGALT00000002623	ENSGALG00000001708	MED1	Mediator complex, subunit Med1, metazoa/fungi	0.950690825	2.11E-06
ALDBGALT0000001525	ALDBGALG0000001083	--	Annotated_lncRNA	ENSGALT00000026810	ENSGALG00000016611	WWC3	C2 domain||WW domain	0.966927095	2.95E-07
ALDBGALT0000001525	ALDBGALG0000001083	--	Annotated_lncRNA	ENSGALT00000037569	ENSGALG00000010999	DICER1	Dicer dimerisation domain||Helicase, C-terminal||DEAD/DEAH box helicase domain||P-loop containing nucleoside triphosphate hydrolase||Helicase/UvrB domain||Double-stranded RNA-binding domain||Helicase superfamily 1/2, ATP-binding domain||Ribonuclease III domain||PAZ domain	0.95548168	1.28E-06
ALDBGALT0000001525	ALDBGALG0000001083	--	Annotated_lncRNA	ENSGALT00000018112	ENSGALG00000011118	MIER1	SANT/Myb domain||Homeodomain-like||ELM2 domain	0.953559468	1.57E-06
ALDBGALT0000001525	ALDBGALG0000001083	--	Annotated_lncRNA	ENSGALT00000006417	ENSGALG00000004029	PHF12	Zinc finger, PHD-finger||Forkhead-associated (FHA) domain||Zinc finger, FYVE/PHD-type||Zinc finger, PHD-type||SMAD/FHA domain	0.976432348	5.50E-08
ALDBGALT0000001525	ALDBGALG0000001083	--	Annotated_lncRNA	ENSGALT00000020049	ENSGALG00000012272	TMEM184B	Organic solute transporter subunit alpha/Transmembrane protein 184	0.974099777	8.79E-08
ALDBGALT0000001525	ALDBGALG0000001083	--	Annotated_lncRNA	ENSGALT00000000994	ENSGALG00000000701	ELK4	Ets domain	0.957370963	1.03E-06
ALDBGALT0000001525	ALDBGALG0000001083	--	Annotated_lncRNA	ENSGALT00000025015	ENSGALG00000015516	PDE7A	3'5'-cyclic nucleotide phosphodiesterase, catalytic domain||3'5'-cyclic nucleotide phosphodiesterase||HD/PDEase domain	0.950225474	2.21E-06
ALDBGALT0000001525	ALDBGALG0000001083	--	Annotated_lncRNA	ENSGALT00000010155	ENSGALG00000006286	USP31	Peptidase C19, ubiquitin carboxyl-terminal hydrolase||Ubiquitin specific protease domain	0.952426534	1.77E-06
ALDBGALT0000001525	ALDBGALG0000001083	--	Annotated_lncRNA	ENSGALT00000009227	ENSGALG00000005745	YTHDF1	YTH domain	0.950003409	2.26E-06
ALDBGALT0000001525	ALDBGALG0000001083	--	Annotated_lncRNA	ENSGALT00000012271	ENSGALG00000007590	MTMR8	Protein-tyrosine phosphatase, catalytic||Myotubularin-like phosphatase domain||Protein-tyrosine phosphatase-like	0.960665878	6.94E-07
ALDBGALT0000001525	ALDBGALG0000001083	--	Annotated_lncRNA	ENSGALT00000005804	ENSGALG00000003662	SPEN	Spen paralogue and orthologue SPOC, C-terminal||SPOC like C-terminal domain||Spen paralogue/orthologue C-terminal, metazoa||RNA recognition motif domain	0.958618755	8.91E-07
ALDBGALT0000001525	ALDBGALG0000001083	--	Annotated_lncRNA	ENSGALT00000042710	ENSGALG00000028531	-	Pleckstrin homology domain	0.957500061	1.02E-06
ALDBGALT0000001525	ALDBGALG0000001083	--	Annotated_lncRNA	ENSGALT00000004933	ENSGALG00000003120	NCOR2	Myb-like domain||SANT/Myb domain||Homeodomain-like	0.959286417	8.23E-07
ALDBGALT0000001525	ALDBGALG0000001083	--	Annotated_lncRNA	ENSGALT00000017361	ENSGALG00000010671	HNRNPU	Zeta toxin domain||B30.2/SPRY domain||SPRY domain||P-loop containing nucleoside triphosphate hydrolase||Concanavalin A-like lectin/glucanase domain	0.953895725	1.52E-06
ALDBGALT0000004721	ALDBGALG0000003314	--	Annotated_lncRNA	ENSGALT00000006891	ENSGALG00000004323	RASAL2	Ras GTPase-activating protein||Domain of unknown function DUF3498||Pleckstrin homology domain||Rho GTPase activation protein||C2 domain	0.951790424	1.89E-06
ALDBGALT0000004721	ALDBGALG0000003314	--	Annotated_lncRNA	ENSGALT00000045536	ENSGALG00000027864	NFKBIA	Ankyrin repeat-containing domain||Ankyrin repeat	0.951143084	2.02E-06
ALDBGALT0000004721	ALDBGALG0000003314	--	Annotated_lncRNA	ENSGALT00000001398	ENSGALG00000000947	FKBP51	Tetratricopeptide repeat||Peptidyl-prolyl cis-trans isomerase, FKBP-type, domain||Tetratricopeptide repeat-containing domain||Tetratricopeptide TPR1||Tetratricopeptide TPR2	0.95348622	1.59E-06
ALDBGALT0000002053	ALDBGALG0000001429	--	Annotated_lncRNA	ENSGALT00000008087	ENSGALG00000005043	-	Biotin carboxylase, C-terminal||Carboxyl transferase||Rudiment single hybrid motif||ATP-grasp fold||Carbamoyl-phosphate synthase, large subunit, N-terminal||Pre-ATP-grasp domain||Biotin/lipoyl attachment||Single hybrid motif||D-alanine--D-alanine ligase, C-terminal||ClpP/crotonase-like domain||Carbamoyl-phosphate synthetase large subunit-like, ATP-binding domain||Acetyl-CoA carboxylase, central d…	0.956927582	1.09E-06
ALDBGALT0000002053	ALDBGALG0000001429	--	Annotated_lncRNA	ENSGALT00000001006	ENSGALG00000000710	RNF207	Zinc finger, B-box||Zinc finger, RING-type	0.952545099	1.75E-06
ALDBGALT0000002053	ALDBGALG0000001429	--	Annotated_lncRNA	ENSGALT00000003543	ENSGALG00000002260	CISH	SOCS protein, C-terminal||SH2 domain	0.970707607	1.62E-07
ALDBGALT0000002305	ALDBGALG0000001601	--	Annotated_lncRNA	ENSGALT00000025628	ENSGALG00000015903	FILIP1	Cortactin-binding protein-2, N-terminal	0.955426646	1.29E-06
ALDBGALT0000002506	ALDBGALG0000001749	--	Annotated_lncRNA	ENSGALT00000017294	ENSGALG00000010628	ACSL1	AMP-dependent synthetase/ligase	0.958238209	9.33E-07
LNC_000436	XLOC_014752	--	Novel_lncRNA	ENSGALT00000020947	ENSGALG00000012845	MYLK4	Protein kinase-like domain||Protein kinase domain||Lipopolysaccharide kinase||Tyrosine-protein kinase, catalytic domain||Serine-threonine/tyrosine-protein kinase catalytic domain||Serine/threonine/dual specificity protein kinase, catalytic domain	0.959463466	8.05E-07
LNC_000436	XLOC_014752	--	Novel_lncRNA	ENSGALT00000022719	ENSGALG00000014026	DNAJB14	DnaJ domain||Domain of unknown function DUF1977, DnaJ-like	0.952906285	1.69E-06
LNC_000436	XLOC_014752	--	Novel_lncRNA	ENSGALT00000020766	ENSGALG00000012720	NUP153	Retro-transposon transporting, conserved site||Nucleoporin, Nup153-like||Zinc finger, RanBP2-type	0.971756028	1.35E-07
LNC_000436	XLOC_014752	--	Novel_lncRNA	ENSGALT00000026420	ENSGALG00000016380	--	--	0.968791438	2.21E-07
LNC_000436	XLOC_014752	--	Novel_lncRNA	ENSGALT00000033513	ENSGALG00000020893	C2orf47	-	0.983058783	1.07E-08
LNC_000436	XLOC_014752	--	Novel_lncRNA	ENSGALT00000018074	ENSGALG00000011094	PDE4B	HD/PDEase domain||3'5'-cyclic nucleotide phosphodiesterase||3'5'-cyclic nucleotide phosphodiesterase, catalytic domain	0.960690207	6.92E-07
LNC_000435	XLOC_014752	--	Novel_lncRNA	ENSGALT00000046007	ENSGALG00000026491	TMEM17	Uncharacterised protein family, transmembrane-17	-0.952285209	1.80E-06
LNC_000435	XLOC_014752	--	Novel_lncRNA	ENSGALT00000003745	ENSGALG00000002377	ENO1	Enolase N-terminal domain-like||Enolase||Enolase, C-terminal||Enolase, N-terminal||Enolase C-terminal domain-like	-0.957025021	1.07E-06
LNC_000435	XLOC_014752	--	Novel_lncRNA	ENSGALT00000008368	ENSGALG00000005210	WNK2	Tyrosine-protein kinase, catalytic domain||Serine-threonine/tyrosine-protein kinase catalytic domain||Protein kinase domain||Protein kinase-like domain||Serine/threonine-protein kinase OSR1/WNK, CCT domain||Serine/threonine/dual specificity protein kinase, catalytic domain	0.963227686	4.98E-07
LNC_000435	XLOC_014752	--	Novel_lncRNA	ENSGALT00000016332	ENSGALG00000010051	MOCS1	Molybdenum cofactor biosynthesis C||Molybdenum cofactor synthesis C-terminal||Molybdopterin cofactor biosynthesis C (MoaC) domain||Elongator protein 3/MiaB/NifB||Molybdenum cofactor biosynthesis protein A||Radical SAM	0.962297557	5.63E-07
ALDBGALT0000002059	ALDBGALG0000001433	--	Annotated_lncRNA	ENSGALT00000008674	ENSGALG00000005400	CACNA2D3	VWA N-terminal||von Willebrand factor, type A||Cache domain	0.950464374	2.16E-06
LNC_000432	XLOC_014734	--	Novel_lncRNA	ENSGALT00000014316	ENSGALG00000008807	DCUN1D1	Potentiating neddylation domain||UBA-like	0.965685017	3.54E-07
LNC_000432	XLOC_014734	--	Novel_lncRNA	ENSGALT00000003489	ENSGALG00000002229	FBXW11	F-box domain||WD40 repeat||WD40-repeat-containing domain||G-protein beta WD-40 repeat||D domain of beta-TrCP	0.961994649	5.86E-07
LNC_000432	XLOC_014734	--	Novel_lncRNA	ENSGALT00000010935	ENSGALG00000021104	SLC22A4	Major facilitator superfamily domain||Major facilitator superfamily||General substrate transporter||Organic cation transport protein	0.988483223	1.57E-09
LNC_000432	XLOC_014734	--	Novel_lncRNA	ENSGALT00000018362	ENSGALG00000011254	SATB1	Homeobox domain||Lambda repressor-like, DNA-binding domain||CUT domain||Homeodomain-like	0.958424791	9.12E-07
LNC_000432	XLOC_014734	--	Novel_lncRNA	ENSGALT00000013532	ENSGALG00000008314	ARL8B	Small GTP-binding protein domain||Small GTPase superfamily, ARF type||Mitochondrial Rho-like||Small GTPase superfamily, Rab type||Signal recognition particle receptor, beta subunit||Small GTPase superfamily, SAR1-type||P-loop containing nucleoside triphosphate hydrolase||Guanine nucleotide binding protein (G-protein), alpha subunit||Small GTPase superfamily||Small GTPase superfamily, ARF/SAR type…	0.98005863	2.40E-08
LNC_000432	XLOC_014734	--	Novel_lncRNA	ENSGALT00000040347	ENSGALG00000001737	RABEP1	Rabaptin, GTPase-Rab5 binding domain||Rabaptin coiled-coil domain||Rabaptin	0.956436917	1.15E-06
LNC_000432	XLOC_014734	--	Novel_lncRNA	ENSGALT00000000004	ENSGALG00000000004	RFK	Riboflavin kinase domain, bacterial/eukaryotic	0.960352451	7.22E-07
LNC_000432	XLOC_014734	--	Novel_lncRNA	ENSGALT00000009474	ENSGALG00000005891	DGCR2	von Willebrand factor, type C||Low-density lipoprotein (LDL) receptor class A repeat||C-type lectin fold||C-type lectin	0.969423796	2.00E-07
LNC_000432	XLOC_014734	--	Novel_lncRNA	ENSGALT00000018638	ENSGALG00000011428	AZI2	Ribosome recycling factor domain	0.950733418	2.10E-06
LNC_000432	XLOC_014734	--	Novel_lncRNA	ENSGALT00000027476	ENSGALG00000017010	SPRYD7	Concanavalin A-like lectin/glucanase domain||SPRY domain||B30.2/SPRY domain	0.953815029	1.53E-06
LNC_000430	XLOC_014710	--	Novel_lncRNA	ENSGALT00000021800	ENSGALG00000013359	CHPF2	Chondroitin N-acetylgalactosaminyltransferase||Fringe-like	0.951131949	2.02E-06
LNC_000536	XLOC_018363	--	Novel_lncRNA	ENSGALT00000000433	ENSGALG00000000327	FBN3	Fibrillin/Microneme protein4||TB domain||EGF-like calcium-binding domain||Epidermal growth factor-like domain	0.961034923	6.63E-07
LNC_000536	XLOC_018363	--	Novel_lncRNA	ENSGALT00000023830	ENSGALG00000014770	EPB41L3	Band 4.1, C-terminal||Ubiquitin-related domain||Band 4.1 domain||Band 4.1 protein||FERM adjacent (FA)||FERM, C-terminal PH-like domain||SAB domain||FERM, N-terminal||Ezrin/radixin/moesin like||FERM domain||FERM central domain	0.965119037	3.84E-07
LNC_000536	XLOC_018363	--	Novel_lncRNA	ENSGALT00000019187	ENSGALG00000011747	-	Histone H5||Linker histone H1/H5, domain H15	0.968958471	2.15E-07
LNC_000631	XLOC_021993	--	Novel_lncRNA	ENSGALT00000008087	ENSGALG00000005043	-	Biotin carboxylase, C-terminal||Carboxyl transferase||Rudiment single hybrid motif||ATP-grasp fold||Carbamoyl-phosphate synthase, large subunit, N-terminal||Pre-ATP-grasp domain||Biotin/lipoyl attachment||Single hybrid motif||D-alanine--D-alanine ligase, C-terminal||ClpP/crotonase-like domain||Carbamoyl-phosphate synthetase large subunit-like, ATP-binding domain||Acetyl-CoA carboxylase, central d…	0.954323646	1.45E-06
LNC_000534	XLOC_018363	--	Novel_lncRNA	ENSGALT00000013424	ENSGALG00000008246	--	--	0.977887096	4.01E-08
LNC_000534	XLOC_018363	--	Novel_lncRNA	ENSGALT00000013826	ENSGALG00000026341	-	Zinc finger, FYVE/PHD-type	0.977675401	4.21E-08
LNC_000534	XLOC_018363	--	Novel_lncRNA	ENSGALT00000031526	ENSGALG00000019839	--	--	0.979403495	2.82E-08
LNC_000535	XLOC_018363	--	Novel_lncRNA	ENSGALT00000042661	ENSGALG00000028774	S100A10	EF-hand domain	0.966566989	3.11E-07
LNC_000535	XLOC_018363	--	Novel_lncRNA	ENSGALT00000021428	ENSGALG00000013125	CAPZA3	F-actin-capping protein subunit alpha	0.965389003	3.69E-07
LNC_000532	XLOC_018363	--	Novel_lncRNA	ENSGALT00000017591	ENSGALG00000010820	CHGA	Chromogranin A/B||Chromogranin/secretogranin	0.959803701	7.72E-07
LNC_000532	XLOC_018363	--	Novel_lncRNA	ENSGALT00000020505	ENSGALG00000012557	ISX	Homeodomain-like||Homeobox domain	0.957597493	1.01E-06
LNC_000532	XLOC_018363	--	Novel_lncRNA	ENSGALT00000012743	ENSGALG00000007846	-	Reeler domain	0.954379761	1.44E-06
LNC_000532	XLOC_018363	--	Novel_lncRNA	ENSGALT00000010867	ENSGALG00000006740	-	VWC out||Trypsin Inhibitor-like, cysteine rich domain||Uncharacterised domain, cysteine-rich||Cupredoxin||von Willebrand factor, type D domain||von Willebrand factor, type C	0.963074176	5.08E-07
LNC_000532	XLOC_018363	--	Novel_lncRNA	ENSGALT00000025128	ENSGALG00000015583	cFuc-TIX	Glycosyl transferase, family 10	0.955502588	1.27E-06
LNC_000532	XLOC_018363	--	Novel_lncRNA	ENSGALT00000012687	ENSGALG00000007817	EHF	Sterile alpha motif/pointed domain||Pointed domain||Ets domain	0.974843176	7.61E-08
LNC_000532	XLOC_018363	--	Novel_lncRNA	ENSGALT00000001070	ENSGALG00000000745	SLC26A9	Sulphate transporter||STAS domain||Sulphate anion transporter	0.953010323	1.67E-06
LNC_000532	XLOC_018363	--	Novel_lncRNA	ENSGALT00000024985	ENSGALG00000015492	PDZK1	PDZ domain	0.966089337	3.34E-07
LNC_000532	XLOC_018363	--	Novel_lncRNA	ENSGALT00000014759	ENSGALG00000020084	CAPN13	EF-hand domain||Peptidase C2, calpain, catalytic domain||Peptidase C2, calpain family||Peptidase C2, calpain, domain III||Peptidase C2, calpain, large subunit, domain III	0.962736387	5.32E-07
LNC_000532	XLOC_018363	--	Novel_lncRNA	ENSGALT00000012356	ENSGALG00000007636	PEPCK	Phosphoenolpyruvate carboxykinase, N-terminal||Phosphoenolpyruvate carboxykinase, GTP-utilising	0.957506059	1.02E-06
LNC_000532	XLOC_018363	--	Novel_lncRNA	ENSGALT00000041303	ENSGALG00000024406	-	Immunoglobulin I-set||Butyrophylin-like||Immunoglobulin||Immunoglobulin subtype||SPRY domain||CD80-like, immunoglobulin C2-set||Immunoglobulin-like domain||Immunoglobulin V-set domain||B30.2/SPRY domain||Immunoglobulin C1-set||Concanavalin A-like lectin/glucanase domain	0.960756346	6.86E-07
LNC_000532	XLOC_018363	--	Novel_lncRNA	ENSGALT00000012241	ENSGALG00000007570	-	Zinc finger, C2H2-like||Zinc finger, C2H2	0.951416205	1.96E-06
LNC_000532	XLOC_018363	--	Novel_lncRNA	ENSGALT00000026445	ENSGALG00000015914	CALB1	EF-hand domain	0.952467842	1.76E-06
LNC_000532	XLOC_018363	--	Novel_lncRNA	ENSGALT00000002994	ENSGALG00000001936	MYO7B	IQ motif, EF-hand binding site||FERM domain||SH3 domain||FERM central domain||MyTH4 domain||Band 4.1 domain||P-loop containing nucleoside triphosphate hydrolase||Myosin head, motor domain||Ubiquitin-related domain	0.964782234	4.02E-07
LNC_000532	XLOC_018363	--	Novel_lncRNA	ENSGALT00000031571	ENSGALG00000019864	-	Sterile alpha motif, type 1||Sterile alpha motif/pointed domain||Pointed domain||Sterile alpha motif domain||Sterile alpha motif, type 2	0.960909502	6.73E-07
LNC_000533	XLOC_018363	--	Novel_lncRNA	ENSGALT00000000433	ENSGALG00000000327	FBN3	Fibrillin/Microneme protein4||TB domain||EGF-like calcium-binding domain||Epidermal growth factor-like domain	0.951636548	1.92E-06
LNC_000533	XLOC_018363	--	Novel_lncRNA	ENSGALT00000019173	ENSGALG00000011740	MGP	Gamma-carboxyglutamic acid-rich (GLA) domain	0.954148763	1.48E-06
LNC_000533	XLOC_018363	--	Novel_lncRNA	ENSGALT00000026481	ENSGALG00000016417	DSCC1	Sister chromatid cohesion protein Dcc1	0.955276818	1.31E-06
LNC_000533	XLOC_018363	--	Novel_lncRNA	ENSGALT00000036466	ENSGALG00000017046	OSF-2	EMI domain||TGF beta-induced protein bIGH3/osteoblast-specific factor 2||FAS1 domain	0.956561925	1.13E-06
LNC_000533	XLOC_018363	--	Novel_lncRNA	ENSGALT00000027540	ENSGALG00000017046	OSF-2	EMI domain||TGF beta-induced protein bIGH3/osteoblast-specific factor 2||FAS1 domain	0.96270379	5.34E-07
LNC_000533	XLOC_018363	--	Novel_lncRNA	ENSGALT00000017294	ENSGALG00000010628	ACSL1	AMP-dependent synthetase/ligase	0.959181862	8.33E-07
LNC_000630	XLOC_021993	--	Novel_lncRNA	ENSGALT00000040421	ENSGALG00000002054	RALY	Heterogeneous nuclear ribonucleoprotein C, Raly||RNA recognition motif domain	0.983372503	9.73E-09
LNC_000630	XLOC_021993	--	Novel_lncRNA	ENSGALT00000045712	ENSGALG00000027087	-	Carbamoyl-phosphate synthetase large subunit-like, ATP-binding domain	0.978314999	3.64E-08
LNC_000630	XLOC_021993	--	Novel_lncRNA	ENSGALT00000017840	ENSGALG00000010961	IGF2BP3	RNA recognition motif domain||K Homology domain||K Homology domain, type 1	0.965331967	3.72E-07
LNC_000630	XLOC_021993	--	Novel_lncRNA	ENSGALT00000008262	ENSGALG00000005145	SS18L1	SS18 family	0.958507358	9.03E-07
LNC_000630	XLOC_021993	--	Novel_lncRNA	ENSGALT00000018254	ENSGALG00000011196	COQ2	UbiA prenyltransferase family||4-hydroxybenzoate polyprenyl transferase	0.980603824	2.09E-08
LNC_000630	XLOC_021993	--	Novel_lncRNA	ENSGALT00000016989	ENSGALG00000010433	FAAH	Amidase||Amidase, fungi type||Amidase signature domain	0.957761622	9.86E-07
LNC_001001	XLOC_034037	--	Novel_lncRNA	ENSGALT00000012427	ENSGALG00000007666	KCNIP2	EF-hand domain||SPARC/Testican, calcium-binding domain	0.954961911	1.35E-06
LNC_001005	XLOC_034276	--	Novel_lncRNA	ENSGALT00000021478	ENSGALG00000019277	SLCO1B3	Organic anion transporter polypeptide OATP||Major facilitator superfamily||Major facilitator superfamily domain||Kazal domain	0.956628048	1.12E-06
LNC_001005	XLOC_034276	--	Novel_lncRNA	ENSGALT00000012129	ENSGALG00000007503	KMO	Monooxygenase, FAD-binding||Aromatic-ring hydroxylase-like	0.964070688	4.44E-07
LNC_001005	XLOC_034276	--	Novel_lncRNA	ENSGALT00000046200	ENSGALG00000011509	C3d	Alpha-2-macroglobulin, N-terminal 2||Anaphylatoxin, complement system||Alpha-2-macroglobulin, thiol-ester bond-forming||Terpenoid cyclases/protein prenyltransferase alpha-alpha toroid||Anaphylatoxin/fibulin||Alpha-2-macroglobulin||Tissue inhibitor of metalloproteinases-like, OB-fold||Alpha-macroglobulin complement component||Netrin domain||Alpha-macroglobulin, receptor-binding||Anaphylatoxin, com…	0.953958994	1.51E-06
LNC_001005	XLOC_034276	--	Novel_lncRNA	ENSGALT00000044933	ENSGALG00000028157	-	Immunoglobulin V-set, subgroup||Immunoglobulin V-set domain||Immunoglobulin I-set||Immunoglobulin-like domain||Immunoglobulin subtype	0.967097279	2.87E-07
LNC_001005	XLOC_034276	--	Novel_lncRNA	ENSGALT00000018962	ENSGALG00000011612	GC	Serum albumin-like||ALB/AFP/VDB||Vitamin D-binding protein||Serum albumin, N-terminal||Vitamin D binding protein, domain III	0.958928605	8.59E-07
LNC_001005	XLOC_034276	--	Novel_lncRNA	ENSGALT00000021664	ENSGALG00000013265	GYS2	Glycosyl transferase, family 1||Glycogen synthase	0.960346718	7.22E-07
LNC_001005	XLOC_034276	--	Novel_lncRNA	ENSGALT00000038895	ENSGALG00000009262	FGB	Fibrinogen, alpha/beta/gamma chain, coiled coil domain||Fibrinogen, alpha/beta/gamma chain, C-terminal globular domain	0.958459953	9.08E-07
LNC_001005	XLOC_034276	--	Novel_lncRNA	ENSGALT00000041400	ENSGALG00000024487	C8orf22	-	0.957408361	1.03E-06
LNC_001005	XLOC_034276	--	Novel_lncRNA	ENSGALT00000044831	ENSGALG00000024365	-	Immunoglobulin V-set, subgroup||Immunoglobulin V-set domain||Immunoglobulin subtype||Immunoglobulin-like domain	0.959947523	7.59E-07
LNC_001005	XLOC_034276	--	Novel_lncRNA	ENSGALT00000011058	ENSGALG00000006833	ITIH2	Inter-alpha-trypsin inhibitor heavy chain, C-terminal||von Willebrand factor, type A||VIT domain	0.956510048	1.14E-06
LNC_001005	XLOC_034276	--	Novel_lncRNA	ENSGALT00000008914	ENSGALG00000005555	--	--	0.959947523	7.59E-07
LNC_001005	XLOC_034276	--	Novel_lncRNA	ENSGALT00000003734	ENSGALG00000002369	F13B	Sushi/SCR/CCP domain	0.967952079	2.52E-07
LNC_001005	XLOC_034276	--	Novel_lncRNA	ENSGALT00000020394	ENSGALG00000012483	TMPRSS6	Peptidase S1A, chymotrypsin-type||Low-density lipoprotein (LDL) receptor class A repeat||Peptidase S1||Trypsin-like cysteine/serine peptidase domain||SEA domain||Peptidase S1A, nudel||CUB domain	0.959551077	7.97E-07
LNC_001005	XLOC_034276	--	Novel_lncRNA	ENSGALT00000026665	ENSGALG00000016523	RS1	Coagulation factor 5/8 C-terminal type domain||Galactose-binding domain-like	0.959947523	7.59E-07
LNC_001005	XLOC_034276	--	Novel_lncRNA	ENSGALT00000013559	ENSGALG00000008332	F2	Trypsin-like cysteine/serine peptidase domain||Peptidase S1||Kringle||Prothrombin/thrombin||Peptidase S1A, chymotrypsin-type||Kringle-like fold||Peptidase S1A, nudel||Thrombin light chain||Gamma-carboxyglutamic acid-rich (GLA) domain	0.960796198	6.83E-07
LNC_001005	XLOC_034276	--	Novel_lncRNA	ENSGALT00000027174	ENSGALG00000016832	PROZ	Gamma-carboxyglutamic acid-rich (GLA) domain||Trypsin-like cysteine/serine peptidase domain||Peptidase S1||Epidermal growth factor-like domain||Peptidase S1A, chymotrypsin-type||EGF-like calcium-binding domain||Peptidase S1A, coagulation factor VII/IX/X/C/Z	0.967391928	2.75E-07
LNC_001005	XLOC_034276	--	Novel_lncRNA	ENSGALT00000037633	ENSGALG00000020160	ADH6	Alcohol dehydrogenase, C-terminal||Polyketide synthase, enoylreductase domain||GroES (chaperonin 10)-like||Alcohol dehydrogenase GroES-like	0.959425163	8.09E-07
LNC_001005	XLOC_034276	--	Novel_lncRNA	ENSGALT00000009221	ENSGALG00000005739	SCD	Fatty acid desaturase, type 1, core||Fatty acid desaturase, type 1	0.950376172	2.18E-06
LNC_001005	XLOC_034276	--	Novel_lncRNA	ENSGALT00000018111	ENSGALG00000011117	AGT	Serpin domain||Angiotensinogen	0.95320165	1.63E-06
LNC_001005	XLOC_034276	--	Novel_lncRNA	ENSGALT00000024890	ENSGALG00000015432	CYP7A1	Cytochrome P450||Cytochrome P450, E-class, group IV||Cytochrome P450, E-class, group I	0.96284598	5.24E-07
LNC_001005	XLOC_034276	--	Novel_lncRNA	ENSGALT00000043113	ENSGALG00000027276	-	Glucose/ribitol dehydrogenase||Short-chain dehydrogenase/reductase SDR||Polyketide synthase, ketoreductase domain	0.959947523	7.59E-07
LNC_001005	XLOC_034276	--	Novel_lncRNA	ENSGALT00000032123	ENSGALG00000020160	ADH6	Alcohol dehydrogenase, C-terminal||Polyketide synthase, enoylreductase domain||GroES (chaperonin 10)-like||Alcohol dehydrogenase GroES-like	0.959404066	8.11E-07
LNC_001005	XLOC_034276	--	Novel_lncRNA	ENSGALT00000022641	ENSGALG00000013969	ALDH8A1	Aldehyde dehydrogenase domain||Aldehyde/histidinol dehydrogenase	0.961437083	6.29E-07
LNC_001005	XLOC_034276	--	Novel_lncRNA	ENSGALT00000044562	ENSGALG00000028894	-	SRCR-like domain||SRCR domain	0.960500338	7.09E-07
LNC_001005	XLOC_034276	--	Novel_lncRNA	ENSGALT00000043704	ENSGALG00000028631	PGLYRP2	Peptidoglycan recognition protein family domain, metazoa/bacteria||N-acetylmuramoyl-L-alanine amidase domain	0.959316691	8.20E-07
LNC_001005	XLOC_034276	--	Novel_lncRNA	ENSGALT00000014125	ENSGALG00000008678	KNG1	Cathelicidin||Proteinase inhibitor I25, cystatin	0.95943104	8.08E-07
LNC_001005	XLOC_034276	--	Novel_lncRNA	ENSGALT00000002018	ENSGALG00000001320	CYP1A1	Cytochrome P450||Cytochrome P450, E-class, group I, CYP1||Cytochrome P450, E-class, group I||Cytochrome P450, E-class, group IV	0.958830206	8.69E-07
LNC_001005	XLOC_034276	--	Novel_lncRNA	ENSGALT00000017868	ENSGALG00000020391	SERPINA10	Serpin domain	0.961219556	6.47E-07
LNC_001005	XLOC_034276	--	Novel_lncRNA	ENSGALT00000006829	ENSGALG00000004293	-	Apple-like||Peptidase S1A, nudel||Kringle||Trypsin-like cysteine/serine peptidase domain||Peptidase S1A, plasmin||Peptidase S1||Kringle-like fold||PAN-1 domain||Peptidase S1A, chymotrypsin-type	0.959743132	7.78E-07
LNC_001005	XLOC_034276	--	Novel_lncRNA	ENSGALT00000017862	ENSGALG00000020388	-	Serpin domain	0.968637614	2.27E-07
LNC_001005	XLOC_034276	--	Novel_lncRNA	ENSGALT00000017864	ENSGALG00000020390	-	Serpin domain	0.958605265	8.93E-07
LNC_001005	XLOC_034276	--	Novel_lncRNA	ENSGALT00000021194	ENSGALG00000019290	SLC6A12	Sodium:neurotransmitter symporter	0.953969259	1.51E-06
LNC_001005	XLOC_034276	--	Novel_lncRNA	ENSGALT00000017866	ENSGALG00000020389	-	Serpin domain	0.951095672	2.03E-06
LNC_001005	XLOC_034276	--	Novel_lncRNA	ENSGALT00000010525	ENSGALG00000006513	F9	Peptidase S1A, coagulation factor VII/IX/X/C/Z||Gamma-carboxyglutamic acid-rich (GLA) domain||Trypsin-like cysteine/serine peptidase domain||Peptidase S1||Epidermal growth factor-like domain||EGF-like calcium-binding domain||Peptidase S1A, chymotrypsin-type	0.955961277	1.21E-06
LNC_001005	XLOC_034276	--	Novel_lncRNA	ENSGALT00000005678	ENSGALG00000003589	VTN	Somatomedin B domain||Somatomedin B, chordata||Hemopexin-like domain||Hemopexin-like repeats	0.958960659	8.56E-07
LNC_001005	XLOC_034276	--	Novel_lncRNA	ENSGALT00000014844	ENSGALG00000009118	PIT54	SRCR-like domain||SRCR domain	0.957159287	1.06E-06
LNC_001005	XLOC_034276	--	Novel_lncRNA	ENSGALT00000019054	ENSGALG00000020180	ALB	Serum albumin, N-terminal||ALB/AFP/VDB||Serum albumin-like||Alpha-fetoprotein	0.959442798	8.07E-07
LNC_001005	XLOC_034276	--	Novel_lncRNA	ENSGALT00000005545	ENSGALG00000003512	SPINK7	Kazal domain	0.95884253	8.68E-07
LNC_001005	XLOC_034276	--	Novel_lncRNA	ENSGALT00000006308	ENSGALG00000003957	APOH	Sushi/SCR/CCP domain||Beta-2-glycoprotein-1 fifth domain	0.959081712	8.43E-07
LNC_001005	XLOC_034276	--	Novel_lncRNA	ENSGALT00000044497	ENSGALG00000025831	C2orf70	-	0.959947523	7.59E-07
LNC_001005	XLOC_034276	--	Novel_lncRNA	ENSGALT00000039765	ENSGALG00000008608	FETUB	Proteinase inhibitor I25, cystatin	0.950816528	2.09E-06
LNC_001005	XLOC_034276	--	Novel_lncRNA	ENSGALT00000008177	ENSGALG00000005099	ogchi	Alpha-1-acid glycoprotein||Apolipoprotein M||Calycin-like||Lipocalin/cytosolic fatty-acid binding domain	0.958824234	8.70E-07
LNC_001005	XLOC_034276	--	Novel_lncRNA	ENSGALT00000017871	ENSGALG00000010969	SERPINA4	Serpin domain	0.960563042	7.03E-07
LNC_001005	XLOC_034276	--	Novel_lncRNA	ENSGALT00000003927	ENSGALG00000002493	-	Sushi/SCR/CCP domain	0.959396771	8.12E-07
LNC_001005	XLOC_034276	--	Novel_lncRNA	ENSGALT00000006930	ENSGALG00000004343	HPD	Glyoxalase/Bleomycin resistance protein/Dihydroxybiphenyl dioxygenase||Glyoxalase/fosfomycin resistance/dioxygenase domain||4-hydroxyphenylpyruvate dioxygenase	0.95343623	1.59E-06
LNC_001005	XLOC_034276	--	Novel_lncRNA	ENSGALT00000033140	ENSGALG00000020703	GRB14	Ubiquitin-related domain||Pleckstrin homology domain||SH2 domain||BPS (Between PH and SH2) domain||Ras-association	0.962977144	5.15E-07
LNC_001005	XLOC_034276	--	Novel_lncRNA	ENSGALT00000002379	ENSGALG00000001565	C5	Netrin domain||Alpha-macroglobulin complement component||Anaphylatoxin/fibulin||Tissue inhibitor of metalloproteinases-like, OB-fold||Alpha-2-macroglobulin||Alpha-2-macroglobulin, N-terminal||Netrin module, non-TIMP type||Alpha-macroglobulin, receptor-binding||Alpha-2-macroglobulin, N-terminal 2||Anaphylatoxin, complement system||Terpenoid cyclases/protein prenyltransferase alpha-alpha toroid	0.952802011	1.70E-06
LNC_001005	XLOC_034276	--	Novel_lncRNA	ENSGALT00000045557	ENSGALG00000026114	FBXL12	-	0.95086007	2.08E-06
LNC_001005	XLOC_034276	--	Novel_lncRNA	ENSGALT00000004681	ENSGALG00000002960	HMGCS2	Hydroxymethylglutaryl-coenzyme A synthase C-terminal domain||Hydroxymethylglutaryl-CoA synthase, eukaryotic||Thiolase-like||Hydroxymethylglutaryl-coenzyme A synthase, N-terminal	0.963502925	4.80E-07
LNC_001005	XLOC_034276	--	Novel_lncRNA	ENSGALT00000033793	ENSGALG00000021024	-	Ricin B lectin domain	0.962905506	5.20E-07
LNC_001005	XLOC_034276	--	Novel_lncRNA	ENSGALT00000002607	ENSGALG00000001697	-	von Willebrand factor, type A||P-loop containing nucleoside triphosphate hydrolase||VIT domain||Inter-alpha-trypsin inhibitor heavy chain, C-terminal	0.9614268	6.30E-07
LNC_001005	XLOC_034276	--	Novel_lncRNA	ENSGALT00000044877	ENSGALG00000028221	-	Selenoprotein P, N-terminal	0.956575354	1.13E-06
LNC_001005	XLOC_034276	--	Novel_lncRNA	ENSGALT00000026936	ENSGALG00000022812	-	Cytochrome P450, E-class, group IV||Cytochrome P450, E-class, group I||Cytochrome P450	0.955706743	1.25E-06
LNC_001005	XLOC_034276	--	Novel_lncRNA	ENSGALT00000025056	ENSGALG00000015544	ALDOB	Fructose-bisphosphate aldolase, class-I	0.956841063	1.10E-06
LNC_001005	XLOC_034276	--	Novel_lncRNA	ENSGALT00000036163	ENSGALG00000022586	HPX	Hemopexin-like repeats||Hemopexin-like domain	0.965985925	3.39E-07
LNC_001005	XLOC_034276	--	Novel_lncRNA	ENSGALT00000037577	ENSGALG00000023070	SERPINA1	Serpin domain	0.959245997	8.27E-07
LNC_001005	XLOC_034276	--	Novel_lncRNA	ENSGALT00000004234	ENSGALG00000002688	NME4	Nucleoside diphosphate kinase	0.957508686	1.02E-06
LNC_001005	XLOC_034276	--	Novel_lncRNA	ENSGALT00000009894	ENSGALG00000006131	FTCD	Formiminotransferase, N-terminal subdomain||Formiminotransferase subdomain||Formiminotransferase, C-terminal subdomain||Cyclodeaminase/cyclohydrolase||Formiminotransferase catalytic domain	0.959947523	7.59E-07
LNC_001005	XLOC_034276	--	Novel_lncRNA	ENSGALT00000032169	ENSGALG00000011455	CL2	Ribonuclease A-domain||Pancreatic ribonuclease	0.962428777	5.54E-07
LNC_001005	XLOC_034276	--	Novel_lncRNA	ENSGALT00000044430	ENSGALG00000012748	ELOVL2	ELO family	0.965795329	3.48E-07
LNC_001005	XLOC_034276	--	Novel_lncRNA	ENSGALT00000036719	ENSGALG00000019845	GAL9	Beta defensin type	0.958834596	8.69E-07
LNC_001005	XLOC_034276	--	Novel_lncRNA	ENSGALT00000025185	ENSGALG00000015623	HGFAC	Epidermal growth factor-like domain||Kringle||Fibronectin, type II, collagen-binding||Trypsin-like cysteine/serine peptidase domain||Peptidase S1||Kringle-like fold||Fibronectin, type I||Peptidase S1A, chymotrypsin-type	0.951836665	1.88E-06
LNC_001005	XLOC_034276	--	Novel_lncRNA	ENSGALT00000010708	ENSGALG00000006629	RBP4	Calycin-like||Lipocalin/cytosolic fatty-acid binding domain||Lipocalin||Lipocalin, ApoD type||Invertebrate colouration protein||Triabin, pallidipin/procalin||Retinol binding protein/Purpurin	0.958158893	9.41E-07
LNC_001005	XLOC_034276	--	Novel_lncRNA	ENSGALT00000001314	ENSGALG00000000893	TAT	Aminotransferase class V domain||Aromatic amino acid beta-eliminating lyase/threonine aldolase||Tyrosine/nicotianamine aminotransferase||Pyridoxal phosphate-dependent transferase||DegT/DnrJ/EryC1/StrS aminotransferase||Aminotransferase, class I/classII||Tyrosine aminotransferase ubiquitination region||Tyrosine transaminase||Tyrosine aminotransferase	0.959422969	8.09E-07
LNC_001005	XLOC_034276	--	Novel_lncRNA	ENSGALT00000014007	ENSGALG00000008601	AHSG	Proteinase inhibitor I25, cystatin	0.955801332	1.23E-06
LNC_001005	XLOC_034276	--	Novel_lncRNA	ENSGALT00000014597	ENSGALG00000008973	AMBP	Lipocalin||Proteinase inhibitor I2, Kunitz metazoa||Alpha-1-microglobulin||Prostaglandin D synthase||Calycin-like||Lipocalin/cytosolic fatty-acid binding domain	0.960040896	7.50E-07
LNC_001005	XLOC_034276	--	Novel_lncRNA	ENSGALT00000025905	ENSGALG00000016076	DPYS	Amidohydrolase 1||Hydantoinase/dihydropyrimidinase||Metal-dependent hydrolase, composite domain	0.962475612	5.50E-07
LNC_001005	XLOC_034276	--	Novel_lncRNA	ENSGALT00000006584	ENSGALG00000004141	LBFABP	Calycin-like||Lipocalin/cytosolic fatty-acid binding domain||Cytosolic fatty-acid binding	0.960362025	7.21E-07
LNC_001005	XLOC_034276	--	Novel_lncRNA	ENSGALT00000044267	ENSGALG00000028886	-	Kringle-like fold||PAN-1 domain||Peptidase S1A, chymotrypsin-type||Kringle||Peptidase S1||Peptidase S1A, plasmin||Trypsin-like cysteine/serine peptidase domain||Apple-like||Peptidase S1A, nudel	0.952576083	1.74E-06
LNC_001005	XLOC_034276	--	Novel_lncRNA	ENSGALT00000018394	ENSGALG00000011273	-	P-loop containing nucleoside triphosphate hydrolase||Sulfotransferase domain	0.950376374	2.18E-06
LNC_001005	XLOC_034276	--	Novel_lncRNA	ENSGALT00000015079	ENSGALG00000009268	FGG	Fibrinogen, alpha/beta/gamma chain, coiled coil domain||Fibrinogen, alpha/beta/gamma chain, C-terminal globular domain	0.958577541	8.96E-07
LNC_001005	XLOC_034276	--	Novel_lncRNA	ENSGALT00000015077	ENSGALG00000009266	FGA	Fibrinogen alpha C domain||Fibrinogen, alpha/beta/gamma chain, coiled coil domain||Fibrinogen, alpha/beta/gamma chain, C-terminal globular domain	0.958712267	8.82E-07
LNC_001005	XLOC_034276	--	Novel_lncRNA	ENSGALT00000014086	ENSGALG00000008646	HRG	Proteinase inhibitor I25, cystatin	0.96208579	5.79E-07
LNC_001005	XLOC_034276	--	Novel_lncRNA	ENSGALT00000015073	ENSGALG00000009262	FGB	Fibrinogen, alpha/beta/gamma chain, coiled coil domain||Fibrinogen, alpha/beta/gamma chain, C-terminal globular domain	0.959946659	7.59E-07
LNC_001005	XLOC_034276	--	Novel_lncRNA	ENSGALT00000000384	ENSGALG00000000293	-	Alpha-2-macroglobulin||Alpha-macroglobulin complement component||Alpha-macroglobulin, receptor-binding||Alpha-2-macroglobulin, N-terminal||Prolactin-inducible protein||Alpha-2-macroglobulin, N-terminal 2||Alpha-2-macroglobulin, thiol-ester bond-forming||Terpenoid cyclases/protein prenyltransferase alpha-alpha toroid	0.958865946	8.65E-07
LNC_001005	XLOC_034276	--	Novel_lncRNA	ENSGALT00000037199	ENSGALG00000022964	-	Terpenoid cyclases/protein prenyltransferase alpha-alpha toroid||Alpha-2-macroglobulin, thiol-ester bond-forming||Alpha-2-macroglobulin, N-terminal 2||Alpha-2-macroglobulin, N-terminal||Invasin/intimin cell-adhesion||Alpha-macroglobulin, receptor-binding||Alpha-macroglobulin complement component||Alpha-2-macroglobulin	0.958885537	8.63E-07
LNC_001005	XLOC_034276	--	Novel_lncRNA	ENSGALT00000019810	ENSGALG00000012126	CFI	Factor I / membrane attack complex||SRCR domain||Peptidase S1A, chymotrypsin-type||Low-density lipoprotein (LDL) receptor class A repeat||Trypsin-like cysteine/serine peptidase domain||SRCR-like domain||Peptidase S1	0.950030794	2.26E-06
LNC_001005	XLOC_034276	--	Novel_lncRNA	ENSGALT00000021499	ENSGALG00000013164	SLCO1A2	Organic anion transporter polypeptide OATP||Major facilitator superfamily||Kazal domain||Major facilitator superfamily domain	0.959795284	7.73E-07
LNC_001005	XLOC_034276	--	Novel_lncRNA	ENSGALT00000023051	ENSGALG00000014252	-	Prolactin-inducible protein||Alpha-2-macroglobulin, N-terminal 2||Alpha-2-macroglobulin, thiol-ester bond-forming||Terpenoid cyclases/protein prenyltransferase alpha-alpha toroid||Alpha-2-macroglobulin||Alpha-macroglobulin complement component||Alpha-macroglobulin, receptor-binding||Alpha-2-macroglobulin, N-terminal	0.959031949	8.48E-07
LNC_001005	XLOC_034276	--	Novel_lncRNA	ENSGALT00000043859	ENSGALG00000027219	-	Gastrin/cholecystokinin peptide hormone	0.959947523	7.59E-07
[truncated: 11,345 more rows]
