# Supplementary material for: LncRNAs and their regulatory networks in breast muscle tissue of Chinese Gushi chickens during late postnatal development
Source: BMC Genomics. 2021 Jan 9;22:44. doi: 10.1186/s12864-020-07356-6 (PMC7797159; doi:10.1186/s12864-020-07356-6)
Supplement: Supplementary file 9 — Additional file 9: Table S4. The interaction between DE-lncRNAs and DE-miRNAs. [file 12864_2020_7356_MOESM9_ESM.xls]

## Sheet: 14vs6-miRNA_lnc_all的副本 2
Table S4. The interaction between DE-lncRNAs and DE-miRNAs
14vs6-miRNA_lnc_all
sRNA	j14	j06	log2.Fold_change.	p.value	q.value.Storey.et.al..2003.	transcript_id	gene_id	gene_name	gene_location	gsxj14_FPKM	gsxj6_FPKM	log2(foldchange)	pvalue	qvalue
gga-miR-23b-3p	122.656	95.6049	0.35946	4.94e-10	2.86e-09	LNC_000569	XLOC_019571	-	chr2:107303616-107310805	0.493288	1.18613	-1.26576	0.00075	0.019419
gga-miR-23b-3p	122.656	95.6049	0.35946	4.94e-10	2.86e-09	ALDBGALT0000004108	ALDBGALG0000002871	-	chr20:5174771-5179766	0.193155	1.1519	-2.57619	5e-05	0.00220184
gga-miR-23b-3p	122.656	95.6049	0.35946	4.94e-10	2.86e-09	ALDBGALT0000000480	ALDBGALG0000000333	-	chr1:111378090-111395393	4.42701	1.39366	1.66745	5e-05	0.00220184
gga-miR-23b-3p	122.656	95.6049	0.35946	4.94e-10	2.86e-09	ALDBGALT0000001052	ALDBGALG0000000731	-	chr1:72196072-72201062	4.88498	2.1933	1.15525	0.0005	0.0142826
gga-miR-23b-3p	122.656	95.6049	0.35946	4.94e-10	2.86e-09	ALDBGALT0000000171	ALDBGALG0000000119	-	chr1:44712016-44713557	42.0846	22.6693	0.892555	0.00085	0.0212791
gga-miR-23b-3p	122.656	95.6049	0.35946	4.94e-10	2.86e-09	ALDBGALT0000006697	ALDBGALG0000004643	-	chr5:49573017-49580264	0.17037	0.604659	-1.82745	0.00055	0.0153357
gga-miR-23b-3p	122.656	95.6049	0.35946	4.94e-10	2.86e-09	LNC_000306	XLOC_009735	-	chr1:55302588-55378446	0.169502	0.765378	-2.17487	5e-05	0.00220184
gga-miR-23b-3p	122.656	95.6049	0.35946	4.94e-10	2.86e-09	ALDBGALT0000004327	ALDBGALG0000003023	-	chr21:5500683-5502378	109.689	57.7508	0.92551	0.0007	0.0184809
gga-miR-23b-3p	122.656	95.6049	0.35946	4.94e-10	2.86e-09	ALDBGALT0000002856	ALDBGALG0000001999	-	chr19:4249312-4251029	33.0584	15.987	1.04812	0.00025	0.00841976
gga-miR-23b-3p	122.656	95.6049	0.35946	4.94e-10	2.86e-09	LNC_000307	XLOC_009737	-	chr1:55395424-55480957	0.485801	1.80971	-1.89732	5e-05	0.00220184
gga-miR-23b-3p	122.656	95.6049	0.35946	4.94e-10	2.86e-09	ALDBGALT0000002626	ALDBGALG0000001832	-	chr16:135754-137739	2.91603	7.40115	-1.34374	0.0025	0.0469915
gga-miR-23b-3p	122.656	95.6049	0.35946	4.94e-10	2.86e-09	LNC_000846	XLOC_028960	-	chr3:69285967-69328622	0.504243	0.191589	1.39611	0.00165	0.0347722
gga-miR-23b-3p	122.656	95.6049	0.35946	4.94e-10	2.86e-09	ALDBGALT0000007630	ALDBGALG0000005270	-	chr7:5991551-5998373	0.452725	1.18584	-1.3892	0.00085	0.0212791
gga-miR-365-3p	272.451	275.954	-0.01843	1.3e-11	7.86e-11	ALDBGALT0000006402	ALDBGALG0000004441	-	chr4:68678237-68681384	2.52356	1.10323	1.19373	0.0023	0.0442781
gga-miR-365-3p	272.451	275.954	-0.01843	1.3e-11	7.86e-11	ALDBGALT0000003437	ALDBGALG0000002402	-	chr2:126009442-126041065	0.292394	0.953272	-1.70497	5e-05	0.00220184
gga-miR-365-3p	272.451	275.954	-0.01843	1.3e-11	7.86e-11	ALDBGALT0000007139	ALDBGALG0000004946	-	chr6:20477102-20478769	16.1243	8.09731	0.99372	0.00245	0.0462742
gga-miR-365-3p	272.451	275.954	-0.01843	1.3e-11	7.86e-11	LNC_000920	XLOC_031612	-	chr4:38314015-38322765	1.15725	3.44248	-1.57274	5e-05	0.00220184
gga-miR-365-3p	272.451	275.954	-0.01843	1.3e-11	7.86e-11	ALDBGALT0000006697	ALDBGALG0000004643	-	chr5:49573017-49580264	0.17037	0.604659	-1.82745	0.00055	0.0153357
gga-miR-365-3p	272.451	275.954	-0.01843	1.3e-11	7.86e-11	ALDBGALT0000003618	ALDBGALG0000002518	-	chr2:20026914-20029157	2.1467	4.95615	-1.2071	0.0017	0.0354438
gga-miR-365-3p	272.451	275.954	-0.01843	1.3e-11	7.86e-11	LNC_000307	XLOC_009737	-	chr1:55395424-55480957	0.485801	1.80971	-1.89732	5e-05	0.00220184
gga-miR-365-3p	272.451	275.954	-0.01843	1.3e-11	7.86e-11	LNC_001182	XLOC_039441	-	chr9:14216569-14230005	0.728479	0.187931	1.95468	0.00055	0.0153357
gga-miR-21-5p	3498	3241.08	0.11005	2.16e-166	5.88e-165	ALDBGALT0000007847	ALDBGALG0000005415	-	chr8:17812595-17816293	14.8797	8.22852	0.854642	0.0013	0.0293645
gga-miR-21-5p	3498	3241.08	0.11005	2.16e-166	5.88e-165	LNC_000569	XLOC_019571	-	chr2:107303616-107310805	0.493288	1.18613	-1.26576	0.00075	0.019419
gga-miR-21-5p	3498	3241.08	0.11005	2.16e-166	5.88e-165	LNC_000531	XLOC_018358	-	chr2:11746950-11756982	0.0887745	0.659508	-2.89317	5e-05	0.00220184
gga-miR-21-5p	3498	3241.08	0.11005	2.16e-166	5.88e-165	ALDBGALT0000003437	ALDBGALG0000002402	-	chr2:126009442-126041065	0.292394	0.953272	-1.70497	5e-05	0.00220184
gga-miR-21-5p	3498	3241.08	0.11005	2.16e-166	5.88e-165	ALDBGALT0000000480	ALDBGALG0000000333	-	chr1:111378090-111395393	4.42701	1.39366	1.66745	5e-05	0.00220184
gga-miR-21-5p	3498	3241.08	0.11005	2.16e-166	5.88e-165	LNC_000307	XLOC_009737	-	chr1:55395424-55480957	0.485801	1.80971	-1.89732	5e-05	0.00220184
gga-miR-21-5p	3498	3241.08	0.11005	2.16e-166	5.88e-165	LNC_001128	XLOC_037855	-	chr8:3585154-3599671	0.0951216	0.516083	-2.43976	5e-05	0.00220184
gga-miR-21-5p	3498	3241.08	0.11005	2.16e-166	5.88e-165	ALDBGALT0000007630	ALDBGALG0000005270	-	chr7:5991551-5998373	0.452725	1.18584	-1.3892	0.00085	0.0212791
gga-miR-21-5p	3498	3241.08	0.11005	2.16e-166	5.88e-165	LNC_000846	XLOC_028960	-	chr3:69285967-69328622	0.504243	0.191589	1.39611	0.00165	0.0347722
gga-miR-21-5p	3498	3241.08	0.11005	2.16e-166	5.88e-165	LNC_000628	XLOC_021991	-	chr2:125997997-126002633	0.956446	3.43781	-1.84573	0.0001	0.00398242
gga-miR-21-5p	3498	3241.08	0.11005	2.16e-166	5.88e-165	LNC_000306	XLOC_009735	-	chr1:55302588-55378446	0.169502	0.765378	-2.17487	5e-05	0.00220184
gga-miR-21-5p	3498	3241.08	0.11005	2.16e-166	5.88e-165	ALDBGALT0000003603	ALDBGALG0000002510	-	chr2:15726160-15736107	1.00133	3.05947	-1.61137	5e-05	0.00220184
gga-miR-133a-5p	431.188	400.47	0.10662	7.33e-22	6.23e-21	ALDBGALT0000007630	ALDBGALG0000005270	-	chr7:5991551-5998373	0.452725	1.18584	-1.3892	0.00085	0.0212791
gga-miR-133a-5p	431.188	400.47	0.10662	7.33e-22	6.23e-21	LNC_000307	XLOC_009737	-	chr1:55395424-55480957	0.485801	1.80971	-1.89732	5e-05	0.00220184
gga-miR-133a-5p	431.188	400.47	0.10662	7.33e-22	6.23e-21	ALDBGALT0000000981	ALDBGALG0000000672	-	chr1:52507385-52522059	0.99149	0.465542	1.09069	0.00165	0.0347722
gga-miR-133a-5p	431.188	400.47	0.10662	7.33e-22	6.23e-21	LNC_000178	XLOC_005201	-	JH376279.1:64378-65636	0.674888	5.52102	-3.03221	5e-05	0.00220184
gga-miR-133a-5p	431.188	400.47	0.10662	7.33e-22	6.23e-21	LNC_001012	XLOC_034703	-	chr5:54116490-54123578	1.28855	0.452537	1.50965	5e-05	0.00220184
gga-miR-133a-5p	431.188	400.47	0.10662	7.33e-22	6.23e-21	LNC_000306	XLOC_009735	-	chr1:55302588-55378446	0.169502	0.765378	-2.17487	5e-05	0.00220184
gga-miR-133a-5p	431.188	400.47	0.10662	7.33e-22	6.23e-21	ALDBGALT0000006695	ALDBGALG0000004641	-	chr5:45460115-45489775	1.32301	0.389807	1.763	0.0004	0.0120178
gga-miR-133a-5p	431.188	400.47	0.10662	7.33e-22	6.23e-21	LNC_000920	XLOC_031612	-	chr4:38314015-38322765	1.15725	3.44248	-1.57274	5e-05	0.00220184
gga-miR-133a-5p	431.188	400.47	0.10662	7.33e-22	6.23e-21	LNC_000453	XLOC_015271	-	chr14:5108021-5112605	2.2128	0.746831	1.56702	0.0005	0.0142826
gga-miR-133a-5p	431.188	400.47	0.10662	7.33e-22	6.23e-21	ALDBGALT0000000480	ALDBGALG0000000333	-	chr1:111378090-111395393	4.42701	1.39366	1.66745	5e-05	0.00220184
gga-miR-133a-5p	431.188	400.47	0.10662	7.33e-22	6.23e-21	LNC_001014	XLOC_034745	-	chr5:54963305-54984990	0.466506	1.33293	-1.51463	0.0008	0.0203273
gga-miR-133a-5p	431.188	400.47	0.10662	7.33e-22	6.23e-21	ALDBGALT0000003437	ALDBGALG0000002402	-	chr2:126009442-126041065	0.292394	0.953272	-1.70497	5e-05	0.00220184
gga-miR-130b-3p	27.0347	104.477	-1.9503	4.75e-05	0.00022285	LNC_000306	XLOC_009735	-	chr1:55302588-55378446	0.169502	0.765378	-2.17487	5e-05	0.00220184
gga-miR-130b-3p	27.0347	104.477	-1.9503	4.75e-05	0.00022285	ALDBGALT0000003517	ALDBGALG0000002456	-	chr2:17501-19442	2.96375	0.924603	1.68052	0.00155	0.0333367
gga-miR-130b-3p	27.0347	104.477	-1.9503	4.75e-05	0.00022285	ALDBGALT0000007630	ALDBGALG0000005270	-	chr7:5991551-5998373	0.452725	1.18584	-1.3892	0.00085	0.0212791
gga-miR-130b-3p	27.0347	104.477	-1.9503	4.75e-05	0.00022285	LNC_001128	XLOC_037855	-	chr8:3585154-3599671	0.0951216	0.516083	-2.43976	5e-05	0.00220184
gga-miR-130b-3p	27.0347	104.477	-1.9503	4.75e-05	0.00022285	LNC_000255	XLOC_007762	-	chr1:113622435-113629423	0.606344	0.157623	1.94366	0.0008	0.0203273
gga-miR-130b-3p	27.0347	104.477	-1.9503	4.75e-05	0.00022285	ALDBGALT0000006015	ALDBGALG0000004174	-	chr4:64675925-64680087	3.32563	1.02468	1.69845	0.00155	0.0333367
gga-miR-130b-3p	27.0347	104.477	-1.9503	4.75e-05	0.00022285	LNC_000128	XLOC_003974	-	AADN03026593.1:359-1667	28.4312	68.0695	-1.25953	5e-05	0.00220184
gga-miR-130b-3p	27.0347	104.477	-1.9503	4.75e-05	0.00022285	LNC_000531	XLOC_018358	-	chr2:11746950-11756982	0.0887745	0.659508	-2.89317	5e-05	0.00220184
gga-miR-130b-3p	27.0347	104.477	-1.9503	4.75e-05	0.00022285	LNC_000920	XLOC_031612	-	chr4:38314015-38322765	1.15725	3.44248	-1.57274	5e-05	0.00220184
gga-miR-130b-3p	27.0347	104.477	-1.9503	4.75e-05	0.00022285	ALDBGALT0000002546	ALDBGALG0000001776	-	chr15:11400404-11406250	0.742163	0.174823	2.08584	0.00025	0.00841976
gga-miR-130b-3p	27.0347	104.477	-1.9503	4.75e-05	0.00022285	LNC_000453	XLOC_015271	-	chr14:5108021-5112605	2.2128	0.746831	1.56702	0.0005	0.0142826
gga-miR-130b-3p	27.0347	104.477	-1.9503	4.75e-05	0.00022285	ALDBGALT0000007847	ALDBGALG0000005415	-	chr8:17812595-17816293	14.8797	8.22852	0.854642	0.0013	0.0293645
gga-miR-130b-3p	27.0347	104.477	-1.9503	4.75e-05	0.00022285	ALDBGALT0000003603	ALDBGALG0000002510	-	chr2:15726160-15736107	1.00133	3.05947	-1.61137	5e-05	0.00220184
gga-miR-130b-3p	27.0347	104.477	-1.9503	4.75e-05	0.00022285	LNC_001012	XLOC_034703	-	chr5:54116490-54123578	1.28855	0.452537	1.50965	5e-05	0.00220184
gga-miR-130b-3p	27.0347	104.477	-1.9503	4.75e-05	0.00022285	ALDBGALT0000006376	ALDBGALG0000004424	-	chr4:59670634-59676557	198.166	76.9838	1.36408	0.0005	0.0142826
gga-miR-130b-3p	27.0347	104.477	-1.9503	4.75e-05	0.00022285	LNC_000307	XLOC_009737	-	chr1:55395424-55480957	0.485801	1.80971	-1.89732	5e-05	0.00220184
gga-miR-130b-3p	27.0347	104.477	-1.9503	4.75e-05	0.00022285	ALDBGALT0000003437	ALDBGALG0000002402	-	chr2:126009442-126041065	0.292394	0.953272	-1.70497	5e-05	0.00220184
gga-miR-130b-3p	27.0347	104.477	-1.9503	4.75e-05	0.00022285	LNC_000569	XLOC_019571	-	chr2:107303616-107310805	0.493288	1.18613	-1.26576	0.00075	0.019419
gga-miR-130b-3p	27.0347	104.477	-1.9503	4.75e-05	0.00022285	ALDBGALT0000004123	ALDBGALG0000002877	-	chr20:5869974-5871464	94.2735	52.0029	0.858261	0.00255	0.0476426
gga-miR-130b-3p	27.0347	104.477	-1.9503	4.75e-05	0.00022285	ALDBGALT0000001052	ALDBGALG0000000731	-	chr1:72196072-72201062	4.88498	2.1933	1.15525	0.0005	0.0142826
gga-miR-7b	389.637	832.757	-1.0958	0.001858	0.0076572	LNC_000307	XLOC_009737	-	chr1:55395424-55480957	0.485801	1.80971	-1.89732	5e-05	0.00220184
gga-miR-7b	389.637	832.757	-1.0958	0.001858	0.0076572	ALDBGALT0000006376	ALDBGALG0000004424	-	chr4:59670634-59676557	198.166	76.9838	1.36408	0.0005	0.0142826
gga-miR-7b	389.637	832.757	-1.0958	0.001858	0.0076572	LNC_001182	XLOC_039441	-	chr9:14216569-14230005	0.728479	0.187931	1.95468	0.00055	0.0153357
gga-miR-7b	389.637	832.757	-1.0958	0.001858	0.0076572	LNC_000306	XLOC_009735	-	chr1:55302588-55378446	0.169502	0.765378	-2.17487	5e-05	0.00220184
gga-miR-7b	389.637	832.757	-1.0958	0.001858	0.0076572	LNC_000025	XLOC_000758	-	AADN03011847.1:2585-5766	1.72431	0.475148	1.85957	0.001	0.0241274
gga-miR-7b	389.637	832.757	-1.0958	0.001858	0.0076572	ALDBGALT0000004327	ALDBGALG0000003023	-	chr21:5500683-5502378	109.689	57.7508	0.92551	0.0007	0.0184809
gga-miR-7b	389.637	832.757	-1.0958	0.001858	0.0076572	LNC_000938	XLOC_031953	-	chr4:57611281-57622578	0.983184	0.26297	1.90257	5e-05	0.00220184
gga-miR-7b	389.637	832.757	-1.0958	0.001858	0.0076572	LNC_000920	XLOC_031612	-	chr4:38314015-38322765	1.15725	3.44248	-1.57274	5e-05	0.00220184
gga-miR-7b	389.637	832.757	-1.0958	0.001858	0.0076572	ALDBGALT0000003437	ALDBGALG0000002402	-	chr2:126009442-126041065	0.292394	0.953272	-1.70497	5e-05	0.00220184
gga-miR-7b	389.637	832.757	-1.0958	0.001858	0.0076572	LNC_000531	XLOC_018358	-	chr2:11746950-11756982	0.0887745	0.659508	-2.89317	5e-05	0.00220184
gga-miR-7b	389.637	832.757	-1.0958	0.001858	0.0076572	ALDBGALT0000000480	ALDBGALG0000000333	-	chr1:111378090-111395393	4.42701	1.39366	1.66745	5e-05	0.00220184
gga-miR-27b-3p	1877.91	1329.6	0.49814	3.18e-155	7.21e-154	ALDBGALT0000000981	ALDBGALG0000000672	-	chr1:52507385-52522059	0.99149	0.465542	1.09069	0.00165	0.0347722
gga-miR-27b-3p	1877.91	1329.6	0.49814	3.18e-155	7.21e-154	LNC_000306	XLOC_009735	-	chr1:55302588-55378446	0.169502	0.765378	-2.17487	5e-05	0.00220184
gga-miR-27b-3p	1877.91	1329.6	0.49814	3.18e-155	7.21e-154	ALDBGALT0000003618	ALDBGALG0000002518	-	chr2:20026914-20029157	2.1467	4.95615	-1.2071	0.0017	0.0354438
gga-miR-27b-3p	1877.91	1329.6	0.49814	3.18e-155	7.21e-154	ALDBGALT0000006697	ALDBGALG0000004643	-	chr5:49573017-49580264	0.17037	0.604659	-1.82745	0.00055	0.0153357
gga-miR-27b-3p	1877.91	1329.6	0.49814	3.18e-155	7.21e-154	LNC_001182	XLOC_039441	-	chr9:14216569-14230005	0.728479	0.187931	1.95468	0.00055	0.0153357
gga-miR-27b-3p	1877.91	1329.6	0.49814	3.18e-155	7.21e-154	LNC_000255	XLOC_007762	-	chr1:113622435-113629423	0.606344	0.157623	1.94366	0.0008	0.0203273
gga-miR-27b-3p	1877.91	1329.6	0.49814	3.18e-155	7.21e-154	LNC_001128	XLOC_037855	-	chr8:3585154-3599671	0.0951216	0.516083	-2.43976	5e-05	0.00220184
gga-miR-27b-3p	1877.91	1329.6	0.49814	3.18e-155	7.21e-154	LNC_000531	XLOC_018358	-	chr2:11746950-11756982	0.0887745	0.659508	-2.89317	5e-05	0.00220184
gga-miR-27b-3p	1877.91	1329.6	0.49814	3.18e-155	7.21e-154	LNC_000378	XLOC_012118	-	chr10:16381987-16385155	5.41316	1.7694	1.61321	5e-05	0.00220184
gga-miR-27b-3p	1877.91	1329.6	0.49814	3.18e-155	7.21e-154	LNC_000453	XLOC_015271	-	chr14:5108021-5112605	2.2128	0.746831	1.56702	0.0005	0.0142826
gga-miR-27b-3p	1877.91	1329.6	0.49814	3.18e-155	7.21e-154	LNC_000938	XLOC_031953	-	chr4:57611281-57622578	0.983184	0.26297	1.90257	5e-05	0.00220184
gga-miR-27b-3p	1877.91	1329.6	0.49814	3.18e-155	7.21e-154	LNC_000920	XLOC_031612	-	chr4:38314015-38322765	1.15725	3.44248	-1.57274	5e-05	0.00220184
gga-miR-27b-3p	1877.91	1329.6	0.49814	3.18e-155	7.21e-154	ALDBGALT0000007847	ALDBGALG0000005415	-	chr8:17812595-17816293	14.8797	8.22852	0.854642	0.0013	0.0293645
gga-miR-27b-3p	1877.91	1329.6	0.49814	3.18e-155	7.21e-154	ALDBGALT0000001697	ALDBGALG0000001196	-	chr10:12474478-12476012	44.4185	20.4054	1.12221	0.00015	0.0055394
gga-miR-27b-3p	1877.91	1329.6	0.49814	3.18e-155	7.21e-154	ALDBGALT0000003603	ALDBGALG0000002510	-	chr2:15726160-15736107	1.00133	3.05947	-1.61137	5e-05	0.00220184
gga-miR-27b-3p	1877.91	1329.6	0.49814	3.18e-155	7.21e-154	LNC_001012	XLOC_034703	-	chr5:54116490-54123578	1.28855	0.452537	1.50965	5e-05	0.00220184
gga-miR-27b-3p	1877.91	1329.6	0.49814	3.18e-155	7.21e-154	LNC_000846	XLOC_028960	-	chr3:69285967-69328622	0.504243	0.191589	1.39611	0.00165	0.0347722
gga-miR-27b-3p	1877.91	1329.6	0.49814	3.18e-155	7.21e-154	ALDBGALT0000006376	ALDBGALG0000004424	-	chr4:59670634-59676557	198.166	76.9838	1.36408	0.0005	0.0142826
gga-miR-27b-3p	1877.91	1329.6	0.49814	3.18e-155	7.21e-154	ALDBGALT0000004108	ALDBGALG0000002871	-	chr20:5174771-5179766	0.193155	1.1519	-2.57619	5e-05	0.00220184
gga-miR-27b-3p	1877.91	1329.6	0.49814	3.18e-155	7.21e-154	LNC_000569	XLOC_019571	-	chr2:107303616-107310805	0.493288	1.18613	-1.26576	0.00075	0.019419
gga-miR-27b-3p	1877.91	1329.6	0.49814	3.18e-155	7.21e-154	ALDBGALT0000003437	ALDBGALG0000002402	-	chr2:126009442-126041065	0.292394	0.953272	-1.70497	5e-05	0.00220184
gga-miR-27b-3p	1877.91	1329.6	0.49814	3.18e-155	7.21e-154	ALDBGALT0000001052	ALDBGALG0000000731	-	chr1:72196072-72201062	4.88498	2.1933	1.15525	0.0005	0.0142826
gga-miR-34a-5p	18.3037	8.10729	1.1748	0.00044746	0.0019631	LNC_000306	XLOC_009735	-	chr1:55302588-55378446	0.169502	0.765378	-2.17487	5e-05	0.00220184
gga-miR-34a-5p	18.3037	8.10729	1.1748	0.00044746	0.0019631	LNC_000025	XLOC_000758	-	AADN03011847.1:2585-5766	1.72431	0.475148	1.85957	0.001	0.0241274
gga-miR-34a-5p	18.3037	8.10729	1.1748	0.00044746	0.0019631	ALDBGALT0000000981	ALDBGALG0000000672	-	chr1:52507385-52522059	0.99149	0.465542	1.09069	0.00165	0.0347722
gga-miR-34a-5p	18.3037	8.10729	1.1748	0.00044746	0.0019631	ALDBGALT0000003603	ALDBGALG0000002510	-	chr2:15726160-15736107	1.00133	3.05947	-1.61137	5e-05	0.00220184
gga-miR-34a-5p	18.3037	8.10729	1.1748	0.00044746	0.0019631	LNC_000307	XLOC_009737	-	chr1:55395424-55480957	0.485801	1.80971	-1.89732	5e-05	0.00220184
gga-miR-34a-5p	18.3037	8.10729	1.1748	0.00044746	0.0019631	LNC_001182	XLOC_039441	-	chr9:14216569-14230005	0.728479	0.187931	1.95468	0.00055	0.0153357
gga-miR-34a-5p	18.3037	8.10729	1.1748	0.00044746	0.0019631	ALDBGALT0000007630	ALDBGALG0000005270	-	chr7:5991551-5998373	0.452725	1.18584	-1.3892	0.00085	0.0212791
gga-miR-34a-5p	18.3037	8.10729	1.1748	0.00044746	0.0019631	LNC_000846	XLOC_028960	-	chr3:69285967-69328622	0.504243	0.191589	1.39611	0.00165	0.0347722
gga-miR-34a-5p	18.3037	8.10729	1.1748	0.00044746	0.0019631	ALDBGALT0000003437	ALDBGALG0000002402	-	chr2:126009442-126041065	0.292394	0.953272	-1.70497	5e-05	0.00220184
gga-miR-34a-5p	18.3037	8.10729	1.1748	0.00044746	0.0019631	ALDBGALT0000004108	ALDBGALG0000002871	-	chr20:5174771-5179766	0.193155	1.1519	-2.57619	5e-05	0.00220184
gga-miR-34a-5p	18.3037	8.10729	1.1748	0.00044746	0.0019631	ALDBGALT0000001665	ALDBGALG0000001169	-	chr10:3566762-3571619	4.74508	0	inf	0.00095	0.0232012
gga-miR-34a-5p	18.3037	8.10729	1.1748	0.00044746	0.0019631	ALDBGALT0000000480	ALDBGALG0000000333	-	chr1:111378090-111395393	4.42701	1.39366	1.66745	5e-05	0.00220184
gga-miR-34a-5p	18.3037	8.10729	1.1748	0.00044746	0.0019631	ALDBGALT0000006695	ALDBGALG0000004641	-	chr5:45460115-45489775	1.32301	0.389807	1.763	0.0004	0.0120178
gga-miR-34a-5p	18.3037	8.10729	1.1748	0.00044746	0.0019631	ALDBGALT0000002546	ALDBGALG0000001776	-	chr15:11400404-11406250	0.742163	0.174823	2.08584	0.00025	0.00841976
gga-miR-199-3p	4385.31	4404.55	-0.0063189	3.65e-167	1.1e-165	ALDBGALT0000006015	ALDBGALG0000004174	-	chr4:64675925-64680087	3.32563	1.02468	1.69845	0.00155	0.0333367
gga-miR-199-3p	4385.31	4404.55	-0.0063189	3.65e-167	1.1e-165	ALDBGALT0000000480	ALDBGALG0000000333	-	chr1:111378090-111395393	4.42701	1.39366	1.66745	5e-05	0.00220184
gga-miR-199-3p	4385.31	4404.55	-0.0063189	3.65e-167	1.1e-165	LNC_000531	XLOC_018358	-	chr2:11746950-11756982	0.0887745	0.659508	-2.89317	5e-05	0.00220184
gga-miR-199-3p	4385.31	4404.55	-0.0063189	3.65e-167	1.1e-165	ALDBGALT0000006384	ALDBGALG0000004430	-	chr4:61072999-61076373	0.679267	2.97852	-2.13255	0.00025	0.00841976
gga-miR-199-3p	4385.31	4404.55	-0.0063189	3.65e-167	1.1e-165	LNC_000378	XLOC_012118	-	chr10:16381987-16385155	5.41316	1.7694	1.61321	5e-05	0.00220184
gga-miR-199-3p	4385.31	4404.55	-0.0063189	3.65e-167	1.1e-165	LNC_000920	XLOC_031612	-	chr4:38314015-38322765	1.15725	3.44248	-1.57274	5e-05	0.00220184
gga-miR-199-3p	4385.31	4404.55	-0.0063189	3.65e-167	1.1e-165	ALDBGALT0000002546	ALDBGALG0000001776	-	chr15:11400404-11406250	0.742163	0.174823	2.08584	0.00025	0.00841976
gga-miR-199-3p	4385.31	4404.55	-0.0063189	3.65e-167	1.1e-165	ALDBGALT0000000981	ALDBGALG0000000672	-	chr1:52507385-52522059	0.99149	0.465542	1.09069	0.00165	0.0347722
gga-miR-199-3p	4385.31	4404.55	-0.0063189	3.65e-167	1.1e-165	LNC_000306	XLOC_009735	-	chr1:55302588-55378446	0.169502	0.765378	-2.17487	5e-05	0.00220184
gga-miR-199-3p	4385.31	4404.55	-0.0063189	3.65e-167	1.1e-165	LNC_000025	XLOC_000758	-	AADN03011847.1:2585-5766	1.72431	0.475148	1.85957	0.001	0.0241274
gga-miR-199-3p	4385.31	4404.55	-0.0063189	3.65e-167	1.1e-165	ALDBGALT0000007630	ALDBGALG0000005270	-	chr7:5991551-5998373	0.452725	1.18584	-1.3892	0.00085	0.0212791
gga-miR-199-3p	4385.31	4404.55	-0.0063189	3.65e-167	1.1e-165	LNC_000255	XLOC_007762	-	chr1:113622435-113629423	0.606344	0.157623	1.94366	0.0008	0.0203273
gga-miR-199-3p	4385.31	4404.55	-0.0063189	3.65e-167	1.1e-165	ALDBGALT0000003437	ALDBGALG0000002402	-	chr2:126009442-126041065	0.292394	0.953272	-1.70497	5e-05	0.00220184
gga-miR-199-3p	4385.31	4404.55	-0.0063189	3.65e-167	1.1e-165	ALDBGALT0000001052	ALDBGALG0000000731	-	chr1:72196072-72201062	4.88498	2.1933	1.15525	0.0005	0.0142826
gga-miR-199-3p	4385.31	4404.55	-0.0063189	3.65e-167	1.1e-165	ALDBGALT0000003603	ALDBGALG0000002510	-	chr2:15726160-15736107	1.00133	3.05947	-1.61137	5e-05	0.00220184
gga-miR-199-3p	4385.31	4404.55	-0.0063189	3.65e-167	1.1e-165	LNC_000846	XLOC_028960	-	chr3:69285967-69328622	0.504243	0.191589	1.39611	0.00165	0.0347722
gga-miR-199-3p	4385.31	4404.55	-0.0063189	3.65e-167	1.1e-165	LNC_000307	XLOC_009737	-	chr1:55395424-55480957	0.485801	1.80971	-1.89732	5e-05	0.00220184
gga-miR-199-3p	4385.31	4404.55	-0.0063189	3.65e-167	1.1e-165	ALDBGALT0000006376	ALDBGALG0000004424	-	chr4:59670634-59676557	198.166	76.9838	1.36408	0.0005	0.0142826
gga-miR-205a	23.6685	4.43607	2.4156	1.92e-07	1.02e-06	ALDBGALT0000001078	ALDBGALG0000000752	-	chr1:78670340-78671131	23.3719	88.8105	-1.92595	0.00035	0.010879
gga-miR-205a	23.6685	4.43607	2.4156	1.92e-07	1.02e-06	LNC_001014	XLOC_034745	-	chr5:54963305-54984990	0.466506	1.33293	-1.51463	0.0008	0.0203273
gga-miR-205a	23.6685	4.43607	2.4156	1.92e-07	1.02e-06	ALDBGALT0000000480	ALDBGALG0000000333	-	chr1:111378090-111395393	4.42701	1.39366	1.66745	5e-05	0.00220184
gga-miR-205a	23.6685	4.43607	2.4156	1.92e-07	1.02e-06	ALDBGALT0000003437	ALDBGALG0000002402	-	chr2:126009442-126041065	0.292394	0.953272	-1.70497	5e-05	0.00220184
gga-miR-205a	23.6685	4.43607	2.4156	1.92e-07	1.02e-06	LNC_000569	XLOC_019571	-	chr2:107303616-107310805	0.493288	1.18613	-1.26576	0.00075	0.019419
gga-miR-205a	23.6685	4.43607	2.4156	1.92e-07	1.02e-06	LNC_001182	XLOC_039441	-	chr9:14216569-14230005	0.728479	0.187931	1.95468	0.00055	0.0153357
gga-miR-205a	23.6685	4.43607	2.4156	1.92e-07	1.02e-06	LNC_000846	XLOC_028960	-	chr3:69285967-69328622	0.504243	0.191589	1.39611	0.00165	0.0347722
gga-miR-205a	23.6685	4.43607	2.4156	1.92e-07	1.02e-06	LNC_000307	XLOC_009737	-	chr1:55395424-55480957	0.485801	1.80971	-1.89732	5e-05	0.00220184
gga-miR-205a	23.6685	4.43607	2.4156	1.92e-07	1.02e-06	ALDBGALT0000000981	ALDBGALG0000000672	-	chr1:52507385-52522059	0.99149	0.465542	1.09069	0.00165	0.0347722
gga-miR-205a	23.6685	4.43607	2.4156	1.92e-07	1.02e-06	ALDBGALT0000003603	ALDBGALG0000002510	-	chr2:15726160-15736107	1.00133	3.05947	-1.61137	5e-05	0.00220184
gga-miR-205a	23.6685	4.43607	2.4156	1.92e-07	1.02e-06	LNC_000306	XLOC_009735	-	chr1:55302588-55378446	0.169502	0.765378	-2.17487	5e-05	0.00220184
gga-miR-205a	23.6685	4.43607	2.4156	1.92e-07	1.02e-06	ALDBGALT0000006697	ALDBGALG0000004643	-	chr5:49573017-49580264	0.17037	0.604659	-1.82745	0.00055	0.0153357
gga-let-7f-5p	14991.9	19435	-0.37448	9.57e-203	3.72e-201	LNC_000920	XLOC_031612	-	chr4:38314015-38322765	1.15725	3.44248	-1.57274	5e-05	0.00220184
gga-let-7f-5p	14991.9	19435	-0.37448	9.57e-203	3.72e-201	ALDBGALT0000000480	ALDBGALG0000000333	-	chr1:111378090-111395393	4.42701	1.39366	1.66745	5e-05	0.00220184
gga-let-7f-5p	14991.9	19435	-0.37448	9.57e-203	3.72e-201	ALDBGALT0000004108	ALDBGALG0000002871	-	chr20:5174771-5179766	0.193155	1.1519	-2.57619	5e-05	0.00220184
gga-let-7f-5p	14991.9	19435	-0.37448	9.57e-203	3.72e-201	ALDBGALT0000003437	ALDBGALG0000002402	-	chr2:126009442-126041065	0.292394	0.953272	-1.70497	5e-05	0.00220184
gga-let-7f-5p	14991.9	19435	-0.37448	9.57e-203	3.72e-201	LNC_000846	XLOC_028960	-	chr3:69285967-69328622	0.504243	0.191589	1.39611	0.00165	0.0347722
gga-let-7f-5p	14991.9	19435	-0.37448	9.57e-203	3.72e-201	ALDBGALT0000007630	ALDBGALG0000005270	-	chr7:5991551-5998373	0.452725	1.18584	-1.3892	0.00085	0.0212791
gga-let-7f-5p	14991.9	19435	-0.37448	9.57e-203	3.72e-201	LNC_001128	XLOC_037855	-	chr8:3585154-3599671	0.0951216	0.516083	-2.43976	5e-05	0.00220184
gga-let-7f-5p	14991.9	19435	-0.37448	9.57e-203	3.72e-201	ALDBGALT0000003603	ALDBGALG0000002510	-	chr2:15726160-15736107	1.00133	3.05947	-1.61137	5e-05	0.00220184
gga-let-7f-5p	14991.9	19435	-0.37448	9.57e-203	3.72e-201	LNC_000306	XLOC_009735	-	chr1:55302588-55378446	0.169502	0.765378	-2.17487	5e-05	0.00220184
gga-miR-101-3p	1477.23	870.999	0.76215	8.64e-160	2.14e-158	ALDBGALT0000000981	ALDBGALG0000000672	-	chr1:52507385-52522059	0.99149	0.465542	1.09069	0.00165	0.0347722
gga-miR-101-3p	1477.23	870.999	0.76215	8.64e-160	2.14e-158	ALDBGALT0000006697	ALDBGALG0000004643	-	chr5:49573017-49580264	0.17037	0.604659	-1.82745	0.00055	0.0153357
gga-miR-101-3p	1477.23	870.999	0.76215	8.64e-160	2.14e-158	LNC_000306	XLOC_009735	-	chr1:55302588-55378446	0.169502	0.765378	-2.17487	5e-05	0.00220184
gga-miR-101-3p	1477.23	870.999	0.76215	8.64e-160	2.14e-158	LNC_000846	XLOC_028960	-	chr3:69285967-69328622	0.504243	0.191589	1.39611	0.00165	0.0347722
gga-miR-101-3p	1477.23	870.999	0.76215	8.64e-160	2.14e-158	LNC_001182	XLOC_039441	-	chr9:14216569-14230005	0.728479	0.187931	1.95468	0.00055	0.0153357
gga-miR-101-3p	1477.23	870.999	0.76215	8.64e-160	2.14e-158	ALDBGALT0000006376	ALDBGALG0000004424	-	chr4:59670634-59676557	198.166	76.9838	1.36408	0.0005	0.0142826
gga-miR-101-3p	1477.23	870.999	0.76215	8.64e-160	2.14e-158	LNC_001128	XLOC_037855	-	chr8:3585154-3599671	0.0951216	0.516083	-2.43976	5e-05	0.00220184
gga-miR-101-3p	1477.23	870.999	0.76215	8.64e-160	2.14e-158	LNC_000255	XLOC_007762	-	chr1:113622435-113629423	0.606344	0.157623	1.94366	0.0008	0.0203273
gga-miR-101-3p	1477.23	870.999	0.76215	8.64e-160	2.14e-158	LNC_000307	XLOC_009737	-	chr1:55395424-55480957	0.485801	1.80971	-1.89732	5e-05	0.00220184
gga-miR-101-3p	1477.23	870.999	0.76215	8.64e-160	2.14e-158	LNC_001014	XLOC_034745	-	chr5:54963305-54984990	0.466506	1.33293	-1.51463	0.0008	0.0203273
gga-miR-101-3p	1477.23	870.999	0.76215	8.64e-160	2.14e-158	LNC_000531	XLOC_018358	-	chr2:11746950-11756982	0.0887745	0.659508	-2.89317	5e-05	0.00220184
gga-miR-101-3p	1477.23	870.999	0.76215	8.64e-160	2.14e-158	ALDBGALT0000003437	ALDBGALG0000002402	-	chr2:126009442-126041065	0.292394	0.953272	-1.70497	5e-05	0.00220184
gga-miR-101-3p	1477.23	870.999	0.76215	8.64e-160	2.14e-158	ALDBGALT0000006402	ALDBGALG0000004441	-	chr4:68678237-68681384	2.52356	1.10323	1.19373	0.0023	0.0442781
gga-miR-30e-3p	546.901	600.246	-0.13427	4.55e-17	3.34e-16	ALDBGALT0000004108	ALDBGALG0000002871	-	chr20:5174771-5179766	0.193155	1.1519	-2.57619	5e-05	0.00220184
gga-miR-30e-3p	546.901	600.246	-0.13427	4.55e-17	3.34e-16	ALDBGALT0000003437	ALDBGALG0000002402	-	chr2:126009442-126041065	0.292394	0.953272	-1.70497	5e-05	0.00220184
gga-miR-30e-3p	546.901	600.246	-0.13427	4.55e-17	3.34e-16	LNC_000531	XLOC_018358	-	chr2:11746950-11756982	0.0887745	0.659508	-2.89317	5e-05	0.00220184
gga-miR-30e-3p	546.901	600.246	-0.13427	4.55e-17	3.34e-16	ALDBGALT0000001052	ALDBGALG0000000731	-	chr1:72196072-72201062	4.88498	2.1933	1.15525	0.0005	0.0142826
gga-miR-30e-3p	546.901	600.246	-0.13427	4.55e-17	3.34e-16	LNC_000938	XLOC_031953	-	chr4:57611281-57622578	0.983184	0.26297	1.90257	5e-05	0.00220184
gga-miR-30e-3p	546.901	600.246	-0.13427	4.55e-17	3.34e-16	LNC_000920	XLOC_031612	-	chr4:38314015-38322765	1.15725	3.44248	-1.57274	5e-05	0.00220184
gga-miR-30e-3p	546.901	600.246	-0.13427	4.55e-17	3.34e-16	LNC_000306	XLOC_009735	-	chr1:55302588-55378446	0.169502	0.765378	-2.17487	5e-05	0.00220184
gga-miR-30e-3p	546.901	600.246	-0.13427	4.55e-17	3.34e-16	ALDBGALT0000006697	ALDBGALG0000004643	-	chr5:49573017-49580264	0.17037	0.604659	-1.82745	0.00055	0.0153357
gga-miR-30e-3p	546.901	600.246	-0.13427	4.55e-17	3.34e-16	ALDBGALT0000005894	ALDBGALG0000004095	-	chr4:38811141-38813286	4.94245	11.6691	-1.23939	0.00035	0.010879
gga-miR-30e-3p	546.901	600.246	-0.13427	4.55e-17	3.34e-16	ALDBGALT0000000981	ALDBGALG0000000672	-	chr1:52507385-52522059	0.99149	0.465542	1.09069	0.00165	0.0347722
gga-miR-30e-3p	546.901	600.246	-0.13427	4.55e-17	3.34e-16	ALDBGALT0000003603	ALDBGALG0000002510	-	chr2:15726160-15736107	1.00133	3.05947	-1.61137	5e-05	0.00220184
gga-miR-30e-3p	546.901	600.246	-0.13427	4.55e-17	3.34e-16	LNC_000307	XLOC_009737	-	chr1:55395424-55480957	0.485801	1.80971	-1.89732	5e-05	0.00220184
gga-miR-30e-3p	546.901	600.246	-0.13427	4.55e-17	3.34e-16	LNC_000255	XLOC_007762	-	chr1:113622435-113629423	0.606344	0.157623	1.94366	0.0008	0.0203273
gga-miR-30e-3p	546.901	600.246	-0.13427	4.55e-17	3.34e-16	ALDBGALT0000007430	ALDBGALG0000005143	-	chr7:11161309-11165479	1.87155	0.421102	2.15199	0.0009	0.022252
gga-miR-30e-3p	546.901	600.246	-0.13427	4.55e-17	3.34e-16	LNC_000846	XLOC_028960	-	chr3:69285967-69328622	0.504243	0.191589	1.39611	0.00165	0.0347722
gga-miR-199-5p	948.424	881.094	0.10624	4.51e-46	5.12e-45	LNC_001014	XLOC_034745	-	chr5:54963305-54984990	0.466506	1.33293	-1.51463	0.0008	0.0203273
gga-miR-199-5p	948.424	881.094	0.10624	4.51e-46	5.12e-45	ALDBGALT0000000480	ALDBGALG0000000333	-	chr1:111378090-111395393	4.42701	1.39366	1.66745	5e-05	0.00220184
gga-miR-199-5p	948.424	881.094	0.10624	4.51e-46	5.12e-45	LNC_000128	XLOC_003974	-	AADN03026593.1:359-1667	28.4312	68.0695	-1.25953	5e-05	0.00220184
gga-miR-199-5p	948.424	881.094	0.10624	4.51e-46	5.12e-45	LNC_000378	XLOC_012118	-	chr10:16381987-16385155	5.41316	1.7694	1.61321	5e-05	0.00220184
gga-miR-199-5p	948.424	881.094	0.10624	4.51e-46	5.12e-45	LNC_000938	XLOC_031953	-	chr4:57611281-57622578	0.983184	0.26297	1.90257	5e-05	0.00220184
gga-miR-199-5p	948.424	881.094	0.10624	4.51e-46	5.12e-45	LNC_000920	XLOC_031612	-	chr4:38314015-38322765	1.15725	3.44248	-1.57274	5e-05	0.00220184
gga-miR-199-5p	948.424	881.094	0.10624	4.51e-46	5.12e-45	ALDBGALT0000002053	ALDBGALG0000001429	-	chr12:1828743-1830311	9.80464	47.827	-2.28629	5e-05	0.00220184
gga-miR-199-5p	948.424	881.094	0.10624	4.51e-46	5.12e-45	ALDBGALT0000000981	ALDBGALG0000000672	-	chr1:52507385-52522059	0.99149	0.465542	1.09069	0.00165	0.0347722
gga-miR-199-5p	948.424	881.094	0.10624	4.51e-46	5.12e-45	LNC_000306	XLOC_009735	-	chr1:55302588-55378446	0.169502	0.765378	-2.17487	5e-05	0.00220184
gga-miR-199-5p	948.424	881.094	0.10624	4.51e-46	5.12e-45	ALDBGALT0000003618	ALDBGALG0000002518	-	chr2:20026914-20029157	2.1467	4.95615	-1.2071	0.0017	0.0354438
gga-miR-199-5p	948.424	881.094	0.10624	4.51e-46	5.12e-45	ALDBGALT0000006697	ALDBGALG0000004643	-	chr5:49573017-49580264	0.17037	0.604659	-1.82745	0.00055	0.0153357
gga-miR-199-5p	948.424	881.094	0.10624	4.51e-46	5.12e-45	LNC_001128	XLOC_037855	-	chr8:3585154-3599671	0.0951216	0.516083	-2.43976	5e-05	0.00220184
gga-miR-199-5p	948.424	881.094	0.10624	4.51e-46	5.12e-45	ALDBGALT0000003437	ALDBGALG0000002402	-	chr2:126009442-126041065	0.292394	0.953272	-1.70497	5e-05	0.00220184
gga-miR-199-5p	948.424	881.094	0.10624	4.51e-46	5.12e-45	ALDBGALT0000004108	ALDBGALG0000002871	-	chr20:5174771-5179766	0.193155	1.1519	-2.57619	5e-05	0.00220184
gga-miR-199-5p	948.424	881.094	0.10624	4.51e-46	5.12e-45	ALDBGALT0000001078	ALDBGALG0000000752	-	chr1:78670340-78671131	23.3719	88.8105	-1.92595	0.00035	0.010879
gga-miR-199-5p	948.424	881.094	0.10624	4.51e-46	5.12e-45	ALDBGALT0000003603	ALDBGALG0000002510	-	chr2:15726160-15736107	1.00133	3.05947	-1.61137	5e-05	0.00220184
gga-miR-199-5p	948.424	881.094	0.10624	4.51e-46	5.12e-45	LNC_001012	XLOC_034703	-	chr5:54116490-54123578	1.28855	0.452537	1.50965	5e-05	0.00220184
gga-miR-199-5p	948.424	881.094	0.10624	4.51e-46	5.12e-45	LNC_000178	XLOC_005201	-	JH376279.1:64378-65636	0.674888	5.52102	-3.03221	5e-05	0.00220184
gga-miR-199-5p	948.424	881.094	0.10624	4.51e-46	5.12e-45	LNC_000846	XLOC_028960	-	chr3:69285967-69328622	0.504243	0.191589	1.39611	0.00165	0.0347722
gga-miR-199-5p	948.424	881.094	0.10624	4.51e-46	5.12e-45	LNC_000307	XLOC_009737	-	chr1:55395424-55480957	0.485801	1.80971	-1.89732	5e-05	0.00220184
gga-miR-1a-3p	599892	1.1266e+06	-0.9092	0	0	ALDBGALT0000003603	ALDBGALG0000002510	-	chr2:15726160-15736107	1.00133	3.05947	-1.61137	5e-05	0.00220184
gga-miR-1a-3p	599892	1.1266e+06	-0.9092	0	0	LNC_001012	XLOC_034703	-	chr5:54116490-54123578	1.28855	0.452537	1.50965	5e-05	0.00220184
gga-miR-1a-3p	599892	1.1266e+06	-0.9092	0	0	LNC_000306	XLOC_009735	-	chr1:55302588-55378446	0.169502	0.765378	-2.17487	5e-05	0.00220184
gga-miR-1a-3p	599892	1.1266e+06	-0.9092	0	0	LNC_000846	XLOC_028960	-	chr3:69285967-69328622	0.504243	0.191589	1.39611	0.00165	0.0347722
gga-miR-1a-3p	599892	1.1266e+06	-0.9092	0	0	ALDBGALT0000007630	ALDBGALG0000005270	-	chr7:5991551-5998373	0.452725	1.18584	-1.3892	0.00085	0.0212791
gga-miR-1a-3p	599892	1.1266e+06	-0.9092	0	0	LNC_001128	XLOC_037855	-	chr8:3585154-3599671	0.0951216	0.516083	-2.43976	5e-05	0.00220184
gga-miR-1a-3p	599892	1.1266e+06	-0.9092	0	0	ALDBGALT0000003437	ALDBGALG0000002402	-	chr2:126009442-126041065	0.292394	0.953272	-1.70497	5e-05	0.00220184
gga-miR-1a-3p	599892	1.1266e+06	-0.9092	0	0	ALDBGALT0000002546	ALDBGALG0000001776	-	chr15:11400404-11406250	0.742163	0.174823	2.08584	0.00025	0.00841976
gga-miR-1a-3p	599892	1.1266e+06	-0.9092	0	0	ALDBGALT0000001052	ALDBGALG0000000731	-	chr1:72196072-72201062	4.88498	2.1933	1.15525	0.0005	0.0142826
gga-let-7g-5p	5287.65	6759.65	-0.35432	1.01e-77	1.44e-76	ALDBGALT0000004108	ALDBGALG0000002871	-	chr20:5174771-5179766	0.193155	1.1519	-2.57619	5e-05	0.00220184
gga-let-7g-5p	5287.65	6759.65	-0.35432	1.01e-77	1.44e-76	ALDBGALT0000003437	ALDBGALG0000002402	-	chr2:126009442-126041065	0.292394	0.953272	-1.70497	5e-05	0.00220184
gga-let-7g-5p	5287.65	6759.65	-0.35432	1.01e-77	1.44e-76	ALDBGALT0000000480	ALDBGALG0000000333	-	chr1:111378090-111395393	4.42701	1.39366	1.66745	5e-05	0.00220184
gga-let-7g-5p	5287.65	6759.65	-0.35432	1.01e-77	1.44e-76	LNC_000920	XLOC_031612	-	chr4:38314015-38322765	1.15725	3.44248	-1.57274	5e-05	0.00220184
gga-let-7g-5p	5287.65	6759.65	-0.35432	1.01e-77	1.44e-76	LNC_000306	XLOC_009735	-	chr1:55302588-55378446	0.169502	0.765378	-2.17487	5e-05	0.00220184
gga-let-7g-5p	5287.65	6759.65	-0.35432	1.01e-77	1.44e-76	ALDBGALT0000003603	ALDBGALG0000002510	-	chr2:15726160-15736107	1.00133	3.05947	-1.61137	5e-05	0.00220184
gga-let-7g-5p	5287.65	6759.65	-0.35432	1.01e-77	1.44e-76	LNC_001128	XLOC_037855	-	chr8:3585154-3599671	0.0951216	0.516083	-2.43976	5e-05	0.00220184
gga-let-7g-5p	5287.65	6759.65	-0.35432	1.01e-77	1.44e-76	ALDBGALT0000007630	ALDBGALG0000005270	-	chr7:5991551-5998373	0.452725	1.18584	-1.3892	0.00085	0.0212791
gga-let-7g-5p	5287.65	6759.65	-0.35432	1.01e-77	1.44e-76	LNC_000846	XLOC_028960	-	chr3:69285967-69328622	0.504243	0.191589	1.39611	0.00165	0.0347722
gga-miR-16c-5p	159.053	184.326	-0.21276	4.58e-05	0.00021864	LNC_001014	XLOC_034745	-	chr5:54963305-54984990	0.466506	1.33293	-1.51463	0.0008	0.0203273
gga-miR-16c-5p	159.053	184.326	-0.21276	4.58e-05	0.00021864	ALDBGALT0000000480	ALDBGALG0000000333	-	chr1:111378090-111395393	4.42701	1.39366	1.66745	5e-05	0.00220184
gga-miR-16c-5p	159.053	184.326	-0.21276	4.58e-05	0.00021864	ALDBGALT0000007500	ALDBGALG0000005184	-	chr7:21375001-21379295	1.67525	6.49933	-1.95592	0.00175	0.0362426
gga-miR-16c-5p	159.053	184.326	-0.21276	4.58e-05	0.00021864	LNC_000378	XLOC_012118	-	chr10:16381987-16385155	5.41316	1.7694	1.61321	5e-05	0.00220184
gga-miR-16c-5p	159.053	184.326	-0.21276	4.58e-05	0.00021864	LNC_000453	XLOC_015271	-	chr14:5108021-5112605	2.2128	0.746831	1.56702	0.0005	0.0142826
gga-miR-16c-5p	159.053	184.326	-0.21276	4.58e-05	0.00021864	ALDBGALT0000007847	ALDBGALG0000005415	-	chr8:17812595-17816293	14.8797	8.22852	0.854642	0.0013	0.0293645
gga-miR-16c-5p	159.053	184.326	-0.21276	4.58e-05	0.00021864	ALDBGALT0000007374	ALDBGALG0000005103	-	chr6:31431638-31449526	0	6.80387	#NAME?	0.002	0.0399303
gga-miR-16c-5p	159.053	184.326	-0.21276	4.58e-05	0.00021864	LNC_000306	XLOC_009735	-	chr1:55302588-55378446	0.169502	0.765378	-2.17487	5e-05	0.00220184
gga-miR-16c-5p	159.053	184.326	-0.21276	4.58e-05	0.00021864	ALDBGALT0000003618	ALDBGALG0000002518	-	chr2:20026914-20029157	2.1467	4.95615	-1.2071	0.0017	0.0354438
gga-miR-16c-5p	159.053	184.326	-0.21276	4.58e-05	0.00021864	ALDBGALT0000006697	ALDBGALG0000004643	-	chr5:49573017-49580264	0.17037	0.604659	-1.82745	0.00055	0.0153357
gga-miR-16c-5p	159.053	184.326	-0.21276	4.58e-05	0.00021864	LNC_001182	XLOC_039441	-	chr9:14216569-14230005	0.728479	0.187931	1.95468	0.00055	0.0153357
gga-miR-16c-5p	159.053	184.326	-0.21276	4.58e-05	0.00021864	LNC_000255	XLOC_007762	-	chr1:113622435-113629423	0.606344	0.157623	1.94366	0.0008	0.0203273
gga-miR-16c-5p	159.053	184.326	-0.21276	4.58e-05	0.00021864	LNC_001128	XLOC_037855	-	chr8:3585154-3599671	0.0951216	0.516083	-2.43976	5e-05	0.00220184
gga-miR-16c-5p	159.053	184.326	-0.21276	4.58e-05	0.00021864	ALDBGALT0000003603	ALDBGALG0000002510	-	chr2:15726160-15736107	1.00133	3.05947	-1.61137	5e-05	0.00220184
gga-miR-16c-5p	159.053	184.326	-0.21276	4.58e-05	0.00021864	LNC_000307	XLOC_009737	-	chr1:55395424-55480957	0.485801	1.80971	-1.89732	5e-05	0.00220184
gga-miR-16c-5p	159.053	184.326	-0.21276	4.58e-05	0.00021864	ALDBGALT0000006376	ALDBGALG0000004424	-	chr4:59670634-59676557	198.166	76.9838	1.36408	0.0005	0.0142826
gga-miR-16c-5p	159.053	184.326	-0.21276	4.58e-05	0.00021864	ALDBGALT0000006384	ALDBGALG0000004430	-	chr4:61072999-61076373	0.679267	2.97852	-2.13255	0.00025	0.00841976
gga-miR-16c-5p	159.053	184.326	-0.21276	4.58e-05	0.00021864	LNC_000920	XLOC_031612	-	chr4:38314015-38322765	1.15725	3.44248	-1.57274	5e-05	0.00220184
gga-miR-16c-5p	159.053	184.326	-0.21276	4.58e-05	0.00021864	LNC_000938	XLOC_031953	-	chr4:57611281-57622578	0.983184	0.26297	1.90257	5e-05	0.00220184
gga-miR-16c-5p	159.053	184.326	-0.21276	4.58e-05	0.00021864	ALDBGALT0000004327	ALDBGALG0000003023	-	chr21:5500683-5502378	109.689	57.7508	0.92551	0.0007	0.0184809
gga-miR-16c-5p	159.053	184.326	-0.21276	4.58e-05	0.00021864	ALDBGALT0000000981	ALDBGALG0000000672	-	chr1:52507385-52522059	0.99149	0.465542	1.09069	0.00165	0.0347722
gga-miR-16c-5p	159.053	184.326	-0.21276	4.58e-05	0.00021864	ALDBGALT0000007630	ALDBGALG0000005270	-	chr7:5991551-5998373	0.452725	1.18584	-1.3892	0.00085	0.0212791
gga-miR-16c-5p	159.053	184.326	-0.21276	4.58e-05	0.00021864	LNC_000628	XLOC_021991	-	chr2:125997997-126002633	0.956446	3.43781	-1.84573	0.0001	0.00398242
gga-miR-16c-5p	159.053	184.326	-0.21276	4.58e-05	0.00021864	ALDBGALT0000004123	ALDBGALG0000002877	-	chr20:5869974-5871464	94.2735	52.0029	0.858261	0.00255	0.0476426
gga-miR-16c-5p	159.053	184.326	-0.21276	4.58e-05	0.00021864	ALDBGALT0000004108	ALDBGALG0000002871	-	chr20:5174771-5179766	0.193155	1.1519	-2.57619	5e-05	0.00220184
gga-miR-16c-5p	159.053	184.326	-0.21276	4.58e-05	0.00021864	LNC_000569	XLOC_019571	-	chr2:107303616-107310805	0.493288	1.18613	-1.26576	0.00075	0.019419
gga-miR-16c-5p	159.053	184.326	-0.21276	4.58e-05	0.00021864	ALDBGALT0000003437	ALDBGALG0000002402	-	chr2:126009442-126041065	0.292394	0.953272	-1.70497	5e-05	0.00220184
gga-miR-16c-5p	159.053	184.326	-0.21276	4.58e-05	0.00021864	ALDBGALT0000001052	ALDBGALG0000000731	-	chr1:72196072-72201062	4.88498	2.1933	1.15525	0.0005	0.0142826
gga-miR-16c-5p	159.053	184.326	-0.21276	4.58e-05	0.00021864	ALDBGALT0000005894	ALDBGALG0000004095	-	chr4:38811141-38813286	4.94245	11.6691	-1.23939	0.00035	0.010879
gga-miR-16c-5p	159.053	184.326	-0.21276	4.58e-05	0.00021864	LNC_000009	XLOC_000415	-	AADN03010643.1:4421-6029	0.76569	2.67579	-1.80513	0.001	0.0241274
gga-miR-16c-5p	159.053	184.326	-0.21276	4.58e-05	0.00021864	LNC_001012	XLOC_034703	-	chr5:54116490-54123578	1.28855	0.452537	1.50965	5e-05	0.00220184
gga-miR-16c-5p	159.053	184.326	-0.21276	4.58e-05	0.00021864	LNC_000846	XLOC_028960	-	chr3:69285967-69328622	0.504243	0.191589	1.39611	0.00165	0.0347722
gga-miR-181a-3p	66.6927	61.4931	0.1171	0.00013703	0.0006212	ALDBGALT0000000480	ALDBGALG0000000333	-	chr1:111378090-111395393	4.42701	1.39366	1.66745	5e-05	0.00220184
gga-miR-181a-3p	66.6927	61.4931	0.1171	0.00013703	0.0006212	LNC_000938	XLOC_031953	-	chr4:57611281-57622578	0.983184	0.26297	1.90257	5e-05	0.00220184
gga-miR-181a-3p	66.6927	61.4931	0.1171	0.00013703	0.0006212	ALDBGALT0000007630	ALDBGALG0000005270	-	chr7:5991551-5998373	0.452725	1.18584	-1.3892	0.00085	0.0212791
gga-miR-146c-5p	3343.57	3399.1	-0.02376	2.69e-123	4.88e-122	LNC_000453	XLOC_015271	-	chr14:5108021-5112605	2.2128	0.746831	1.56702	0.0005	0.0142826
gga-miR-146c-5p	3343.57	3399.1	-0.02376	2.69e-123	4.88e-122	LNC_000938	XLOC_031953	-	chr4:57611281-57622578	0.983184	0.26297	1.90257	5e-05	0.00220184
gga-miR-146c-5p	3343.57	3399.1	-0.02376	2.69e-123	4.88e-122	ALDBGALT0000003437	ALDBGALG0000002402	-	chr2:126009442-126041065	0.292394	0.953272	-1.70497	5e-05	0.00220184
gga-miR-146c-5p	3343.57	3399.1	-0.02376	2.69e-123	4.88e-122	LNC_001014	XLOC_034745	-	chr5:54963305-54984990	0.466506	1.33293	-1.51463	0.0008	0.0203273
gga-miR-146c-5p	3343.57	3399.1	-0.02376	2.69e-123	4.88e-122	ALDBGALT0000006015	ALDBGALG0000004174	-	chr4:64675925-64680087	3.32563	1.02468	1.69845	0.00155	0.0333367
gga-miR-146c-5p	3343.57	3399.1	-0.02376	2.69e-123	4.88e-122	ALDBGALT0000000480	ALDBGALG0000000333	-	chr1:111378090-111395393	4.42701	1.39366	1.66745	5e-05	0.00220184
gga-miR-146c-5p	3343.57	3399.1	-0.02376	2.69e-123	4.88e-122	LNC_000307	XLOC_009737	-	chr1:55395424-55480957	0.485801	1.80971	-1.89732	5e-05	0.00220184
gga-miR-146c-5p	3343.57	3399.1	-0.02376	2.69e-123	4.88e-122	LNC_001128	XLOC_037855	-	chr8:3585154-3599671	0.0951216	0.516083	-2.43976	5e-05	0.00220184
gga-miR-146c-5p	3343.57	3399.1	-0.02376	2.69e-123	4.88e-122	LNC_000306	XLOC_009735	-	chr1:55302588-55378446	0.169502	0.765378	-2.17487	5e-05	0.00220184
gga-miR-146c-5p	3343.57	3399.1	-0.02376	2.69e-123	4.88e-122	LNC_000025	XLOC_000758	-	AADN03011847.1:2585-5766	1.72431	0.475148	1.85957	0.001	0.0241274
gga-miR-146c-5p	3343.57	3399.1	-0.02376	2.69e-123	4.88e-122	ALDBGALT0000006697	ALDBGALG0000004643	-	chr5:49573017-49580264	0.17037	0.604659	-1.82745	0.00055	0.0153357
gga-miR-146c-5p	3343.57	3399.1	-0.02376	2.69e-123	4.88e-122	ALDBGALT0000003618	ALDBGALG0000002518	-	chr2:20026914-20029157	2.1467	4.95615	-1.2071	0.0017	0.0354438
gga-miR-146c-5p	3343.57	3399.1	-0.02376	2.69e-123	4.88e-122	ALDBGALT0000003603	ALDBGALG0000002510	-	chr2:15726160-15736107	1.00133	3.05947	-1.61137	5e-05	0.00220184
gga-miR-1b-3p	1088.54	2540.18	-1.2225	2.6e-15	1.77e-14	ALDBGALT0000001052	ALDBGALG0000000731	-	chr1:72196072-72201062	4.88498	2.1933	1.15525	0.0005	0.0142826
gga-miR-1b-3p	1088.54	2540.18	-1.2225	2.6e-15	1.77e-14	ALDBGALT0000002546	ALDBGALG0000001776	-	chr15:11400404-11406250	0.742163	0.174823	2.08584	0.00025	0.00841976
gga-miR-1b-3p	1088.54	2540.18	-1.2225	2.6e-15	1.77e-14	ALDBGALT0000003437	ALDBGALG0000002402	-	chr2:126009442-126041065	0.292394	0.953272	-1.70497	5e-05	0.00220184
gga-miR-1b-3p	1088.54	2540.18	-1.2225	2.6e-15	1.77e-14	LNC_001128	XLOC_037855	-	chr8:3585154-3599671	0.0951216	0.516083	-2.43976	5e-05	0.00220184
gga-miR-1b-3p	1088.54	2540.18	-1.2225	2.6e-15	1.77e-14	LNC_000307	XLOC_009737	-	chr1:55395424-55480957	0.485801	1.80971	-1.89732	5e-05	0.00220184
gga-miR-1b-3p	1088.54	2540.18	-1.2225	2.6e-15	1.77e-14	LNC_000846	XLOC_028960	-	chr3:69285967-69328622	0.504243	0.191589	1.39611	0.00165	0.0347722
gga-miR-1b-3p	1088.54	2540.18	-1.2225	2.6e-15	1.77e-14	ALDBGALT0000007630	ALDBGALG0000005270	-	chr7:5991551-5998373	0.452725	1.18584	-1.3892	0.00085	0.0212791
gga-miR-1b-3p	1088.54	2540.18	-1.2225	2.6e-15	1.77e-14	LNC_001182	XLOC_039441	-	chr9:14216569-14230005	0.728479	0.187931	1.95468	0.00055	0.0153357
gga-miR-1b-3p	1088.54	2540.18	-1.2225	2.6e-15	1.77e-14	LNC_001012	XLOC_034703	-	chr5:54116490-54123578	1.28855	0.452537	1.50965	5e-05	0.00220184
gga-miR-1b-3p	1088.54	2540.18	-1.2225	2.6e-15	1.77e-14	LNC_000306	XLOC_009735	-	chr1:55302588-55378446	0.169502	0.765378	-2.17487	5e-05	0.00220184
gga-miR-1b-3p	1088.54	2540.18	-1.2225	2.6e-15	1.77e-14	ALDBGALT0000003603	ALDBGALG0000002510	-	chr2:15726160-15736107	1.00133	3.05947	-1.61137	5e-05	0.00220184
gga-let-7b	3196.72	3676.58	-0.20177	3.82e-77	5.2e-76	ALDBGALT0000007630	ALDBGALG0000005270	-	chr7:5991551-5998373	0.452725	1.18584	-1.3892	0.00085	0.0212791
gga-let-7b	3196.72	3676.58	-0.20177	3.82e-77	5.2e-76	LNC_000846	XLOC_028960	-	chr3:69285967-69328622	0.504243	0.191589	1.39611	0.00165	0.0347722
gga-let-7b	3196.72	3676.58	-0.20177	3.82e-77	5.2e-76	LNC_001128	XLOC_037855	-	chr8:3585154-3599671	0.0951216	0.516083	-2.43976	5e-05	0.00220184
gga-let-7b	3196.72	3676.58	-0.20177	3.82e-77	5.2e-76	ALDBGALT0000003603	ALDBGALG0000002510	-	chr2:15726160-15736107	1.00133	3.05947	-1.61137	5e-05	0.00220184
gga-let-7b	3196.72	3676.58	-0.20177	3.82e-77	5.2e-76	LNC_000306	XLOC_009735	-	chr1:55302588-55378446	0.169502	0.765378	-2.17487	5e-05	0.00220184
gga-let-7b	3196.72	3676.58	-0.20177	3.82e-77	5.2e-76	LNC_000920	XLOC_031612	-	chr4:38314015-38322765	1.15725	3.44248	-1.57274	5e-05	0.00220184
gga-let-7b	3196.72	3676.58	-0.20177	3.82e-77	5.2e-76	ALDBGALT0000000480	ALDBGALG0000000333	-	chr1:111378090-111395393	4.42701	1.39366	1.66745	5e-05	0.00220184
gga-let-7b	3196.72	3676.58	-0.20177	3.82e-77	5.2e-76	ALDBGALT0000003437	ALDBGALG0000002402	-	chr2:126009442-126041065	0.292394	0.953272	-1.70497	5e-05	0.00220184
gga-let-7b	3196.72	3676.58	-0.20177	3.82e-77	5.2e-76	ALDBGALT0000004108	ALDBGALG0000002871	-	chr20:5174771-5179766	0.193155	1.1519	-2.57619	5e-05	0.00220184
gga-let-7a-5p	8473.23	9919.66	-0.22738	3.67e-188	1.25e-186	LNC_000846	XLOC_028960	-	chr3:69285967-69328622	0.504243	0.191589	1.39611	0.00165	0.0347722
gga-let-7a-5p	8473.23	9919.66	-0.22738	3.67e-188	1.25e-186	ALDBGALT0000007630	ALDBGALG0000005270	-	chr7:5991551-5998373	0.452725	1.18584	-1.3892	0.00085	0.0212791
gga-let-7a-5p	8473.23	9919.66	-0.22738	3.67e-188	1.25e-186	LNC_001128	XLOC_037855	-	chr8:3585154-3599671	0.0951216	0.516083	-2.43976	5e-05	0.00220184
gga-let-7a-5p	8473.23	9919.66	-0.22738	3.67e-188	1.25e-186	ALDBGALT0000003603	ALDBGALG0000002510	-	chr2:15726160-15736107	1.00133	3.05947	-1.61137	5e-05	0.00220184
gga-let-7a-5p	8473.23	9919.66	-0.22738	3.67e-188	1.25e-186	LNC_000306	XLOC_009735	-	chr1:55302588-55378446	0.169502	0.765378	-2.17487	5e-05	0.00220184
gga-let-7a-5p	8473.23	9919.66	-0.22738	3.67e-188	1.25e-186	LNC_000920	XLOC_031612	-	chr4:38314015-38322765	1.15725	3.44248	-1.57274	5e-05	0.00220184
gga-let-7a-5p	8473.23	9919.66	-0.22738	3.67e-188	1.25e-186	ALDBGALT0000000480	ALDBGALG0000000333	-	chr1:111378090-111395393	4.42701	1.39366	1.66745	5e-05	0.00220184
gga-let-7a-5p	8473.23	9919.66	-0.22738	3.67e-188	1.25e-186	ALDBGALT0000003437	ALDBGALG0000002402	-	chr2:126009442-126041065	0.292394	0.953272	-1.70497	5e-05	0.00220184
gga-let-7a-5p	8473.23	9919.66	-0.22738	3.67e-188	1.25e-186	ALDBGALT0000004108	ALDBGALG0000002871	-	chr20:5174771-5179766	0.193155	1.1519	-2.57619	5e-05	0.00220184
gga-miR-146b-5p	1497.22	2056.04	-0.45758	2.33e-15	1.63e-14	LNC_000306	XLOC_009735	-	chr1:55302588-55378446	0.169502	0.765378	-2.17487	5e-05	0.00220184
gga-miR-146b-5p	1497.22	2056.04	-0.45758	2.33e-15	1.63e-14	LNC_000025	XLOC_000758	-	AADN03011847.1:2585-5766	1.72431	0.475148	1.85957	0.001	0.0241274
gga-miR-146b-5p	1497.22	2056.04	-0.45758	2.33e-15	1.63e-14	ALDBGALT0000006697	ALDBGALG0000004643	-	chr5:49573017-49580264	0.17037	0.604659	-1.82745	0.00055	0.0153357
gga-miR-146b-5p	1497.22	2056.04	-0.45758	2.33e-15	1.63e-14	ALDBGALT0000003618	ALDBGALG0000002518	-	chr2:20026914-20029157	2.1467	4.95615	-1.2071	0.0017	0.0354438
gga-miR-146b-5p	1497.22	2056.04	-0.45758	2.33e-15	1.63e-14	ALDBGALT0000003603	ALDBGALG0000002510	-	chr2:15726160-15736107	1.00133	3.05947	-1.61137	5e-05	0.00220184
gga-miR-146b-5p	1497.22	2056.04	-0.45758	2.33e-15	1.63e-14	LNC_000307	XLOC_009737	-	chr1:55395424-55480957	0.485801	1.80971	-1.89732	5e-05	0.00220184
gga-miR-146b-5p	1497.22	2056.04	-0.45758	2.33e-15	1.63e-14	LNC_001128	XLOC_037855	-	chr8:3585154-3599671	0.0951216	0.516083	-2.43976	5e-05	0.00220184
gga-miR-146b-5p	1497.22	2056.04	-0.45758	2.33e-15	1.63e-14	ALDBGALT0000003437	ALDBGALG0000002402	-	chr2:126009442-126041065	0.292394	0.953272	-1.70497	5e-05	0.00220184
gga-miR-146b-5p	1497.22	2056.04	-0.45758	2.33e-15	1.63e-14	LNC_001014	XLOC_034745	-	chr5:54963305-54984990	0.466506	1.33293	-1.51463	0.0008	0.0203273
gga-miR-146b-5p	1497.22	2056.04	-0.45758	2.33e-15	1.63e-14	ALDBGALT0000006015	ALDBGALG0000004174	-	chr4:64675925-64680087	3.32563	1.02468	1.69845	0.00155	0.0333367
gga-miR-146b-5p	1497.22	2056.04	-0.45758	2.33e-15	1.63e-14	ALDBGALT0000000480	ALDBGALG0000000333	-	chr1:111378090-111395393	4.42701	1.39366	1.66745	5e-05	0.00220184
gga-miR-146b-5p	1497.22	2056.04	-0.45758	2.33e-15	1.63e-14	LNC_000453	XLOC_015271	-	chr14:5108021-5112605	2.2128	0.746831	1.56702	0.0005	0.0142826
gga-miR-146b-5p	1497.22	2056.04	-0.45758	2.33e-15	1.63e-14	LNC_000938	XLOC_031953	-	chr4:57611281-57622578	0.983184	0.26297	1.90257	5e-05	0.00220184
gga-miR-133a-3p	15029.7	14323.4	0.06944	0	0	LNC_000306	XLOC_009735	-	chr1:55302588-55378446	0.169502	0.765378	-2.17487	5e-05	0.00220184
gga-miR-133a-3p	15029.7	14323.4	0.06944	0	0	LNC_001012	XLOC_034703	-	chr5:54116490-54123578	1.28855	0.452537	1.50965	5e-05	0.00220184
gga-miR-133a-3p	15029.7	14323.4	0.06944	0	0	LNC_001128	XLOC_037855	-	chr8:3585154-3599671	0.0951216	0.516083	-2.43976	5e-05	0.00220184
gga-miR-133a-3p	15029.7	14323.4	0.06944	0	0	ALDBGALT0000006402	ALDBGALG0000004441	-	chr4:68678237-68681384	2.52356	1.10323	1.19373	0.0023	0.0442781
gga-miR-133a-3p	15029.7	14323.4	0.06944	0	0	ALDBGALT0000003437	ALDBGALG0000002402	-	chr2:126009442-126041065	0.292394	0.953272	-1.70497	5e-05	0.00220184
gga-miR-133a-3p	15029.7	14323.4	0.06944	0	0	LNC_001014	XLOC_034745	-	chr5:54963305-54984990	0.466506	1.33293	-1.51463	0.0008	0.0203273
gga-miR-133a-3p	15029.7	14323.4	0.06944	0	0	LNC_000920	XLOC_031612	-	chr4:38314015-38322765	1.15725	3.44248	-1.57274	5e-05	0.00220184
gga-miR-133a-3p	15029.7	14323.4	0.06944	0	0	ALDBGALT0000002053	ALDBGALG0000001429	-	chr12:1828743-1830311	9.80464	47.827	-2.28629	5e-05	0.00220184
gga-miR-133c-3p	1440.31	1634.31	-0.1823	1.5e-37	1.51e-36	LNC_001128	XLOC_037855	-	chr8:3585154-3599671	0.0951216	0.516083	-2.43976	5e-05	0.00220184
gga-miR-133c-3p	1440.31	1634.31	-0.1823	1.5e-37	1.51e-36	LNC_000306	XLOC_009735	-	chr1:55302588-55378446	0.169502	0.765378	-2.17487	5e-05	0.00220184
gga-miR-133c-3p	1440.31	1634.31	-0.1823	1.5e-37	1.51e-36	LNC_001012	XLOC_034703	-	chr5:54116490-54123578	1.28855	0.452537	1.50965	5e-05	0.00220184
gga-miR-133c-3p	1440.31	1634.31	-0.1823	1.5e-37	1.51e-36	ALDBGALT0000002053	ALDBGALG0000001429	-	chr12:1828743-1830311	9.80464	47.827	-2.28629	5e-05	0.00220184
gga-miR-133c-3p	1440.31	1634.31	-0.1823	1.5e-37	1.51e-36	LNC_000920	XLOC_031612	-	chr4:38314015-38322765	1.15725	3.44248	-1.57274	5e-05	0.00220184
gga-miR-133c-3p	1440.31	1634.31	-0.1823	1.5e-37	1.51e-36	ALDBGALT0000006402	ALDBGALG0000004441	-	chr4:68678237-68681384	2.52356	1.10323	1.19373	0.0023	0.0442781
gga-miR-133c-3p	1440.31	1634.31	-0.1823	1.5e-37	1.51e-36	ALDBGALT0000003437	ALDBGALG0000002402	-	chr2:126009442-126041065	0.292394	0.953272	-1.70497	5e-05	0.00220184
gga-miR-133c-3p	1440.31	1634.31	-0.1823	1.5e-37	1.51e-36	LNC_001014	XLOC_034745	-	chr5:54963305-54984990	0.466506	1.33293	-1.51463	0.0008	0.0203273
gga-miR-24-3p	147.166	182.185	-0.30796	0.00073461	0.0031221	ALDBGALT0000004108	ALDBGALG0000002871	-	chr20:5174771-5179766	0.193155	1.1519	-2.57619	5e-05	0.00220184
gga-miR-24-3p	147.166	182.185	-0.30796	0.00073461	0.0031221	LNC_000569	XLOC_019571	-	chr2:107303616-107310805	0.493288	1.18613	-1.26576	0.00075	0.019419
gga-miR-24-3p	147.166	182.185	-0.30796	0.00073461	0.0031221	ALDBGALT0000003437	ALDBGALG0000002402	-	chr2:126009442-126041065	0.292394	0.953272	-1.70497	5e-05	0.00220184
gga-miR-24-3p	147.166	182.185	-0.30796	0.00073461	0.0031221	LNC_001014	XLOC_034745	-	chr5:54963305-54984990	0.466506	1.33293	-1.51463	0.0008	0.0203273
gga-miR-24-3p	147.166	182.185	-0.30796	0.00073461	0.0031221	LNC_000388	XLOC_012661	-	chr10:18907191-18911415	9.83437	36.7022	-1.89996	5e-05	0.00220184
gga-miR-24-3p	147.166	182.185	-0.30796	0.00073461	0.0031221	LNC_001012	XLOC_034703	-	chr5:54116490-54123578	1.28855	0.452537	1.50965	5e-05	0.00220184
gga-miR-24-3p	147.166	182.185	-0.30796	0.00073461	0.0031221	ALDBGALT0000006697	ALDBGALG0000004643	-	chr5:49573017-49580264	0.17037	0.604659	-1.82745	0.00055	0.0153357
gga-miR-24-3p	147.166	182.185	-0.30796	0.00073461	0.0031221	LNC_000306	XLOC_009735	-	chr1:55302588-55378446	0.169502	0.765378	-2.17487	5e-05	0.00220184
gga-miR-24-3p	147.166	182.185	-0.30796	0.00073461	0.0031221	ALDBGALT0000005894	ALDBGALG0000004095	-	chr4:38811141-38813286	4.94245	11.6691	-1.23939	0.00035	0.010879
gga-miR-24-3p	147.166	182.185	-0.30796	0.00073461	0.0031221	LNC_001128	XLOC_037855	-	chr8:3585154-3599671	0.0951216	0.516083	-2.43976	5e-05	0.00220184
gga-miR-24-3p	147.166	182.185	-0.30796	0.00073461	0.0031221	LNC_000307	XLOC_009737	-	chr1:55395424-55480957	0.485801	1.80971	-1.89732	5e-05	0.00220184
gga-miR-24-3p	147.166	182.185	-0.30796	0.00073461	0.0031221	LNC_000628	XLOC_021991	-	chr2:125997997-126002633	0.956446	3.43781	-1.84573	0.0001	0.00398242
gga-miR-24-3p	147.166	182.185	-0.30796	0.00073461	0.0031221	LNC_001182	XLOC_039441	-	chr9:14216569-14230005	0.728479	0.187931	1.95468	0.00055	0.0153357
gga-let-7i	4609.89	6511.38	-0.49823	6.1e-36	5.93e-35	ALDBGALT0000003603	ALDBGALG0000002510	-	chr2:15726160-15736107	1.00133	3.05947	-1.61137	5e-05	0.00220184
gga-let-7i	4609.89	6511.38	-0.49823	6.1e-36	5.93e-35	LNC_000306	XLOC_009735	-	chr1:55302588-55378446	0.169502	0.765378	-2.17487	5e-05	0.00220184
gga-let-7i	4609.89	6511.38	-0.49823	6.1e-36	5.93e-35	LNC_000846	XLOC_028960	-	chr3:69285967-69328622	0.504243	0.191589	1.39611	0.00165	0.0347722
gga-let-7i	4609.89	6511.38	-0.49823	6.1e-36	5.93e-35	ALDBGALT0000007630	ALDBGALG0000005270	-	chr7:5991551-5998373	0.452725	1.18584	-1.3892	0.00085	0.0212791
gga-let-7i	4609.89	6511.38	-0.49823	6.1e-36	5.93e-35	LNC_001128	XLOC_037855	-	chr8:3585154-3599671	0.0951216	0.516083	-2.43976	5e-05	0.00220184
gga-let-7i	4609.89	6511.38	-0.49823	6.1e-36	5.93e-35	ALDBGALT0000000480	ALDBGALG0000000333	-	chr1:111378090-111395393	4.42701	1.39366	1.66745	5e-05	0.00220184
gga-let-7i	4609.89	6511.38	-0.49823	6.1e-36	5.93e-35	ALDBGALT0000004108	ALDBGALG0000002871	-	chr20:5174771-5179766	0.193155	1.1519	-2.57619	5e-05	0.00220184
gga-let-7i	4609.89	6511.38	-0.49823	6.1e-36	5.93e-35	ALDBGALT0000003437	ALDBGALG0000002402	-	chr2:126009442-126041065	0.292394	0.953272	-1.70497	5e-05	0.00220184
gga-let-7i	4609.89	6511.38	-0.49823	6.1e-36	5.93e-35	LNC_000920	XLOC_031612	-	chr4:38314015-38322765	1.15725	3.44248	-1.57274	5e-05	0.00220184
gga-miR-206	2219.48	6320.93	-1.5099	3.53e-95	5.65e-94	ALDBGALT0000003603	ALDBGALG0000002510	-	chr2:15726160-15736107	1.00133	3.05947	-1.61137	5e-05	0.00220184
gga-miR-206	2219.48	6320.93	-1.5099	3.53e-95	5.65e-94	LNC_000306	XLOC_009735	-	chr1:55302588-55378446	0.169502	0.765378	-2.17487	5e-05	0.00220184
gga-miR-206	2219.48	6320.93	-1.5099	3.53e-95	5.65e-94	LNC_001012	XLOC_034703	-	chr5:54116490-54123578	1.28855	0.452537	1.50965	5e-05	0.00220184
gga-miR-206	2219.48	6320.93	-1.5099	3.53e-95	5.65e-94	LNC_001182	XLOC_039441	-	chr9:14216569-14230005	0.728479	0.187931	1.95468	0.00055	0.0153357
gga-miR-206	2219.48	6320.93	-1.5099	3.53e-95	5.65e-94	ALDBGALT0000007630	ALDBGALG0000005270	-	chr7:5991551-5998373	0.452725	1.18584	-1.3892	0.00085	0.0212791
gga-miR-206	2219.48	6320.93	-1.5099	3.53e-95	5.65e-94	LNC_000846	XLOC_028960	-	chr3:69285967-69328622	0.504243	0.191589	1.39611	0.00165	0.0347722
gga-miR-206	2219.48	6320.93	-1.5099	3.53e-95	5.65e-94	LNC_000307	XLOC_009737	-	chr1:55395424-55480957	0.485801	1.80971	-1.89732	5e-05	0.00220184
gga-miR-206	2219.48	6320.93	-1.5099	3.53e-95	5.65e-94	LNC_001128	XLOC_037855	-	chr8:3585154-3599671	0.0951216	0.516083	-2.43976	5e-05	0.00220184
gga-miR-206	2219.48	6320.93	-1.5099	3.53e-95	5.65e-94	LNC_001014	XLOC_034745	-	chr5:54963305-54984990	0.466506	1.33293	-1.51463	0.0008	0.0203273
gga-miR-206	2219.48	6320.93	-1.5099	3.53e-95	5.65e-94	ALDBGALT0000003437	ALDBGALG0000002402	-	chr2:126009442-126041065	0.292394	0.953272	-1.70497	5e-05	0.00220184
gga-miR-206	2219.48	6320.93	-1.5099	3.53e-95	5.65e-94	ALDBGALT0000002546	ALDBGALG0000001776	-	chr15:11400404-11406250	0.742163	0.174823	2.08584	0.00025	0.00841976
gga-miR-206	2219.48	6320.93	-1.5099	3.53e-95	5.65e-94	ALDBGALT0000001052	ALDBGALG0000000731	-	chr1:72196072-72201062	4.88498	2.1933	1.15525	0.0005	0.0142826
gga-miR-142-5p	42.0774	30.5936	0.45982	0.0001038	0.00047856	ALDBGALT0000000981	ALDBGALG0000000672	-	chr1:52507385-52522059	0.99149	0.465542	1.09069	0.00165	0.0347722
gga-miR-142-5p	42.0774	30.5936	0.45982	0.0001038	0.00047856	LNC_000178	XLOC_005201	-	JH376279.1:64378-65636	0.674888	5.52102	-3.03221	5e-05	0.00220184
gga-miR-142-5p	42.0774	30.5936	0.45982	0.0001038	0.00047856	LNC_000306	XLOC_009735	-	chr1:55302588-55378446	0.169502	0.765378	-2.17487	5e-05	0.00220184
gga-miR-142-5p	42.0774	30.5936	0.45982	0.0001038	0.00047856	LNC_000846	XLOC_028960	-	chr3:69285967-69328622	0.504243	0.191589	1.39611	0.00165	0.0347722
gga-miR-142-5p	42.0774	30.5936	0.45982	0.0001038	0.00047856	ALDBGALT0000007630	ALDBGALG0000005270	-	chr7:5991551-5998373	0.452725	1.18584	-1.3892	0.00085	0.0212791
gga-miR-142-5p	42.0774	30.5936	0.45982	0.0001038	0.00047856	ALDBGALT0000006376	ALDBGALG0000004424	-	chr4:59670634-59676557	198.166	76.9838	1.36408	0.0005	0.0142826
gga-miR-142-5p	42.0774	30.5936	0.45982	0.0001038	0.00047856	LNC_000307	XLOC_009737	-	chr1:55395424-55480957	0.485801	1.80971	-1.89732	5e-05	0.00220184
gga-miR-142-5p	42.0774	30.5936	0.45982	0.0001038	0.00047856	LNC_001014	XLOC_034745	-	chr5:54963305-54984990	0.466506	1.33293	-1.51463	0.0008	0.0203273
gga-miR-142-5p	42.0774	30.5936	0.45982	0.0001038	0.00047856	ALDBGALT0000003437	ALDBGALG0000002402	-	chr2:126009442-126041065	0.292394	0.953272	-1.70497	5e-05	0.00220184
gga-miR-142-5p	42.0774	30.5936	0.45982	0.0001038	0.00047856	ALDBGALT0000006695	ALDBGALG0000004641	-	chr5:45460115-45489775	1.32301	0.389807	1.763	0.0004	0.0120178
gga-miR-142-5p	42.0774	30.5936	0.45982	0.0001038	0.00047856	ALDBGALT0000001052	ALDBGALG0000000731	-	chr1:72196072-72201062	4.88498	2.1933	1.15525	0.0005	0.0142826
gga-miR-126-3p	3669.04	3700.44	-0.012295	2.16e-138	4.52e-137	LNC_001018	XLOC_034820	-	chr5:59544681-59547727	6.41506	16.436	-1.35733	0.00135	0.0301455
gga-miR-92-3p	1215.93	1204.01	0.014215	1.61e-49	1.9e-48	ALDBGALT0000006384	ALDBGALG0000004430	-	chr4:61072999-61076373	0.679267	2.97852	-2.13255	0.00025	0.00841976
gga-miR-92-3p	1215.93	1204.01	0.014215	1.61e-49	1.9e-48	ALDBGALT0000007139	ALDBGALG0000004946	-	chr6:20477102-20478769	16.1243	8.09731	0.99372	0.00245	0.0462742
gga-miR-92-3p	1215.93	1204.01	0.014215	1.61e-49	1.9e-48	LNC_000938	XLOC_031953	-	chr4:57611281-57622578	0.983184	0.26297	1.90257	5e-05	0.00220184
gga-miR-92-3p	1215.93	1204.01	0.014215	1.61e-49	1.9e-48	ALDBGALT0000006695	ALDBGALG0000004641	-	chr5:45460115-45489775	1.32301	0.389807	1.763	0.0004	0.0120178
gga-miR-92-3p	1215.93	1204.01	0.014215	1.61e-49	1.9e-48	LNC_000920	XLOC_031612	-	chr4:38314015-38322765	1.15725	3.44248	-1.57274	5e-05	0.00220184
gga-miR-92-3p	1215.93	1204.01	0.014215	1.61e-49	1.9e-48	LNC_000306	XLOC_009735	-	chr1:55302588-55378446	0.169502	0.765378	-2.17487	5e-05	0.00220184
gga-miR-92-3p	1215.93	1204.01	0.014215	1.61e-49	1.9e-48	ALDBGALT0000006697	ALDBGALG0000004643	-	chr5:49573017-49580264	0.17037	0.604659	-1.82745	0.00055	0.0153357
gga-miR-92-3p	1215.93	1204.01	0.014215	1.61e-49	1.9e-48	LNC_001012	XLOC_034703	-	chr5:54116490-54123578	1.28855	0.452537	1.50965	5e-05	0.00220184
gga-miR-92-3p	1215.93	1204.01	0.014215	1.61e-49	1.9e-48	ALDBGALT0000003603	ALDBGALG0000002510	-	chr2:15726160-15736107	1.00133	3.05947	-1.61137	5e-05	0.00220184
gga-miR-92-3p	1215.93	1204.01	0.014215	1.61e-49	1.9e-48	ALDBGALT0000007430	ALDBGALG0000005143	-	chr7:11161309-11165479	1.87155	0.421102	2.15199	0.0009	0.022252
gga-miR-92-3p	1215.93	1204.01	0.014215	1.61e-49	1.9e-48	LNC_000307	XLOC_009737	-	chr1:55395424-55480957	0.485801	1.80971	-1.89732	5e-05	0.00220184
gga-miR-92-3p	1215.93	1204.01	0.014215	1.61e-49	1.9e-48	ALDBGALT0000003517	ALDBGALG0000002456	-	chr2:17501-19442	2.96375	0.924603	1.68052	0.00155	0.0333367
gga-miR-92-3p	1215.93	1204.01	0.014215	1.61e-49	1.9e-48	LNC_000628	XLOC_021991	-	chr2:125997997-126002633	0.956446	3.43781	-1.84573	0.0001	0.00398242
gga-miR-92-3p	1215.93	1204.01	0.014215	1.61e-49	1.9e-48	LNC_000846	XLOC_028960	-	chr3:69285967-69328622	0.504243	0.191589	1.39611	0.00165	0.0347722
gga-miR-122-5p	285.179	21.4155	3.7351	6.94e-91	1.05e-89	ALDBGALT0000000981	ALDBGALG0000000672	-	chr1:52507385-52522059	0.99149	0.465542	1.09069	0.00165	0.0347722
gga-miR-122-5p	285.179	21.4155	3.7351	6.94e-91	1.05e-89	ALDBGALT0000003603	ALDBGALG0000002510	-	chr2:15726160-15736107	1.00133	3.05947	-1.61137	5e-05	0.00220184
gga-miR-122-5p	285.179	21.4155	3.7351	6.94e-91	1.05e-89	LNC_000306	XLOC_009735	-	chr1:55302588-55378446	0.169502	0.765378	-2.17487	5e-05	0.00220184
gga-miR-122-5p	285.179	21.4155	3.7351	6.94e-91	1.05e-89	LNC_001012	XLOC_034703	-	chr5:54116490-54123578	1.28855	0.452537	1.50965	5e-05	0.00220184
gga-miR-122-5p	285.179	21.4155	3.7351	6.94e-91	1.05e-89	LNC_001182	XLOC_039441	-	chr9:14216569-14230005	0.728479	0.187931	1.95468	0.00055	0.0153357
gga-miR-122-5p	285.179	21.4155	3.7351	6.94e-91	1.05e-89	LNC_000846	XLOC_028960	-	chr3:69285967-69328622	0.504243	0.191589	1.39611	0.00165	0.0347722
gga-miR-122-5p	285.179	21.4155	3.7351	6.94e-91	1.05e-89	LNC_001014	XLOC_034745	-	chr5:54963305-54984990	0.466506	1.33293	-1.51463	0.0008	0.0203273
gga-miR-122-5p	285.179	21.4155	3.7351	6.94e-91	1.05e-89	ALDBGALT0000000480	ALDBGALG0000000333	-	chr1:111378090-111395393	4.42701	1.39366	1.66745	5e-05	0.00220184
gga-miR-122-5p	285.179	21.4155	3.7351	6.94e-91	1.05e-89	LNC_000531	XLOC_018358	-	chr2:11746950-11756982	0.0887745	0.659508	-2.89317	5e-05	0.00220184
gga-miR-122-5p	285.179	21.4155	3.7351	6.94e-91	1.05e-89	ALDBGALT0000003437	ALDBGALG0000002402	-	chr2:126009442-126041065	0.292394	0.953272	-1.70497	5e-05	0.00220184
gga-miR-122-5p	285.179	21.4155	3.7351	6.94e-91	1.05e-89	LNC_000453	XLOC_015271	-	chr14:5108021-5112605	2.2128	0.746831	1.56702	0.0005	0.0142826
gga-miR-365b-5p	72.5835	56.4451	0.36279	1.62e-06	8.3e-06	LNC_000306	XLOC_009735	-	chr1:55302588-55378446	0.169502	0.765378	-2.17487	5e-05	0.00220184
gga-miR-365b-5p	72.5835	56.4451	0.36279	1.62e-06	8.3e-06	ALDBGALT0000006697	ALDBGALG0000004643	-	chr5:49573017-49580264	0.17037	0.604659	-1.82745	0.00055	0.0153357
gga-miR-365b-5p	72.5835	56.4451	0.36279	1.62e-06	8.3e-06	ALDBGALT0000000981	ALDBGALG0000000672	-	chr1:52507385-52522059	0.99149	0.465542	1.09069	0.00165	0.0347722
gga-miR-365b-5p	72.5835	56.4451	0.36279	1.62e-06	8.3e-06	LNC_000255	XLOC_007762	-	chr1:113622435-113629423	0.606344	0.157623	1.94366	0.0008	0.0203273
gga-miR-365b-5p	72.5835	56.4451	0.36279	1.62e-06	8.3e-06	LNC_000307	XLOC_009737	-	chr1:55395424-55480957	0.485801	1.80971	-1.89732	5e-05	0.00220184
gga-miR-365b-5p	72.5835	56.4451	0.36279	1.62e-06	8.3e-06	LNC_001182	XLOC_039441	-	chr9:14216569-14230005	0.728479	0.187931	1.95468	0.00055	0.0153357
gga-miR-365b-5p	72.5835	56.4451	0.36279	1.62e-06	8.3e-06	LNC_000628	XLOC_021991	-	chr2:125997997-126002633	0.956446	3.43781	-1.84573	0.0001	0.00398242
gga-miR-365b-5p	72.5835	56.4451	0.36279	1.62e-06	8.3e-06	LNC_000846	XLOC_028960	-	chr3:69285967-69328622	0.504243	0.191589	1.39611	0.00165	0.0347722
gga-miR-365b-5p	72.5835	56.4451	0.36279	1.62e-06	8.3e-06	LNC_000531	XLOC_018358	-	chr2:11746950-11756982	0.0887745	0.659508	-2.89317	5e-05	0.00220184
gga-miR-365b-5p	72.5835	56.4451	0.36279	1.62e-06	8.3e-06	ALDBGALT0000003437	ALDBGALG0000002402	-	chr2:126009442-126041065	0.292394	0.953272	-1.70497	5e-05	0.00220184
gga-miR-365b-5p	72.5835	56.4451	0.36279	1.62e-06	8.3e-06	LNC_001014	XLOC_034745	-	chr5:54963305-54984990	0.466506	1.33293	-1.51463	0.0008	0.0203273
gga-miR-365b-5p	72.5835	56.4451	0.36279	1.62e-06	8.3e-06	LNC_000938	XLOC_031953	-	chr4:57611281-57622578	0.983184	0.26297	1.90257	5e-05	0.00220184
gga-miR-30a-5p	1978.69	1792.94	0.14222	3.58e-100	6.08e-99	LNC_000307	XLOC_009737	-	chr1:55395424-55480957	0.485801	1.80971	-1.89732	5e-05	0.00220184
gga-miR-30a-5p	1978.69	1792.94	0.14222	3.58e-100	6.08e-99	LNC_000255	XLOC_007762	-	chr1:113622435-113629423	0.606344	0.157623	1.94366	0.0008	0.0203273
gga-miR-30a-5p	1978.69	1792.94	0.14222	3.58e-100	6.08e-99	LNC_001128	XLOC_037855	-	chr8:3585154-3599671	0.0951216	0.516083	-2.43976	5e-05	0.00220184
gga-miR-30a-5p	1978.69	1792.94	0.14222	3.58e-100	6.08e-99	LNC_000846	XLOC_028960	-	chr3:69285967-69328622	0.504243	0.191589	1.39611	0.00165	0.0347722
gga-miR-30a-5p	1978.69	1792.94	0.14222	3.58e-100	6.08e-99	LNC_000306	XLOC_009735	-	chr1:55302588-55378446	0.169502	0.765378	-2.17487	5e-05	0.00220184
gga-miR-30a-5p	1978.69	1792.94	0.14222	3.58e-100	6.08e-99	ALDBGALT0000006697	ALDBGALG0000004643	-	chr5:49573017-49580264	0.17037	0.604659	-1.82745	0.00055	0.0153357
gga-miR-30a-5p	1978.69	1792.94	0.14222	3.58e-100	6.08e-99	ALDBGALT0000000981	ALDBGALG0000000672	-	chr1:52507385-52522059	0.99149	0.465542	1.09069	0.00165	0.0347722
gga-miR-30a-5p	1978.69	1792.94	0.14222	3.58e-100	6.08e-99	ALDBGALT0000001052	ALDBGALG0000000731	-	chr1:72196072-72201062	4.88498	2.1933	1.15525	0.0005	0.0142826
gga-miR-30a-5p	1978.69	1792.94	0.14222	3.58e-100	6.08e-99	ALDBGALT0000001697	ALDBGALG0000001196	-	chr10:12474478-12476012	44.4185	20.4054	1.12221	0.00015	0.0055394
gga-miR-30a-5p	1978.69	1792.94	0.14222	3.58e-100	6.08e-99	LNC_000920	XLOC_031612	-	chr4:38314015-38322765	1.15725	3.44248	-1.57274	5e-05	0.00220184
gga-miR-30a-5p	1978.69	1792.94	0.14222	3.58e-100	6.08e-99	LNC_000938	XLOC_031953	-	chr4:57611281-57622578	0.983184	0.26297	1.90257	5e-05	0.00220184
gga-miR-30a-5p	1978.69	1792.94	0.14222	3.58e-100	6.08e-99	ALDBGALT0000002546	ALDBGALG0000001776	-	chr15:11400404-11406250	0.742163	0.174823	2.08584	0.00025	0.00841976
gga-miR-30a-5p	1978.69	1792.94	0.14222	3.58e-100	6.08e-99	ALDBGALT0000004108	ALDBGALG0000002871	-	chr20:5174771-5179766	0.193155	1.1519	-2.57619	5e-05	0.00220184
gga-miR-30a-5p	1978.69	1792.94	0.14222	3.58e-100	6.08e-99	ALDBGALT0000003437	ALDBGALG0000002402	-	chr2:126009442-126041065	0.292394	0.953272	-1.70497	5e-05	0.00220184
gga-miR-30a-5p	1978.69	1792.94	0.14222	3.58e-100	6.08e-99	ALDBGALT0000000480	ALDBGALG0000000333	-	chr1:111378090-111395393	4.42701	1.39366	1.66745	5e-05	0.00220184
gga-miR-17-5p	136.752	158.169	-0.20991	0.00014774	0.00065877	ALDBGALT0000003437	ALDBGALG0000002402	-	chr2:126009442-126041065	0.292394	0.953272	-1.70497	5e-05	0.00220184
gga-miR-17-5p	136.752	158.169	-0.20991	0.00014774	0.00065877	ALDBGALT0000004108	ALDBGALG0000002871	-	chr20:5174771-5179766	0.193155	1.1519	-2.57619	5e-05	0.00220184
gga-miR-17-5p	136.752	158.169	-0.20991	0.00014774	0.00065877	LNC_000569	XLOC_019571	-	chr2:107303616-107310805	0.493288	1.18613	-1.26576	0.00075	0.019419
gga-miR-17-5p	136.752	158.169	-0.20991	0.00014774	0.00065877	ALDBGALT0000002546	ALDBGALG0000001776	-	chr15:11400404-11406250	0.742163	0.174823	2.08584	0.00025	0.00841976
gga-miR-17-5p	136.752	158.169	-0.20991	0.00014774	0.00065877	LNC_000938	XLOC_031953	-	chr4:57611281-57622578	0.983184	0.26297	1.90257	5e-05	0.00220184
gga-miR-17-5p	136.752	158.169	-0.20991	0.00014774	0.00065877	ALDBGALT0000001052	ALDBGALG0000000731	-	chr1:72196072-72201062	4.88498	2.1933	1.15525	0.0005	0.0142826
gga-miR-17-5p	136.752	158.169	-0.20991	0.00014774	0.00065877	ALDBGALT0000004327	ALDBGALG0000003023	-	chr21:5500683-5502378	109.689	57.7508	0.92551	0.0007	0.0184809
gga-miR-17-5p	136.752	158.169	-0.20991	0.00014774	0.00065877	ALDBGALT0000003603	ALDBGALG0000002510	-	chr2:15726160-15736107	1.00133	3.05947	-1.61137	5e-05	0.00220184
gga-miR-17-5p	136.752	158.169	-0.20991	0.00014774	0.00065877	LNC_001012	XLOC_034703	-	chr5:54116490-54123578	1.28855	0.452537	1.50965	5e-05	0.00220184
gga-miR-17-5p	136.752	158.169	-0.20991	0.00014774	0.00065877	LNC_000306	XLOC_009735	-	chr1:55302588-55378446	0.169502	0.765378	-2.17487	5e-05	0.00220184
gga-miR-17-5p	136.752	158.169	-0.20991	0.00014774	0.00065877	LNC_000846	XLOC_028960	-	chr3:69285967-69328622	0.504243	0.191589	1.39611	0.00165	0.0347722
gga-miR-17-5p	136.752	158.169	-0.20991	0.00014774	0.00065877	LNC_001182	XLOC_039441	-	chr9:14216569-14230005	0.728479	0.187931	1.95468	0.00055	0.0153357
gga-miR-17-5p	136.752	158.169	-0.20991	0.00014774	0.00065877	ALDBGALT0000006376	ALDBGALG0000004424	-	chr4:59670634-59676557	198.166	76.9838	1.36408	0.0005	0.0142826
gga-miR-17-5p	136.752	158.169	-0.20991	0.00014774	0.00065877	LNC_000255	XLOC_007762	-	chr1:113622435-113629423	0.606344	0.157623	1.94366	0.0008	0.0203273
gga-miR-17-5p	136.752	158.169	-0.20991	0.00014774	0.00065877	LNC_000307	XLOC_009737	-	chr1:55395424-55480957	0.485801	1.80971	-1.89732	5e-05	0.00220184
gga-miR-148a-3p	19029.9	62563.8	-1.7171	0	0	LNC_000306	XLOC_009735	-	chr1:55302588-55378446	0.169502	0.765378	-2.17487	5e-05	0.00220184
gga-miR-148a-3p	19029.9	62563.8	-1.7171	0	0	LNC_000255	XLOC_007762	-	chr1:113622435-113629423	0.606344	0.157623	1.94366	0.0008	0.0203273
gga-miR-148a-3p	19029.9	62563.8	-1.7171	0	0	LNC_001128	XLOC_037855	-	chr8:3585154-3599671	0.0951216	0.516083	-2.43976	5e-05	0.00220184
gga-miR-148a-3p	19029.9	62563.8	-1.7171	0	0	ALDBGALT0000007630	ALDBGALG0000005270	-	chr7:5991551-5998373	0.452725	1.18584	-1.3892	0.00085	0.0212791
gga-miR-148a-3p	19029.9	62563.8	-1.7171	0	0	LNC_001182	XLOC_039441	-	chr9:14216569-14230005	0.728479	0.187931	1.95468	0.00055	0.0153357
gga-miR-148a-3p	19029.9	62563.8	-1.7171	0	0	LNC_000531	XLOC_018358	-	chr2:11746950-11756982	0.0887745	0.659508	-2.89317	5e-05	0.00220184
gga-miR-148a-3p	19029.9	62563.8	-1.7171	0	0	ALDBGALT0000006015	ALDBGALG0000004174	-	chr4:64675925-64680087	3.32563	1.02468	1.69845	0.00155	0.0333367
gga-miR-148a-3p	19029.9	62563.8	-1.7171	0	0	LNC_000453	XLOC_015271	-	chr14:5108021-5112605	2.2128	0.746831	1.56702	0.0005	0.0142826
gga-miR-148a-3p	19029.9	62563.8	-1.7171	0	0	LNC_000938	XLOC_031953	-	chr4:57611281-57622578	0.983184	0.26297	1.90257	5e-05	0.00220184
gga-miR-148a-3p	19029.9	62563.8	-1.7171	0	0	ALDBGALT0000002546	ALDBGALG0000001776	-	chr15:11400404-11406250	0.742163	0.174823	2.08584	0.00025	0.00841976
gga-miR-148a-3p	19029.9	62563.8	-1.7171	0	0	LNC_000920	XLOC_031612	-	chr4:38314015-38322765	1.15725	3.44248	-1.57274	5e-05	0.00220184
gga-miR-148a-3p	19029.9	62563.8	-1.7171	0	0	LNC_001012	XLOC_034703	-	chr5:54116490-54123578	1.28855	0.452537	1.50965	5e-05	0.00220184
gga-miR-148a-3p	19029.9	62563.8	-1.7171	0	0	ALDBGALT0000003603	ALDBGALG0000002510	-	chr2:15726160-15736107	1.00133	3.05947	-1.61137	5e-05	0.00220184
gga-miR-148a-3p	19029.9	62563.8	-1.7171	0	0	LNC_000307	XLOC_009737	-	chr1:55395424-55480957	0.485801	1.80971	-1.89732	5e-05	0.00220184
gga-miR-148a-3p	19029.9	62563.8	-1.7171	0	0	ALDBGALT0000006376	ALDBGALG0000004424	-	chr4:59670634-59676557	198.166	76.9838	1.36408	0.0005	0.0142826
gga-miR-148a-3p	19029.9	62563.8	-1.7171	0	0	LNC_000846	XLOC_028960	-	chr3:69285967-69328622	0.504243	0.191589	1.39611	0.00165	0.0347722
gga-miR-148a-3p	19029.9	62563.8	-1.7171	0	0	ALDBGALT0000004123	ALDBGALG0000002877	-	chr20:5869974-5871464	94.2735	52.0029	0.858261	0.00255	0.0476426
gga-miR-148a-3p	19029.9	62563.8	-1.7171	0	0	ALDBGALT0000004108	ALDBGALG0000002871	-	chr20:5174771-5179766	0.193155	1.1519	-2.57619	5e-05	0.00220184
gga-miR-148a-3p	19029.9	62563.8	-1.7171	0	0	ALDBGALT0000003437	ALDBGALG0000002402	-	chr2:126009442-126041065	0.292394	0.953272	-1.70497	5e-05	0.00220184
gga-miR-148a-3p	19029.9	62563.8	-1.7171	0	0	LNC_000569	XLOC_019571	-	chr2:107303616-107310805	0.493288	1.18613	-1.26576	0.00075	0.019419
gga-miR-148a-3p	19029.9	62563.8	-1.7171	0	0	ALDBGALT0000001052	ALDBGALG0000000731	-	chr1:72196072-72201062	4.88498	2.1933	1.15525	0.0005	0.0142826
gga-miR-148a-3p	19029.9	62563.8	-1.7171	0	0	ALDBGALT0000006695	ALDBGALG0000004641	-	chr5:45460115-45489775	1.32301	0.389807	1.763	0.0004	0.0120178
gga-miR-30c-1-3p	162.208	188.15	-0.21404	3.98e-05	0.00019328	LNC_000453	XLOC_015271	-	chr14:5108021-5112605	2.2128	0.746831	1.56702	0.0005	0.0142826
gga-miR-30c-1-3p	162.208	188.15	-0.21404	3.98e-05	0.00019328	ALDBGALT0000002546	ALDBGALG0000001776	-	chr15:11400404-11406250	0.742163	0.174823	2.08584	0.00025	0.00841976
gga-miR-30c-1-3p	162.208	188.15	-0.21404	3.98e-05	0.00019328	LNC_000938	XLOC_031953	-	chr4:57611281-57622578	0.983184	0.26297	1.90257	5e-05	0.00220184
gga-miR-30c-1-3p	162.208	188.15	-0.21404	3.98e-05	0.00019328	ALDBGALT0000001697	ALDBGALG0000001196	-	chr10:12474478-12476012	44.4185	20.4054	1.12221	0.00015	0.0055394
gga-miR-30c-1-3p	162.208	188.15	-0.21404	3.98e-05	0.00019328	LNC_001014	XLOC_034745	-	chr5:54963305-54984990	0.466506	1.33293	-1.51463	0.0008	0.0203273
gga-miR-30c-1-3p	162.208	188.15	-0.21404	3.98e-05	0.00019328	ALDBGALT0000000480	ALDBGALG0000000333	-	chr1:111378090-111395393	4.42701	1.39366	1.66745	5e-05	0.00220184
gga-miR-30c-1-3p	162.208	188.15	-0.21404	3.98e-05	0.00019328	LNC_000128	XLOC_003974	-	AADN03026593.1:359-1667	28.4312	68.0695	-1.25953	5e-05	0.00220184
gga-miR-30c-1-3p	162.208	188.15	-0.21404	3.98e-05	0.00019328	ALDBGALT0000007630	ALDBGALG0000005270	-	chr7:5991551-5998373	0.452725	1.18584	-1.3892	0.00085	0.0212791
gga-miR-30c-1-3p	162.208	188.15	-0.21404	3.98e-05	0.00019328	ALDBGALT0000000981	ALDBGALG0000000672	-	chr1:52507385-52522059	0.99149	0.465542	1.09069	0.00165	0.0347722
gga-miR-30c-1-3p	162.208	188.15	-0.21404	3.98e-05	0.00019328	LNC_000306	XLOC_009735	-	chr1:55302588-55378446	0.169502	0.765378	-2.17487	5e-05	0.00220184
gga-miR-30c-1-3p	162.208	188.15	-0.21404	3.98e-05	0.00019328	ALDBGALT0000006697	ALDBGALG0000004643	-	chr5:49573017-49580264	0.17037	0.604659	-1.82745	0.00055	0.0153357
gga-miR-30c-1-3p	162.208	188.15	-0.21404	3.98e-05	0.00019328	LNC_000569	XLOC_019571	-	chr2:107303616-107310805	0.493288	1.18613	-1.26576	0.00075	0.019419
gga-miR-30c-1-3p	162.208	188.15	-0.21404	3.98e-05	0.00019328	ALDBGALT0000003437	ALDBGALG0000002402	-	chr2:126009442-126041065	0.292394	0.953272	-1.70497	5e-05	0.00220184
gga-miR-30c-1-3p	162.208	188.15	-0.21404	3.98e-05	0.00019328	LNC_000846	XLOC_028960	-	chr3:69285967-69328622	0.504243	0.191589	1.39611	0.00165	0.0347722
gga-miR-30c-1-3p	162.208	188.15	-0.21404	3.98e-05	0.00019328	LNC_000307	XLOC_009737	-	chr1:55395424-55480957	0.485801	1.80971	-1.89732	5e-05	0.00220184
gga-miR-30c-1-3p	162.208	188.15	-0.21404	3.98e-05	0.00019328	ALDBGALT0000002626	ALDBGALG0000001832	-	chr16:135754-137739	2.91603	7.40115	-1.34374	0.0025	0.0469915
gga-miR-30c-1-3p	162.208	188.15	-0.21404	3.98e-05	0.00019328	ALDBGALT0000003603	ALDBGALG0000002510	-	chr2:15726160-15736107	1.00133	3.05947	-1.61137	5e-05	0.00220184
gga-miR-30c-1-3p	162.208	188.15	-0.21404	3.98e-05	0.00019328	LNC_001012	XLOC_034703	-	chr5:54116490-54123578	1.28855	0.452537	1.50965	5e-05	0.00220184
gga-miR-133b	293.595	222.568	0.39958	5.09e-23	4.47e-22	LNC_001014	XLOC_034745	-	chr5:54963305-54984990	0.466506	1.33293	-1.51463	0.0008	0.0203273
gga-miR-133b	293.595	222.568	0.39958	5.09e-23	4.47e-22	ALDBGALT0000006402	ALDBGALG0000004441	-	chr4:68678237-68681384	2.52356	1.10323	1.19373	0.0023	0.0442781
gga-miR-133b	293.595	222.568	0.39958	5.09e-23	4.47e-22	ALDBGALT0000003437	ALDBGALG0000002402	-	chr2:126009442-126041065	0.292394	0.953272	-1.70497	5e-05	0.00220184
gga-miR-133b	293.595	222.568	0.39958	5.09e-23	4.47e-22	LNC_000920	XLOC_031612	-	chr4:38314015-38322765	1.15725	3.44248	-1.57274	5e-05	0.00220184
gga-miR-133b	293.595	222.568	0.39958	5.09e-23	4.47e-22	ALDBGALT0000002053	ALDBGALG0000001429	-	chr12:1828743-1830311	9.80464	47.827	-2.28629	5e-05	0.00220184
gga-miR-133b	293.595	222.568	0.39958	5.09e-23	4.47e-22	LNC_000306	XLOC_009735	-	chr1:55302588-55378446	0.169502	0.765378	-2.17487	5e-05	0.00220184
gga-miR-133b	293.595	222.568	0.39958	5.09e-23	4.47e-22	LNC_001012	XLOC_034703	-	chr5:54116490-54123578	1.28855	0.452537	1.50965	5e-05	0.00220184
gga-miR-133b	293.595	222.568	0.39958	5.09e-23	4.47e-22	LNC_001128	XLOC_037855	-	chr8:3585154-3599671	0.0951216	0.516083	-2.43976	5e-05	0.00220184
gga-miR-30b-5p	256.146	249.49	0.037982	3.71e-12	2.29e-11	ALDBGALT0000000480	ALDBGALG0000000333	-	chr1:111378090-111395393	4.42701	1.39366	1.66745	5e-05	0.00220184
gga-miR-30b-5p	256.146	249.49	0.037982	3.71e-12	2.29e-11	ALDBGALT0000003437	ALDBGALG0000002402	-	chr2:126009442-126041065	0.292394	0.953272	-1.70497	5e-05	0.00220184
gga-miR-30b-5p	256.146	249.49	0.037982	3.71e-12	2.29e-11	ALDBGALT0000004108	ALDBGALG0000002871	-	chr20:5174771-5179766	0.193155	1.1519	-2.57619	5e-05	0.00220184
gga-miR-30b-5p	256.146	249.49	0.037982	3.71e-12	2.29e-11	ALDBGALT0000002546	ALDBGALG0000001776	-	chr15:11400404-11406250	0.742163	0.174823	2.08584	0.00025	0.00841976
gga-miR-30b-5p	256.146	249.49	0.037982	3.71e-12	2.29e-11	LNC_000920	XLOC_031612	-	chr4:38314015-38322765	1.15725	3.44248	-1.57274	5e-05	0.00220184
gga-miR-30b-5p	256.146	249.49	0.037982	3.71e-12	2.29e-11	ALDBGALT0000001697	ALDBGALG0000001196	-	chr10:12474478-12476012	44.4185	20.4054	1.12221	0.00015	0.0055394
gga-miR-30b-5p	256.146	249.49	0.037982	3.71e-12	2.29e-11	ALDBGALT0000001052	ALDBGALG0000000731	-	chr1:72196072-72201062	4.88498	2.1933	1.15525	0.0005	0.0142826
gga-miR-30b-5p	256.146	249.49	0.037982	3.71e-12	2.29e-11	ALDBGALT0000006697	ALDBGALG0000004643	-	chr5:49573017-49580264	0.17037	0.604659	-1.82745	0.00055	0.0153357
gga-miR-30b-5p	256.146	249.49	0.037982	3.71e-12	2.29e-11	LNC_000306	XLOC_009735	-	chr1:55302588-55378446	0.169502	0.765378	-2.17487	5e-05	0.00220184
gga-miR-30b-5p	256.146	249.49	0.037982	3.71e-12	2.29e-11	LNC_000846	XLOC_028960	-	chr3:69285967-69328622	0.504243	0.191589	1.39611	0.00165	0.0347722
gga-miR-30b-5p	256.146	249.49	0.037982	3.71e-12	2.29e-11	LNC_000255	XLOC_007762	-	chr1:113622435-113629423	0.606344	0.157623	1.94366	0.0008	0.0203273
gga-miR-30b-5p	256.146	249.49	0.037982	3.71e-12	2.29e-11	LNC_000307	XLOC_009737	-	chr1:55395424-55480957	0.485801	1.80971	-1.89732	5e-05	0.00220184
gga-miR-128-3p	1116.52	1236.9	-0.14771	3.9e-32	3.66e-31	LNC_000378	XLOC_012118	-	chr10:16381987-16385155	5.41316	1.7694	1.61321	5e-05	0.00220184
gga-miR-128-3p	1116.52	1236.9	-0.14771	3.9e-32	3.66e-31	LNC_000453	XLOC_015271	-	chr14:5108021-5112605	2.2128	0.746831	1.56702	0.0005	0.0142826
gga-miR-128-3p	1116.52	1236.9	-0.14771	3.9e-32	3.66e-31	LNC_000938	XLOC_031953	-	chr4:57611281-57622578	0.983184	0.26297	1.90257	5e-05	0.00220184
gga-miR-128-3p	1116.52	1236.9	-0.14771	3.9e-32	3.66e-31	ALDBGALT0000002546	ALDBGALG0000001776	-	chr15:11400404-11406250	0.742163	0.174823	2.08584	0.00025	0.00841976
gga-miR-128-3p	1116.52	1236.9	-0.14771	3.9e-32	3.66e-31	ALDBGALT0000002053	ALDBGALG0000001429	-	chr12:1828743-1830311	9.80464	47.827	-2.28629	5e-05	0.00220184
gga-miR-128-3p	1116.52	1236.9	-0.14771	3.9e-32	3.66e-31	LNC_000920	XLOC_031612	-	chr4:38314015-38322765	1.15725	3.44248	-1.57274	5e-05	0.00220184
gga-miR-128-3p	1116.52	1236.9	-0.14771	3.9e-32	3.66e-31	ALDBGALT0000006402	ALDBGALG0000004441	-	chr4:68678237-68681384	2.52356	1.10323	1.19373	0.0023	0.0442781
gga-miR-128-3p	1116.52	1236.9	-0.14771	3.9e-32	3.66e-31	LNC_001014	XLOC_034745	-	chr5:54963305-54984990	0.466506	1.33293	-1.51463	0.0008	0.0203273
gga-miR-128-3p	1116.52	1236.9	-0.14771	3.9e-32	3.66e-31	ALDBGALT0000006015	ALDBGALG0000004174	-	chr4:64675925-64680087	3.32563	1.02468	1.69845	0.00155	0.0333367
gga-miR-128-3p	1116.52	1236.9	-0.14771	3.9e-32	3.66e-31	LNC_000255	XLOC_007762	-	chr1:113622435-113629423	0.606344	0.157623	1.94366	0.0008	0.0203273
gga-miR-128-3p	1116.52	1236.9	-0.14771	3.9e-32	3.66e-31	LNC_001128	XLOC_037855	-	chr8:3585154-3599671	0.0951216	0.516083	-2.43976	5e-05	0.00220184
gga-miR-128-3p	1116.52	1236.9	-0.14771	3.9e-32	3.66e-31	LNC_001182	XLOC_039441	-	chr9:14216569-14230005	0.728479	0.187931	1.95468	0.00055	0.0153357
gga-miR-128-3p	1116.52	1236.9	-0.14771	3.9e-32	3.66e-31	ALDBGALT0000007630	ALDBGALG0000005270	-	chr7:5991551-5998373	0.452725	1.18584	-1.3892	0.00085	0.0212791
gga-miR-128-3p	1116.52	1236.9	-0.14771	3.9e-32	3.66e-31	LNC_000306	XLOC_009735	-	chr1:55302588-55378446	0.169502	0.765378	-2.17487	5e-05	0.00220184
gga-miR-128-3p	1116.52	1236.9	-0.14771	3.9e-32	3.66e-31	ALDBGALT0000006697	ALDBGALG0000004643	-	chr5:49573017-49580264	0.17037	0.604659	-1.82745	0.00055	0.0153357
gga-miR-128-3p	1116.52	1236.9	-0.14771	3.9e-32	3.66e-31	ALDBGALT0000004327	ALDBGALG0000003023	-	chr21:5500683-5502378	109.689	57.7508	0.92551	0.0007	0.0184809
gga-miR-128-3p	1116.52	1236.9	-0.14771	3.9e-32	3.66e-31	ALDBGALT0000001052	ALDBGALG0000000731	-	chr1:72196072-72201062	4.88498	2.1933	1.15525	0.0005	0.0142826
gga-miR-128-3p	1116.52	1236.9	-0.14771	3.9e-32	3.66e-31	ALDBGALT0000004123	ALDBGALG0000002877	-	chr20:5869974-5871464	94.2735	52.0029	0.858261	0.00255	0.0476426
gga-miR-128-3p	1116.52	1236.9	-0.14771	3.9e-32	3.66e-31	ALDBGALT0000004108	ALDBGALG0000002871	-	chr20:5174771-5179766	0.193155	1.1519	-2.57619	5e-05	0.00220184
gga-miR-128-3p	1116.52	1236.9	-0.14771	3.9e-32	3.66e-31	LNC_000569	XLOC_019571	-	chr2:107303616-107310805	0.493288	1.18613	-1.26576	0.00075	0.019419
gga-miR-128-3p	1116.52	1236.9	-0.14771	3.9e-32	3.66e-31	ALDBGALT0000003437	ALDBGALG0000002402	-	chr2:126009442-126041065	0.292394	0.953272	-1.70497	5e-05	0.00220184
gga-miR-128-3p	1116.52	1236.9	-0.14771	3.9e-32	3.66e-31	LNC_000307	XLOC_009737	-	chr1:55395424-55480957	0.485801	1.80971	-1.89732	5e-05	0.00220184
gga-miR-128-3p	1116.52	1236.9	-0.14771	3.9e-32	3.66e-31	ALDBGALT0000006376	ALDBGALG0000004424	-	chr4:59670634-59676557	198.166	76.9838	1.36408	0.0005	0.0142826
gga-miR-128-3p	1116.52	1236.9	-0.14771	3.9e-32	3.66e-31	LNC_001012	XLOC_034703	-	chr5:54116490-54123578	1.28855	0.452537	1.50965	5e-05	0.00220184
gga-miR-128-3p	1116.52	1236.9	-0.14771	3.9e-32	3.66e-31	LNC_000178	XLOC_005201	-	JH376279.1:64378-65636	0.674888	5.52102	-3.03221	5e-05	0.00220184
gga-miR-128-3p	1116.52	1236.9	-0.14771	3.9e-32	3.66e-31	ALDBGALT0000003603	ALDBGALG0000002510	-	chr2:15726160-15736107	1.00133	3.05947	-1.61137	5e-05	0.00220184
gga-let-7c-5p	1297.67	1265.04	0.036733	4.74e-55	6.14e-54	LNC_001128	XLOC_037855	-	chr8:3585154-3599671	0.0951216	0.516083	-2.43976	5e-05	0.00220184
gga-let-7c-5p	1297.67	1265.04	0.036733	4.74e-55	6.14e-54	LNC_000846	XLOC_028960	-	chr3:69285967-69328622	0.504243	0.191589	1.39611	0.00165	0.0347722
gga-let-7c-5p	1297.67	1265.04	0.036733	4.74e-55	6.14e-54	ALDBGALT0000007630	ALDBGALG0000005270	-	chr7:5991551-5998373	0.452725	1.18584	-1.3892	0.00085	0.0212791
gga-let-7c-5p	1297.67	1265.04	0.036733	4.74e-55	6.14e-54	LNC_000306	XLOC_009735	-	chr1:55302588-55378446	0.169502	0.765378	-2.17487	5e-05	0.00220184
gga-let-7c-5p	1297.67	1265.04	0.036733	4.74e-55	6.14e-54	ALDBGALT0000003603	ALDBGALG0000002510	-	chr2:15726160-15736107	1.00133	3.05947	-1.61137	5e-05	0.00220184
gga-let-7c-5p	1297.67	1265.04	0.036733	4.74e-55	6.14e-54	LNC_000920	XLOC_031612	-	chr4:38314015-38322765	1.15725	3.44248	-1.57274	5e-05	0.00220184
gga-let-7c-5p	1297.67	1265.04	0.036733	4.74e-55	6.14e-54	ALDBGALT0000004108	ALDBGALG0000002871	-	chr20:5174771-5179766	0.193155	1.1519	-2.57619	5e-05	0.00220184
gga-let-7c-5p	1297.67	1265.04	0.036733	4.74e-55	6.14e-54	ALDBGALT0000003437	ALDBGALG0000002402	-	chr2:126009442-126041065	0.292394	0.953272	-1.70497	5e-05	0.00220184
gga-let-7c-5p	1297.67	1265.04	0.036733	4.74e-55	6.14e-54	ALDBGALT0000000480	ALDBGALG0000000333	-	chr1:111378090-111395393	4.42701	1.39366	1.66745	5e-05	0.00220184
gga-miR-214	169.572	181.114	-0.095	9.4e-07	4.92e-06	LNC_000920	XLOC_031612	-	chr4:38314015-38322765	1.15725	3.44248	-1.57274	5e-05	0.00220184
gga-miR-214	169.572	181.114	-0.095	9.4e-07	4.92e-06	ALDBGALT0000002053	ALDBGALG0000001429	-	chr12:1828743-1830311	9.80464	47.827	-2.28629	5e-05	0.00220184
gga-miR-214	169.572	181.114	-0.095	9.4e-07	4.92e-06	ALDBGALT0000002546	ALDBGALG0000001776	-	chr15:11400404-11406250	0.742163	0.174823	2.08584	0.00025	0.00841976
gga-miR-214	169.572	181.114	-0.095	9.4e-07	4.92e-06	LNC_000938	XLOC_031953	-	chr4:57611281-57622578	0.983184	0.26297	1.90257	5e-05	0.00220184
gga-miR-214	169.572	181.114	-0.095	9.4e-07	4.92e-06	ALDBGALT0000001697	ALDBGALG0000001196	-	chr10:12474478-12476012	44.4185	20.4054	1.12221	0.00015	0.0055394
gga-miR-214	169.572	181.114	-0.095	9.4e-07	4.92e-06	ALDBGALT0000000480	ALDBGALG0000000333	-	chr1:111378090-111395393	4.42701	1.39366	1.66745	5e-05	0.00220184
gga-miR-214	169.572	181.114	-0.095	9.4e-07	4.92e-06	LNC_001014	XLOC_034745	-	chr5:54963305-54984990	0.466506	1.33293	-1.51463	0.0008	0.0203273
gga-miR-214	169.572	181.114	-0.095	9.4e-07	4.92e-06	ALDBGALT0000007500	ALDBGALG0000005184	-	chr7:21375001-21379295	1.67525	6.49933	-1.95592	0.00175	0.0362426
gga-miR-214	169.572	181.114	-0.095	9.4e-07	4.92e-06	LNC_000531	XLOC_018358	-	chr2:11746950-11756982	0.0887745	0.659508	-2.89317	5e-05	0.00220184
gga-miR-214	169.572	181.114	-0.095	9.4e-07	4.92e-06	ALDBGALT0000006384	ALDBGALG0000004430	-	chr4:61072999-61076373	0.679267	2.97852	-2.13255	0.00025	0.00841976
gga-miR-214	169.572	181.114	-0.095	9.4e-07	4.92e-06	ALDBGALT0000007630	ALDBGALG0000005270	-	chr7:5991551-5998373	0.452725	1.18584	-1.3892	0.00085	0.0212791
gga-miR-214	169.572	181.114	-0.095	9.4e-07	4.92e-06	LNC_001182	XLOC_039441	-	chr9:14216569-14230005	0.728479	0.187931	1.95468	0.00055	0.0153357
gga-miR-214	169.572	181.114	-0.095	9.4e-07	4.92e-06	LNC_001018	XLOC_034820	-	chr5:59544681-59547727	6.41506	16.436	-1.35733	0.00135	0.0301455
gga-miR-214	169.572	181.114	-0.095	9.4e-07	4.92e-06	LNC_000255	XLOC_007762	-	chr1:113622435-113629423	0.606344	0.157623	1.94366	0.0008	0.0203273
gga-miR-214	169.572	181.114	-0.095	9.4e-07	4.92e-06	ALDBGALT0000006697	ALDBGALG0000004643	-	chr5:49573017-49580264	0.17037	0.604659	-1.82745	0.00055	0.0153357
gga-miR-214	169.572	181.114	-0.095	9.4e-07	4.92e-06	ALDBGALT0000003618	ALDBGALG0000002518	-	chr2:20026914-20029157	2.1467	4.95615	-1.2071	0.0017	0.0354438
gga-miR-214	169.572	181.114	-0.095	9.4e-07	4.92e-06	LNC_000025	XLOC_000758	-	AADN03011847.1:2585-5766	1.72431	0.475148	1.85957	0.001	0.0241274
gga-miR-214	169.572	181.114	-0.095	9.4e-07	4.92e-06	LNC_000306	XLOC_009735	-	chr1:55302588-55378446	0.169502	0.765378	-2.17487	5e-05	0.00220184
gga-miR-214	169.572	181.114	-0.095	9.4e-07	4.92e-06	ALDBGALT0000006695	ALDBGALG0000004641	-	chr5:45460115-45489775	1.32301	0.389807	1.763	0.0004	0.0120178
gga-miR-214	169.572	181.114	-0.095	9.4e-07	4.92e-06	ALDBGALT0000001052	ALDBGALG0000000731	-	chr1:72196072-72201062	4.88498	2.1933	1.15525	0.0005	0.0142826
gga-miR-214	169.572	181.114	-0.095	9.4e-07	4.92e-06	LNC_000388	XLOC_012661	-	chr10:18907191-18911415	9.83437	36.7022	-1.89996	5e-05	0.00220184
gga-miR-214	169.572	181.114	-0.095	9.4e-07	4.92e-06	LNC_000569	XLOC_019571	-	chr2:107303616-107310805	0.493288	1.18613	-1.26576	0.00075	0.019419
gga-miR-214	169.572	181.114	-0.095	9.4e-07	4.92e-06	ALDBGALT0000004108	ALDBGALG0000002871	-	chr20:5174771-5179766	0.193155	1.1519	-2.57619	5e-05	0.00220184
gga-miR-214	169.572	181.114	-0.095	9.4e-07	4.92e-06	ALDBGALT0000003437	ALDBGALG0000002402	-	chr2:126009442-126041065	0.292394	0.953272	-1.70497	5e-05	0.00220184
gga-miR-214	169.572	181.114	-0.095	9.4e-07	4.92e-06	LNC_000846	XLOC_028960	-	chr3:69285967-69328622	0.504243	0.191589	1.39611	0.00165	0.0347722
gga-miR-214	169.572	181.114	-0.095	9.4e-07	4.92e-06	ALDBGALT0000006376	ALDBGALG0000004424	-	chr4:59670634-59676557	198.166	76.9838	1.36408	0.0005	0.0142826
gga-miR-214	169.572	181.114	-0.095	9.4e-07	4.92e-06	LNC_000307	XLOC_009737	-	chr1:55395424-55480957	0.485801	1.80971	-1.89732	5e-05	0.00220184
gga-miR-214	169.572	181.114	-0.095	9.4e-07	4.92e-06	ALDBGALT0000002626	ALDBGALG0000001832	-	chr16:135754-137739	2.91603	7.40115	-1.34374	0.0025	0.0469915
gga-miR-214	169.572	181.114	-0.095	9.4e-07	4.92e-06	LNC_001012	XLOC_034703	-	chr5:54116490-54123578	1.28855	0.452537	1.50965	5e-05	0.00220184
gga-miR-146a-5p	305.061	341.883	-0.1644	1.61e-09	9.12e-09	ALDBGALT0000003437	ALDBGALG0000002402	-	chr2:126009442-126041065	0.292394	0.953272	-1.70497	5e-05	0.00220184
gga-miR-146a-5p	305.061	341.883	-0.1644	1.61e-09	9.12e-09	ALDBGALT0000000480	ALDBGALG0000000333	-	chr1:111378090-111395393	4.42701	1.39366	1.66745	5e-05	0.00220184
gga-miR-146a-5p	305.061	341.883	-0.1644	1.61e-09	9.12e-09	ALDBGALT0000006015	ALDBGALG0000004174	-	chr4:64675925-64680087	3.32563	1.02468	1.69845	0.00155	0.0333367
gga-miR-146a-5p	305.061	341.883	-0.1644	1.61e-09	9.12e-09	LNC_001014	XLOC_034745	-	chr5:54963305-54984990	0.466506	1.33293	-1.51463	0.0008	0.0203273
gga-miR-146a-5p	305.061	341.883	-0.1644	1.61e-09	9.12e-09	LNC_000938	XLOC_031953	-	chr4:57611281-57622578	0.983184	0.26297	1.90257	5e-05	0.00220184
gga-miR-146a-5p	305.061	341.883	-0.1644	1.61e-09	9.12e-09	LNC_000453	XLOC_015271	-	chr14:5108021-5112605	2.2128	0.746831	1.56702	0.0005	0.0142826
gga-miR-146a-5p	305.061	341.883	-0.1644	1.61e-09	9.12e-09	ALDBGALT0000006697	ALDBGALG0000004643	-	chr5:49573017-49580264	0.17037	0.604659	-1.82745	0.00055	0.0153357
gga-miR-146a-5p	305.061	341.883	-0.1644	1.61e-09	9.12e-09	ALDBGALT0000003618	ALDBGALG0000002518	-	chr2:20026914-20029157	2.1467	4.95615	-1.2071	0.0017	0.0354438
gga-miR-146a-5p	305.061	341.883	-0.1644	1.61e-09	9.12e-09	LNC_000025	XLOC_000758	-	AADN03011847.1:2585-5766	1.72431	0.475148	1.85957	0.001	0.0241274
gga-miR-146a-5p	305.061	341.883	-0.1644	1.61e-09	9.12e-09	LNC_000306	XLOC_009735	-	chr1:55302588-55378446	0.169502	0.765378	-2.17487	5e-05	0.00220184
gga-miR-146a-5p	305.061	341.883	-0.1644	1.61e-09	9.12e-09	ALDBGALT0000003603	ALDBGALG0000002510	-	chr2:15726160-15736107	1.00133	3.05947	-1.61137	5e-05	0.00220184
gga-miR-146a-5p	305.061	341.883	-0.1644	1.61e-09	9.12e-09	LNC_001128	XLOC_037855	-	chr8:3585154-3599671	0.0951216	0.516083	-2.43976	5e-05	0.00220184
gga-miR-146a-5p	305.061	341.883	-0.1644	1.61e-09	9.12e-09	LNC_000307	XLOC_009737	-	chr1:55395424-55480957	0.485801	1.80971	-1.89732	5e-05	0.00220184
gga-miR-125b-5p	1709.5	1281.41	0.41584	2.45e-128	4.76e-127	LNC_000307	XLOC_009737	-	chr1:55395424-55480957	0.485801	1.80971	-1.89732	5e-05	0.00220184
gga-miR-125b-5p	1709.5	1281.41	0.41584	2.45e-128	4.76e-127	ALDBGALT0000006376	ALDBGALG0000004424	-	chr4:59670634-59676557	198.166	76.9838	1.36408	0.0005	0.0142826
gga-miR-125b-5p	1709.5	1281.41	0.41584	2.45e-128	4.76e-127	ALDBGALT0000007630	ALDBGALG0000005270	-	chr7:5991551-5998373	0.452725	1.18584	-1.3892	0.00085	0.0212791
gga-miR-125b-5p	1709.5	1281.41	0.41584	2.45e-128	4.76e-127	LNC_000306	XLOC_009735	-	chr1:55302588-55378446	0.169502	0.765378	-2.17487	5e-05	0.00220184
gga-miR-125b-5p	1709.5	1281.41	0.41584	2.45e-128	4.76e-127	LNC_001012	XLOC_034703	-	chr5:54116490-54123578	1.28855	0.452537	1.50965	5e-05	0.00220184
gga-miR-125b-5p	1709.5	1281.41	0.41584	2.45e-128	4.76e-127	ALDBGALT0000005894	ALDBGALG0000004095	-	chr4:38811141-38813286	4.94245	11.6691	-1.23939	0.00035	0.010879
gga-miR-125b-5p	1709.5	1281.41	0.41584	2.45e-128	4.76e-127	ALDBGALT0000004327	ALDBGALG0000003023	-	chr21:5500683-5502378	109.689	57.7508	0.92551	0.0007	0.0184809
gga-miR-125b-5p	1709.5	1281.41	0.41584	2.45e-128	4.76e-127	ALDBGALT0000003603	ALDBGALG0000002510	-	chr2:15726160-15736107	1.00133	3.05947	-1.61137	5e-05	0.00220184
gga-miR-125b-5p	1709.5	1281.41	0.41584	2.45e-128	4.76e-127	ALDBGALT0000007374	ALDBGALG0000005103	-	chr6:31431638-31449526	0	6.80387	#NAME?	0.002	0.0399303
gga-miR-125b-5p	1709.5	1281.41	0.41584	2.45e-128	4.76e-127	LNC_000453	XLOC_015271	-	chr14:5108021-5112605	2.2128	0.746831	1.56702	0.0005	0.0142826
gga-miR-125b-5p	1709.5	1281.41	0.41584	2.45e-128	4.76e-127	LNC_000938	XLOC_031953	-	chr4:57611281-57622578	0.983184	0.26297	1.90257	5e-05	0.00220184
gga-miR-125b-5p	1709.5	1281.41	0.41584	2.45e-128	4.76e-127	LNC_000569	XLOC_019571	-	chr2:107303616-107310805	0.493288	1.18613	-1.26576	0.00075	0.019419
gga-miR-125b-5p	1709.5	1281.41	0.41584	2.45e-128	4.76e-127	ALDBGALT0000003437	ALDBGALG0000002402	-	chr2:126009442-126041065	0.292394	0.953272	-1.70497	5e-05	0.00220184
gga-miR-125b-5p	1709.5	1281.41	0.41584	2.45e-128	4.76e-127	LNC_000531	XLOC_018358	-	chr2:11746950-11756982	0.0887745	0.659508	-2.89317	5e-05	0.00220184
gga-miR-125b-5p	1709.5	1281.41	0.41584	2.45e-128	4.76e-127	ALDBGALT0000000480	ALDBGALG0000000333	-	chr1:111378090-111395393	4.42701	1.39366	1.66745	5e-05	0.00220184
gga-miR-181a-5p	379.222	349.99	0.11573	1.05e-19	8.64e-19	ALDBGALT0000001052	ALDBGALG0000000731	-	chr1:72196072-72201062	4.88498	2.1933	1.15525	0.0005	0.0142826
gga-miR-181a-5p	379.222	349.99	0.11573	1.05e-19	8.64e-19	LNC_000569	XLOC_019571	-	chr2:107303616-107310805	0.493288	1.18613	-1.26576	0.00075	0.019419
gga-miR-181a-5p	379.222	349.99	0.11573	1.05e-19	8.64e-19	ALDBGALT0000003437	ALDBGALG0000002402	-	chr2:126009442-126041065	0.292394	0.953272	-1.70497	5e-05	0.00220184
gga-miR-181a-5p	379.222	349.99	0.11573	1.05e-19	8.64e-19	LNC_000846	XLOC_028960	-	chr3:69285967-69328622	0.504243	0.191589	1.39611	0.00165	0.0347722
gga-miR-181a-5p	379.222	349.99	0.11573	1.05e-19	8.64e-19	LNC_000307	XLOC_009737	-	chr1:55395424-55480957	0.485801	1.80971	-1.89732	5e-05	0.00220184
gga-miR-181a-5p	379.222	349.99	0.11573	1.05e-19	8.64e-19	ALDBGALT0000006376	ALDBGALG0000004424	-	chr4:59670634-59676557	198.166	76.9838	1.36408	0.0005	0.0142826
gga-miR-181a-5p	379.222	349.99	0.11573	1.05e-19	8.64e-19	ALDBGALT0000002546	ALDBGALG0000001776	-	chr15:11400404-11406250	0.742163	0.174823	2.08584	0.00025	0.00841976
gga-miR-181a-5p	379.222	349.99	0.11573	1.05e-19	8.64e-19	LNC_000531	XLOC_018358	-	chr2:11746950-11756982	0.0887745	0.659508	-2.89317	5e-05	0.00220184
gga-miR-181a-5p	379.222	349.99	0.11573	1.05e-19	8.64e-19	LNC_001182	XLOC_039441	-	chr9:14216569-14230005	0.728479	0.187931	1.95468	0.00055	0.0153357
gga-miR-181a-5p	379.222	349.99	0.11573	1.05e-19	8.64e-19	LNC_000255	XLOC_007762	-	chr1:113622435-113629423	0.606344	0.157623	1.94366	0.0008	0.0203273
gga-miR-181a-5p	379.222	349.99	0.11573	1.05e-19	8.64e-19	LNC_001128	XLOC_037855	-	chr8:3585154-3599671	0.0951216	0.516083	-2.43976	5e-05	0.00220184
gga-miR-181a-5p	379.222	349.99	0.11573	1.05e-19	8.64e-19	ALDBGALT0000000981	ALDBGALG0000000672	-	chr1:52507385-52522059	0.99149	0.465542	1.09069	0.00165	0.0347722
gga-miR-181a-5p	379.222	349.99	0.11573	1.05e-19	8.64e-19	ALDBGALT0000002856	ALDBGALG0000001999	-	chr19:4249312-4251029	33.0584	15.987	1.04812	0.00025	0.00841976
gga-miR-181a-5p	379.222	349.99	0.11573	1.05e-19	8.64e-19	LNC_000306	XLOC_009735	-	chr1:55302588-55378446	0.169502	0.765378	-2.17487	5e-05	0.00220184
gga-miR-181a-5p	379.222	349.99	0.11573	1.05e-19	8.64e-19	ALDBGALT0000003618	ALDBGALG0000002518	-	chr2:20026914-20029157	2.1467	4.95615	-1.2071	0.0017	0.0354438
gga-miR-181a-5p	379.222	349.99	0.11573	1.05e-19	8.64e-19	ALDBGALT0000006697	ALDBGALG0000004643	-	chr5:49573017-49580264	0.17037	0.604659	-1.82745	0.00055	0.0153357
gga-miR-140-3p	471.056	523.762	-0.15301	2.74e-14	1.82e-13	LNC_000531	XLOC_018358	-	chr2:11746950-11756982	0.0887745	0.659508	-2.89317	5e-05	0.00220184
gga-miR-140-3p	471.056	523.762	-0.15301	2.74e-14	1.82e-13	LNC_000128	XLOC_003974	-	AADN03026593.1:359-1667	28.4312	68.0695	-1.25953	5e-05	0.00220184
gga-miR-140-3p	471.056	523.762	-0.15301	2.74e-14	1.82e-13	ALDBGALT0000000480	ALDBGALG0000000333	-	chr1:111378090-111395393	4.42701	1.39366	1.66745	5e-05	0.00220184
gga-miR-140-3p	471.056	523.762	-0.15301	2.74e-14	1.82e-13	LNC_001014	XLOC_034745	-	chr5:54963305-54984990	0.466506	1.33293	-1.51463	0.0008	0.0203273
gga-miR-140-3p	471.056	523.762	-0.15301	2.74e-14	1.82e-13	ALDBGALT0000001697	ALDBGALG0000001196	-	chr10:12474478-12476012	44.4185	20.4054	1.12221	0.00015	0.0055394
gga-miR-140-3p	471.056	523.762	-0.15301	2.74e-14	1.82e-13	ALDBGALT0000007847	ALDBGALG0000005415	-	chr8:17812595-17816293	14.8797	8.22852	0.854642	0.0013	0.0293645
gga-miR-140-3p	471.056	523.762	-0.15301	2.74e-14	1.82e-13	ALDBGALT0000002546	ALDBGALG0000001776	-	chr15:11400404-11406250	0.742163	0.174823	2.08584	0.00025	0.00841976
gga-miR-140-3p	471.056	523.762	-0.15301	2.74e-14	1.82e-13	LNC_000920	XLOC_031612	-	chr4:38314015-38322765	1.15725	3.44248	-1.57274	5e-05	0.00220184
gga-miR-140-3p	471.056	523.762	-0.15301	2.74e-14	1.82e-13	LNC_000453	XLOC_015271	-	chr14:5108021-5112605	2.2128	0.746831	1.56702	0.0005	0.0142826
gga-miR-140-3p	471.056	523.762	-0.15301	2.74e-14	1.82e-13	ALDBGALT0000003618	ALDBGALG0000002518	-	chr2:20026914-20029157	2.1467	4.95615	-1.2071	0.0017	0.0354438
gga-miR-140-3p	471.056	523.762	-0.15301	2.74e-14	1.82e-13	LNC_000306	XLOC_009735	-	chr1:55302588-55378446	0.169502	0.765378	-2.17487	5e-05	0.00220184
gga-miR-140-3p	471.056	523.762	-0.15301	2.74e-14	1.82e-13	ALDBGALT0000000981	ALDBGALG0000000672	-	chr1:52507385-52522059	0.99149	0.465542	1.09069	0.00165	0.0347722
gga-miR-140-3p	471.056	523.762	-0.15301	2.74e-14	1.82e-13	LNC_001128	XLOC_037855	-	chr8:3585154-3599671	0.0951216	0.516083	-2.43976	5e-05	0.00220184
gga-miR-140-3p	471.056	523.762	-0.15301	2.74e-14	1.82e-13	LNC_000255	XLOC_007762	-	chr1:113622435-113629423	0.606344	0.157623	1.94366	0.0008	0.0203273
gga-miR-140-3p	471.056	523.762	-0.15301	2.74e-14	1.82e-13	LNC_000628	XLOC_021991	-	chr2:125997997-126002633	0.956446	3.43781	-1.84573	0.0001	0.00398242
gga-miR-140-3p	471.056	523.762	-0.15301	2.74e-14	1.82e-13	ALDBGALT0000007630	ALDBGALG0000005270	-	chr7:5991551-5998373	0.452725	1.18584	-1.3892	0.00085	0.0212791
gga-miR-140-3p	471.056	523.762	-0.15301	2.74e-14	1.82e-13	ALDBGALT0000003437	ALDBGALG0000002402	-	chr2:126009442-126041065	0.292394	0.953272	-1.70497	5e-05	0.00220184
gga-miR-140-3p	471.056	523.762	-0.15301	2.74e-14	1.82e-13	LNC_001012	XLOC_034703	-	chr5:54116490-54123578	1.28855	0.452537	1.50965	5e-05	0.00220184
gga-miR-140-3p	471.056	523.762	-0.15301	2.74e-14	1.82e-13	ALDBGALT0000006376	ALDBGALG0000004424	-	chr4:59670634-59676557	198.166	76.9838	1.36408	0.0005	0.0142826
gga-miR-140-3p	471.056	523.762	-0.15301	2.74e-14	1.82e-13	LNC_000307	XLOC_009737	-	chr1:55395424-55480957	0.485801	1.80971	-1.89732	5e-05	0.00220184
gga-miR-140-3p	471.056	523.762	-0.15301	2.74e-14	1.82e-13	LNC_000846	XLOC_028960	-	chr3:69285967-69328622	0.504243	0.191589	1.39611	0.00165	0.0347722
gga-miR-125b-3p	101.196	70.2122	0.52736	3.85e-10	2.28e-09	ALDBGALT0000003603	ALDBGALG0000002510	-	chr2:15726160-15736107	1.00133	3.05947	-1.61137	5e-05	0.00220184
gga-miR-125b-3p	101.196	70.2122	0.52736	3.85e-10	2.28e-09	LNC_000307	XLOC_009737	-	chr1:55395424-55480957	0.485801	1.80971	-1.89732	5e-05	0.00220184
gga-miR-125b-3p	101.196	70.2122	0.52736	3.85e-10	2.28e-09	ALDBGALT0000006376	ALDBGALG0000004424	-	chr4:59670634-59676557	198.166	76.9838	1.36408	0.0005	0.0142826
gga-miR-125b-3p	101.196	70.2122	0.52736	3.85e-10	2.28e-09	LNC_000846	XLOC_028960	-	chr3:69285967-69328622	0.504243	0.191589	1.39611	0.00165	0.0347722
gga-miR-125b-3p	101.196	70.2122	0.52736	3.85e-10	2.28e-09	ALDBGALT0000004123	ALDBGALG0000002877	-	chr20:5869974-5871464	94.2735	52.0029	0.858261	0.00255	0.0476426
gga-miR-125b-3p	101.196	70.2122	0.52736	3.85e-10	2.28e-09	LNC_000569	XLOC_019571	-	chr2:107303616-107310805	0.493288	1.18613	-1.26576	0.00075	0.019419
gga-miR-125b-3p	101.196	70.2122	0.52736	3.85e-10	2.28e-09	ALDBGALT0000003437	ALDBGALG0000002402	-	chr2:126009442-126041065	0.292394	0.953272	-1.70497	5e-05	0.00220184
gga-miR-125b-3p	101.196	70.2122	0.52736	3.85e-10	2.28e-09	ALDBGALT0000001052	ALDBGALG0000000731	-	chr1:72196072-72201062	4.88498	2.1933	1.15525	0.0005	0.0142826
gga-miR-125b-3p	101.196	70.2122	0.52736	3.85e-10	2.28e-09	LNC_000306	XLOC_009735	-	chr1:55302588-55378446	0.169502	0.765378	-2.17487	5e-05	0.00220184
gga-miR-125b-3p	101.196	70.2122	0.52736	3.85e-10	2.28e-09	LNC_000255	XLOC_007762	-	chr1:113622435-113629423	0.606344	0.157623	1.94366	0.0008	0.0203273
gga-miR-125b-3p	101.196	70.2122	0.52736	3.85e-10	2.28e-09	ALDBGALT0000007630	ALDBGALG0000005270	-	chr7:5991551-5998373	0.452725	1.18584	-1.3892	0.00085	0.0212791
gga-miR-125b-3p	101.196	70.2122	0.52736	3.85e-10	2.28e-09	ALDBGALT0000006402	ALDBGALG0000004441	-	chr4:68678237-68681384	2.52356	1.10323	1.19373	0.0023	0.0442781
gga-miR-125b-3p	101.196	70.2122	0.52736	3.85e-10	2.28e-09	LNC_000531	XLOC_018358	-	chr2:11746950-11756982	0.0887745	0.659508	-2.89317	5e-05	0.00220184
gga-miR-125b-3p	101.196	70.2122	0.52736	3.85e-10	2.28e-09	LNC_001014	XLOC_034745	-	chr5:54963305-54984990	0.466506	1.33293	-1.51463	0.0008	0.0203273
gga-miR-125b-3p	101.196	70.2122	0.52736	3.85e-10	2.28e-09	ALDBGALT0000000480	ALDBGALG0000000333	-	chr1:111378090-111395393	4.42701	1.39366	1.66745	5e-05	0.00220184
gga-miR-125b-3p	101.196	70.2122	0.52736	3.85e-10	2.28e-09	ALDBGALT0000007847	ALDBGALG0000005415	-	chr8:17812595-17816293	14.8797	8.22852	0.854642	0.0013	0.0293645
gga-miR-125b-3p	101.196	70.2122	0.52736	3.85e-10	2.28e-09	LNC_000453	XLOC_015271	-	chr14:5108021-5112605	2.2128	0.746831	1.56702	0.0005	0.0142826
gga-miR-125b-3p	101.196	70.2122	0.52736	3.85e-10	2.28e-09	LNC_000920	XLOC_031612	-	chr4:38314015-38322765	1.15725	3.44248	-1.57274	5e-05	0.00220184
gga-miR-125b-3p	101.196	70.2122	0.52736	3.85e-10	2.28e-09	ALDBGALT0000002053	ALDBGALG0000001429	-	chr12:1828743-1830311	9.80464	47.827	-2.28629	5e-05	0.00220184
gga-miR-221-3p	151.479	147.92	0.034298	1.02e-07	5.54e-07	ALDBGALT0000006695	ALDBGALG0000004641	-	chr5:45460115-45489775	1.32301	0.389807	1.763	0.0004	0.0120178
gga-miR-221-3p	151.479	147.92	0.034298	1.02e-07	5.54e-07	ALDBGALT0000002546	ALDBGALG0000001776	-	chr15:11400404-11406250	0.742163	0.174823	2.08584	0.00025	0.00841976
gga-miR-221-3p	151.479	147.92	0.034298	1.02e-07	5.54e-07	ALDBGALT0000006402	ALDBGALG0000004441	-	chr4:68678237-68681384	2.52356	1.10323	1.19373	0.0023	0.0442781
gga-miR-221-3p	151.479	147.92	0.034298	1.02e-07	5.54e-07	ALDBGALT0000003437	ALDBGALG0000002402	-	chr2:126009442-126041065	0.292394	0.953272	-1.70497	5e-05	0.00220184
gga-miR-221-3p	151.479	147.92	0.034298	1.02e-07	5.54e-07	LNC_000569	XLOC_019571	-	chr2:107303616-107310805	0.493288	1.18613	-1.26576	0.00075	0.019419
gga-miR-221-3p	151.479	147.92	0.034298	1.02e-07	5.54e-07	LNC_000531	XLOC_018358	-	chr2:11746950-11756982	0.0887745	0.659508	-2.89317	5e-05	0.00220184
gga-miR-221-3p	151.479	147.92	0.034298	1.02e-07	5.54e-07	ALDBGALT0000007139	ALDBGALG0000004946	-	chr6:20477102-20478769	16.1243	8.09731	0.99372	0.00245	0.0462742
gga-miR-221-3p	151.479	147.92	0.034298	1.02e-07	5.54e-07	LNC_000307	XLOC_009737	-	chr1:55395424-55480957	0.485801	1.80971	-1.89732	5e-05	0.00220184
gga-miR-221-3p	151.479	147.92	0.034298	1.02e-07	5.54e-07	ALDBGALT0000006376	ALDBGALG0000004424	-	chr4:59670634-59676557	198.166	76.9838	1.36408	0.0005	0.0142826
gga-miR-221-3p	151.479	147.92	0.034298	1.02e-07	5.54e-07	LNC_000306	XLOC_009735	-	chr1:55302588-55378446	0.169502	0.765378	-2.17487	5e-05	0.00220184
gga-miR-221-3p	151.479	147.92	0.034298	1.02e-07	5.54e-07	LNC_001012	XLOC_034703	-	chr5:54116490-54123578	1.28855	0.452537	1.50965	5e-05	0.00220184
gga-miR-221-3p	151.479	147.92	0.034298	1.02e-07	5.54e-07	ALDBGALT0000002856	ALDBGALG0000001999	-	chr19:4249312-4251029	33.0584	15.987	1.04812	0.00025	0.00841976
gga-miR-221-3p	151.479	147.92	0.034298	1.02e-07	5.54e-07	ALDBGALT0000003603	ALDBGALG0000002510	-	chr2:15726160-15736107	1.00133	3.05947	-1.61137	5e-05	0.00220184
gga-miR-221-3p	151.479	147.92	0.034298	1.02e-07	5.54e-07	ALDBGALT0000000981	ALDBGALG0000000672	-	chr1:52507385-52522059	0.99149	0.465542	1.09069	0.00165	0.0347722
gga-miR-215-5p	886.36	2055.89	-1.2138	3.31e-12	2.09e-11	ALDBGALT0000003437	ALDBGALG0000002402	-	chr2:126009442-126041065	0.292394	0.953272	-1.70497	5e-05	0.00220184
gga-miR-215-5p	886.36	2055.89	-1.2138	3.31e-12	2.09e-11	LNC_000569	XLOC_019571	-	chr2:107303616-107310805	0.493288	1.18613	-1.26576	0.00075	0.019419
gga-miR-215-5p	886.36	2055.89	-1.2138	3.31e-12	2.09e-11	LNC_000531	XLOC_018358	-	chr2:11746950-11756982	0.0887745	0.659508	-2.89317	5e-05	0.00220184
gga-miR-215-5p	886.36	2055.89	-1.2138	3.31e-12	2.09e-11	LNC_000920	XLOC_031612	-	chr4:38314015-38322765	1.15725	3.44248	-1.57274	5e-05	0.00220184
gga-miR-215-5p	886.36	2055.89	-1.2138	3.31e-12	2.09e-11	ALDBGALT0000006695	ALDBGALG0000004641	-	chr5:45460115-45489775	1.32301	0.389807	1.763	0.0004	0.0120178
gga-miR-215-5p	886.36	2055.89	-1.2138	3.31e-12	2.09e-11	LNC_000306	XLOC_009735	-	chr1:55302588-55378446	0.169502	0.765378	-2.17487	5e-05	0.00220184
gga-miR-215-5p	886.36	2055.89	-1.2138	3.31e-12	2.09e-11	LNC_000255	XLOC_007762	-	chr1:113622435-113629423	0.606344	0.157623	1.94366	0.0008	0.0203273
gga-miR-215-5p	886.36	2055.89	-1.2138	3.31e-12	2.09e-11	LNC_000307	XLOC_009737	-	chr1:55395424-55480957	0.485801	1.80971	-1.89732	5e-05	0.00220184
gga-miR-499-5p	5.36487	42.9839	-3.0022	2.39e-05	0.00012023	ALDBGALT0000000480	ALDBGALG0000000333	-	chr1:111378090-111395393	4.42701	1.39366	1.66745	5e-05	0.00220184
gga-miR-499-5p	5.36487	42.9839	-3.0022	2.39e-05	0.00012023	ALDBGALT0000003437	ALDBGALG0000002402	-	chr2:126009442-126041065	0.292394	0.953272	-1.70497	5e-05	0.00220184
gga-miR-499-5p	5.36487	42.9839	-3.0022	2.39e-05	0.00012023	LNC_000531	XLOC_018358	-	chr2:11746950-11756982	0.0887745	0.659508	-2.89317	5e-05	0.00220184
gga-miR-499-5p	5.36487	42.9839	-3.0022	2.39e-05	0.00012023	ALDBGALT0000007847	ALDBGALG0000005415	-	chr8:17812595-17816293	14.8797	8.22852	0.854642	0.0013	0.0293645
gga-miR-499-5p	5.36487	42.9839	-3.0022	2.39e-05	0.00012023	LNC_000306	XLOC_009735	-	chr1:55302588-55378446	0.169502	0.765378	-2.17487	5e-05	0.00220184
gga-miR-499-5p	5.36487	42.9839	-3.0022	2.39e-05	0.00012023	LNC_001012	XLOC_034703	-	chr5:54116490-54123578	1.28855	0.452537	1.50965	5e-05	0.00220184
gga-miR-499-5p	5.36487	42.9839	-3.0022	2.39e-05	0.00012023	LNC_001182	XLOC_039441	-	chr9:14216569-14230005	0.728479	0.187931	1.95468	0.00055	0.0153357
gga-miR-499-5p	5.36487	42.9839	-3.0022	2.39e-05	0.00012023	LNC_000307	XLOC_009737	-	chr1:55395424-55480957	0.485801	1.80971	-1.89732	5e-05	0.00220184
gga-miR-30e-5p	246.889	164.287	0.58764	5.26e-24	4.77e-23	LNC_000306	XLOC_009735	-	chr1:55302588-55378446	0.169502	0.765378	-2.17487	5e-05	0.00220184
gga-miR-30e-5p	246.889	164.287	0.58764	5.26e-24	4.77e-23	ALDBGALT0000006697	ALDBGALG0000004643	-	chr5:49573017-49580264	0.17037	0.604659	-1.82745	0.00055	0.0153357
gga-miR-30e-5p	246.889	164.287	0.58764	5.26e-24	4.77e-23	LNC_000846	XLOC_028960	-	chr3:69285967-69328622	0.504243	0.191589	1.39611	0.00165	0.0347722
gga-miR-30e-5p	246.889	164.287	0.58764	5.26e-24	4.77e-23	LNC_000255	XLOC_007762	-	chr1:113622435-113629423	0.606344	0.157623	1.94366	0.0008	0.0203273
gga-miR-30e-5p	246.889	164.287	0.58764	5.26e-24	4.77e-23	LNC_000307	XLOC_009737	-	chr1:55395424-55480957	0.485801	1.80971	-1.89732	5e-05	0.00220184
gga-miR-30e-5p	246.889	164.287	0.58764	5.26e-24	4.77e-23	LNC_001128	XLOC_037855	-	chr8:3585154-3599671	0.0951216	0.516083	-2.43976	5e-05	0.00220184
gga-miR-30e-5p	246.889	164.287	0.58764	5.26e-24	4.77e-23	ALDBGALT0000000480	ALDBGALG0000000333	-	chr1:111378090-111395393	4.42701	1.39366	1.66745	5e-05	0.00220184
gga-miR-30e-5p	246.889	164.287	0.58764	5.26e-24	4.77e-23	ALDBGALT0000004108	ALDBGALG0000002871	-	chr20:5174771-5179766	0.193155	1.1519	-2.57619	5e-05	0.00220184
gga-miR-30e-5p	246.889	164.287	0.58764	5.26e-24	4.77e-23	ALDBGALT0000002546	ALDBGALG0000001776	-	chr15:11400404-11406250	0.742163	0.174823	2.08584	0.00025	0.00841976
gga-miR-30e-5p	246.889	164.287	0.58764	5.26e-24	4.77e-23	LNC_000938	XLOC_031953	-	chr4:57611281-57622578	0.983184	0.26297	1.90257	5e-05	0.00220184
gga-miR-30e-5p	246.889	164.287	0.58764	5.26e-24	4.77e-23	LNC_000920	XLOC_031612	-	chr4:38314015-38322765	1.15725	3.44248	-1.57274	5e-05	0.00220184
gga-miR-30e-5p	246.889	164.287	0.58764	5.26e-24	4.77e-23	ALDBGALT0000001697	ALDBGALG0000001196	-	chr10:12474478-12476012	44.4185	20.4054	1.12221	0.00015	0.0055394
gga-miR-10a-5p	2778.37	4164.09	-0.58376	1.96e-13	1.27e-12	LNC_000307	XLOC_009737	-	chr1:55395424-55480957	0.485801	1.80971	-1.89732	5e-05	0.00220184
gga-miR-10a-5p	2778.37	4164.09	-0.58376	1.96e-13	1.27e-12	LNC_001014	XLOC_034745	-	chr5:54963305-54984990	0.466506	1.33293	-1.51463	0.0008	0.0203273
gga-miR-10a-5p	2778.37	4164.09	-0.58376	1.96e-13	1.27e-12	ALDBGALT0000000480	ALDBGALG0000000333	-	chr1:111378090-111395393	4.42701	1.39366	1.66745	5e-05	0.00220184
gga-miR-10a-5p	2778.37	4164.09	-0.58376	1.96e-13	1.27e-12	LNC_000306	XLOC_009735	-	chr1:55302588-55378446	0.169502	0.765378	-2.17487	5e-05	0.00220184
gga-miR-10a-5p	2778.37	4164.09	-0.58376	1.96e-13	1.27e-12	LNC_000009	XLOC_000415	-	AADN03010643.1:4421-6029	0.76569	2.67579	-1.80513	0.001	0.0241274
gga-miR-10a-5p	2778.37	4164.09	-0.58376	1.96e-13	1.27e-12	LNC_001012	XLOC_034703	-	chr5:54116490-54123578	1.28855	0.452537	1.50965	5e-05	0.00220184
gga-miR-30c-5p	3990.2	3353.82	0.25066	1.02e-237	4.62e-236	ALDBGALT0000001697	ALDBGALG0000001196	-	chr10:12474478-12476012	44.4185	20.4054	1.12221	0.00015	0.0055394
gga-miR-30c-5p	3990.2	3353.82	0.25066	1.02e-237	4.62e-236	ALDBGALT0000001052	ALDBGALG0000000731	-	chr1:72196072-72201062	4.88498	2.1933	1.15525	0.0005	0.0142826
gga-miR-30c-5p	3990.2	3353.82	0.25066	1.02e-237	4.62e-236	LNC_000920	XLOC_031612	-	chr4:38314015-38322765	1.15725	3.44248	-1.57274	5e-05	0.00220184
gga-miR-30c-5p	3990.2	3353.82	0.25066	1.02e-237	4.62e-236	ALDBGALT0000002546	ALDBGALG0000001776	-	chr15:11400404-11406250	0.742163	0.174823	2.08584	0.00025	0.00841976
gga-miR-30c-5p	3990.2	3353.82	0.25066	1.02e-237	4.62e-236	ALDBGALT0000003437	ALDBGALG0000002402	-	chr2:126009442-126041065	0.292394	0.953272	-1.70497	5e-05	0.00220184
gga-miR-30c-5p	3990.2	3353.82	0.25066	1.02e-237	4.62e-236	ALDBGALT0000004108	ALDBGALG0000002871	-	chr20:5174771-5179766	0.193155	1.1519	-2.57619	5e-05	0.00220184
gga-miR-30c-5p	3990.2	3353.82	0.25066	1.02e-237	4.62e-236	ALDBGALT0000000480	ALDBGALG0000000333	-	chr1:111378090-111395393	4.42701	1.39366	1.66745	5e-05	0.00220184
gga-miR-30c-5p	3990.2	3353.82	0.25066	1.02e-237	4.62e-236	LNC_000255	XLOC_007762	-	chr1:113622435-113629423	0.606344	0.157623	1.94366	0.0008	0.0203273
gga-miR-30c-5p	3990.2	3353.82	0.25066	1.02e-237	4.62e-236	LNC_000307	XLOC_009737	-	chr1:55395424-55480957	0.485801	1.80971	-1.89732	5e-05	0.00220184
gga-miR-30c-5p	3990.2	3353.82	0.25066	1.02e-237	4.62e-236	LNC_000846	XLOC_028960	-	chr3:69285967-69328622	0.504243	0.191589	1.39611	0.00165	0.0347722
gga-miR-30c-5p	3990.2	3353.82	0.25066	1.02e-237	4.62e-236	ALDBGALT0000006697	ALDBGALG0000004643	-	chr5:49573017-49580264	0.17037	0.604659	-1.82745	0.00055	0.0153357
gga-miR-30c-5p	3990.2	3353.82	0.25066	1.02e-237	4.62e-236	LNC_000306	XLOC_009735	-	chr1:55302588-55378446	0.169502	0.765378	-2.17487	5e-05	0.00220184
gga-miR-16-5p	181.143	186.468	-0.041796	7.34e-08	4.07e-07	ALDBGALT0000003603	ALDBGALG0000002510	-	chr2:15726160-15736107	1.00133	3.05947	-1.61137	5e-05	0.00220184
gga-miR-16-5p	181.143	186.468	-0.041796	7.34e-08	4.07e-07	ALDBGALT0000006376	ALDBGALG0000004424	-	chr4:59670634-59676557	198.166	76.9838	1.36408	0.0005	0.0142826
gga-miR-16-5p	181.143	186.468	-0.041796	7.34e-08	4.07e-07	LNC_000307	XLOC_009737	-	chr1:55395424-55480957	0.485801	1.80971	-1.89732	5e-05	0.00220184
gga-miR-16-5p	181.143	186.468	-0.041796	7.34e-08	4.07e-07	ALDBGALT0000006697	ALDBGALG0000004643	-	chr5:49573017-49580264	0.17037	0.604659	-1.82745	0.00055	0.0153357
gga-miR-16-5p	181.143	186.468	-0.041796	7.34e-08	4.07e-07	ALDBGALT0000003618	ALDBGALG0000002518	-	chr2:20026914-20029157	2.1467	4.95615	-1.2071	0.0017	0.0354438
gga-miR-16-5p	181.143	186.468	-0.041796	7.34e-08	4.07e-07	LNC_000306	XLOC_009735	-	chr1:55302588-55378446	0.169502	0.765378	-2.17487	5e-05	0.00220184
gga-miR-16-5p	181.143	186.468	-0.041796	7.34e-08	4.07e-07	ALDBGALT0000007374	ALDBGALG0000005103	-	chr6:31431638-31449526	0	6.80387	#NAME?	0.002	0.0399303
gga-miR-16-5p	181.143	186.468	-0.041796	7.34e-08	4.07e-07	LNC_001128	XLOC_037855	-	chr8:3585154-3599671	0.0951216	0.516083	-2.43976	5e-05	0.00220184
gga-miR-16-5p	181.143	186.468	-0.041796	7.34e-08	4.07e-07	LNC_000255	XLOC_007762	-	chr1:113622435-113629423	0.606344	0.157623	1.94366	0.0008	0.0203273
gga-miR-16-5p	181.143	186.468	-0.041796	7.34e-08	4.07e-07	LNC_001182	XLOC_039441	-	chr9:14216569-14230005	0.728479	0.187931	1.95468	0.00055	0.0153357
gga-miR-16-5p	181.143	186.468	-0.041796	7.34e-08	4.07e-07	ALDBGALT0000007500	ALDBGALG0000005184	-	chr7:21375001-21379295	1.67525	6.49933	-1.95592	0.00175	0.0362426
gga-miR-16-5p	181.143	186.468	-0.041796	7.34e-08	4.07e-07	ALDBGALT0000000480	ALDBGALG0000000333	-	chr1:111378090-111395393	4.42701	1.39366	1.66745	5e-05	0.00220184
gga-miR-16-5p	181.143	186.468	-0.041796	7.34e-08	4.07e-07	LNC_001014	XLOC_034745	-	chr5:54963305-54984990	0.466506	1.33293	-1.51463	0.0008	0.0203273
gga-miR-16-5p	181.143	186.468	-0.041796	7.34e-08	4.07e-07	ALDBGALT0000007847	ALDBGALG0000005415	-	chr8:17812595-17816293	14.8797	8.22852	0.854642	0.0013	0.0293645
gga-miR-16-5p	181.143	186.468	-0.041796	7.34e-08	4.07e-07	LNC_000453	XLOC_015271	-	chr14:5108021-5112605	2.2128	0.746831	1.56702	0.0005	0.0142826
gga-miR-16-5p	181.143	186.468	-0.041796	7.34e-08	4.07e-07	LNC_000378	XLOC_012118	-	chr10:16381987-16385155	5.41316	1.7694	1.61321	5e-05	0.00220184
gga-miR-16-5p	181.143	186.468	-0.041796	7.34e-08	4.07e-07	LNC_001012	XLOC_034703	-	chr5:54116490-54123578	1.28855	0.452537	1.50965	5e-05	0.00220184
gga-miR-16-5p	181.143	186.468	-0.041796	7.34e-08	4.07e-07	LNC_000009	XLOC_000415	-	AADN03010643.1:4421-6029	0.76569	2.67579	-1.80513	0.001	0.0241274
gga-miR-16-5p	181.143	186.468	-0.041796	7.34e-08	4.07e-07	ALDBGALT0000005894	ALDBGALG0000004095	-	chr4:38811141-38813286	4.94245	11.6691	-1.23939	0.00035	0.010879
gga-miR-16-5p	181.143	186.468	-0.041796	7.34e-08	4.07e-07	LNC_000846	XLOC_028960	-	chr3:69285967-69328622	0.504243	0.191589	1.39611	0.00165	0.0347722
gga-miR-16-5p	181.143	186.468	-0.041796	7.34e-08	4.07e-07	ALDBGALT0000004108	ALDBGALG0000002871	-	chr20:5174771-5179766	0.193155	1.1519	-2.57619	5e-05	0.00220184
gga-miR-16-5p	181.143	186.468	-0.041796	7.34e-08	4.07e-07	LNC_000569	XLOC_019571	-	chr2:107303616-107310805	0.493288	1.18613	-1.26576	0.00075	0.019419
gga-miR-16-5p	181.143	186.468	-0.041796	7.34e-08	4.07e-07	ALDBGALT0000003437	ALDBGALG0000002402	-	chr2:126009442-126041065	0.292394	0.953272	-1.70497	5e-05	0.00220184
gga-miR-16-5p	181.143	186.468	-0.041796	7.34e-08	4.07e-07	ALDBGALT0000004123	ALDBGALG0000002877	-	chr20:5869974-5871464	94.2735	52.0029	0.858261	0.00255	0.0476426
gga-miR-16-5p	181.143	186.468	-0.041796	7.34e-08	4.07e-07	ALDBGALT0000001052	ALDBGALG0000000731	-	chr1:72196072-72201062	4.88498	2.1933	1.15525	0.0005	0.0142826
gga-miR-16-5p	181.143	186.468	-0.041796	7.34e-08	4.07e-07	ALDBGALT0000004327	ALDBGALG0000003023	-	chr21:5500683-5502378	109.689	57.7508	0.92551	0.0007	0.0184809
gga-miR-16-5p	181.143	186.468	-0.041796	7.34e-08	4.07e-07	ALDBGALT0000000981	ALDBGALG0000000672	-	chr1:52507385-52522059	0.99149	0.465542	1.09069	0.00165	0.0347722
gga-miR-16-5p	181.143	186.468	-0.041796	7.34e-08	4.07e-07	LNC_000628	XLOC_021991	-	chr2:125997997-126002633	0.956446	3.43781	-1.84573	0.0001	0.00398242
gga-miR-16-5p	181.143	186.468	-0.041796	7.34e-08	4.07e-07	ALDBGALT0000007630	ALDBGALG0000005270	-	chr7:5991551-5998373	0.452725	1.18584	-1.3892	0.00085	0.0212791
gga-miR-16-5p	181.143	186.468	-0.041796	7.34e-08	4.07e-07	ALDBGALT0000006384	ALDBGALG0000004430	-	chr4:61072999-61076373	0.679267	2.97852	-2.13255	0.00025	0.00841976
gga-miR-16-5p	181.143	186.468	-0.041796	7.34e-08	4.07e-07	LNC_000920	XLOC_031612	-	chr4:38314015-38322765	1.15725	3.44248	-1.57274	5e-05	0.00220184
gga-miR-16-5p	181.143	186.468	-0.041796	7.34e-08	4.07e-07	LNC_000938	XLOC_031953	-	chr4:57611281-57622578	0.983184	0.26297	1.90257	5e-05	0.00220184
gga-miR-26a-5p	15184.9	11806.7	0.36303	0	0	ALDBGALT0000002053	ALDBGALG0000001429	-	chr12:1828743-1830311	9.80464	47.827	-2.28629	5e-05	0.00220184
gga-miR-26a-5p	15184.9	11806.7	0.36303	0	0	LNC_000920	XLOC_031612	-	chr4:38314015-38322765	1.15725	3.44248	-1.57274	5e-05	0.00220184
gga-miR-26a-5p	15184.9	11806.7	0.36303	0	0	LNC_001014	XLOC_034745	-	chr5:54963305-54984990	0.466506	1.33293	-1.51463	0.0008	0.0203273
gga-miR-26a-5p	15184.9	11806.7	0.36303	0	0	LNC_000307	XLOC_009737	-	chr1:55395424-55480957	0.485801	1.80971	-1.89732	5e-05	0.00220184
gga-miR-26a-5p	15184.9	11806.7	0.36303	0	0	LNC_001128	XLOC_037855	-	chr8:3585154-3599671	0.0951216	0.516083	-2.43976	5e-05	0.00220184
gga-miR-26a-5p	15184.9	11806.7	0.36303	0	0	ALDBGALT0000003603	ALDBGALG0000002510	-	chr2:15726160-15736107	1.00133	3.05947	-1.61137	5e-05	0.00220184
gga-miR-26a-5p	15184.9	11806.7	0.36303	0	0	ALDBGALT0000000981	ALDBGALG0000000672	-	chr1:52507385-52522059	0.99149	0.465542	1.09069	0.00165	0.0347722
gga-miR-26a-5p	15184.9	11806.7	0.36303	0	0	LNC_000306	XLOC_009735	-	chr1:55302588-55378446	0.169502	0.765378	-2.17487	5e-05	0.00220184
gga-miR-30d	5002.26	6929.29	-0.47013	6.75e-45	7.35e-44	ALDBGALT0000000480	ALDBGALG0000000333	-	chr1:111378090-111395393	4.42701	1.39366	1.66745	5e-05	0.00220184
gga-miR-30d	5002.26	6929.29	-0.47013	6.75e-45	7.35e-44	ALDBGALT0000004108	ALDBGALG0000002871	-	chr20:5174771-5179766	0.193155	1.1519	-2.57619	5e-05	0.00220184
gga-miR-30d	5002.26	6929.29	-0.47013	6.75e-45	7.35e-44	LNC_000938	XLOC_031953	-	chr4:57611281-57622578	0.983184	0.26297	1.90257	5e-05	0.00220184
gga-miR-30d	5002.26	6929.29	-0.47013	6.75e-45	7.35e-44	LNC_000920	XLOC_031612	-	chr4:38314015-38322765	1.15725	3.44248	-1.57274	5e-05	0.00220184
gga-miR-30d	5002.26	6929.29	-0.47013	6.75e-45	7.35e-44	ALDBGALT0000002546	ALDBGALG0000001776	-	chr15:11400404-11406250	0.742163	0.174823	2.08584	0.00025	0.00841976
gga-miR-30d	5002.26	6929.29	-0.47013	6.75e-45	7.35e-44	ALDBGALT0000001052	ALDBGALG0000000731	-	chr1:72196072-72201062	4.88498	2.1933	1.15525	0.0005	0.0142826
gga-miR-30d	5002.26	6929.29	-0.47013	6.75e-45	7.35e-44	ALDBGALT0000001697	ALDBGALG0000001196	-	chr10:12474478-12476012	44.4185	20.4054	1.12221	0.00015	0.0055394
gga-miR-30d	5002.26	6929.29	-0.47013	6.75e-45	7.35e-44	ALDBGALT0000000981	ALDBGALG0000000672	-	chr1:52507385-52522059	0.99149	0.465542	1.09069	0.00165	0.0347722
gga-miR-30d	5002.26	6929.29	-0.47013	6.75e-45	7.35e-44	LNC_000306	XLOC_009735	-	chr1:55302588-55378446	0.169502	0.765378	-2.17487	5e-05	0.00220184
gga-miR-30d	5002.26	6929.29	-0.47013	6.75e-45	7.35e-44	ALDBGALT0000006697	ALDBGALG0000004643	-	chr5:49573017-49580264	0.17037	0.604659	-1.82745	0.00055	0.0153357
gga-miR-30d	5002.26	6929.29	-0.47013	6.75e-45	7.35e-44	LNC_000846	XLOC_028960	-	chr3:69285967-69328622	0.504243	0.191589	1.39611	0.00165	0.0347722
gga-miR-30d	5002.26	6929.29	-0.47013	6.75e-45	7.35e-44	LNC_000307	XLOC_009737	-	chr1:55395424-55480957	0.485801	1.80971	-1.89732	5e-05	0.00220184
gga-miR-30d	5002.26	6929.29	-0.47013	6.75e-45	7.35e-44	LNC_000255	XLOC_007762	-	chr1:113622435-113629423	0.606344	0.157623	1.94366	0.0008	0.0203273
gga-miR-30d	5002.26	6929.29	-0.47013	6.75e-45	7.35e-44	LNC_001128	XLOC_037855	-	chr8:3585154-3599671	0.0951216	0.516083	-2.43976	5e-05	0.00220184
gga-miR-30a-3p	455.382	466.093	-0.033539	7.17e-18	5.74e-17	ALDBGALT0000001052	ALDBGALG0000000731	-	chr1:72196072-72201062	4.88498	2.1933	1.15525	0.0005	0.0142826
gga-miR-30a-3p	455.382	466.093	-0.033539	7.17e-18	5.74e-17	LNC_000920	XLOC_031612	-	chr4:38314015-38322765	1.15725	3.44248	-1.57274	5e-05	0.00220184
gga-miR-30a-3p	455.382	466.093	-0.033539	7.17e-18	5.74e-17	ALDBGALT0000003437	ALDBGALG0000002402	-	chr2:126009442-126041065	0.292394	0.953272	-1.70497	5e-05	0.00220184
gga-miR-30a-3p	455.382	466.093	-0.033539	7.17e-18	5.74e-17	ALDBGALT0000000480	ALDBGALG0000000333	-	chr1:111378090-111395393	4.42701	1.39366	1.66745	5e-05	0.00220184
gga-miR-30a-3p	455.382	466.093	-0.033539	7.17e-18	5.74e-17	LNC_000307	XLOC_009737	-	chr1:55395424-55480957	0.485801	1.80971	-1.89732	5e-05	0.00220184
gga-miR-30a-3p	455.382	466.093	-0.033539	7.17e-18	5.74e-17	LNC_001128	XLOC_037855	-	chr8:3585154-3599671	0.0951216	0.516083	-2.43976	5e-05	0.00220184
gga-miR-30a-3p	455.382	466.093	-0.033539	7.17e-18	5.74e-17	LNC_000846	XLOC_028960	-	chr3:69285967-69328622	0.504243	0.191589	1.39611	0.00165	0.0347722
gga-miR-30a-3p	455.382	466.093	-0.033539	7.17e-18	5.74e-17	LNC_000306	XLOC_009735	-	chr1:55302588-55378446	0.169502	0.765378	-2.17487	5e-05	0.00220184
gga-miR-30a-3p	455.382	466.093	-0.033539	7.17e-18	5.74e-17	LNC_000009	XLOC_000415	-	AADN03010643.1:4421-6029	0.76569	2.67579	-1.80513	0.001	0.0241274
gga-miR-30a-3p	455.382	466.093	-0.033539	7.17e-18	5.74e-17	LNC_001012	XLOC_034703	-	chr5:54116490-54123578	1.28855	0.452537	1.50965	5e-05	0.00220184
gga-miR-30a-3p	455.382	466.093	-0.033539	7.17e-18	5.74e-17	ALDBGALT0000005894	ALDBGALG0000004095	-	chr4:38811141-38813286	4.94245	11.6691	-1.23939	0.00035	0.010879
gga-miR-30a-3p	455.382	466.093	-0.033539	7.17e-18	5.74e-17	ALDBGALT0000000981	ALDBGALG0000000672	-	chr1:52507385-52522059	0.99149	0.465542	1.09069	0.00165	0.0347722
gga-miR-30a-3p	455.382	466.093	-0.033539	7.17e-18	5.74e-17	ALDBGALT0000003603	ALDBGALG0000002510	-	chr2:15726160-15736107	1.00133	3.05947	-1.61137	5e-05	0.00220184
gga-miR-1559-5p	53.4383	49.1027	0.12207	0.00060717	0.0026214	ALDBGALT0000007630	ALDBGALG0000005270	-	chr7:5991551-5998373	0.452725	1.18584	-1.3892	0.00085	0.0212791
gga-miR-1559-5p	53.4383	49.1027	0.12207	0.00060717	0.0026214	LNC_000307	XLOC_009737	-	chr1:55395424-55480957	0.485801	1.80971	-1.89732	5e-05	0.00220184
gga-miR-1559-5p	53.4383	49.1027	0.12207	0.00060717	0.0026214	ALDBGALT0000004108	ALDBGALG0000002871	-	chr20:5174771-5179766	0.193155	1.1519	-2.57619	5e-05	0.00220184
gga-miR-1559-5p	53.4383	49.1027	0.12207	0.00060717	0.0026214	ALDBGALT0000006402	ALDBGALG0000004441	-	chr4:68678237-68681384	2.52356	1.10323	1.19373	0.0023	0.0442781
gga-miR-10b-5p	1532.46	3495.47	-1.1896	1.33e-17	1.04e-16	LNC_000307	XLOC_009737	-	chr1:55395424-55480957	0.485801	1.80971	-1.89732	5e-05	0.00220184
gga-miR-10b-5p	1532.46	3495.47	-1.1896	1.33e-17	1.04e-16	ALDBGALT0000000480	ALDBGALG0000000333	-	chr1:111378090-111395393	4.42701	1.39366	1.66745	5e-05	0.00220184
gga-miR-10b-5p	1532.46	3495.47	-1.1896	1.33e-17	1.04e-16	LNC_001014	XLOC_034745	-	chr5:54963305-54984990	0.466506	1.33293	-1.51463	0.0008	0.0203273
gga-miR-10b-5p	1532.46	3495.47	-1.1896	1.33e-17	1.04e-16	LNC_001012	XLOC_034703	-	chr5:54116490-54123578	1.28855	0.452537	1.50965	5e-05	0.00220184
gga-miR-10b-5p	1532.46	3495.47	-1.1896	1.33e-17	1.04e-16	LNC_000009	XLOC_000415	-	AADN03010643.1:4421-6029	0.76569	2.67579	-1.80513	0.001	0.0241274
gga-miR-10b-5p	1532.46	3495.47	-1.1896	1.33e-17	1.04e-16	LNC_000306	XLOC_009735	-	chr1:55302588-55378446	0.169502	0.765378	-2.17487	5e-05	0.00220184
gga-miR-2954	64.9044	68.0707	-0.068718	0.0017657	0.0073888	ALDBGALT0000003603	ALDBGALG0000002510	-	chr2:15726160-15736107	1.00133	3.05947	-1.61137	5e-05	0.00220184
gga-miR-2954	64.9044	68.0707	-0.068718	0.0017657	0.0073888	LNC_000306	XLOC_009735	-	chr1:55302588-55378446	0.169502	0.765378	-2.17487	5e-05	0.00220184
gga-miR-2954	64.9044	68.0707	-0.068718	0.0017657	0.0073888	ALDBGALT0000006697	ALDBGALG0000004643	-	chr5:49573017-49580264	0.17037	0.604659	-1.82745	0.00055	0.0153357
gga-miR-2954	64.9044	68.0707	-0.068718	0.0017657	0.0073888	LNC_000307	XLOC_009737	-	chr1:55395424-55480957	0.485801	1.80971	-1.89732	5e-05	0.00220184
gga-miR-2954	64.9044	68.0707	-0.068718	0.0017657	0.0073888	ALDBGALT0000006376	ALDBGALG0000004424	-	chr4:59670634-59676557	198.166	76.9838	1.36408	0.0005	0.0142826
gga-miR-2954	64.9044	68.0707	-0.068718	0.0017657	0.0073888	LNC_001014	XLOC_034745	-	chr5:54963305-54984990	0.466506	1.33293	-1.51463	0.0008	0.0203273
gga-miR-2954	64.9044	68.0707	-0.068718	0.0017657	0.0073888	ALDBGALT0000000480	ALDBGALG0000000333	-	chr1:111378090-111395393	4.42701	1.39366	1.66745	5e-05	0.00220184
gga-miR-2954	64.9044	68.0707	-0.068718	0.0017657	0.0073888	ALDBGALT0000004123	ALDBGALG0000002877	-	chr20:5869974-5871464	94.2735	52.0029	0.858261	0.00255	0.0476426
gga-miR-2954	64.9044	68.0707	-0.068718	0.0017657	0.0073888	LNC_000569	XLOC_019571	-	chr2:107303616-107310805	0.493288	1.18613	-1.26576	0.00075	0.019419
gga-miR-2954	64.9044	68.0707	-0.068718	0.0017657	0.0073888	ALDBGALT0000004108	ALDBGALG0000002871	-	chr20:5174771-5179766	0.193155	1.1519	-2.57619	5e-05	0.00220184
gga-miR-2954	64.9044	68.0707	-0.068718	0.0017657	0.0073888	ALDBGALT0000003437	ALDBGALG0000002402	-	chr2:126009442-126041065	0.292394	0.953272	-1.70497	5e-05	0.00220184
gga-miR-2954	64.9044	68.0707	-0.068718	0.0017657	0.0073888	ALDBGALT0000002546	ALDBGALG0000001776	-	chr15:11400404-11406250	0.742163	0.174823	2.08584	0.00025	0.00841976
gga-miR-2954	64.9044	68.0707	-0.068718	0.0017657	0.0073888	LNC_000938	XLOC_031953	-	chr4:57611281-57622578	0.983184	0.26297	1.90257	5e-05	0.00220184
gga-miR-2954	64.9044	68.0707	-0.068718	0.0017657	0.0073888	LNC_000388	XLOC_012661	-	chr10:18907191-18911415	9.83437	36.7022	-1.89996	5e-05	0.00220184
gga-miR-2188-5p	47.6526	34.7237	0.45664	3.74e-05	0.0001851	ALDBGALT0000003603	ALDBGALG0000002510	-	chr2:15726160-15736107	1.00133	3.05947	-1.61137	5e-05	0.00220184
gga-miR-2188-5p	47.6526	34.7237	0.45664	3.74e-05	0.0001851	LNC_000306	XLOC_009735	-	chr1:55302588-55378446	0.169502	0.765378	-2.17487	5e-05	0.00220184
gga-miR-2188-5p	47.6526	34.7237	0.45664	3.74e-05	0.0001851	ALDBGALT0000007630	ALDBGALG0000005270	-	chr7:5991551-5998373	0.452725	1.18584	-1.3892	0.00085	0.0212791
gga-miR-2188-5p	47.6526	34.7237	0.45664	3.74e-05	0.0001851	LNC_000846	XLOC_028960	-	chr3:69285967-69328622	0.504243	0.191589	1.39611	0.00165	0.0347722
gga-miR-2188-5p	47.6526	34.7237	0.45664	3.74e-05	0.0001851	LNC_000307	XLOC_009737	-	chr1:55395424-55480957	0.485801	1.80971	-1.89732	5e-05	0.00220184
gga-miR-2188-5p	47.6526	34.7237	0.45664	3.74e-05	0.0001851	ALDBGALT0000004123	ALDBGALG0000002877	-	chr20:5869974-5871464	94.2735	52.0029	0.858261	0.00255	0.0476426
gga-miR-2188-5p	47.6526	34.7237	0.45664	3.74e-05	0.0001851	LNC_000569	XLOC_019571	-	chr2:107303616-107310805	0.493288	1.18613	-1.26576	0.00075	0.019419
gga-miR-2188-5p	47.6526	34.7237	0.45664	3.74e-05	0.0001851	LNC_000378	XLOC_012118	-	chr10:16381987-16385155	5.41316	1.7694	1.61321	5e-05	0.00220184
gga-miR-2188-5p	47.6526	34.7237	0.45664	3.74e-05	0.0001851	LNC_000920	XLOC_031612	-	chr4:38314015-38322765	1.15725	3.44248	-1.57274	5e-05	0.00220184
gga-miR-2188-5p	47.6526	34.7237	0.45664	3.74e-05	0.0001851	ALDBGALT0000002053	ALDBGALG0000001429	-	chr12:1828743-1830311	9.80464	47.827	-2.28629	5e-05	0.00220184
gga-miR-2188-5p	47.6526	34.7237	0.45664	3.74e-05	0.0001851	ALDBGALT0000001078	ALDBGALG0000000752	-	chr1:78670340-78671131	23.3719	88.8105	-1.92595	0.00035	0.010879
gga-miR-2188-5p	47.6526	34.7237	0.45664	3.74e-05	0.0001851	ALDBGALT0000001052	ALDBGALG0000000731	-	chr1:72196072-72201062	4.88498	2.1933	1.15525	0.0005	0.0142826
gga-miR-22-3p	224.167	176.831	0.34221	9.26e-17	6.63e-16	ALDBGALT0000003618	ALDBGALG0000002518	-	chr2:20026914-20029157	2.1467	4.95615	-1.2071	0.0017	0.0354438
gga-miR-22-3p	224.167	176.831	0.34221	9.26e-17	6.63e-16	ALDBGALT0000006697	ALDBGALG0000004643	-	chr5:49573017-49580264	0.17037	0.604659	-1.82745	0.00055	0.0153357
gga-miR-22-3p	224.167	176.831	0.34221	9.26e-17	6.63e-16	LNC_000306	XLOC_009735	-	chr1:55302588-55378446	0.169502	0.765378	-2.17487	5e-05	0.00220184
gga-miR-22-3p	224.167	176.831	0.34221	9.26e-17	6.63e-16	LNC_001128	XLOC_037855	-	chr8:3585154-3599671	0.0951216	0.516083	-2.43976	5e-05	0.00220184
gga-miR-22-3p	224.167	176.831	0.34221	9.26e-17	6.63e-16	LNC_000628	XLOC_021991	-	chr2:125997997-126002633	0.956446	3.43781	-1.84573	0.0001	0.00398242
gga-miR-22-3p	224.167	176.831	0.34221	9.26e-17	6.63e-16	ALDBGALT0000007630	ALDBGALG0000005270	-	chr7:5991551-5998373	0.452725	1.18584	-1.3892	0.00085	0.0212791
gga-miR-22-3p	224.167	176.831	0.34221	9.26e-17	6.63e-16	LNC_001182	XLOC_039441	-	chr9:14216569-14230005	0.728479	0.187931	1.95468	0.00055	0.0153357
gga-miR-22-3p	224.167	176.831	0.34221	9.26e-17	6.63e-16	ALDBGALT0000000480	ALDBGALG0000000333	-	chr1:111378090-111395393	4.42701	1.39366	1.66745	5e-05	0.00220184
gga-miR-22-3p	224.167	176.831	0.34221	9.26e-17	6.63e-16	ALDBGALT0000002546	ALDBGALG0000001776	-	chr15:11400404-11406250	0.742163	0.174823	2.08584	0.00025	0.00841976
gga-miR-22-3p	224.167	176.831	0.34221	9.26e-17	6.63e-16	LNC_000938	XLOC_031953	-	chr4:57611281-57622578	0.983184	0.26297	1.90257	5e-05	0.00220184
gga-miR-22-3p	224.167	176.831	0.34221	9.26e-17	6.63e-16	ALDBGALT0000000171	ALDBGALG0000000119	-	chr1:44712016-44713557	42.0846	22.6693	0.892555	0.00085	0.0212791
gga-miR-22-3p	224.167	176.831	0.34221	9.26e-17	6.63e-16	ALDBGALT0000002053	ALDBGALG0000001429	-	chr12:1828743-1830311	9.80464	47.827	-2.28629	5e-05	0.00220184
gga-miR-22-3p	224.167	176.831	0.34221	9.26e-17	6.63e-16	LNC_000453	XLOC_015271	-	chr14:5108021-5112605	2.2128	0.746831	1.56702	0.0005	0.0142826
gga-miR-22-3p	224.167	176.831	0.34221	9.26e-17	6.63e-16	LNC_000009	XLOC_000415	-	AADN03010643.1:4421-6029	0.76569	2.67579	-1.80513	0.001	0.0241274
gga-miR-22-3p	224.167	176.831	0.34221	9.26e-17	6.63e-16	LNC_001012	XLOC_034703	-	chr5:54116490-54123578	1.28855	0.452537	1.50965	5e-05	0.00220184
gga-miR-22-3p	224.167	176.831	0.34221	9.26e-17	6.63e-16	LNC_000178	XLOC_005201	-	JH376279.1:64378-65636	0.674888	5.52102	-3.03221	5e-05	0.00220184
gga-miR-22-3p	224.167	176.831	0.34221	9.26e-17	6.63e-16	ALDBGALT0000005894	ALDBGALG0000004095	-	chr4:38811141-38813286	4.94245	11.6691	-1.23939	0.00035	0.010879
gga-miR-22-3p	224.167	176.831	0.34221	9.26e-17	6.63e-16	LNC_000846	XLOC_028960	-	chr3:69285967-69328622	0.504243	0.191589	1.39611	0.00165	0.0347722
gga-miR-22-3p	224.167	176.831	0.34221	9.26e-17	6.63e-16	ALDBGALT0000003437	ALDBGALG0000002402	-	chr2:126009442-126041065	0.292394	0.953272	-1.70497	5e-05	0.00220184
gga-miR-22-3p	224.167	176.831	0.34221	9.26e-17	6.63e-16	ALDBGALT0000004108	ALDBGALG0000002871	-	chr20:5174771-5179766	0.193155	1.1519	-2.57619	5e-05	0.00220184
gga-miR-126-5p	252.464	108.454	1.219	6.46e-40	6.75e-39	ALDBGALT0000003603	ALDBGALG0000002510	-	chr2:15726160-15736107	1.00133	3.05947	-1.61137	5e-05	0.00220184
gga-miR-126-5p	252.464	108.454	1.219	6.46e-40	6.75e-39	ALDBGALT0000003437	ALDBGALG0000002402	-	chr2:126009442-126041065	0.292394	0.953272	-1.70497	5e-05	0.00220184
gga-miR-126-5p	252.464	108.454	1.219	6.46e-40	6.75e-39	LNC_000846	XLOC_028960	-	chr3:69285967-69328622	0.504243	0.191589	1.39611	0.00165	0.0347722
gga-miR-126-5p	252.464	108.454	1.219	6.46e-40	6.75e-39	ALDBGALT0000000171	ALDBGALG0000000119	-	chr1:44712016-44713557	42.0846	22.6693	0.892555	0.00085	0.0212791
gga-miR-126-5p	252.464	108.454	1.219	6.46e-40	6.75e-39	LNC_000307	XLOC_009737	-	chr1:55395424-55480957	0.485801	1.80971	-1.89732	5e-05	0.00220184
gga-miR-20a-5p	417.618	421.12	-0.012048	3.26e-17	2.47e-16	ALDBGALT0000001052	ALDBGALG0000000731	-	chr1:72196072-72201062	4.88498	2.1933	1.15525	0.0005	0.0142826
gga-miR-20a-5p	417.618	421.12	-0.012048	3.26e-17	2.47e-16	ALDBGALT0000006695	ALDBGALG0000004641	-	chr5:45460115-45489775	1.32301	0.389807	1.763	0.0004	0.0120178
gga-miR-20a-5p	417.618	421.12	-0.012048	3.26e-17	2.47e-16	ALDBGALT0000003437	ALDBGALG0000002402	-	chr2:126009442-126041065	0.292394	0.953272	-1.70497	5e-05	0.00220184
gga-miR-20a-5p	417.618	421.12	-0.012048	3.26e-17	2.47e-16	LNC_000569	XLOC_019571	-	chr2:107303616-107310805	0.493288	1.18613	-1.26576	0.00075	0.019419
gga-miR-20a-5p	417.618	421.12	-0.012048	3.26e-17	2.47e-16	ALDBGALT0000004108	ALDBGALG0000002871	-	chr20:5174771-5179766	0.193155	1.1519	-2.57619	5e-05	0.00220184
gga-miR-20a-5p	417.618	421.12	-0.012048	3.26e-17	2.47e-16	LNC_000307	XLOC_009737	-	chr1:55395424-55480957	0.485801	1.80971	-1.89732	5e-05	0.00220184
gga-miR-20a-5p	417.618	421.12	-0.012048	3.26e-17	2.47e-16	ALDBGALT0000006376	ALDBGALG0000004424	-	chr4:59670634-59676557	198.166	76.9838	1.36408	0.0005	0.0142826
gga-miR-20a-5p	417.618	421.12	-0.012048	3.26e-17	2.47e-16	LNC_000846	XLOC_028960	-	chr3:69285967-69328622	0.504243	0.191589	1.39611	0.00165	0.0347722
gga-miR-20a-5p	417.618	421.12	-0.012048	3.26e-17	2.47e-16	LNC_001012	XLOC_034703	-	chr5:54116490-54123578	1.28855	0.452537	1.50965	5e-05	0.00220184
gga-miR-20a-5p	417.618	421.12	-0.012048	3.26e-17	2.47e-16	ALDBGALT0000003603	ALDBGALG0000002510	-	chr2:15726160-15736107	1.00133	3.05947	-1.61137	5e-05	0.00220184
gga-miR-20a-5p	417.618	421.12	-0.012048	3.26e-17	2.47e-16	LNC_000938	XLOC_031953	-	chr4:57611281-57622578	0.983184	0.26297	1.90257	5e-05	0.00220184
gga-miR-20a-5p	417.618	421.12	-0.012048	3.26e-17	2.47e-16	ALDBGALT0000002546	ALDBGALG0000001776	-	chr15:11400404-11406250	0.742163	0.174823	2.08584	0.00025	0.00841976
gga-miR-20a-5p	417.618	421.12	-0.012048	3.26e-17	2.47e-16	LNC_000255	XLOC_007762	-	chr1:113622435-113629423	0.606344	0.157623	1.94366	0.0008	0.0203273
gga-miR-20a-5p	417.618	421.12	-0.012048	3.26e-17	2.47e-16	LNC_001182	XLOC_039441	-	chr9:14216569-14230005	0.728479	0.187931	1.95468	0.00055	0.0153357
gga-miR-20a-5p	417.618	421.12	-0.012048	3.26e-17	2.47e-16	LNC_000306	XLOC_009735	-	chr1:55302588-55378446	0.169502	0.765378	-2.17487	5e-05	0.00220184
gga-miR-20a-5p	417.618	421.12	-0.012048	3.26e-17	2.47e-16	ALDBGALT0000004327	ALDBGALG0000003023	-	chr21:5500683-5502378	109.689	57.7508	0.92551	0.0007	0.0184809
22vs6-miRNA_lnc_all
sRNA	j22	j06	log2.Fold_change.	p.value	q.value.Storey.et.al..2003.	transcript_id	gene_id	gene_name	gene_location	gsxj22_FPKM	gsxj6_FPKM	log2(foldchange)	pvalue	qvalue
gga-miR-26a-5p	15445.3	9081.71	0.76613	0	0	LNC_000307	XLOC_009737	-	chr1:55395424-55480957	0.392349	1.80971	-2.20555	5e-05	0.00220184
gga-miR-26a-5p	15445.3	9081.71	0.76613	0	0	ALDBGALT0000000815	ALDBGALG0000000573	-	chr1:15502917-15507791	0.519795	0.0772284	2.75074	0.0023	0.0442781
gga-miR-26a-5p	15445.3	9081.71	0.76613	0	0	ALDBGALT0000003340	ALDBGALG0000002338	-	chr2:104817169-104837007	4.58738	10.5778	-1.2053	5e-05	0.00220184
gga-miR-26a-5p	15445.3	9081.71	0.76613	0	0	ALDBGALT0000003216	ALDBGALG0000002250	-	chr2:64875655-64898400	0.170629	0.52704	-1.62705	5e-05	0.00220184
gga-miR-26a-5p	15445.3	9081.71	0.76613	0	0	LNC_000873	XLOC_030318	-	chr4:46426157-46428966	0.769738	0.113326	2.76388	0.0014	0.0309927
gga-miR-26a-5p	15445.3	9081.71	0.76613	0	0	LNC_000944	XLOC_032037	-	chr4:62691662-62738004	3.45569	6.95281	-1.00862	0.00105	0.0250117
gga-miR-26a-5p	15445.3	9081.71	0.76613	0	0	LNC_001140	XLOC_038346	-	chr8:454885-546137	0.842344	0.302024	1.47974	0.0001	0.00398242
gga-miR-26a-5p	15445.3	9081.71	0.76613	0	0	LNC_001014	XLOC_034745	-	chr5:54963305-54984990	0.480735	1.33293	-1.47128	0.00065	0.0174425
gga-miR-26a-5p	15445.3	9081.71	0.76613	0	0	LNC_000138	XLOC_004308	-	JH375279.1:5378-7792	1.3524	0.365116	1.88909	0.00045	0.0132153
gga-miR-26a-5p	15445.3	9081.71	0.76613	0	0	ALDBGALT0000003603	ALDBGALG0000002510	-	chr2:15726160-15736107	0.918998	3.05947	-1.73515	5e-05	0.00220184
gga-miR-26a-5p	15445.3	9081.71	0.76613	0	0	LNC_000306	XLOC_009735	-	chr1:55302588-55378446	0.189909	0.765378	-2.01086	5e-05	0.00220184
gga-miR-26a-5p	15445.3	9081.71	0.76613	0	0	ALDBGALT0000002053	ALDBGALG0000001429	-	chr12:1828743-1830311	7.60595	47.827	-2.65263	5e-05	0.00220184
gga-miR-133c-3p	1826.05	1257.11	0.53861	5.13e-32	9.78e-31	ALDBGALT0000003437	ALDBGALG0000002402	-	chr2:126009442-126041065	0.218242	0.953272	-2.12696	5e-05	0.00220184
gga-miR-133c-3p	1826.05	1257.11	0.53861	5.13e-32	9.78e-31	ALDBGALT0000003216	ALDBGALG0000002250	-	chr2:64875655-64898400	0.170629	0.52704	-1.62705	5e-05	0.00220184
gga-miR-133c-3p	1826.05	1257.11	0.53861	5.13e-32	9.78e-31	ALDBGALT0000003340	ALDBGALG0000002338	-	chr2:104817169-104837007	4.58738	10.5778	-1.2053	5e-05	0.00220184
gga-miR-133c-3p	1826.05	1257.11	0.53861	5.13e-32	9.78e-31	ALDBGALT0000005213	ALDBGALG0000003651	-	chr3:103719080-103722649	2.11396	0.639531	1.72486	0.0024	0.0456172
gga-miR-133c-3p	1826.05	1257.11	0.53861	5.13e-32	9.78e-31	LNC_001049	XLOC_035997	-	chr6:19406766-19414623	0.681617	0.210834	1.69286	0.0012	0.0276757
gga-miR-133c-3p	1826.05	1257.11	0.53861	5.13e-32	9.78e-31	ALDBGALT0000004000	ALDBGALG0000002795	-	chr2:129045271-129047139	0.134881	2.50692	-4.21616	0.002	0.0399303
gga-miR-133c-3p	1826.05	1257.11	0.53861	5.13e-32	9.78e-31	LNC_000306	XLOC_009735	-	chr1:55302588-55378446	0.189909	0.765378	-2.01086	5e-05	0.00220184
gga-miR-133c-3p	1826.05	1257.11	0.53861	5.13e-32	9.78e-31	ALDBGALT0000002053	ALDBGALG0000001429	-	chr12:1828743-1830311	7.60595	47.827	-2.65263	5e-05	0.00220184
gga-miR-133c-3p	1826.05	1257.11	0.53861	5.13e-32	9.78e-31	LNC_000014	XLOC_000551	-	AADN03010994.1:3-14870	0.752908	0.323911	1.21688	0.00155	0.0333367
gga-miR-133c-3p	1826.05	1257.11	0.53861	5.13e-32	9.78e-31	LNC_001140	XLOC_038346	-	chr8:454885-546137	0.842344	0.302024	1.47974	0.0001	0.00398242
gga-miR-133c-3p	1826.05	1257.11	0.53861	5.13e-32	9.78e-31	LNC_001014	XLOC_034745	-	chr5:54963305-54984990	0.480735	1.33293	-1.47128	0.00065	0.0174425
gga-miR-133c-3p	1826.05	1257.11	0.53861	5.13e-32	9.78e-31	ALDBGALT0000006263	ALDBGALG0000004354	-	chr4:29399005-29425385	1.43428	3.59903	-1.32728	0.00015	0.0055394
gga-miR-7b	331.656	640.558	-0.94964	4.54e-20	6.37e-19	LNC_000014	XLOC_000551	-	AADN03010994.1:3-14870	0.752908	0.323911	1.21688	0.00155	0.0333367
gga-miR-7b	331.656	640.558	-0.94964	4.54e-20	6.37e-19	ALDBGALT0000004327	ALDBGALG0000003023	-	chr21:5500683-5502378	103.008	57.7508	0.834849	0.00165	0.0347722
gga-miR-7b	331.656	640.558	-0.94964	4.54e-20	6.37e-19	LNC_000770	XLOC_026675	-	chr3:42332518-42460957	0.219224	0.861077	-1.97374	0.0001	0.00398242
gga-miR-7b	331.656	640.558	-0.94964	4.54e-20	6.37e-19	LNC_000306	XLOC_009735	-	chr1:55302588-55378446	0.189909	0.765378	-2.01086	5e-05	0.00220184
gga-miR-7b	331.656	640.558	-0.94964	4.54e-20	6.37e-19	ALDBGALT0000006263	ALDBGALG0000004354	-	chr4:29399005-29425385	1.43428	3.59903	-1.32728	0.00015	0.0055394
gga-miR-7b	331.656	640.558	-0.94964	4.54e-20	6.37e-19	LNC_000088	XLOC_002746	-	AADN03021057.1:120-3845	5.10392	2.19961	1.21436	0.00035	0.010879
gga-miR-7b	331.656	640.558	-0.94964	4.54e-20	6.37e-19	LNC_001140	XLOC_038346	-	chr8:454885-546137	0.842344	0.302024	1.47974	0.0001	0.00398242
gga-miR-7b	331.656	640.558	-0.94964	4.54e-20	6.37e-19	ALDBGALT0000005422	ALDBGALG0000003790	-	chr3:41517905-41544413	1.62477	0.0434291	5.22543	0.0024	0.0456172
gga-miR-7b	331.656	640.558	-0.94964	4.54e-20	6.37e-19	ALDBGALT0000000815	ALDBGALG0000000573	-	chr1:15502917-15507791	0.519795	0.0772284	2.75074	0.0023	0.0442781
gga-miR-7b	331.656	640.558	-0.94964	4.54e-20	6.37e-19	LNC_000307	XLOC_009737	-	chr1:55395424-55480957	0.392349	1.80971	-2.20555	5e-05	0.00220184
gga-miR-7b	331.656	640.558	-0.94964	4.54e-20	6.37e-19	ALDBGALT0000003437	ALDBGALG0000002402	-	chr2:126009442-126041065	0.218242	0.953272	-2.12696	5e-05	0.00220184
gga-miR-7b	331.656	640.558	-0.94964	4.54e-20	6.37e-19	ALDBGALT0000003216	ALDBGALG0000002250	-	chr2:64875655-64898400	0.170629	0.52704	-1.62705	5e-05	0.00220184
gga-miR-7b	331.656	640.558	-0.94964	4.54e-20	6.37e-19	LNC_000408	XLOC_013684	-	chr12:1811218-1824455	0.242286	0.593234	-1.29189	0.0016	0.034086
gga-miR-7b	331.656	640.558	-0.94964	4.54e-20	6.37e-19	LNC_000834	XLOC_028774	-	chr3:57270179-57284934	0.735817	0.361792	1.02419	0.00245	0.0462742
gga-miR-7b	331.656	640.558	-0.94964	4.54e-20	6.37e-19	ALDBGALT0000003468	ALDBGALG0000002429	-	chr2:136862660-136864772	2.05658	0.320663	2.68112	0.0025	0.0469915
gga-let-7f-5p	16070.7	14949.4	0.10434	3.15e-29	5.61e-28	ALDBGALT0000000815	ALDBGALG0000000573	-	chr1:15502917-15507791	0.519795	0.0772284	2.75074	0.0023	0.0442781
gga-let-7f-5p	16070.7	14949.4	0.10434	3.15e-29	5.61e-28	ALDBGALT0000003216	ALDBGALG0000002250	-	chr2:64875655-64898400	0.170629	0.52704	-1.62705	5e-05	0.00220184
gga-let-7f-5p	16070.7	14949.4	0.10434	3.15e-29	5.61e-28	ALDBGALT0000003437	ALDBGALG0000002402	-	chr2:126009442-126041065	0.218242	0.953272	-2.12696	5e-05	0.00220184
gga-let-7f-5p	16070.7	14949.4	0.10434	3.15e-29	5.61e-28	ALDBGALT0000003878	ALDBGALG0000002709	-	chr2:100695842-100697489	5.23897	11.2321	-1.10027	0.0003	0.00968302
gga-let-7f-5p	16070.7	14949.4	0.10434	3.15e-29	5.61e-28	ALDBGALT0000000240	ALDBGALG0000000174	-	chr1:65572798-65598583	16.1725	36.2009	-1.16249	0.0001	0.00398242
gga-let-7f-5p	16070.7	14949.4	0.10434	3.15e-29	5.61e-28	LNC_000834	XLOC_028774	-	chr3:57270179-57284934	0.735817	0.361792	1.02419	0.00245	0.0462742
gga-let-7f-5p	16070.7	14949.4	0.10434	3.15e-29	5.61e-28	ALDBGALT0000004108	ALDBGALG0000002871	-	chr20:5174771-5179766	0.141995	1.1519	-3.02011	0.0001	0.00398242
gga-let-7f-5p	16070.7	14949.4	0.10434	3.15e-29	5.61e-28	LNC_000306	XLOC_009735	-	chr1:55302588-55378446	0.189909	0.765378	-2.01086	5e-05	0.00220184
gga-let-7f-5p	16070.7	14949.4	0.10434	3.15e-29	5.61e-28	ALDBGALT0000003603	ALDBGALG0000002510	-	chr2:15726160-15736107	0.918998	3.05947	-1.73515	5e-05	0.00220184
gga-let-7f-5p	16070.7	14949.4	0.10434	3.15e-29	5.61e-28	LNC_000846	XLOC_028960	-	chr3:69285967-69328622	0.600335	0.191589	1.64775	0.0002	0.00704726
gga-let-7f-5p	16070.7	14949.4	0.10434	3.15e-29	5.61e-28	LNC_000138	XLOC_004308	-	JH375279.1:5378-7792	1.3524	0.365116	1.88909	0.00045	0.0132153
gga-miR-218-5p	19.9394	51.1834	-1.3601	0.00038229	0.0021717	LNC_000255	XLOC_007762	-	chr1:113622435-113629423	1.99016	0.157623	3.65833	5e-05	0.00220184
gga-miR-218-5p	19.9394	51.1834	-1.3601	0.00038229	0.0021717	ALDBGALT0000002172	ALDBGALG0000001517	-	chr13:13321569-13323245	0.234937	1.99269	-3.08438	0.00055	0.0153357
gga-miR-218-5p	19.9394	51.1834	-1.3601	0.00038229	0.0021717	LNC_000770	XLOC_026675	-	chr3:42332518-42460957	0.219224	0.861077	-1.97374	0.0001	0.00398242
gga-miR-218-5p	19.9394	51.1834	-1.3601	0.00038229	0.0021717	LNC_000306	XLOC_009735	-	chr1:55302588-55378446	0.189909	0.765378	-2.01086	5e-05	0.00220184
gga-miR-218-5p	19.9394	51.1834	-1.3601	0.00038229	0.0021717	ALDBGALT0000000938	ALDBGALG0000000644	-	chr1:44575842-44579573	1.11701	0.108922	3.35828	5e-05	0.00220184
gga-miR-218-5p	19.9394	51.1834	-1.3601	0.00038229	0.0021717	LNC_001140	XLOC_038346	-	chr8:454885-546137	0.842344	0.302024	1.47974	0.0001	0.00398242
gga-miR-218-5p	19.9394	51.1834	-1.3601	0.00038229	0.0021717	LNC_000944	XLOC_032037	-	chr4:62691662-62738004	3.45569	6.95281	-1.00862	0.00105	0.0250117
gga-miR-218-5p	19.9394	51.1834	-1.3601	0.00038229	0.0021717	ALDBGALT0000003340	ALDBGALG0000002338	-	chr2:104817169-104837007	4.58738	10.5778	-1.2053	5e-05	0.00220184
gga-miR-218-5p	19.9394	51.1834	-1.3601	0.00038229	0.0021717	LNC_000873	XLOC_030318	-	chr4:46426157-46428966	0.769738	0.113326	2.76388	0.0014	0.0309927
gga-miR-218-5p	19.9394	51.1834	-1.3601	0.00038229	0.0021717	ALDBGALT0000000815	ALDBGALG0000000573	-	chr1:15502917-15507791	0.519795	0.0772284	2.75074	0.0023	0.0442781
gga-miR-218-5p	19.9394	51.1834	-1.3601	0.00038229	0.0021717	LNC_000834	XLOC_028774	-	chr3:57270179-57284934	0.735817	0.361792	1.02419	0.00245	0.0462742
gga-miR-218-5p	19.9394	51.1834	-1.3601	0.00038229	0.0021717	ALDBGALT0000000240	ALDBGALG0000000174	-	chr1:65572798-65598583	16.1725	36.2009	-1.16249	0.0001	0.00398242
gga-miR-218-5p	19.9394	51.1834	-1.3601	0.00038229	0.0021717	ALDBGALT0000003878	ALDBGALG0000002709	-	chr2:100695842-100697489	5.23897	11.2321	-1.10027	0.0003	0.00968302
gga-miR-218-5p	19.9394	51.1834	-1.3601	0.00038229	0.0021717	ALDBGALT0000004108	ALDBGALG0000002871	-	chr20:5174771-5179766	0.141995	1.1519	-3.02011	0.0001	0.00398242
gga-miR-218-5p	19.9394	51.1834	-1.3601	0.00038229	0.0021717	LNC_001014	XLOC_034745	-	chr5:54963305-54984990	0.480735	1.33293	-1.47128	0.00065	0.0174425
gga-miR-218-5p	19.9394	51.1834	-1.3601	0.00038229	0.0021717	LNC_000899	XLOC_030915	-	chr4:85503586-85514288	9.6813	2.61143	1.89036	0.0009	0.022252
gga-miR-218-5p	19.9394	51.1834	-1.3601	0.00038229	0.0021717	ALDBGALT0000003216	ALDBGALG0000002250	-	chr2:64875655-64898400	0.170629	0.52704	-1.62705	5e-05	0.00220184
gga-miR-218-5p	19.9394	51.1834	-1.3601	0.00038229	0.0021717	ALDBGALT0000003437	ALDBGALG0000002402	-	chr2:126009442-126041065	0.218242	0.953272	-2.12696	5e-05	0.00220184
gga-miR-218-5p	19.9394	51.1834	-1.3601	0.00038229	0.0021717	LNC_000307	XLOC_009737	-	chr1:55395424-55480957	0.392349	1.80971	-2.20555	5e-05	0.00220184
gga-miR-218-5p	19.9394	51.1834	-1.3601	0.00038229	0.0021717	LNC_000178	XLOC_005201	-	JH376279.1:64378-65636	0.534208	5.52102	-3.36946	5e-05	0.00220184
gga-miR-218-5p	19.9394	51.1834	-1.3601	0.00038229	0.0021717	ALDBGALT0000003468	ALDBGALG0000002429	-	chr2:136862660-136864772	2.05658	0.320663	2.68112	0.0025	0.0469915
gga-miR-218-5p	19.9394	51.1834	-1.3601	0.00038229	0.0021717	ALDBGALT0000007088	ALDBGALG0000004914	-	chr6:10057962-10060738	5.7461	2.45295	1.22807	0.0023	0.0442781
gga-miR-30e-3p	558.776	461.71	0.27528	9.41e-05	0.00061262	LNC_000770	XLOC_026675	-	chr3:42332518-42460957	0.219224	0.861077	-1.97374	0.0001	0.00398242
gga-miR-30e-3p	558.776	461.71	0.27528	9.41e-05	0.00061262	LNC_000255	XLOC_007762	-	chr1:113622435-113629423	1.99016	0.157623	3.65833	5e-05	0.00220184
gga-miR-30e-3p	558.776	461.71	0.27528	9.41e-05	0.00061262	LNC_000306	XLOC_009735	-	chr1:55302588-55378446	0.189909	0.765378	-2.01086	5e-05	0.00220184
gga-miR-30e-3p	558.776	461.71	0.27528	9.41e-05	0.00061262	ALDBGALT0000003603	ALDBGALG0000002510	-	chr2:15726160-15736107	0.918998	3.05947	-1.73515	5e-05	0.00220184
gga-miR-30e-3p	558.776	461.71	0.27528	9.41e-05	0.00061262	LNC_000846	XLOC_028960	-	chr3:69285967-69328622	0.600335	0.191589	1.64775	0.0002	0.00704726
gga-miR-30e-3p	558.776	461.71	0.27528	9.41e-05	0.00061262	LNC_001140	XLOC_038346	-	chr8:454885-546137	0.842344	0.302024	1.47974	0.0001	0.00398242
gga-miR-30e-3p	558.776	461.71	0.27528	9.41e-05	0.00061262	LNC_000944	XLOC_032037	-	chr4:62691662-62738004	3.45569	6.95281	-1.00862	0.00105	0.0250117
gga-miR-30e-3p	558.776	461.71	0.27528	9.41e-05	0.00061262	ALDBGALT0000003340	ALDBGALG0000002338	-	chr2:104817169-104837007	4.58738	10.5778	-1.2053	5e-05	0.00220184
gga-miR-30e-3p	558.776	461.71	0.27528	9.41e-05	0.00061262	ALDBGALT0000005894	ALDBGALG0000004095	-	chr4:38811141-38813286	2.09425	11.6691	-2.47819	5e-05	0.00220184
gga-miR-30e-3p	558.776	461.71	0.27528	9.41e-05	0.00061262	ALDBGALT0000005422	ALDBGALG0000003790	-	chr3:41517905-41544413	1.62477	0.0434291	5.22543	0.0024	0.0456172
gga-miR-30e-3p	558.776	461.71	0.27528	9.41e-05	0.00061262	LNC_000862	XLOC_029935	-	chr4:20202429-20216043	0.475804	0.0705135	2.7544	0.0009	0.022252
gga-miR-30e-3p	558.776	461.71	0.27528	9.41e-05	0.00061262	LNC_000408	XLOC_013684	-	chr12:1811218-1824455	0.242286	0.593234	-1.29189	0.0016	0.034086
gga-miR-30e-3p	558.776	461.71	0.27528	9.41e-05	0.00061262	ALDBGALT0000005990	ALDBGALG0000004158	-	chr4:54138908-54140146	161.756	85.2043	0.924818	0.0007	0.0184809
gga-miR-30e-3p	558.776	461.71	0.27528	9.41e-05	0.00061262	ALDBGALT0000004108	ALDBGALG0000002871	-	chr20:5174771-5179766	0.141995	1.1519	-3.02011	0.0001	0.00398242
gga-miR-30e-3p	558.776	461.71	0.27528	9.41e-05	0.00061262	LNC_000899	XLOC_030915	-	chr4:85503586-85514288	9.6813	2.61143	1.89036	0.0009	0.022252
gga-miR-30e-3p	558.776	461.71	0.27528	9.41e-05	0.00061262	ALDBGALT0000003216	ALDBGALG0000002250	-	chr2:64875655-64898400	0.170629	0.52704	-1.62705	5e-05	0.00220184
gga-miR-30e-3p	558.776	461.71	0.27528	9.41e-05	0.00061262	ALDBGALT0000003437	ALDBGALG0000002402	-	chr2:126009442-126041065	0.218242	0.953272	-2.12696	5e-05	0.00220184
gga-miR-30e-3p	558.776	461.71	0.27528	9.41e-05	0.00061262	ALDBGALT0000002030	ALDBGALG0000001410	-	chr12:18578129-18580123	6.5498	0.866718	2.91782	5e-05	0.00220184
gga-miR-30e-3p	558.776	461.71	0.27528	9.41e-05	0.00061262	LNC_000307	XLOC_009737	-	chr1:55395424-55480957	0.392349	1.80971	-2.20555	5e-05	0.00220184
gga-miR-30e-3p	558.776	461.71	0.27528	9.41e-05	0.00061262	LNC_000182	XLOC_005288	-	JH376323.1:2823-8124	0.397155	1.41231	-1.83028	5e-05	0.00220184
gga-miR-30e-3p	558.776	461.71	0.27528	9.41e-05	0.00061262	LNC_001049	XLOC_035997	-	chr6:19406766-19414623	0.681617	0.210834	1.69286	0.0012	0.0276757
gga-miR-365-3p	407.874	212.264	0.94226	9.36e-18	1.25e-16	ALDBGALT0000002648	ALDBGALG0000001849	-	chr17:5566804-5639583	0.184564	0.79339	-2.10391	0.00075	0.019419
gga-miR-365-3p	407.874	212.264	0.94226	9.36e-18	1.25e-16	ALDBGALT0000007502	ALDBGALG0000005186	-	chr7:22148759-22149765	30.2851	16.1734	0.904982	0.0023	0.0442781
gga-miR-365-3p	407.874	212.264	0.94226	9.36e-18	1.25e-16	LNC_001140	XLOC_038346	-	chr8:454885-546137	0.842344	0.302024	1.47974	0.0001	0.00398242
gga-miR-365-3p	407.874	212.264	0.94226	9.36e-18	1.25e-16	ALDBGALT0000000815	ALDBGALG0000000573	-	chr1:15502917-15507791	0.519795	0.0772284	2.75074	0.0023	0.0442781
gga-miR-365-3p	407.874	212.264	0.94226	9.36e-18	1.25e-16	LNC_000307	XLOC_009737	-	chr1:55395424-55480957	0.392349	1.80971	-2.20555	5e-05	0.00220184
gga-miR-365-3p	407.874	212.264	0.94226	9.36e-18	1.25e-16	ALDBGALT0000003437	ALDBGALG0000002402	-	chr2:126009442-126041065	0.218242	0.953272	-2.12696	5e-05	0.00220184
gga-miR-365-3p	407.874	212.264	0.94226	9.36e-18	1.25e-16	LNC_000408	XLOC_013684	-	chr12:1811218-1824455	0.242286	0.593234	-1.29189	0.0016	0.034086
gga-miR-365-3p	407.874	212.264	0.94226	9.36e-18	1.25e-16	LNC_001049	XLOC_035997	-	chr6:19406766-19414623	0.681617	0.210834	1.69286	0.0012	0.0276757
gga-miR-365-3p	407.874	212.264	0.94226	9.36e-18	1.25e-16	ALDBGALT0000000240	ALDBGALG0000000174	-	chr1:65572798-65598583	16.1725	36.2009	-1.16249	0.0001	0.00398242
gga-miR-365-3p	407.874	212.264	0.94226	9.36e-18	1.25e-16	LNC_000834	XLOC_028774	-	chr3:57270179-57284934	0.735817	0.361792	1.02419	0.00245	0.0462742
gga-miR-122-5p	1.76977	16.4728	-3.2185	0.00034734	0.0020161	LNC_000306	XLOC_009735	-	chr1:55302588-55378446	0.189909	0.765378	-2.01086	5e-05	0.00220184
gga-miR-122-5p	1.76977	16.4728	-3.2185	0.00034734	0.0020161	LNC_000944	XLOC_032037	-	chr4:62691662-62738004	3.45569	6.95281	-1.00862	0.00105	0.0250117
gga-miR-122-5p	1.76977	16.4728	-3.2185	0.00034734	0.0020161	LNC_001140	XLOC_038346	-	chr8:454885-546137	0.842344	0.302024	1.47974	0.0001	0.00398242
gga-miR-122-5p	1.76977	16.4728	-3.2185	0.00034734	0.0020161	LNC_000846	XLOC_028960	-	chr3:69285967-69328622	0.600335	0.191589	1.64775	0.0002	0.00704726
gga-miR-122-5p	1.76977	16.4728	-3.2185	0.00034734	0.0020161	LNC_001014	XLOC_034745	-	chr5:54963305-54984990	0.480735	1.33293	-1.47128	0.00065	0.0174425
gga-miR-122-5p	1.76977	16.4728	-3.2185	0.00034734	0.0020161	ALDBGALT0000003603	ALDBGALG0000002510	-	chr2:15726160-15736107	0.918998	3.05947	-1.73515	5e-05	0.00220184
gga-miR-122-5p	1.76977	16.4728	-3.2185	0.00034734	0.0020161	ALDBGALT0000008211	ALDBGALG0000005667	-	chr9:7863963-7874633	1.51294	0.731165	1.04909	0.00235	0.0449519
gga-miR-122-5p	1.76977	16.4728	-3.2185	0.00034734	0.0020161	LNC_000635	XLOC_022056	-	chr2:129053355-129055580	0.318459	2.64462	-3.05388	0.00025	0.00841976
gga-miR-122-5p	1.76977	16.4728	-3.2185	0.00034734	0.0020161	ALDBGALT0000003437	ALDBGALG0000002402	-	chr2:126009442-126041065	0.218242	0.953272	-2.12696	5e-05	0.00220184
gga-miR-122-5p	1.76977	16.4728	-3.2185	0.00034734	0.0020161	LNC_000899	XLOC_030915	-	chr4:85503586-85514288	9.6813	2.61143	1.89036	0.0009	0.022252
gga-miR-122-5p	1.76977	16.4728	-3.2185	0.00034734	0.0020161	LNC_000408	XLOC_013684	-	chr12:1811218-1824455	0.242286	0.593234	-1.29189	0.0016	0.034086
gga-miR-122-5p	1.76977	16.4728	-3.2185	0.00034734	0.0020161	LNC_001049	XLOC_035997	-	chr6:19406766-19414623	0.681617	0.210834	1.69286	0.0012	0.0276757
gga-miR-122-5p	1.76977	16.4728	-3.2185	0.00034734	0.0020161	ALDBGALT0000000240	ALDBGALG0000000174	-	chr1:65572798-65598583	16.1725	36.2009	-1.16249	0.0001	0.00398242
gga-miR-122-5p	1.76977	16.4728	-3.2185	0.00034734	0.0020161	LNC_000834	XLOC_028774	-	chr3:57270179-57284934	0.735817	0.361792	1.02419	0.00245	0.0462742
gga-miR-101-3p	1713.02	669.974	1.3544	5.02e-117	1.92e-115	LNC_000846	XLOC_028960	-	chr3:69285967-69328622	0.600335	0.191589	1.64775	0.0002	0.00704726
gga-miR-101-3p	1713.02	669.974	1.3544	5.02e-117	1.92e-115	LNC_001140	XLOC_038346	-	chr8:454885-546137	0.842344	0.302024	1.47974	0.0001	0.00398242
gga-miR-101-3p	1713.02	669.974	1.3544	5.02e-117	1.92e-115	LNC_001014	XLOC_034745	-	chr5:54963305-54984990	0.480735	1.33293	-1.47128	0.00065	0.0174425
gga-miR-101-3p	1713.02	669.974	1.3544	5.02e-117	1.92e-115	LNC_000944	XLOC_032037	-	chr4:62691662-62738004	3.45569	6.95281	-1.00862	0.00105	0.0250117
gga-miR-101-3p	1713.02	669.974	1.3544	5.02e-117	1.92e-115	LNC_000306	XLOC_009735	-	chr1:55302588-55378446	0.189909	0.765378	-2.01086	5e-05	0.00220184
gga-miR-101-3p	1713.02	669.974	1.3544	5.02e-117	1.92e-115	LNC_000770	XLOC_026675	-	chr3:42332518-42460957	0.219224	0.861077	-1.97374	0.0001	0.00398242
gga-miR-101-3p	1713.02	669.974	1.3544	5.02e-117	1.92e-115	LNC_000255	XLOC_007762	-	chr1:113622435-113629423	1.99016	0.157623	3.65833	5e-05	0.00220184
gga-miR-101-3p	1713.02	669.974	1.3544	5.02e-117	1.92e-115	ALDBGALT0000006421	ALDBGALG0000004455	-	chr4:75069783-75364495	0.846945	2.25704	-1.41409	0.0004	0.0120178
gga-miR-101-3p	1713.02	669.974	1.3544	5.02e-117	1.92e-115	LNC_000834	XLOC_028774	-	chr3:57270179-57284934	0.735817	0.361792	1.02419	0.00245	0.0462742
gga-miR-101-3p	1713.02	669.974	1.3544	5.02e-117	1.92e-115	ALDBGALT0000002073	ALDBGALG0000001445	-	chr12:6809446-6814982	35.6376	18.3213	0.959877	0.0002	0.00704726
gga-miR-101-3p	1713.02	669.974	1.3544	5.02e-117	1.92e-115	LNC_001049	XLOC_035997	-	chr6:19406766-19414623	0.681617	0.210834	1.69286	0.0012	0.0276757
gga-miR-101-3p	1713.02	669.974	1.3544	5.02e-117	1.92e-115	ALDBGALT0000003437	ALDBGALG0000002402	-	chr2:126009442-126041065	0.218242	0.953272	-2.12696	5e-05	0.00220184
gga-miR-101-3p	1713.02	669.974	1.3544	5.02e-117	1.92e-115	LNC_000873	XLOC_030318	-	chr4:46426157-46428966	0.769738	0.113326	2.76388	0.0014	0.0309927
gga-miR-101-3p	1713.02	669.974	1.3544	5.02e-117	1.92e-115	LNC_000307	XLOC_009737	-	chr1:55395424-55480957	0.392349	1.80971	-2.20555	5e-05	0.00220184
gga-miR-101-3p	1713.02	669.974	1.3544	5.02e-117	1.92e-115	ALDBGALT0000000815	ALDBGALG0000000573	-	chr1:15502917-15507791	0.519795	0.0772284	2.75074	0.0023	0.0442781
gga-miR-454-3p	13.9222	48.9478	-1.8139	1.38e-05	9.94e-05	LNC_000408	XLOC_013684	-	chr12:1811218-1824455	0.242286	0.593234	-1.29189	0.0016	0.034086
gga-miR-454-3p	13.9222	48.9478	-1.8139	1.38e-05	9.94e-05	LNC_000834	XLOC_028774	-	chr3:57270179-57284934	0.735817	0.361792	1.02419	0.00245	0.0462742
gga-miR-454-3p	13.9222	48.9478	-1.8139	1.38e-05	9.94e-05	ALDBGALT0000000240	ALDBGALG0000000174	-	chr1:65572798-65598583	16.1725	36.2009	-1.16249	0.0001	0.00398242
gga-miR-454-3p	13.9222	48.9478	-1.8139	1.38e-05	9.94e-05	ALDBGALT0000005422	ALDBGALG0000003790	-	chr3:41517905-41544413	1.62477	0.0434291	5.22543	0.0024	0.0456172
gga-miR-454-3p	13.9222	48.9478	-1.8139	1.38e-05	9.94e-05	LNC_000944	XLOC_032037	-	chr4:62691662-62738004	3.45569	6.95281	-1.00862	0.00105	0.0250117
gga-miR-454-3p	13.9222	48.9478	-1.8139	1.38e-05	9.94e-05	LNC_001140	XLOC_038346	-	chr8:454885-546137	0.842344	0.302024	1.47974	0.0001	0.00398242
gga-miR-454-3p	13.9222	48.9478	-1.8139	1.38e-05	9.94e-05	LNC_000846	XLOC_028960	-	chr3:69285967-69328622	0.600335	0.191589	1.64775	0.0002	0.00704726
gga-miR-454-3p	13.9222	48.9478	-1.8139	1.38e-05	9.94e-05	ALDBGALT0000003603	ALDBGALG0000002510	-	chr2:15726160-15736107	0.918998	3.05947	-1.73515	5e-05	0.00220184
gga-miR-454-3p	13.9222	48.9478	-1.8139	1.38e-05	9.94e-05	LNC_000306	XLOC_009735	-	chr1:55302588-55378446	0.189909	0.765378	-2.01086	5e-05	0.00220184
gga-miR-454-3p	13.9222	48.9478	-1.8139	1.38e-05	9.94e-05	LNC_000770	XLOC_026675	-	chr3:42332518-42460957	0.219224	0.861077	-1.97374	0.0001	0.00398242
gga-miR-454-3p	13.9222	48.9478	-1.8139	1.38e-05	9.94e-05	LNC_000255	XLOC_007762	-	chr1:113622435-113629423	1.99016	0.157623	3.65833	5e-05	0.00220184
gga-miR-454-3p	13.9222	48.9478	-1.8139	1.38e-05	9.94e-05	LNC_000307	XLOC_009737	-	chr1:55395424-55480957	0.392349	1.80971	-2.20555	5e-05	0.00220184
gga-miR-454-3p	13.9222	48.9478	-1.8139	1.38e-05	9.94e-05	ALDBGALT0000003216	ALDBGALG0000002250	-	chr2:64875655-64898400	0.170629	0.52704	-1.62705	5e-05	0.00220184
gga-miR-454-3p	13.9222	48.9478	-1.8139	1.38e-05	9.94e-05	ALDBGALT0000003437	ALDBGALG0000002402	-	chr2:126009442-126041065	0.218242	0.953272	-2.12696	5e-05	0.00220184
gga-miR-454-3p	13.9222	48.9478	-1.8139	1.38e-05	9.94e-05	LNC_000899	XLOC_030915	-	chr4:85503586-85514288	9.6813	2.61143	1.89036	0.0009	0.022252
gga-miR-454-3p	13.9222	48.9478	-1.8139	1.38e-05	9.94e-05	ALDBGALT0000006263	ALDBGALG0000004354	-	chr4:29399005-29425385	1.43428	3.59903	-1.32728	0.00015	0.0055394
gga-miR-454-3p	13.9222	48.9478	-1.8139	1.38e-05	9.94e-05	ALDBGALT0000006696	ALDBGALG0000004642	-	chr5:48763492-48767407	4.63809	1.11107	2.06158	0.0021	0.0414028
gga-miR-454-3p	13.9222	48.9478	-1.8139	1.38e-05	9.94e-05	ALDBGALT0000008211	ALDBGALG0000005667	-	chr9:7863963-7874633	1.51294	0.731165	1.04909	0.00235	0.0449519
gga-miR-9-5p	21.4733	83.6584	-1.962	1.83e-09	1.48e-08	LNC_000307	XLOC_009737	-	chr1:55395424-55480957	0.392349	1.80971	-2.20555	5e-05	0.00220184
gga-miR-9-5p	21.4733	83.6584	-1.962	1.83e-09	1.48e-08	LNC_000154	XLOC_004682	-	JH375658.1:3732-5076	96.7293	316.503	-1.71019	0.00075	0.019419
gga-miR-9-5p	21.4733	83.6584	-1.962	1.83e-09	1.48e-08	ALDBGALT0000003216	ALDBGALG0000002250	-	chr2:64875655-64898400	0.170629	0.52704	-1.62705	5e-05	0.00220184
gga-miR-9-5p	21.4733	83.6584	-1.962	1.83e-09	1.48e-08	ALDBGALT0000003437	ALDBGALG0000002402	-	chr2:126009442-126041065	0.218242	0.953272	-2.12696	5e-05	0.00220184
gga-miR-9-5p	21.4733	83.6584	-1.962	1.83e-09	1.48e-08	ALDBGALT0000006263	ALDBGALG0000004354	-	chr4:29399005-29425385	1.43428	3.59903	-1.32728	0.00015	0.0055394
gga-miR-9-5p	21.4733	83.6584	-1.962	1.83e-09	1.48e-08	ALDBGALT0000008211	ALDBGALG0000005667	-	chr9:7863963-7874633	1.51294	0.731165	1.04909	0.00235	0.0449519
gga-miR-9-5p	21.4733	83.6584	-1.962	1.83e-09	1.48e-08	LNC_001014	XLOC_034745	-	chr5:54963305-54984990	0.480735	1.33293	-1.47128	0.00065	0.0174425
gga-miR-9-5p	21.4733	83.6584	-1.962	1.83e-09	1.48e-08	LNC_000408	XLOC_013684	-	chr12:1811218-1824455	0.242286	0.593234	-1.29189	0.0016	0.034086
gga-miR-9-5p	21.4733	83.6584	-1.962	1.83e-09	1.48e-08	LNC_000862	XLOC_029935	-	chr4:20202429-20216043	0.475804	0.0705135	2.7544	0.0009	0.022252
gga-miR-9-5p	21.4733	83.6584	-1.962	1.83e-09	1.48e-08	ALDBGALT0000000240	ALDBGALG0000000174	-	chr1:65572798-65598583	16.1725	36.2009	-1.16249	0.0001	0.00398242
gga-miR-9-5p	21.4733	83.6584	-1.962	1.83e-09	1.48e-08	LNC_000255	XLOC_007762	-	chr1:113622435-113629423	1.99016	0.157623	3.65833	5e-05	0.00220184
gga-miR-9-5p	21.4733	83.6584	-1.962	1.83e-09	1.48e-08	LNC_000770	XLOC_026675	-	chr3:42332518-42460957	0.219224	0.861077	-1.97374	0.0001	0.00398242
gga-miR-9-5p	21.4733	83.6584	-1.962	1.83e-09	1.48e-08	LNC_000306	XLOC_009735	-	chr1:55302588-55378446	0.189909	0.765378	-2.01086	5e-05	0.00220184
gga-miR-9-5p	21.4733	83.6584	-1.962	1.83e-09	1.48e-08	LNC_000944	XLOC_032037	-	chr4:62691662-62738004	3.45569	6.95281	-1.00862	0.00105	0.0250117
gga-miR-9-5p	21.4733	83.6584	-1.962	1.83e-09	1.48e-08	ALDBGALT0000003603	ALDBGALG0000002510	-	chr2:15726160-15736107	0.918998	3.05947	-1.73515	5e-05	0.00220184
gga-miR-9-5p	21.4733	83.6584	-1.962	1.83e-09	1.48e-08	LNC_001140	XLOC_038346	-	chr8:454885-546137	0.842344	0.302024	1.47974	0.0001	0.00398242
gga-miR-9-5p	21.4733	83.6584	-1.962	1.83e-09	1.48e-08	LNC_000846	XLOC_028960	-	chr3:69285967-69328622	0.600335	0.191589	1.64775	0.0002	0.00704726
gga-miR-133a-3p	16442.7	11017.6	0.57764	0	0	ALDBGALT0000003437	ALDBGALG0000002402	-	chr2:126009442-126041065	0.218242	0.953272	-2.12696	5e-05	0.00220184
gga-miR-133a-3p	16442.7	11017.6	0.57764	0	0	ALDBGALT0000003216	ALDBGALG0000002250	-	chr2:64875655-64898400	0.170629	0.52704	-1.62705	5e-05	0.00220184
gga-miR-133a-3p	16442.7	11017.6	0.57764	0	0	ALDBGALT0000003340	ALDBGALG0000002338	-	chr2:104817169-104837007	4.58738	10.5778	-1.2053	5e-05	0.00220184
gga-miR-133a-3p	16442.7	11017.6	0.57764	0	0	ALDBGALT0000005213	ALDBGALG0000003651	-	chr3:103719080-103722649	2.11396	0.639531	1.72486	0.0024	0.0456172
gga-miR-133a-3p	16442.7	11017.6	0.57764	0	0	LNC_001049	XLOC_035997	-	chr6:19406766-19414623	0.681617	0.210834	1.69286	0.0012	0.0276757
gga-miR-133a-3p	16442.7	11017.6	0.57764	0	0	ALDBGALT0000004000	ALDBGALG0000002795	-	chr2:129045271-129047139	0.134881	2.50692	-4.21616	0.002	0.0399303
gga-miR-133a-3p	16442.7	11017.6	0.57764	0	0	ALDBGALT0000002053	ALDBGALG0000001429	-	chr12:1828743-1830311	7.60595	47.827	-2.65263	5e-05	0.00220184
gga-miR-133a-3p	16442.7	11017.6	0.57764	0	0	LNC_000306	XLOC_009735	-	chr1:55302588-55378446	0.189909	0.765378	-2.01086	5e-05	0.00220184
gga-miR-133a-3p	16442.7	11017.6	0.57764	0	0	LNC_000014	XLOC_000551	-	AADN03010994.1:3-14870	0.752908	0.323911	1.21688	0.00155	0.0333367
gga-miR-133a-3p	16442.7	11017.6	0.57764	0	0	LNC_001140	XLOC_038346	-	chr8:454885-546137	0.842344	0.302024	1.47974	0.0001	0.00398242
gga-miR-133a-3p	16442.7	11017.6	0.57764	0	0	LNC_001014	XLOC_034745	-	chr5:54963305-54984990	0.480735	1.33293	-1.47128	0.00065	0.0174425
gga-miR-133a-3p	16442.7	11017.6	0.57764	0	0	ALDBGALT0000006263	ALDBGALG0000004354	-	chr4:29399005-29425385	1.43428	3.59903	-1.32728	0.00015	0.0055394
gga-miR-16-5p	239.273	143.431	0.7383	5.1e-08	4e-07	LNC_000408	XLOC_013684	-	chr12:1811218-1824455	0.242286	0.593234	-1.29189	0.0016	0.034086
gga-miR-16-5p	239.273	143.431	0.7383	5.1e-08	4e-07	LNC_000862	XLOC_029935	-	chr4:20202429-20216043	0.475804	0.0705135	2.7544	0.0009	0.022252
gga-miR-16-5p	239.273	143.431	0.7383	5.1e-08	4e-07	LNC_000873	XLOC_030318	-	chr4:46426157-46428966	0.769738	0.113326	2.76388	0.0014	0.0309927
gga-miR-16-5p	239.273	143.431	0.7383	5.1e-08	4e-07	ALDBGALT0000005894	ALDBGALG0000004095	-	chr4:38811141-38813286	2.09425	11.6691	-2.47819	5e-05	0.00220184
gga-miR-16-5p	239.273	143.431	0.7383	5.1e-08	4e-07	ALDBGALT0000003603	ALDBGALG0000002510	-	chr2:15726160-15736107	0.918998	3.05947	-1.73515	5e-05	0.00220184
gga-miR-16-5p	239.273	143.431	0.7383	5.1e-08	4e-07	LNC_001140	XLOC_038346	-	chr8:454885-546137	0.842344	0.302024	1.47974	0.0001	0.00398242
gga-miR-16-5p	239.273	143.431	0.7383	5.1e-08	4e-07	ALDBGALT0000002648	ALDBGALG0000001849	-	chr17:5566804-5639583	0.184564	0.79339	-2.10391	0.00075	0.019419
gga-miR-16-5p	239.273	143.431	0.7383	5.1e-08	4e-07	LNC_000770	XLOC_026675	-	chr3:42332518-42460957	0.219224	0.861077	-1.97374	0.0001	0.00398242
gga-miR-16-5p	239.273	143.431	0.7383	5.1e-08	4e-07	LNC_000306	XLOC_009735	-	chr1:55302588-55378446	0.189909	0.765378	-2.01086	5e-05	0.00220184
gga-miR-16-5p	239.273	143.431	0.7383	5.1e-08	4e-07	LNC_001049	XLOC_035997	-	chr6:19406766-19414623	0.681617	0.210834	1.69286	0.0012	0.0276757
gga-miR-16-5p	239.273	143.431	0.7383	5.1e-08	4e-07	ALDBGALT0000005687	ALDBGALG0000003961	-	chr3:109244288-109246220	34.3436	17.3901	0.98177	0.00015	0.0055394
gga-miR-16-5p	239.273	143.431	0.7383	5.1e-08	4e-07	LNC_000088	XLOC_002746	-	AADN03021057.1:120-3845	5.10392	2.19961	1.21436	0.00035	0.010879
gga-miR-16-5p	239.273	143.431	0.7383	5.1e-08	4e-07	ALDBGALT0000008211	ALDBGALG0000005667	-	chr9:7863963-7874633	1.51294	0.731165	1.04909	0.00235	0.0449519
gga-miR-16-5p	239.273	143.431	0.7383	5.1e-08	4e-07	LNC_001014	XLOC_034745	-	chr5:54963305-54984990	0.480735	1.33293	-1.47128	0.00065	0.0174425
gga-miR-16-5p	239.273	143.431	0.7383	5.1e-08	4e-07	ALDBGALT0000006384	ALDBGALG0000004430	-	chr4:61072999-61076373	1.21378	2.97852	-1.29509	0.0012	0.0276757
gga-miR-16-5p	239.273	143.431	0.7383	5.1e-08	4e-07	ALDBGALT0000004108	ALDBGALG0000002871	-	chr20:5174771-5179766	0.141995	1.1519	-3.02011	0.0001	0.00398242
gga-miR-16-5p	239.273	143.431	0.7383	5.1e-08	4e-07	LNC_000834	XLOC_028774	-	chr3:57270179-57284934	0.735817	0.361792	1.02419	0.00245	0.0462742
gga-miR-16-5p	239.273	143.431	0.7383	5.1e-08	4e-07	ALDBGALT0000000240	ALDBGALG0000000174	-	chr1:65572798-65598583	16.1725	36.2009	-1.16249	0.0001	0.00398242
gga-miR-16-5p	239.273	143.431	0.7383	5.1e-08	4e-07	ALDBGALT0000005422	ALDBGALG0000003790	-	chr3:41517905-41544413	1.62477	0.0434291	5.22543	0.0024	0.0456172
gga-miR-16-5p	239.273	143.431	0.7383	5.1e-08	4e-07	LNC_000537	XLOC_018363	-	chr2:12505905-12553107	0.0927279	0.618775	-2.73834	0.0011	0.0259076
gga-miR-16-5p	239.273	143.431	0.7383	5.1e-08	4e-07	LNC_000944	XLOC_032037	-	chr4:62691662-62738004	3.45569	6.95281	-1.00862	0.00105	0.0250117
gga-miR-16-5p	239.273	143.431	0.7383	5.1e-08	4e-07	ALDBGALT0000000938	ALDBGALG0000000644	-	chr1:44575842-44579573	1.11701	0.108922	3.35828	5e-05	0.00220184
gga-miR-16-5p	239.273	143.431	0.7383	5.1e-08	4e-07	LNC_000846	XLOC_028960	-	chr3:69285967-69328622	0.600335	0.191589	1.64775	0.0002	0.00704726
gga-miR-16-5p	239.273	143.431	0.7383	5.1e-08	4e-07	LNC_000628	XLOC_021991	-	chr2:125997997-126002633	0.822967	3.43781	-2.06258	0.0001	0.00398242
gga-miR-16-5p	239.273	143.431	0.7383	5.1e-08	4e-07	LNC_000255	XLOC_007762	-	chr1:113622435-113629423	1.99016	0.157623	3.65833	5e-05	0.00220184
gga-miR-16-5p	239.273	143.431	0.7383	5.1e-08	4e-07	ALDBGALT0000002073	ALDBGALG0000001445	-	chr12:6809446-6814982	35.6376	18.3213	0.959877	0.0002	0.00704726
gga-miR-16-5p	239.273	143.431	0.7383	5.1e-08	4e-07	LNC_000182	XLOC_005288	-	JH376323.1:2823-8124	0.397155	1.41231	-1.83028	5e-05	0.00220184
gga-miR-16-5p	239.273	143.431	0.7383	5.1e-08	4e-07	LNC_000307	XLOC_009737	-	chr1:55395424-55480957	0.392349	1.80971	-2.20555	5e-05	0.00220184
gga-miR-16-5p	239.273	143.431	0.7383	5.1e-08	4e-07	ALDBGALT0000003437	ALDBGALG0000002402	-	chr2:126009442-126041065	0.218242	0.953272	-2.12696	5e-05	0.00220184
gga-miR-16-5p	239.273	143.431	0.7383	5.1e-08	4e-07	ALDBGALT0000003216	ALDBGALG0000002250	-	chr2:64875655-64898400	0.170629	0.52704	-1.62705	5e-05	0.00220184
gga-miR-16-5p	239.273	143.431	0.7383	5.1e-08	4e-07	ALDBGALT0000006263	ALDBGALG0000004354	-	chr4:29399005-29425385	1.43428	3.59903	-1.32728	0.00015	0.0055394
gga-miR-16-5p	239.273	143.431	0.7383	5.1e-08	4e-07	LNC_000138	XLOC_004308	-	JH375279.1:5378-7792	1.3524	0.365116	1.88909	0.00045	0.0132153
gga-miR-16-5p	239.273	143.431	0.7383	5.1e-08	4e-07	LNC_000014	XLOC_000551	-	AADN03010994.1:3-14870	0.752908	0.323911	1.21688	0.00155	0.0333367
gga-miR-16-5p	239.273	143.431	0.7383	5.1e-08	4e-07	LNC_000009	XLOC_000415	-	AADN03010643.1:4421-6029	0.335112	2.67579	-2.99725	0.0002	0.00704726
gga-miR-16-5p	239.273	143.431	0.7383	5.1e-08	4e-07	ALDBGALT0000004327	ALDBGALG0000003023	-	chr21:5500683-5502378	103.008	57.7508	0.834849	0.00165	0.0347722
gga-miR-146a-5p	340.15	262.977	0.37124	0.00013891	0.00086256	ALDBGALT0000006421	ALDBGALG0000004455	-	chr4:75069783-75364495	0.846945	2.25704	-1.41409	0.0004	0.0120178
gga-miR-146a-5p	340.15	262.977	0.37124	0.00013891	0.00086256	LNC_000182	XLOC_005288	-	JH376323.1:2823-8124	0.397155	1.41231	-1.83028	5e-05	0.00220184
gga-miR-146a-5p	340.15	262.977	0.37124	0.00013891	0.00086256	ALDBGALT0000007088	ALDBGALG0000004914	-	chr6:10057962-10060738	5.7461	2.45295	1.22807	0.0023	0.0442781
gga-miR-146a-5p	340.15	262.977	0.37124	0.00013891	0.00086256	LNC_001049	XLOC_035997	-	chr6:19406766-19414623	0.681617	0.210834	1.69286	0.0012	0.0276757
gga-miR-146a-5p	340.15	262.977	0.37124	0.00013891	0.00086256	ALDBGALT0000002506	ALDBGALG0000001749	-	chr15:4793708-4795948	0.566312	2.59394	-2.19547	0.0012	0.0276757
gga-miR-146a-5p	340.15	262.977	0.37124	0.00013891	0.00086256	ALDBGALT0000003437	ALDBGALG0000002402	-	chr2:126009442-126041065	0.218242	0.953272	-2.12696	5e-05	0.00220184
gga-miR-146a-5p	340.15	262.977	0.37124	0.00013891	0.00086256	LNC_000307	XLOC_009737	-	chr1:55395424-55480957	0.392349	1.80971	-2.20555	5e-05	0.00220184
gga-miR-146a-5p	340.15	262.977	0.37124	0.00013891	0.00086256	LNC_001014	XLOC_034745	-	chr5:54963305-54984990	0.480735	1.33293	-1.47128	0.00065	0.0174425
gga-miR-146a-5p	340.15	262.977	0.37124	0.00013891	0.00086256	ALDBGALT0000008211	ALDBGALG0000005667	-	chr9:7863963-7874633	1.51294	0.731165	1.04909	0.00235	0.0449519
gga-miR-146a-5p	340.15	262.977	0.37124	0.00013891	0.00086256	LNC_000014	XLOC_000551	-	AADN03010994.1:3-14870	0.752908	0.323911	1.21688	0.00155	0.0333367
gga-miR-146a-5p	340.15	262.977	0.37124	0.00013891	0.00086256	LNC_000834	XLOC_028774	-	chr3:57270179-57284934	0.735817	0.361792	1.02419	0.00245	0.0462742
gga-miR-146a-5p	340.15	262.977	0.37124	0.00013891	0.00086256	LNC_000408	XLOC_013684	-	chr12:1811218-1824455	0.242286	0.593234	-1.29189	0.0016	0.034086
gga-miR-146a-5p	340.15	262.977	0.37124	0.00013891	0.00086256	ALDBGALT0000004000	ALDBGALG0000002795	-	chr2:129045271-129047139	0.134881	2.50692	-4.21616	0.002	0.0399303
gga-miR-146a-5p	340.15	262.977	0.37124	0.00013891	0.00086256	ALDBGALT0000005422	ALDBGALG0000003790	-	chr3:41517905-41544413	1.62477	0.0434291	5.22543	0.0024	0.0456172
gga-miR-146a-5p	340.15	262.977	0.37124	0.00013891	0.00086256	LNC_000537	XLOC_018363	-	chr2:12505905-12553107	0.0927279	0.618775	-2.73834	0.0011	0.0259076
gga-miR-146a-5p	340.15	262.977	0.37124	0.00013891	0.00086256	LNC_001140	XLOC_038346	-	chr8:454885-546137	0.842344	0.302024	1.47974	0.0001	0.00398242
gga-miR-146a-5p	340.15	262.977	0.37124	0.00013891	0.00086256	ALDBGALT0000003603	ALDBGALG0000002510	-	chr2:15726160-15736107	0.918998	3.05947	-1.73515	5e-05	0.00220184
gga-miR-146a-5p	340.15	262.977	0.37124	0.00013891	0.00086256	LNC_000306	XLOC_009735	-	chr1:55302588-55378446	0.189909	0.765378	-2.01086	5e-05	0.00220184
gga-miR-451	183.231	130.606	0.48844	0.00055103	0.0030025	LNC_000182	XLOC_005288	-	JH376323.1:2823-8124	0.397155	1.41231	-1.83028	5e-05	0.00220184
gga-miR-130b-3p	19.7035	80.3639	-2.0281	1.64e-09	1.41e-08	LNC_000899	XLOC_030915	-	chr4:85503586-85514288	9.6813	2.61143	1.89036	0.0009	0.022252
gga-miR-130b-3p	19.7035	80.3639	-2.0281	1.64e-09	1.41e-08	ALDBGALT0000003437	ALDBGALG0000002402	-	chr2:126009442-126041065	0.218242	0.953272	-2.12696	5e-05	0.00220184
gga-miR-130b-3p	19.7035	80.3639	-2.0281	1.64e-09	1.41e-08	ALDBGALT0000003216	ALDBGALG0000002250	-	chr2:64875655-64898400	0.170629	0.52704	-1.62705	5e-05	0.00220184
gga-miR-130b-3p	19.7035	80.3639	-2.0281	1.64e-09	1.41e-08	LNC_000307	XLOC_009737	-	chr1:55395424-55480957	0.392349	1.80971	-2.20555	5e-05	0.00220184
gga-miR-130b-3p	19.7035	80.3639	-2.0281	1.64e-09	1.41e-08	ALDBGALT0000008211	ALDBGALG0000005667	-	chr9:7863963-7874633	1.51294	0.731165	1.04909	0.00235	0.0449519
gga-miR-130b-3p	19.7035	80.3639	-2.0281	1.64e-09	1.41e-08	ALDBGALT0000006696	ALDBGALG0000004642	-	chr5:48763492-48767407	4.63809	1.11107	2.06158	0.0021	0.0414028
gga-miR-130b-3p	19.7035	80.3639	-2.0281	1.64e-09	1.41e-08	ALDBGALT0000006263	ALDBGALG0000004354	-	chr4:29399005-29425385	1.43428	3.59903	-1.32728	0.00015	0.0055394
gga-miR-130b-3p	19.7035	80.3639	-2.0281	1.64e-09	1.41e-08	LNC_000834	XLOC_028774	-	chr3:57270179-57284934	0.735817	0.361792	1.02419	0.00245	0.0462742
gga-miR-130b-3p	19.7035	80.3639	-2.0281	1.64e-09	1.41e-08	ALDBGALT0000000240	ALDBGALG0000000174	-	chr1:65572798-65598583	16.1725	36.2009	-1.16249	0.0001	0.00398242
gga-miR-130b-3p	19.7035	80.3639	-2.0281	1.64e-09	1.41e-08	LNC_000408	XLOC_013684	-	chr12:1811218-1824455	0.242286	0.593234	-1.29189	0.0016	0.034086
gga-miR-130b-3p	19.7035	80.3639	-2.0281	1.64e-09	1.41e-08	ALDBGALT0000005422	ALDBGALG0000003790	-	chr3:41517905-41544413	1.62477	0.0434291	5.22543	0.0024	0.0456172
gga-miR-130b-3p	19.7035	80.3639	-2.0281	1.64e-09	1.41e-08	ALDBGALT0000003603	ALDBGALG0000002510	-	chr2:15726160-15736107	0.918998	3.05947	-1.73515	5e-05	0.00220184
gga-miR-130b-3p	19.7035	80.3639	-2.0281	1.64e-09	1.41e-08	LNC_001140	XLOC_038346	-	chr8:454885-546137	0.842344	0.302024	1.47974	0.0001	0.00398242
gga-miR-130b-3p	19.7035	80.3639	-2.0281	1.64e-09	1.41e-08	LNC_000944	XLOC_032037	-	chr4:62691662-62738004	3.45569	6.95281	-1.00862	0.00105	0.0250117
gga-miR-130b-3p	19.7035	80.3639	-2.0281	1.64e-09	1.41e-08	LNC_000770	XLOC_026675	-	chr3:42332518-42460957	0.219224	0.861077	-1.97374	0.0001	0.00398242
gga-miR-130b-3p	19.7035	80.3639	-2.0281	1.64e-09	1.41e-08	LNC_000255	XLOC_007762	-	chr1:113622435-113629423	1.99016	0.157623	3.65833	5e-05	0.00220184
gga-miR-130b-3p	19.7035	80.3639	-2.0281	1.64e-09	1.41e-08	LNC_000306	XLOC_009735	-	chr1:55302588-55378446	0.189909	0.765378	-2.01086	5e-05	0.00220184
gga-miR-106-5p	12.3884	40.5938	-1.7123	0.00014845	0.00090083	ALDBGALT0000002073	ALDBGALG0000001445	-	chr12:6809446-6814982	35.6376	18.3213	0.959877	0.0002	0.00704726
gga-miR-106-5p	12.3884	40.5938	-1.7123	0.00014845	0.00090083	ALDBGALT0000006421	ALDBGALG0000004455	-	chr4:75069783-75364495	0.846945	2.25704	-1.41409	0.0004	0.0120178
gga-miR-106-5p	12.3884	40.5938	-1.7123	0.00014845	0.00090083	LNC_000182	XLOC_005288	-	JH376323.1:2823-8124	0.397155	1.41231	-1.83028	5e-05	0.00220184
gga-miR-106-5p	12.3884	40.5938	-1.7123	0.00014845	0.00090083	LNC_000307	XLOC_009737	-	chr1:55395424-55480957	0.392349	1.80971	-2.20555	5e-05	0.00220184
gga-miR-106-5p	12.3884	40.5938	-1.7123	0.00014845	0.00090083	ALDBGALT0000003437	ALDBGALG0000002402	-	chr2:126009442-126041065	0.218242	0.953272	-2.12696	5e-05	0.00220184
gga-miR-106-5p	12.3884	40.5938	-1.7123	0.00014845	0.00090083	ALDBGALT0000007502	ALDBGALG0000005186	-	chr7:22148759-22149765	30.2851	16.1734	0.904982	0.0023	0.0442781
gga-miR-106-5p	12.3884	40.5938	-1.7123	0.00014845	0.00090083	ALDBGALT0000008211	ALDBGALG0000005667	-	chr9:7863963-7874633	1.51294	0.731165	1.04909	0.00235	0.0449519
gga-miR-106-5p	12.3884	40.5938	-1.7123	0.00014845	0.00090083	LNC_000014	XLOC_000551	-	AADN03010994.1:3-14870	0.752908	0.323911	1.21688	0.00155	0.0333367
gga-miR-106-5p	12.3884	40.5938	-1.7123	0.00014845	0.00090083	ALDBGALT0000004108	ALDBGALG0000002871	-	chr20:5174771-5179766	0.141995	1.1519	-3.02011	0.0001	0.00398242
gga-miR-106-5p	12.3884	40.5938	-1.7123	0.00014845	0.00090083	LNC_000408	XLOC_013684	-	chr12:1811218-1824455	0.242286	0.593234	-1.29189	0.0016	0.034086
gga-miR-106-5p	12.3884	40.5938	-1.7123	0.00014845	0.00090083	LNC_000537	XLOC_018363	-	chr2:12505905-12553107	0.0927279	0.618775	-2.73834	0.0011	0.0259076
gga-miR-106-5p	12.3884	40.5938	-1.7123	0.00014845	0.00090083	LNC_000944	XLOC_032037	-	chr4:62691662-62738004	3.45569	6.95281	-1.00862	0.00105	0.0250117
gga-miR-106-5p	12.3884	40.5938	-1.7123	0.00014845	0.00090083	LNC_000846	XLOC_028960	-	chr3:69285967-69328622	0.600335	0.191589	1.64775	0.0002	0.00704726
gga-miR-106-5p	12.3884	40.5938	-1.7123	0.00014845	0.00090083	LNC_001140	XLOC_038346	-	chr8:454885-546137	0.842344	0.302024	1.47974	0.0001	0.00398242
gga-miR-106-5p	12.3884	40.5938	-1.7123	0.00014845	0.00090083	ALDBGALT0000003603	ALDBGALG0000002510	-	chr2:15726160-15736107	0.918998	3.05947	-1.73515	5e-05	0.00220184
gga-miR-106-5p	12.3884	40.5938	-1.7123	0.00014845	0.00090083	LNC_000306	XLOC_009735	-	chr1:55302588-55378446	0.189909	0.765378	-2.01086	5e-05	0.00220184
gga-miR-106-5p	12.3884	40.5938	-1.7123	0.00014845	0.00090083	LNC_000770	XLOC_026675	-	chr3:42332518-42460957	0.219224	0.861077	-1.97374	0.0001	0.00398242
gga-miR-106-5p	12.3884	40.5938	-1.7123	0.00014845	0.00090083	LNC_000255	XLOC_007762	-	chr1:113622435-113629423	1.99016	0.157623	3.65833	5e-05	0.00220184
gga-let-7a-5p	7631.74	7630.22	0.00028738	0.00075111	0.0040109	ALDBGALT0000000815	ALDBGALG0000000573	-	chr1:15502917-15507791	0.519795	0.0772284	2.75074	0.0023	0.0442781
gga-let-7a-5p	7631.74	7630.22	0.00028738	0.00075111	0.0040109	ALDBGALT0000003216	ALDBGALG0000002250	-	chr2:64875655-64898400	0.170629	0.52704	-1.62705	5e-05	0.00220184
gga-let-7a-5p	7631.74	7630.22	0.00028738	0.00075111	0.0040109	ALDBGALT0000003437	ALDBGALG0000002402	-	chr2:126009442-126041065	0.218242	0.953272	-2.12696	5e-05	0.00220184
gga-let-7a-5p	7631.74	7630.22	0.00028738	0.00075111	0.0040109	ALDBGALT0000003878	ALDBGALG0000002709	-	chr2:100695842-100697489	5.23897	11.2321	-1.10027	0.0003	0.00968302
gga-let-7a-5p	7631.74	7630.22	0.00028738	0.00075111	0.0040109	ALDBGALT0000000240	ALDBGALG0000000174	-	chr1:65572798-65598583	16.1725	36.2009	-1.16249	0.0001	0.00398242
gga-let-7a-5p	7631.74	7630.22	0.00028738	0.00075111	0.0040109	LNC_000834	XLOC_028774	-	chr3:57270179-57284934	0.735817	0.361792	1.02419	0.00245	0.0462742
gga-let-7a-5p	7631.74	7630.22	0.00028738	0.00075111	0.0040109	LNC_000306	XLOC_009735	-	chr1:55302588-55378446	0.189909	0.765378	-2.01086	5e-05	0.00220184
gga-let-7a-5p	7631.74	7630.22	0.00028738	0.00075111	0.0040109	ALDBGALT0000004108	ALDBGALG0000002871	-	chr20:5174771-5179766	0.141995	1.1519	-3.02011	0.0001	0.00398242
gga-let-7a-5p	7631.74	7630.22	0.00028738	0.00075111	0.0040109	ALDBGALT0000003603	ALDBGALG0000002510	-	chr2:15726160-15736107	0.918998	3.05947	-1.73515	5e-05	0.00220184
gga-let-7a-5p	7631.74	7630.22	0.00028738	0.00075111	0.0040109	LNC_000138	XLOC_004308	-	JH375279.1:5378-7792	1.3524	0.365116	1.88909	0.00045	0.0132153
gga-let-7a-5p	7631.74	7630.22	0.00028738	0.00075111	0.0040109	LNC_000846	XLOC_028960	-	chr3:69285967-69328622	0.600335	0.191589	1.64775	0.0002	0.00704726
gga-miR-16c-5p	74.9204	141.784	-0.92026	2.77e-05	0.00019479	ALDBGALT0000002648	ALDBGALG0000001849	-	chr17:5566804-5639583	0.184564	0.79339	-2.10391	0.00075	0.019419
gga-miR-16c-5p	74.9204	141.784	-0.92026	2.77e-05	0.00019479	LNC_000770	XLOC_026675	-	chr3:42332518-42460957	0.219224	0.861077	-1.97374	0.0001	0.00398242
gga-miR-16c-5p	74.9204	141.784	-0.92026	2.77e-05	0.00019479	LNC_000306	XLOC_009735	-	chr1:55302588-55378446	0.189909	0.765378	-2.01086	5e-05	0.00220184
gga-miR-16c-5p	74.9204	141.784	-0.92026	2.77e-05	0.00019479	ALDBGALT0000003603	ALDBGALG0000002510	-	chr2:15726160-15736107	0.918998	3.05947	-1.73515	5e-05	0.00220184
gga-miR-16c-5p	74.9204	141.784	-0.92026	2.77e-05	0.00019479	LNC_001140	XLOC_038346	-	chr8:454885-546137	0.842344	0.302024	1.47974	0.0001	0.00398242
gga-miR-16c-5p	74.9204	141.784	-0.92026	2.77e-05	0.00019479	ALDBGALT0000005894	ALDBGALG0000004095	-	chr4:38811141-38813286	2.09425	11.6691	-2.47819	5e-05	0.00220184
gga-miR-16c-5p	74.9204	141.784	-0.92026	2.77e-05	0.00019479	LNC_000873	XLOC_030318	-	chr4:46426157-46428966	0.769738	0.113326	2.76388	0.0014	0.0309927
gga-miR-16c-5p	74.9204	141.784	-0.92026	2.77e-05	0.00019479	LNC_000862	XLOC_029935	-	chr4:20202429-20216043	0.475804	0.0705135	2.7544	0.0009	0.022252
gga-miR-16c-5p	74.9204	141.784	-0.92026	2.77e-05	0.00019479	LNC_000408	XLOC_013684	-	chr12:1811218-1824455	0.242286	0.593234	-1.29189	0.0016	0.034086
gga-miR-16c-5p	74.9204	141.784	-0.92026	2.77e-05	0.00019479	ALDBGALT0000006384	ALDBGALG0000004430	-	chr4:61072999-61076373	1.21378	2.97852	-1.29509	0.0012	0.0276757
gga-miR-16c-5p	74.9204	141.784	-0.92026	2.77e-05	0.00019479	ALDBGALT0000004108	ALDBGALG0000002871	-	chr20:5174771-5179766	0.141995	1.1519	-3.02011	0.0001	0.00398242
gga-miR-16c-5p	74.9204	141.784	-0.92026	2.77e-05	0.00019479	ALDBGALT0000005687	ALDBGALG0000003961	-	chr3:109244288-109246220	34.3436	17.3901	0.98177	0.00015	0.0055394
gga-miR-16c-5p	74.9204	141.784	-0.92026	2.77e-05	0.00019479	LNC_000088	XLOC_002746	-	AADN03021057.1:120-3845	5.10392	2.19961	1.21436	0.00035	0.010879
gga-miR-16c-5p	74.9204	141.784	-0.92026	2.77e-05	0.00019479	ALDBGALT0000008211	ALDBGALG0000005667	-	chr9:7863963-7874633	1.51294	0.731165	1.04909	0.00235	0.0449519
gga-miR-16c-5p	74.9204	141.784	-0.92026	2.77e-05	0.00019479	LNC_001014	XLOC_034745	-	chr5:54963305-54984990	0.480735	1.33293	-1.47128	0.00065	0.0174425
gga-miR-16c-5p	74.9204	141.784	-0.92026	2.77e-05	0.00019479	LNC_001049	XLOC_035997	-	chr6:19406766-19414623	0.681617	0.210834	1.69286	0.0012	0.0276757
gga-miR-16c-5p	74.9204	141.784	-0.92026	2.77e-05	0.00019479	LNC_000628	XLOC_021991	-	chr2:125997997-126002633	0.822967	3.43781	-2.06258	0.0001	0.00398242
gga-miR-16c-5p	74.9204	141.784	-0.92026	2.77e-05	0.00019479	LNC_000255	XLOC_007762	-	chr1:113622435-113629423	1.99016	0.157623	3.65833	5e-05	0.00220184
gga-miR-16c-5p	74.9204	141.784	-0.92026	2.77e-05	0.00019479	LNC_000944	XLOC_032037	-	chr4:62691662-62738004	3.45569	6.95281	-1.00862	0.00105	0.0250117
gga-miR-16c-5p	74.9204	141.784	-0.92026	2.77e-05	0.00019479	ALDBGALT0000000938	ALDBGALG0000000644	-	chr1:44575842-44579573	1.11701	0.108922	3.35828	5e-05	0.00220184
gga-miR-16c-5p	74.9204	141.784	-0.92026	2.77e-05	0.00019479	LNC_000846	XLOC_028960	-	chr3:69285967-69328622	0.600335	0.191589	1.64775	0.0002	0.00704726
gga-miR-16c-5p	74.9204	141.784	-0.92026	2.77e-05	0.00019479	ALDBGALT0000005422	ALDBGALG0000003790	-	chr3:41517905-41544413	1.62477	0.0434291	5.22543	0.0024	0.0456172
gga-miR-16c-5p	74.9204	141.784	-0.92026	2.77e-05	0.00019479	LNC_000537	XLOC_018363	-	chr2:12505905-12553107	0.0927279	0.618775	-2.73834	0.0011	0.0259076
gga-miR-16c-5p	74.9204	141.784	-0.92026	2.77e-05	0.00019479	LNC_000834	XLOC_028774	-	chr3:57270179-57284934	0.735817	0.361792	1.02419	0.00245	0.0462742
gga-miR-16c-5p	74.9204	141.784	-0.92026	2.77e-05	0.00019479	ALDBGALT0000000240	ALDBGALG0000000174	-	chr1:65572798-65598583	16.1725	36.2009	-1.16249	0.0001	0.00398242
gga-miR-16c-5p	74.9204	141.784	-0.92026	2.77e-05	0.00019479	LNC_000014	XLOC_000551	-	AADN03010994.1:3-14870	0.752908	0.323911	1.21688	0.00155	0.0333367
gga-miR-16c-5p	74.9204	141.784	-0.92026	2.77e-05	0.00019479	LNC_000009	XLOC_000415	-	AADN03010643.1:4421-6029	0.335112	2.67579	-2.99725	0.0002	0.00704726
gga-miR-16c-5p	74.9204	141.784	-0.92026	2.77e-05	0.00019479	ALDBGALT0000004327	ALDBGALG0000003023	-	chr21:5500683-5502378	103.008	57.7508	0.834849	0.00165	0.0347722
gga-miR-16c-5p	74.9204	141.784	-0.92026	2.77e-05	0.00019479	ALDBGALT0000006263	ALDBGALG0000004354	-	chr4:29399005-29425385	1.43428	3.59903	-1.32728	0.00015	0.0055394
gga-miR-16c-5p	74.9204	141.784	-0.92026	2.77e-05	0.00019479	LNC_000138	XLOC_004308	-	JH375279.1:5378-7792	1.3524	0.365116	1.88909	0.00045	0.0132153
gga-miR-16c-5p	74.9204	141.784	-0.92026	2.77e-05	0.00019479	LNC_000307	XLOC_009737	-	chr1:55395424-55480957	0.392349	1.80971	-2.20555	5e-05	0.00220184
gga-miR-16c-5p	74.9204	141.784	-0.92026	2.77e-05	0.00019479	ALDBGALT0000003437	ALDBGALG0000002402	-	chr2:126009442-126041065	0.218242	0.953272	-2.12696	5e-05	0.00220184
gga-miR-16c-5p	74.9204	141.784	-0.92026	2.77e-05	0.00019479	ALDBGALT0000003216	ALDBGALG0000002250	-	chr2:64875655-64898400	0.170629	0.52704	-1.62705	5e-05	0.00220184
gga-miR-16c-5p	74.9204	141.784	-0.92026	2.77e-05	0.00019479	ALDBGALT0000002073	ALDBGALG0000001445	-	chr12:6809446-6814982	35.6376	18.3213	0.959877	0.0002	0.00704726
gga-miR-16c-5p	74.9204	141.784	-0.92026	2.77e-05	0.00019479	LNC_000182	XLOC_005288	-	JH376323.1:2823-8124	0.397155	1.41231	-1.83028	5e-05	0.00220184
gga-miR-30c-5p	3672.75	2579.76	0.50962	1.09e-57	2.92e-56	LNC_000014	XLOC_000551	-	AADN03010994.1:3-14870	0.752908	0.323911	1.21688	0.00155	0.0333367
gga-miR-30c-5p	3672.75	2579.76	0.50962	1.09e-57	2.92e-56	LNC_000306	XLOC_009735	-	chr1:55302588-55378446	0.189909	0.765378	-2.01086	5e-05	0.00220184
gga-miR-30c-5p	3672.75	2579.76	0.50962	1.09e-57	2.92e-56	ALDBGALT0000004108	ALDBGALG0000002871	-	chr20:5174771-5179766	0.141995	1.1519	-3.02011	0.0001	0.00398242
gga-miR-30c-5p	3672.75	2579.76	0.50962	1.09e-57	2.92e-56	LNC_000255	XLOC_007762	-	chr1:113622435-113629423	1.99016	0.157623	3.65833	5e-05	0.00220184
gga-miR-30c-5p	3672.75	2579.76	0.50962	1.09e-57	2.92e-56	LNC_000944	XLOC_032037	-	chr4:62691662-62738004	3.45569	6.95281	-1.00862	0.00105	0.0250117
gga-miR-30c-5p	3672.75	2579.76	0.50962	1.09e-57	2.92e-56	LNC_000846	XLOC_028960	-	chr3:69285967-69328622	0.600335	0.191589	1.64775	0.0002	0.00704726
gga-miR-30c-5p	3672.75	2579.76	0.50962	1.09e-57	2.92e-56	LNC_001140	XLOC_038346	-	chr8:454885-546137	0.842344	0.302024	1.47974	0.0001	0.00398242
gga-miR-30c-5p	3672.75	2579.76	0.50962	1.09e-57	2.92e-56	LNC_000307	XLOC_009737	-	chr1:55395424-55480957	0.392349	1.80971	-2.20555	5e-05	0.00220184
gga-miR-30c-5p	3672.75	2579.76	0.50962	1.09e-57	2.92e-56	LNC_000537	XLOC_018363	-	chr2:12505905-12553107	0.0927279	0.618775	-2.73834	0.0011	0.0259076
gga-miR-30c-5p	3672.75	2579.76	0.50962	1.09e-57	2.92e-56	ALDBGALT0000002030	ALDBGALG0000001410	-	chr12:18578129-18580123	6.5498	0.866718	2.91782	5e-05	0.00220184
gga-miR-30c-5p	3672.75	2579.76	0.50962	1.09e-57	2.92e-56	ALDBGALT0000003437	ALDBGALG0000002402	-	chr2:126009442-126041065	0.218242	0.953272	-2.12696	5e-05	0.00220184
gga-miR-30c-5p	3672.75	2579.76	0.50962	1.09e-57	2.92e-56	ALDBGALT0000003216	ALDBGALG0000002250	-	chr2:64875655-64898400	0.170629	0.52704	-1.62705	5e-05	0.00220184
gga-miR-30c-5p	3672.75	2579.76	0.50962	1.09e-57	2.92e-56	LNC_000834	XLOC_028774	-	chr3:57270179-57284934	0.735817	0.361792	1.02419	0.00245	0.0462742
gga-miR-22-3p	288.945	136.019	1.087	8.79e-16	1.12e-14	LNC_000628	XLOC_021991	-	chr2:125997997-126002633	0.822967	3.43781	-2.06258	0.0001	0.00398242
gga-miR-22-3p	288.945	136.019	1.087	8.79e-16	1.12e-14	LNC_000770	XLOC_026675	-	chr3:42332518-42460957	0.219224	0.861077	-1.97374	0.0001	0.00398242
gga-miR-22-3p	288.945	136.019	1.087	8.79e-16	1.12e-14	LNC_000306	XLOC_009735	-	chr1:55302588-55378446	0.189909	0.765378	-2.01086	5e-05	0.00220184
gga-miR-22-3p	288.945	136.019	1.087	8.79e-16	1.12e-14	LNC_000944	XLOC_032037	-	chr4:62691662-62738004	3.45569	6.95281	-1.00862	0.00105	0.0250117
gga-miR-22-3p	288.945	136.019	1.087	8.79e-16	1.12e-14	ALDBGALT0000000938	ALDBGALG0000000644	-	chr1:44575842-44579573	1.11701	0.108922	3.35828	5e-05	0.00220184
gga-miR-22-3p	288.945	136.019	1.087	8.79e-16	1.12e-14	LNC_000846	XLOC_028960	-	chr3:69285967-69328622	0.600335	0.191589	1.64775	0.0002	0.00704726
gga-miR-22-3p	288.945	136.019	1.087	8.79e-16	1.12e-14	LNC_001140	XLOC_038346	-	chr8:454885-546137	0.842344	0.302024	1.47974	0.0001	0.00398242
gga-miR-22-3p	288.945	136.019	1.087	8.79e-16	1.12e-14	LNC_000537	XLOC_018363	-	chr2:12505905-12553107	0.0927279	0.618775	-2.73834	0.0011	0.0259076
gga-miR-22-3p	288.945	136.019	1.087	8.79e-16	1.12e-14	LNC_000873	XLOC_030318	-	chr4:46426157-46428966	0.769738	0.113326	2.76388	0.0014	0.0309927
gga-miR-22-3p	288.945	136.019	1.087	8.79e-16	1.12e-14	ALDBGALT0000005894	ALDBGALG0000004095	-	chr4:38811141-38813286	2.09425	11.6691	-2.47819	5e-05	0.00220184
gga-miR-22-3p	288.945	136.019	1.087	8.79e-16	1.12e-14	LNC_000408	XLOC_013684	-	chr12:1811218-1824455	0.242286	0.593234	-1.29189	0.0016	0.034086
gga-miR-22-3p	288.945	136.019	1.087	8.79e-16	1.12e-14	LNC_000834	XLOC_028774	-	chr3:57270179-57284934	0.735817	0.361792	1.02419	0.00245	0.0462742
gga-miR-22-3p	288.945	136.019	1.087	8.79e-16	1.12e-14	LNC_000009	XLOC_000415	-	AADN03010643.1:4421-6029	0.335112	2.67579	-2.99725	0.0002	0.00704726
gga-miR-22-3p	288.945	136.019	1.087	8.79e-16	1.12e-14	ALDBGALT0000002053	ALDBGALG0000001429	-	chr12:1828743-1830311	7.60595	47.827	-2.65263	5e-05	0.00220184
gga-miR-22-3p	288.945	136.019	1.087	8.79e-16	1.12e-14	ALDBGALT0000004108	ALDBGALG0000002871	-	chr20:5174771-5179766	0.141995	1.1519	-3.02011	0.0001	0.00398242
gga-miR-22-3p	288.945	136.019	1.087	8.79e-16	1.12e-14	ALDBGALT0000006263	ALDBGALG0000004354	-	chr4:29399005-29425385	1.43428	3.59903	-1.32728	0.00015	0.0055394
gga-miR-22-3p	288.945	136.019	1.087	8.79e-16	1.12e-14	ALDBGALT0000008211	ALDBGALG0000005667	-	chr9:7863963-7874633	1.51294	0.731165	1.04909	0.00235	0.0449519
gga-miR-22-3p	288.945	136.019	1.087	8.79e-16	1.12e-14	ALDBGALT0000003216	ALDBGALG0000002250	-	chr2:64875655-64898400	0.170629	0.52704	-1.62705	5e-05	0.00220184
gga-miR-22-3p	288.945	136.019	1.087	8.79e-16	1.12e-14	ALDBGALT0000003437	ALDBGALG0000002402	-	chr2:126009442-126041065	0.218242	0.953272	-2.12696	5e-05	0.00220184
gga-miR-22-3p	288.945	136.019	1.087	8.79e-16	1.12e-14	LNC_000178	XLOC_005201	-	JH376279.1:64378-65636	0.534208	5.52102	-3.36946	5e-05	0.00220184
gga-miR-126-5p	202.698	83.4231	1.2808	3.03e-14	3.68e-13	LNC_000307	XLOC_009737	-	chr1:55395424-55480957	0.392349	1.80971	-2.20555	5e-05	0.00220184
gga-miR-126-5p	202.698	83.4231	1.2808	3.03e-14	3.68e-13	ALDBGALT0000005422	ALDBGALG0000003790	-	chr3:41517905-41544413	1.62477	0.0434291	5.22543	0.0024	0.0456172
gga-miR-126-5p	202.698	83.4231	1.2808	3.03e-14	3.68e-13	ALDBGALT0000003437	ALDBGALG0000002402	-	chr2:126009442-126041065	0.218242	0.953272	-2.12696	5e-05	0.00220184
gga-miR-126-5p	202.698	83.4231	1.2808	3.03e-14	3.68e-13	LNC_000862	XLOC_029935	-	chr4:20202429-20216043	0.475804	0.0705135	2.7544	0.0009	0.022252
gga-miR-126-5p	202.698	83.4231	1.2808	3.03e-14	3.68e-13	LNC_000846	XLOC_028960	-	chr3:69285967-69328622	0.600335	0.191589	1.64775	0.0002	0.00704726
gga-miR-126-5p	202.698	83.4231	1.2808	3.03e-14	3.68e-13	LNC_001140	XLOC_038346	-	chr8:454885-546137	0.842344	0.302024	1.47974	0.0001	0.00398242
gga-miR-126-5p	202.698	83.4231	1.2808	3.03e-14	3.68e-13	ALDBGALT0000003603	ALDBGALG0000002510	-	chr2:15726160-15736107	0.918998	3.05947	-1.73515	5e-05	0.00220184
gga-miR-7	326.346	528.896	-0.69658	6.37e-10	6.07e-09	ALDBGALT0000000815	ALDBGALG0000000573	-	chr1:15502917-15507791	0.519795	0.0772284	2.75074	0.0023	0.0442781
gga-miR-7	326.346	528.896	-0.69658	6.37e-10	6.07e-09	ALDBGALT0000005422	ALDBGALG0000003790	-	chr3:41517905-41544413	1.62477	0.0434291	5.22543	0.0024	0.0456172
gga-miR-7	326.346	528.896	-0.69658	6.37e-10	6.07e-09	LNC_000307	XLOC_009737	-	chr1:55395424-55480957	0.392349	1.80971	-2.20555	5e-05	0.00220184
gga-miR-7	326.346	528.896	-0.69658	6.37e-10	6.07e-09	ALDBGALT0000003216	ALDBGALG0000002250	-	chr2:64875655-64898400	0.170629	0.52704	-1.62705	5e-05	0.00220184
gga-miR-7	326.346	528.896	-0.69658	6.37e-10	6.07e-09	ALDBGALT0000003437	ALDBGALG0000002402	-	chr2:126009442-126041065	0.218242	0.953272	-2.12696	5e-05	0.00220184
gga-miR-7	326.346	528.896	-0.69658	6.37e-10	6.07e-09	LNC_000408	XLOC_013684	-	chr12:1811218-1824455	0.242286	0.593234	-1.29189	0.0016	0.034086
gga-miR-7	326.346	528.896	-0.69658	6.37e-10	6.07e-09	LNC_000834	XLOC_028774	-	chr3:57270179-57284934	0.735817	0.361792	1.02419	0.00245	0.0462742
gga-miR-7	326.346	528.896	-0.69658	6.37e-10	6.07e-09	ALDBGALT0000003468	ALDBGALG0000002429	-	chr2:136862660-136864772	2.05658	0.320663	2.68112	0.0025	0.0469915
gga-miR-7	326.346	528.896	-0.69658	6.37e-10	6.07e-09	LNC_000014	XLOC_000551	-	AADN03010994.1:3-14870	0.752908	0.323911	1.21688	0.00155	0.0333367
gga-miR-7	326.346	528.896	-0.69658	6.37e-10	6.07e-09	ALDBGALT0000004327	ALDBGALG0000003023	-	chr21:5500683-5502378	103.008	57.7508	0.834849	0.00165	0.0347722
gga-miR-7	326.346	528.896	-0.69658	6.37e-10	6.07e-09	LNC_000770	XLOC_026675	-	chr3:42332518-42460957	0.219224	0.861077	-1.97374	0.0001	0.00398242
gga-miR-7	326.346	528.896	-0.69658	6.37e-10	6.07e-09	LNC_000306	XLOC_009735	-	chr1:55302588-55378446	0.189909	0.765378	-2.01086	5e-05	0.00220184
gga-miR-7	326.346	528.896	-0.69658	6.37e-10	6.07e-09	LNC_000088	XLOC_002746	-	AADN03021057.1:120-3845	5.10392	2.19961	1.21436	0.00035	0.010879
gga-miR-7	326.346	528.896	-0.69658	6.37e-10	6.07e-09	ALDBGALT0000006263	ALDBGALG0000004354	-	chr4:29399005-29425385	1.43428	3.59903	-1.32728	0.00015	0.0055394
gga-miR-7	326.346	528.896	-0.69658	6.37e-10	6.07e-09	LNC_001140	XLOC_038346	-	chr8:454885-546137	0.842344	0.302024	1.47974	0.0001	0.00398242
gga-let-7b	3138.16	2828.03	0.15012	9.6e-10	8.55e-09	ALDBGALT0000000815	ALDBGALG0000000573	-	chr1:15502917-15507791	0.519795	0.0772284	2.75074	0.0023	0.0442781
gga-let-7b	3138.16	2828.03	0.15012	9.6e-10	8.55e-09	ALDBGALT0000003437	ALDBGALG0000002402	-	chr2:126009442-126041065	0.218242	0.953272	-2.12696	5e-05	0.00220184
gga-let-7b	3138.16	2828.03	0.15012	9.6e-10	8.55e-09	ALDBGALT0000003216	ALDBGALG0000002250	-	chr2:64875655-64898400	0.170629	0.52704	-1.62705	5e-05	0.00220184
gga-let-7b	3138.16	2828.03	0.15012	9.6e-10	8.55e-09	ALDBGALT0000003878	ALDBGALG0000002709	-	chr2:100695842-100697489	5.23897	11.2321	-1.10027	0.0003	0.00968302
gga-let-7b	3138.16	2828.03	0.15012	9.6e-10	8.55e-09	ALDBGALT0000000240	ALDBGALG0000000174	-	chr1:65572798-65598583	16.1725	36.2009	-1.16249	0.0001	0.00398242
gga-let-7b	3138.16	2828.03	0.15012	9.6e-10	8.55e-09	LNC_000834	XLOC_028774	-	chr3:57270179-57284934	0.735817	0.361792	1.02419	0.00245	0.0462742
gga-let-7b	3138.16	2828.03	0.15012	9.6e-10	8.55e-09	LNC_000306	XLOC_009735	-	chr1:55302588-55378446	0.189909	0.765378	-2.01086	5e-05	0.00220184
gga-let-7b	3138.16	2828.03	0.15012	9.6e-10	8.55e-09	ALDBGALT0000004108	ALDBGALG0000002871	-	chr20:5174771-5179766	0.141995	1.1519	-3.02011	0.0001	0.00398242
gga-let-7b	3138.16	2828.03	0.15012	9.6e-10	8.55e-09	LNC_000138	XLOC_004308	-	JH375279.1:5378-7792	1.3524	0.365116	1.88909	0.00045	0.0132153
gga-let-7b	3138.16	2828.03	0.15012	9.6e-10	8.55e-09	LNC_000846	XLOC_028960	-	chr3:69285967-69328622	0.600335	0.191589	1.64775	0.0002	0.00704726
gga-let-7b	3138.16	2828.03	0.15012	9.6e-10	8.55e-09	ALDBGALT0000003603	ALDBGALG0000002510	-	chr2:15726160-15736107	0.918998	3.05947	-1.73515	5e-05	0.00220184
gga-miR-194	8.96685	135.195	-3.9143	1.3e-28	2.17e-27	LNC_000834	XLOC_028774	-	chr3:57270179-57284934	0.735817	0.361792	1.02419	0.00245	0.0462742
gga-miR-194	8.96685	135.195	-3.9143	1.3e-28	2.17e-27	LNC_000862	XLOC_029935	-	chr4:20202429-20216043	0.475804	0.0705135	2.7544	0.0009	0.022252
gga-miR-194	8.96685	135.195	-3.9143	1.3e-28	2.17e-27	ALDBGALT0000004000	ALDBGALG0000002795	-	chr2:129045271-129047139	0.134881	2.50692	-4.21616	0.002	0.0399303
gga-miR-194	8.96685	135.195	-3.9143	1.3e-28	2.17e-27	ALDBGALT0000002073	ALDBGALG0000001445	-	chr12:6809446-6814982	35.6376	18.3213	0.959877	0.0002	0.00704726
gga-miR-194	8.96685	135.195	-3.9143	1.3e-28	2.17e-27	ALDBGALT0000003437	ALDBGALG0000002402	-	chr2:126009442-126041065	0.218242	0.953272	-2.12696	5e-05	0.00220184
gga-miR-194	8.96685	135.195	-3.9143	1.3e-28	2.17e-27	LNC_000537	XLOC_018363	-	chr2:12505905-12553107	0.0927279	0.618775	-2.73834	0.0011	0.0259076
gga-miR-194	8.96685	135.195	-3.9143	1.3e-28	2.17e-27	LNC_000307	XLOC_009737	-	chr1:55395424-55480957	0.392349	1.80971	-2.20555	5e-05	0.00220184
gga-miR-194	8.96685	135.195	-3.9143	1.3e-28	2.17e-27	ALDBGALT0000000938	ALDBGALG0000000644	-	chr1:44575842-44579573	1.11701	0.108922	3.35828	5e-05	0.00220184
gga-miR-194	8.96685	135.195	-3.9143	1.3e-28	2.17e-27	ALDBGALT0000003603	ALDBGALG0000002510	-	chr2:15726160-15736107	0.918998	3.05947	-1.73515	5e-05	0.00220184
gga-miR-194	8.96685	135.195	-3.9143	1.3e-28	2.17e-27	LNC_001140	XLOC_038346	-	chr8:454885-546137	0.842344	0.302024	1.47974	0.0001	0.00398242
gga-miR-194	8.96685	135.195	-3.9143	1.3e-28	2.17e-27	LNC_000846	XLOC_028960	-	chr3:69285967-69328622	0.600335	0.191589	1.64775	0.0002	0.00704726
gga-miR-194	8.96685	135.195	-3.9143	1.3e-28	2.17e-27	LNC_000944	XLOC_032037	-	chr4:62691662-62738004	3.45569	6.95281	-1.00862	0.00105	0.0250117
gga-miR-194	8.96685	135.195	-3.9143	1.3e-28	2.17e-27	LNC_000306	XLOC_009735	-	chr1:55302588-55378446	0.189909	0.765378	-2.01086	5e-05	0.00220184
gga-miR-30a-3p	449.404	358.519	0.32596	7.2e-05	0.00048091	LNC_000834	XLOC_028774	-	chr3:57270179-57284934	0.735817	0.361792	1.02419	0.00245	0.0462742
gga-miR-30a-3p	449.404	358.519	0.32596	7.2e-05	0.00048091	LNC_000862	XLOC_029935	-	chr4:20202429-20216043	0.475804	0.0705135	2.7544	0.0009	0.022252
gga-miR-30a-3p	449.404	358.519	0.32596	7.2e-05	0.00048091	ALDBGALT0000003340	ALDBGALG0000002338	-	chr2:104817169-104837007	4.58738	10.5778	-1.2053	5e-05	0.00220184
gga-miR-30a-3p	449.404	358.519	0.32596	7.2e-05	0.00048091	ALDBGALT0000005894	ALDBGALG0000004095	-	chr4:38811141-38813286	2.09425	11.6691	-2.47819	5e-05	0.00220184
gga-miR-30a-3p	449.404	358.519	0.32596	7.2e-05	0.00048091	LNC_000537	XLOC_018363	-	chr2:12505905-12553107	0.0927279	0.618775	-2.73834	0.0011	0.0259076
gga-miR-30a-3p	449.404	358.519	0.32596	7.2e-05	0.00048091	ALDBGALT0000005422	ALDBGALG0000003790	-	chr3:41517905-41544413	1.62477	0.0434291	5.22543	0.0024	0.0456172
gga-miR-30a-3p	449.404	358.519	0.32596	7.2e-05	0.00048091	LNC_000846	XLOC_028960	-	chr3:69285967-69328622	0.600335	0.191589	1.64775	0.0002	0.00704726
gga-miR-30a-3p	449.404	358.519	0.32596	7.2e-05	0.00048091	LNC_001140	XLOC_038346	-	chr8:454885-546137	0.842344	0.302024	1.47974	0.0001	0.00398242
gga-miR-30a-3p	449.404	358.519	0.32596	7.2e-05	0.00048091	ALDBGALT0000003603	ALDBGALG0000002510	-	chr2:15726160-15736107	0.918998	3.05947	-1.73515	5e-05	0.00220184
gga-miR-30a-3p	449.404	358.519	0.32596	7.2e-05	0.00048091	LNC_000944	XLOC_032037	-	chr4:62691662-62738004	3.45569	6.95281	-1.00862	0.00105	0.0250117
gga-miR-30a-3p	449.404	358.519	0.32596	7.2e-05	0.00048091	LNC_000306	XLOC_009735	-	chr1:55302588-55378446	0.189909	0.765378	-2.01086	5e-05	0.00220184
gga-miR-30a-3p	449.404	358.519	0.32596	7.2e-05	0.00048091	LNC_000770	XLOC_026675	-	chr3:42332518-42460957	0.219224	0.861077	-1.97374	0.0001	0.00398242
gga-miR-30a-3p	449.404	358.519	0.32596	7.2e-05	0.00048091	LNC_000182	XLOC_005288	-	JH376323.1:2823-8124	0.397155	1.41231	-1.83028	5e-05	0.00220184
gga-miR-30a-3p	449.404	358.519	0.32596	7.2e-05	0.00048091	ALDBGALT0000007088	ALDBGALG0000004914	-	chr6:10057962-10060738	5.7461	2.45295	1.22807	0.0023	0.0442781
gga-miR-30a-3p	449.404	358.519	0.32596	7.2e-05	0.00048091	LNC_001049	XLOC_035997	-	chr6:19406766-19414623	0.681617	0.210834	1.69286	0.0012	0.0276757
gga-miR-30a-3p	449.404	358.519	0.32596	7.2e-05	0.00048091	ALDBGALT0000003216	ALDBGALG0000002250	-	chr2:64875655-64898400	0.170629	0.52704	-1.62705	5e-05	0.00220184
gga-miR-30a-3p	449.404	358.519	0.32596	7.2e-05	0.00048091	ALDBGALT0000003437	ALDBGALG0000002402	-	chr2:126009442-126041065	0.218242	0.953272	-2.12696	5e-05	0.00220184
gga-miR-30a-3p	449.404	358.519	0.32596	7.2e-05	0.00048091	LNC_000899	XLOC_030915	-	chr4:85503586-85514288	9.6813	2.61143	1.89036	0.0009	0.022252
gga-miR-30a-3p	449.404	358.519	0.32596	7.2e-05	0.00048091	LNC_000307	XLOC_009737	-	chr1:55395424-55480957	0.392349	1.80971	-2.20555	5e-05	0.00220184
gga-miR-30a-3p	449.404	358.519	0.32596	7.2e-05	0.00048091	ALDBGALT0000006263	ALDBGALG0000004354	-	chr4:29399005-29425385	1.43428	3.59903	-1.32728	0.00015	0.0055394
gga-miR-30a-3p	449.404	358.519	0.32596	7.2e-05	0.00048091	ALDBGALT0000005990	ALDBGALG0000004158	-	chr4:54138908-54140146	161.756	85.2043	0.924818	0.0007	0.0184809
gga-miR-30a-3p	449.404	358.519	0.32596	7.2e-05	0.00048091	LNC_000009	XLOC_000415	-	AADN03010643.1:4421-6029	0.335112	2.67579	-2.99725	0.0002	0.00704726
gga-miR-133b	289.889	171.2	0.75982	8.69e-10	8.01e-09	LNC_000014	XLOC_000551	-	AADN03010994.1:3-14870	0.752908	0.323911	1.21688	0.00155	0.0333367
gga-miR-133b	289.889	171.2	0.75982	8.69e-10	8.01e-09	LNC_000306	XLOC_009735	-	chr1:55302588-55378446	0.189909	0.765378	-2.01086	5e-05	0.00220184
gga-miR-133b	289.889	171.2	0.75982	8.69e-10	8.01e-09	ALDBGALT0000002053	ALDBGALG0000001429	-	chr12:1828743-1830311	7.60595	47.827	-2.65263	5e-05	0.00220184
gga-miR-133b	289.889	171.2	0.75982	8.69e-10	8.01e-09	ALDBGALT0000006263	ALDBGALG0000004354	-	chr4:29399005-29425385	1.43428	3.59903	-1.32728	0.00015	0.0055394
gga-miR-133b	289.889	171.2	0.75982	8.69e-10	8.01e-09	LNC_001014	XLOC_034745	-	chr5:54963305-54984990	0.480735	1.33293	-1.47128	0.00065	0.0174425
gga-miR-133b	289.889	171.2	0.75982	8.69e-10	8.01e-09	LNC_001140	XLOC_038346	-	chr8:454885-546137	0.842344	0.302024	1.47974	0.0001	0.00398242
gga-miR-133b	289.889	171.2	0.75982	8.69e-10	8.01e-09	ALDBGALT0000005213	ALDBGALG0000003651	-	chr3:103719080-103722649	2.11396	0.639531	1.72486	0.0024	0.0456172
gga-miR-133b	289.889	171.2	0.75982	8.69e-10	8.01e-09	ALDBGALT0000003437	ALDBGALG0000002402	-	chr2:126009442-126041065	0.218242	0.953272	-2.12696	5e-05	0.00220184
gga-miR-133b	289.889	171.2	0.75982	8.69e-10	8.01e-09	ALDBGALT0000003340	ALDBGALG0000002338	-	chr2:104817169-104837007	4.58738	10.5778	-1.2053	5e-05	0.00220184
gga-miR-133b	289.889	171.2	0.75982	8.69e-10	8.01e-09	ALDBGALT0000003216	ALDBGALG0000002250	-	chr2:64875655-64898400	0.170629	0.52704	-1.62705	5e-05	0.00220184
gga-miR-133b	289.889	171.2	0.75982	8.69e-10	8.01e-09	ALDBGALT0000004000	ALDBGALG0000002795	-	chr2:129045271-129047139	0.134881	2.50692	-4.21616	0.002	0.0399303
gga-miR-133b	289.889	171.2	0.75982	8.69e-10	8.01e-09	LNC_001049	XLOC_035997	-	chr6:19406766-19414623	0.681617	0.210834	1.69286	0.0012	0.0276757
gga-let-7c-5p	1212.77	973.074	0.31768	1.57e-10	1.61e-09	ALDBGALT0000000815	ALDBGALG0000000573	-	chr1:15502917-15507791	0.519795	0.0772284	2.75074	0.0023	0.0442781
gga-let-7c-5p	1212.77	973.074	0.31768	1.57e-10	1.61e-09	ALDBGALT0000003216	ALDBGALG0000002250	-	chr2:64875655-64898400	0.170629	0.52704	-1.62705	5e-05	0.00220184
gga-let-7c-5p	1212.77	973.074	0.31768	1.57e-10	1.61e-09	ALDBGALT0000003437	ALDBGALG0000002402	-	chr2:126009442-126041065	0.218242	0.953272	-2.12696	5e-05	0.00220184
gga-let-7c-5p	1212.77	973.074	0.31768	1.57e-10	1.61e-09	ALDBGALT0000003878	ALDBGALG0000002709	-	chr2:100695842-100697489	5.23897	11.2321	-1.10027	0.0003	0.00968302
gga-let-7c-5p	1212.77	973.074	0.31768	1.57e-10	1.61e-09	LNC_000834	XLOC_028774	-	chr3:57270179-57284934	0.735817	0.361792	1.02419	0.00245	0.0462742
gga-let-7c-5p	1212.77	973.074	0.31768	1.57e-10	1.61e-09	ALDBGALT0000000240	ALDBGALG0000000174	-	chr1:65572798-65598583	16.1725	36.2009	-1.16249	0.0001	0.00398242
gga-let-7c-5p	1212.77	973.074	0.31768	1.57e-10	1.61e-09	LNC_000306	XLOC_009735	-	chr1:55302588-55378446	0.189909	0.765378	-2.01086	5e-05	0.00220184
gga-let-7c-5p	1212.77	973.074	0.31768	1.57e-10	1.61e-09	ALDBGALT0000004108	ALDBGALG0000002871	-	chr20:5174771-5179766	0.141995	1.1519	-3.02011	0.0001	0.00398242
gga-let-7c-5p	1212.77	973.074	0.31768	1.57e-10	1.61e-09	LNC_000846	XLOC_028960	-	chr3:69285967-69328622	0.600335	0.191589	1.64775	0.0002	0.00704726
gga-let-7c-5p	1212.77	973.074	0.31768	1.57e-10	1.61e-09	LNC_000138	XLOC_004308	-	JH375279.1:5378-7792	1.3524	0.365116	1.88909	0.00045	0.0132153
gga-let-7c-5p	1212.77	973.074	0.31768	1.57e-10	1.61e-09	ALDBGALT0000003603	ALDBGALG0000002510	-	chr2:15726160-15736107	0.918998	3.05947	-1.73515	5e-05	0.00220184
gga-let-7i	3490.58	5008.56	-0.52093	6.13e-45	1.36e-43	ALDBGALT0000000815	ALDBGALG0000000573	-	chr1:15502917-15507791	0.519795	0.0772284	2.75074	0.0023	0.0442781
gga-let-7i	3490.58	5008.56	-0.52093	6.13e-45	1.36e-43	ALDBGALT0000003216	ALDBGALG0000002250	-	chr2:64875655-64898400	0.170629	0.52704	-1.62705	5e-05	0.00220184
gga-let-7i	3490.58	5008.56	-0.52093	6.13e-45	1.36e-43	ALDBGALT0000003437	ALDBGALG0000002402	-	chr2:126009442-126041065	0.218242	0.953272	-2.12696	5e-05	0.00220184
gga-let-7i	3490.58	5008.56	-0.52093	6.13e-45	1.36e-43	ALDBGALT0000003878	ALDBGALG0000002709	-	chr2:100695842-100697489	5.23897	11.2321	-1.10027	0.0003	0.00968302
gga-let-7i	3490.58	5008.56	-0.52093	6.13e-45	1.36e-43	ALDBGALT0000000240	ALDBGALG0000000174	-	chr1:65572798-65598583	16.1725	36.2009	-1.16249	0.0001	0.00398242
gga-let-7i	3490.58	5008.56	-0.52093	6.13e-45	1.36e-43	LNC_000834	XLOC_028774	-	chr3:57270179-57284934	0.735817	0.361792	1.02419	0.00245	0.0462742
gga-let-7i	3490.58	5008.56	-0.52093	6.13e-45	1.36e-43	ALDBGALT0000004108	ALDBGALG0000002871	-	chr20:5174771-5179766	0.141995	1.1519	-3.02011	0.0001	0.00398242
gga-let-7i	3490.58	5008.56	-0.52093	6.13e-45	1.36e-43	LNC_000306	XLOC_009735	-	chr1:55302588-55378446	0.189909	0.765378	-2.01086	5e-05	0.00220184
gga-let-7i	3490.58	5008.56	-0.52093	6.13e-45	1.36e-43	ALDBGALT0000003603	ALDBGALG0000002510	-	chr2:15726160-15736107	0.918998	3.05947	-1.73515	5e-05	0.00220184
gga-let-7i	3490.58	5008.56	-0.52093	6.13e-45	1.36e-43	LNC_000846	XLOC_028960	-	chr3:69285967-69328622	0.600335	0.191589	1.64775	0.0002	0.00704726
gga-let-7i	3490.58	5008.56	-0.52093	6.13e-45	1.36e-43	LNC_000138	XLOC_004308	-	JH375279.1:5378-7792	1.3524	0.365116	1.88909	0.00045	0.0132153
gga-miR-92-3p	1569.79	926.126	0.76129	2.28e-46	5.53e-45	ALDBGALT0000005687	ALDBGALG0000003961	-	chr3:109244288-109246220	34.3436	17.3901	0.98177	0.00015	0.0055394
gga-miR-92-3p	1569.79	926.126	0.76129	2.28e-46	5.53e-45	ALDBGALT0000007502	ALDBGALG0000005186	-	chr7:22148759-22149765	30.2851	16.1734	0.904982	0.0023	0.0442781
gga-miR-92-3p	1569.79	926.126	0.76129	2.28e-46	5.53e-45	LNC_000944	XLOC_032037	-	chr4:62691662-62738004	3.45569	6.95281	-1.00862	0.00105	0.0250117
gga-miR-92-3p	1569.79	926.126	0.76129	2.28e-46	5.53e-45	ALDBGALT0000006263	ALDBGALG0000004354	-	chr4:29399005-29425385	1.43428	3.59903	-1.32728	0.00015	0.0055394
gga-miR-92-3p	1569.79	926.126	0.76129	2.28e-46	5.53e-45	ALDBGALT0000003603	ALDBGALG0000002510	-	chr2:15726160-15736107	0.918998	3.05947	-1.73515	5e-05	0.00220184
gga-miR-92-3p	1569.79	926.126	0.76129	2.28e-46	5.53e-45	ALDBGALT0000008211	ALDBGALG0000005667	-	chr9:7863963-7874633	1.51294	0.731165	1.04909	0.00235	0.0449519
gga-miR-92-3p	1569.79	926.126	0.76129	2.28e-46	5.53e-45	LNC_000846	XLOC_028960	-	chr3:69285967-69328622	0.600335	0.191589	1.64775	0.0002	0.00704726
gga-miR-92-3p	1569.79	926.126	0.76129	2.28e-46	5.53e-45	LNC_001140	XLOC_038346	-	chr8:454885-546137	0.842344	0.302024	1.47974	0.0001	0.00398242
gga-miR-92-3p	1569.79	926.126	0.76129	2.28e-46	5.53e-45	LNC_000628	XLOC_021991	-	chr2:125997997-126002633	0.822967	3.43781	-2.06258	0.0001	0.00398242
gga-miR-92-3p	1569.79	926.126	0.76129	2.28e-46	5.53e-45	ALDBGALT0000006384	ALDBGALG0000004430	-	chr4:61072999-61076373	1.21378	2.97852	-1.29509	0.0012	0.0276757
gga-miR-92-3p	1569.79	926.126	0.76129	2.28e-46	5.53e-45	LNC_000306	XLOC_009735	-	chr1:55302588-55378446	0.189909	0.765378	-2.01086	5e-05	0.00220184
gga-miR-92-3p	1569.79	926.126	0.76129	2.28e-46	5.53e-45	LNC_001049	XLOC_035997	-	chr6:19406766-19414623	0.681617	0.210834	1.69286	0.0012	0.0276757
gga-miR-92-3p	1569.79	926.126	0.76129	2.28e-46	5.53e-45	ALDBGALT0000002030	ALDBGALG0000001410	-	chr12:18578129-18580123	6.5498	0.866718	2.91782	5e-05	0.00220184
gga-miR-92-3p	1569.79	926.126	0.76129	2.28e-46	5.53e-45	LNC_000537	XLOC_018363	-	chr2:12505905-12553107	0.0927279	0.618775	-2.73834	0.0011	0.0259076
gga-miR-92-3p	1569.79	926.126	0.76129	2.28e-46	5.53e-45	LNC_000307	XLOC_009737	-	chr1:55395424-55480957	0.392349	1.80971	-2.20555	5e-05	0.00220184
gga-miR-1b-3p	1145.99	1953.91	-0.76978	2.34e-39	4.8e-38	LNC_000834	XLOC_028774	-	chr3:57270179-57284934	0.735817	0.361792	1.02419	0.00245	0.0462742
gga-miR-1b-3p	1145.99	1953.91	-0.76978	2.34e-39	4.8e-38	ALDBGALT0000006421	ALDBGALG0000004455	-	chr4:75069783-75364495	0.846945	2.25704	-1.41409	0.0004	0.0120178
gga-miR-1b-3p	1145.99	1953.91	-0.76978	2.34e-39	4.8e-38	LNC_000408	XLOC_013684	-	chr12:1811218-1824455	0.242286	0.593234	-1.29189	0.0016	0.034086
gga-miR-1b-3p	1145.99	1953.91	-0.76978	2.34e-39	4.8e-38	ALDBGALT0000003878	ALDBGALG0000002709	-	chr2:100695842-100697489	5.23897	11.2321	-1.10027	0.0003	0.00968302
gga-miR-1b-3p	1145.99	1953.91	-0.76978	2.34e-39	4.8e-38	ALDBGALT0000003437	ALDBGALG0000002402	-	chr2:126009442-126041065	0.218242	0.953272	-2.12696	5e-05	0.00220184
gga-miR-1b-3p	1145.99	1953.91	-0.76978	2.34e-39	4.8e-38	LNC_000307	XLOC_009737	-	chr1:55395424-55480957	0.392349	1.80971	-2.20555	5e-05	0.00220184
gga-miR-1b-3p	1145.99	1953.91	-0.76978	2.34e-39	4.8e-38	ALDBGALT0000005213	ALDBGALG0000003651	-	chr3:103719080-103722649	2.11396	0.639531	1.72486	0.0024	0.0456172
gga-miR-1b-3p	1145.99	1953.91	-0.76978	2.34e-39	4.8e-38	ALDBGALT0000003603	ALDBGALG0000002510	-	chr2:15726160-15736107	0.918998	3.05947	-1.73515	5e-05	0.00220184
gga-miR-1b-3p	1145.99	1953.91	-0.76978	2.34e-39	4.8e-38	LNC_001140	XLOC_038346	-	chr8:454885-546137	0.842344	0.302024	1.47974	0.0001	0.00398242
gga-miR-1b-3p	1145.99	1953.91	-0.76978	2.34e-39	4.8e-38	LNC_000846	XLOC_028960	-	chr3:69285967-69328622	0.600335	0.191589	1.64775	0.0002	0.00704726
gga-miR-1b-3p	1145.99	1953.91	-0.76978	2.34e-39	4.8e-38	LNC_000944	XLOC_032037	-	chr4:62691662-62738004	3.45569	6.95281	-1.00862	0.00105	0.0250117
gga-miR-1b-3p	1145.99	1953.91	-0.76978	2.34e-39	4.8e-38	ALDBGALT0000006263	ALDBGALG0000004354	-	chr4:29399005-29425385	1.43428	3.59903	-1.32728	0.00015	0.0055394
gga-miR-1b-3p	1145.99	1953.91	-0.76978	2.34e-39	4.8e-38	LNC_000306	XLOC_009735	-	chr1:55302588-55378446	0.189909	0.765378	-2.01086	5e-05	0.00220184
gga-miR-20b-5p	16.7539	51.0658	-1.6079	5e-05	0.00034203	ALDBGALT0000004108	ALDBGALG0000002871	-	chr20:5174771-5179766	0.141995	1.1519	-3.02011	0.0001	0.00398242
gga-miR-20b-5p	16.7539	51.0658	-1.6079	5e-05	0.00034203	LNC_000014	XLOC_000551	-	AADN03010994.1:3-14870	0.752908	0.323911	1.21688	0.00155	0.0333367
gga-miR-20b-5p	16.7539	51.0658	-1.6079	5e-05	0.00034203	ALDBGALT0000008211	ALDBGALG0000005667	-	chr9:7863963-7874633	1.51294	0.731165	1.04909	0.00235	0.0449519
gga-miR-20b-5p	16.7539	51.0658	-1.6079	5e-05	0.00034203	ALDBGALT0000007502	ALDBGALG0000005186	-	chr7:22148759-22149765	30.2851	16.1734	0.904982	0.0023	0.0442781
gga-miR-20b-5p	16.7539	51.0658	-1.6079	5e-05	0.00034203	ALDBGALT0000003437	ALDBGALG0000002402	-	chr2:126009442-126041065	0.218242	0.953272	-2.12696	5e-05	0.00220184
gga-miR-20b-5p	16.7539	51.0658	-1.6079	5e-05	0.00034203	ALDBGALT0000003216	ALDBGALG0000002250	-	chr2:64875655-64898400	0.170629	0.52704	-1.62705	5e-05	0.00220184
gga-miR-20b-5p	16.7539	51.0658	-1.6079	5e-05	0.00034203	LNC_000307	XLOC_009737	-	chr1:55395424-55480957	0.392349	1.80971	-2.20555	5e-05	0.00220184
gga-miR-20b-5p	16.7539	51.0658	-1.6079	5e-05	0.00034203	ALDBGALT0000006421	ALDBGALG0000004455	-	chr4:75069783-75364495	0.846945	2.25704	-1.41409	0.0004	0.0120178
gga-miR-20b-5p	16.7539	51.0658	-1.6079	5e-05	0.00034203	LNC_000182	XLOC_005288	-	JH376323.1:2823-8124	0.397155	1.41231	-1.83028	5e-05	0.00220184
gga-miR-20b-5p	16.7539	51.0658	-1.6079	5e-05	0.00034203	ALDBGALT0000002073	ALDBGALG0000001445	-	chr12:6809446-6814982	35.6376	18.3213	0.959877	0.0002	0.00704726
gga-miR-20b-5p	16.7539	51.0658	-1.6079	5e-05	0.00034203	LNC_000306	XLOC_009735	-	chr1:55302588-55378446	0.189909	0.765378	-2.01086	5e-05	0.00220184
gga-miR-20b-5p	16.7539	51.0658	-1.6079	5e-05	0.00034203	LNC_000255	XLOC_007762	-	chr1:113622435-113629423	1.99016	0.157623	3.65833	5e-05	0.00220184
gga-miR-20b-5p	16.7539	51.0658	-1.6079	5e-05	0.00034203	LNC_000770	XLOC_026675	-	chr3:42332518-42460957	0.219224	0.861077	-1.97374	0.0001	0.00398242
gga-miR-20b-5p	16.7539	51.0658	-1.6079	5e-05	0.00034203	LNC_001140	XLOC_038346	-	chr8:454885-546137	0.842344	0.302024	1.47974	0.0001	0.00398242
gga-miR-20b-5p	16.7539	51.0658	-1.6079	5e-05	0.00034203	LNC_000846	XLOC_028960	-	chr3:69285967-69328622	0.600335	0.191589	1.64775	0.0002	0.00704726
gga-miR-20b-5p	16.7539	51.0658	-1.6079	5e-05	0.00034203	ALDBGALT0000003603	ALDBGALG0000002510	-	chr2:15726160-15736107	0.918998	3.05947	-1.73515	5e-05	0.00220184
gga-miR-20b-5p	16.7539	51.0658	-1.6079	5e-05	0.00034203	LNC_000944	XLOC_032037	-	chr4:62691662-62738004	3.45569	6.95281	-1.00862	0.00105	0.0250117
gga-miR-20b-5p	16.7539	51.0658	-1.6079	5e-05	0.00034203	LNC_000537	XLOC_018363	-	chr2:12505905-12553107	0.0927279	0.618775	-2.73834	0.0011	0.0259076
gga-miR-20b-5p	16.7539	51.0658	-1.6079	5e-05	0.00034203	LNC_000408	XLOC_013684	-	chr12:1811218-1824455	0.242286	0.593234	-1.29189	0.0016	0.034086
gga-miR-200b-3p	4.24746	56.243	-3.727	2.03e-12	2.26e-11	ALDBGALT0000006263	ALDBGALG0000004354	-	chr4:29399005-29425385	1.43428	3.59903	-1.32728	0.00015	0.0055394
gga-miR-200b-3p	4.24746	56.243	-3.727	2.03e-12	2.26e-11	LNC_000014	XLOC_000551	-	AADN03010994.1:3-14870	0.752908	0.323911	1.21688	0.00155	0.0333367
gga-miR-200b-3p	4.24746	56.243	-3.727	2.03e-12	2.26e-11	LNC_001047	XLOC_035919	-	chr6:16067653-16068725	0	1.52258	#NAME?	0.00125	0.0285072
gga-miR-200b-3p	4.24746	56.243	-3.727	2.03e-12	2.26e-11	ALDBGALT0000002073	ALDBGALG0000001445	-	chr12:6809446-6814982	35.6376	18.3213	0.959877	0.0002	0.00704726
gga-miR-200b-3p	4.24746	56.243	-3.727	2.03e-12	2.26e-11	LNC_000307	XLOC_009737	-	chr1:55395424-55480957	0.392349	1.80971	-2.20555	5e-05	0.00220184
gga-miR-200b-3p	4.24746	56.243	-3.727	2.03e-12	2.26e-11	ALDBGALT0000003437	ALDBGALG0000002402	-	chr2:126009442-126041065	0.218242	0.953272	-2.12696	5e-05	0.00220184
gga-miR-200b-3p	4.24746	56.243	-3.727	2.03e-12	2.26e-11	ALDBGALT0000003216	ALDBGALG0000002250	-	chr2:64875655-64898400	0.170629	0.52704	-1.62705	5e-05	0.00220184
gga-miR-200b-3p	4.24746	56.243	-3.727	2.03e-12	2.26e-11	LNC_000944	XLOC_032037	-	chr4:62691662-62738004	3.45569	6.95281	-1.00862	0.00105	0.0250117
gga-miR-200b-3p	4.24746	56.243	-3.727	2.03e-12	2.26e-11	LNC_001140	XLOC_038346	-	chr8:454885-546137	0.842344	0.302024	1.47974	0.0001	0.00398242
gga-miR-200b-3p	4.24746	56.243	-3.727	2.03e-12	2.26e-11	LNC_000846	XLOC_028960	-	chr3:69285967-69328622	0.600335	0.191589	1.64775	0.0002	0.00704726
gga-miR-200b-3p	4.24746	56.243	-3.727	2.03e-12	2.26e-11	LNC_000306	XLOC_009735	-	chr1:55302588-55378446	0.189909	0.765378	-2.01086	5e-05	0.00220184
gga-miR-200b-3p	4.24746	56.243	-3.727	2.03e-12	2.26e-11	ALDBGALT0000003878	ALDBGALG0000002709	-	chr2:100695842-100697489	5.23897	11.2321	-1.10027	0.0003	0.00968302
gga-miR-200b-3p	4.24746	56.243	-3.727	2.03e-12	2.26e-11	LNC_000834	XLOC_028774	-	chr3:57270179-57284934	0.735817	0.361792	1.02419	0.00245	0.0462742
gga-miR-200b-3p	4.24746	56.243	-3.727	2.03e-12	2.26e-11	ALDBGALT0000000240	ALDBGALG0000000174	-	chr1:65572798-65598583	16.1725	36.2009	-1.16249	0.0001	0.00398242
gga-miR-200b-3p	4.24746	56.243	-3.727	2.03e-12	2.26e-11	ALDBGALT0000000815	ALDBGALG0000000573	-	chr1:15502917-15507791	0.519795	0.0772284	2.75074	0.0023	0.0442781
gga-miR-200b-3p	4.24746	56.243	-3.727	2.03e-12	2.26e-11	LNC_000537	XLOC_018363	-	chr2:12505905-12553107	0.0927279	0.618775	-2.73834	0.0011	0.0259076
gga-miR-200b-3p	4.24746	56.243	-3.727	2.03e-12	2.26e-11	ALDBGALT0000003340	ALDBGALG0000002338	-	chr2:104817169-104837007	4.58738	10.5778	-1.2053	5e-05	0.00220184
gga-miR-146c-5p	3832.74	2614.59	0.55179	8.07e-68	2.4e-66	LNC_001140	XLOC_038346	-	chr8:454885-546137	0.842344	0.302024	1.47974	0.0001	0.00398242
gga-miR-146c-5p	3832.74	2614.59	0.55179	8.07e-68	2.4e-66	ALDBGALT0000003603	ALDBGALG0000002510	-	chr2:15726160-15736107	0.918998	3.05947	-1.73515	5e-05	0.00220184
gga-miR-146c-5p	3832.74	2614.59	0.55179	8.07e-68	2.4e-66	LNC_000306	XLOC_009735	-	chr1:55302588-55378446	0.189909	0.765378	-2.01086	5e-05	0.00220184
gga-miR-146c-5p	3832.74	2614.59	0.55179	8.07e-68	2.4e-66	ALDBGALT0000004000	ALDBGALG0000002795	-	chr2:129045271-129047139	0.134881	2.50692	-4.21616	0.002	0.0399303
gga-miR-146c-5p	3832.74	2614.59	0.55179	8.07e-68	2.4e-66	LNC_000408	XLOC_013684	-	chr12:1811218-1824455	0.242286	0.593234	-1.29189	0.0016	0.034086
gga-miR-146c-5p	3832.74	2614.59	0.55179	8.07e-68	2.4e-66	LNC_000834	XLOC_028774	-	chr3:57270179-57284934	0.735817	0.361792	1.02419	0.00245	0.0462742
gga-miR-146c-5p	3832.74	2614.59	0.55179	8.07e-68	2.4e-66	LNC_000537	XLOC_018363	-	chr2:12505905-12553107	0.0927279	0.618775	-2.73834	0.0011	0.0259076
gga-miR-146c-5p	3832.74	2614.59	0.55179	8.07e-68	2.4e-66	ALDBGALT0000005422	ALDBGALG0000003790	-	chr3:41517905-41544413	1.62477	0.0434291	5.22543	0.0024	0.0456172
gga-miR-146c-5p	3832.74	2614.59	0.55179	8.07e-68	2.4e-66	LNC_001014	XLOC_034745	-	chr5:54963305-54984990	0.480735	1.33293	-1.47128	0.00065	0.0174425
gga-miR-146c-5p	3832.74	2614.59	0.55179	8.07e-68	2.4e-66	ALDBGALT0000008211	ALDBGALG0000005667	-	chr9:7863963-7874633	1.51294	0.731165	1.04909	0.00235	0.0449519
gga-miR-146c-5p	3832.74	2614.59	0.55179	8.07e-68	2.4e-66	LNC_000014	XLOC_000551	-	AADN03010994.1:3-14870	0.752908	0.323911	1.21688	0.00155	0.0333367
gga-miR-146c-5p	3832.74	2614.59	0.55179	8.07e-68	2.4e-66	ALDBGALT0000007088	ALDBGALG0000004914	-	chr6:10057962-10060738	5.7461	2.45295	1.22807	0.0023	0.0442781
gga-miR-146c-5p	3832.74	2614.59	0.55179	8.07e-68	2.4e-66	LNC_001049	XLOC_035997	-	chr6:19406766-19414623	0.681617	0.210834	1.69286	0.0012	0.0276757
gga-miR-146c-5p	3832.74	2614.59	0.55179	8.07e-68	2.4e-66	ALDBGALT0000006421	ALDBGALG0000004455	-	chr4:75069783-75364495	0.846945	2.25704	-1.41409	0.0004	0.0120178
gga-miR-146c-5p	3832.74	2614.59	0.55179	8.07e-68	2.4e-66	LNC_000182	XLOC_005288	-	JH376323.1:2823-8124	0.397155	1.41231	-1.83028	5e-05	0.00220184
gga-miR-146c-5p	3832.74	2614.59	0.55179	8.07e-68	2.4e-66	LNC_000307	XLOC_009737	-	chr1:55395424-55480957	0.392349	1.80971	-2.20555	5e-05	0.00220184
gga-miR-146c-5p	3832.74	2614.59	0.55179	8.07e-68	2.4e-66	ALDBGALT0000003437	ALDBGALG0000002402	-	chr2:126009442-126041065	0.218242	0.953272	-2.12696	5e-05	0.00220184
gga-miR-146c-5p	3832.74	2614.59	0.55179	8.07e-68	2.4e-66	ALDBGALT0000002506	ALDBGALG0000001749	-	chr15:4793708-4795948	0.566312	2.59394	-2.19547	0.0012	0.0276757
gga-miR-148a-3p	12460.7	48124.2	-1.9494	0	0	LNC_000307	XLOC_009737	-	chr1:55395424-55480957	0.392349	1.80971	-2.20555	5e-05	0.00220184
gga-miR-148a-3p	12460.7	48124.2	-1.9494	0	0	ALDBGALT0000003216	ALDBGALG0000002250	-	chr2:64875655-64898400	0.170629	0.52704	-1.62705	5e-05	0.00220184
gga-miR-148a-3p	12460.7	48124.2	-1.9494	0	0	ALDBGALT0000003437	ALDBGALG0000002402	-	chr2:126009442-126041065	0.218242	0.953272	-2.12696	5e-05	0.00220184
gga-miR-148a-3p	12460.7	48124.2	-1.9494	0	0	LNC_000899	XLOC_030915	-	chr4:85503586-85514288	9.6813	2.61143	1.89036	0.0009	0.022252
gga-miR-148a-3p	12460.7	48124.2	-1.9494	0	0	ALDBGALT0000007088	ALDBGALG0000004914	-	chr6:10057962-10060738	5.7461	2.45295	1.22807	0.0023	0.0442781
gga-miR-148a-3p	12460.7	48124.2	-1.9494	0	0	LNC_000014	XLOC_000551	-	AADN03010994.1:3-14870	0.752908	0.323911	1.21688	0.00155	0.0333367
gga-miR-148a-3p	12460.7	48124.2	-1.9494	0	0	ALDBGALT0000005990	ALDBGALG0000004158	-	chr4:54138908-54140146	161.756	85.2043	0.924818	0.0007	0.0184809
gga-miR-148a-3p	12460.7	48124.2	-1.9494	0	0	ALDBGALT0000004108	ALDBGALG0000002871	-	chr20:5174771-5179766	0.141995	1.1519	-3.02011	0.0001	0.00398242
gga-miR-148a-3p	12460.7	48124.2	-1.9494	0	0	LNC_000138	XLOC_004308	-	JH375279.1:5378-7792	1.3524	0.365116	1.88909	0.00045	0.0132153
gga-miR-148a-3p	12460.7	48124.2	-1.9494	0	0	ALDBGALT0000008211	ALDBGALG0000005667	-	chr9:7863963-7874633	1.51294	0.731165	1.04909	0.00235	0.0449519
gga-miR-148a-3p	12460.7	48124.2	-1.9494	0	0	ALDBGALT0000005422	ALDBGALG0000003790	-	chr3:41517905-41544413	1.62477	0.0434291	5.22543	0.0024	0.0456172
gga-miR-148a-3p	12460.7	48124.2	-1.9494	0	0	LNC_000408	XLOC_013684	-	chr12:1811218-1824455	0.242286	0.593234	-1.29189	0.0016	0.034086
gga-miR-148a-3p	12460.7	48124.2	-1.9494	0	0	ALDBGALT0000002264	ALDBGALG0000001576	-	chr13:7835381-7842934	34.2228	15.016	1.18845	0.0004	0.0120178
gga-miR-148a-3p	12460.7	48124.2	-1.9494	0	0	LNC_000370	XLOC_011683	-	chr10:828843-830155	601.32	279.457	1.10551	5e-05	0.00220184
gga-miR-148a-3p	12460.7	48124.2	-1.9494	0	0	LNC_000834	XLOC_028774	-	chr3:57270179-57284934	0.735817	0.361792	1.02419	0.00245	0.0462742
gga-miR-148a-3p	12460.7	48124.2	-1.9494	0	0	ALDBGALT0000000240	ALDBGALG0000000174	-	chr1:65572798-65598583	16.1725	36.2009	-1.16249	0.0001	0.00398242
gga-miR-148a-3p	12460.7	48124.2	-1.9494	0	0	LNC_000306	XLOC_009735	-	chr1:55302588-55378446	0.189909	0.765378	-2.01086	5e-05	0.00220184
gga-miR-148a-3p	12460.7	48124.2	-1.9494	0	0	LNC_000770	XLOC_026675	-	chr3:42332518-42460957	0.219224	0.861077	-1.97374	0.0001	0.00398242
gga-miR-148a-3p	12460.7	48124.2	-1.9494	0	0	LNC_000255	XLOC_007762	-	chr1:113622435-113629423	1.99016	0.157623	3.65833	5e-05	0.00220184
gga-miR-148a-3p	12460.7	48124.2	-1.9494	0	0	LNC_000944	XLOC_032037	-	chr4:62691662-62738004	3.45569	6.95281	-1.00862	0.00105	0.0250117
gga-miR-148a-3p	12460.7	48124.2	-1.9494	0	0	LNC_001140	XLOC_038346	-	chr8:454885-546137	0.842344	0.302024	1.47974	0.0001	0.00398242
gga-miR-148a-3p	12460.7	48124.2	-1.9494	0	0	LNC_000846	XLOC_028960	-	chr3:69285967-69328622	0.600335	0.191589	1.64775	0.0002	0.00704726
gga-miR-148a-3p	12460.7	48124.2	-1.9494	0	0	ALDBGALT0000003603	ALDBGALG0000002510	-	chr2:15726160-15736107	0.918998	3.05947	-1.73515	5e-05	0.00220184
gga-miR-206	546.624	4862.07	-3.153	0	0	LNC_000306	XLOC_009735	-	chr1:55302588-55378446	0.189909	0.765378	-2.01086	5e-05	0.00220184
gga-miR-206	546.624	4862.07	-3.153	0	0	LNC_000944	XLOC_032037	-	chr4:62691662-62738004	3.45569	6.95281	-1.00862	0.00105	0.0250117
gga-miR-206	546.624	4862.07	-3.153	0	0	LNC_001140	XLOC_038346	-	chr8:454885-546137	0.842344	0.302024	1.47974	0.0001	0.00398242
gga-miR-206	546.624	4862.07	-3.153	0	0	LNC_001014	XLOC_034745	-	chr5:54963305-54984990	0.480735	1.33293	-1.47128	0.00065	0.0174425
gga-miR-206	546.624	4862.07	-3.153	0	0	LNC_000846	XLOC_028960	-	chr3:69285967-69328622	0.600335	0.191589	1.64775	0.0002	0.00704726
gga-miR-206	546.624	4862.07	-3.153	0	0	ALDBGALT0000003603	ALDBGALG0000002510	-	chr2:15726160-15736107	0.918998	3.05947	-1.73515	5e-05	0.00220184
gga-miR-206	546.624	4862.07	-3.153	0	0	LNC_000307	XLOC_009737	-	chr1:55395424-55480957	0.392349	1.80971	-2.20555	5e-05	0.00220184
gga-miR-206	546.624	4862.07	-3.153	0	0	ALDBGALT0000005213	ALDBGALG0000003651	-	chr3:103719080-103722649	2.11396	0.639531	1.72486	0.0024	0.0456172
gga-miR-206	546.624	4862.07	-3.153	0	0	LNC_000537	XLOC_018363	-	chr2:12505905-12553107	0.0927279	0.618775	-2.73834	0.0011	0.0259076
gga-miR-206	546.624	4862.07	-3.153	0	0	ALDBGALT0000000815	ALDBGALG0000000573	-	chr1:15502917-15507791	0.519795	0.0772284	2.75074	0.0023	0.0442781
gga-miR-206	546.624	4862.07	-3.153	0	0	ALDBGALT0000003437	ALDBGALG0000002402	-	chr2:126009442-126041065	0.218242	0.953272	-2.12696	5e-05	0.00220184
gga-miR-206	546.624	4862.07	-3.153	0	0	ALDBGALT0000003878	ALDBGALG0000002709	-	chr2:100695842-100697489	5.23897	11.2321	-1.10027	0.0003	0.00968302
gga-miR-206	546.624	4862.07	-3.153	0	0	LNC_000408	XLOC_013684	-	chr12:1811218-1824455	0.242286	0.593234	-1.29189	0.0016	0.034086
gga-miR-206	546.624	4862.07	-3.153	0	0	ALDBGALT0000006421	ALDBGALG0000004455	-	chr4:75069783-75364495	0.846945	2.25704	-1.41409	0.0004	0.0120178
gga-miR-206	546.624	4862.07	-3.153	0	0	LNC_000834	XLOC_028774	-	chr3:57270179-57284934	0.735817	0.361792	1.02419	0.00245	0.0462742
gga-miR-27b-3p	1143.27	1022.73	0.16075	0.00011689	0.00074312	ALDBGALT0000006263	ALDBGALG0000004354	-	chr4:29399005-29425385	1.43428	3.59903	-1.32728	0.00015	0.0055394
gga-miR-27b-3p	1143.27	1022.73	0.16075	0.00011689	0.00074312	ALDBGALT0000004108	ALDBGALG0000002871	-	chr20:5174771-5179766	0.141995	1.1519	-3.02011	0.0001	0.00398242
gga-miR-27b-3p	1143.27	1022.73	0.16075	0.00011689	0.00074312	LNC_000014	XLOC_000551	-	AADN03010994.1:3-14870	0.752908	0.323911	1.21688	0.00155	0.0333367
gga-miR-27b-3p	1143.27	1022.73	0.16075	0.00011689	0.00074312	ALDBGALT0000007088	ALDBGALG0000004914	-	chr6:10057962-10060738	5.7461	2.45295	1.22807	0.0023	0.0442781
gga-miR-27b-3p	1143.27	1022.73	0.16075	0.00011689	0.00074312	LNC_000899	XLOC_030915	-	chr4:85503586-85514288	9.6813	2.61143	1.89036	0.0009	0.022252
gga-miR-27b-3p	1143.27	1022.73	0.16075	0.00011689	0.00074312	ALDBGALT0000003437	ALDBGALG0000002402	-	chr2:126009442-126041065	0.218242	0.953272	-2.12696	5e-05	0.00220184
gga-miR-27b-3p	1143.27	1022.73	0.16075	0.00011689	0.00074312	ALDBGALT0000003216	ALDBGALG0000002250	-	chr2:64875655-64898400	0.170629	0.52704	-1.62705	5e-05	0.00220184
gga-miR-27b-3p	1143.27	1022.73	0.16075	0.00011689	0.00074312	ALDBGALT0000002506	ALDBGALG0000001749	-	chr15:4793708-4795948	0.566312	2.59394	-2.19547	0.0012	0.0276757
gga-miR-27b-3p	1143.27	1022.73	0.16075	0.00011689	0.00074312	ALDBGALT0000003603	ALDBGALG0000002510	-	chr2:15726160-15736107	0.918998	3.05947	-1.73515	5e-05	0.00220184
gga-miR-27b-3p	1143.27	1022.73	0.16075	0.00011689	0.00074312	LNC_000846	XLOC_028960	-	chr3:69285967-69328622	0.600335	0.191589	1.64775	0.0002	0.00704726
gga-miR-27b-3p	1143.27	1022.73	0.16075	0.00011689	0.00074312	LNC_001140	XLOC_038346	-	chr8:454885-546137	0.842344	0.302024	1.47974	0.0001	0.00398242
gga-miR-27b-3p	1143.27	1022.73	0.16075	0.00011689	0.00074312	LNC_000944	XLOC_032037	-	chr4:62691662-62738004	3.45569	6.95281	-1.00862	0.00105	0.0250117
gga-miR-27b-3p	1143.27	1022.73	0.16075	0.00011689	0.00074312	LNC_000770	XLOC_026675	-	chr3:42332518-42460957	0.219224	0.861077	-1.97374	0.0001	0.00398242
gga-miR-27b-3p	1143.27	1022.73	0.16075	0.00011689	0.00074312	LNC_000255	XLOC_007762	-	chr1:113622435-113629423	1.99016	0.157623	3.65833	5e-05	0.00220184
gga-miR-27b-3p	1143.27	1022.73	0.16075	0.00011689	0.00074312	LNC_000306	XLOC_009735	-	chr1:55302588-55378446	0.189909	0.765378	-2.01086	5e-05	0.00220184
gga-miR-27b-3p	1143.27	1022.73	0.16075	0.00011689	0.00074312	LNC_000834	XLOC_028774	-	chr3:57270179-57284934	0.735817	0.361792	1.02419	0.00245	0.0462742
gga-miR-27b-3p	1143.27	1022.73	0.16075	0.00011689	0.00074312	ALDBGALT0000000240	ALDBGALG0000000174	-	chr1:65572798-65598583	16.1725	36.2009	-1.16249	0.0001	0.00398242
gga-miR-27b-3p	1143.27	1022.73	0.16075	0.00011689	0.00074312	LNC_000408	XLOC_013684	-	chr12:1811218-1824455	0.242286	0.593234	-1.29189	0.0016	0.034086
gga-miR-27b-3p	1143.27	1022.73	0.16075	0.00011689	0.00074312	LNC_000537	XLOC_018363	-	chr2:12505905-12553107	0.0927279	0.618775	-2.73834	0.0011	0.0259076
gga-miR-27b-3p	1143.27	1022.73	0.16075	0.00011689	0.00074312	ALDBGALT0000000815	ALDBGALG0000000573	-	chr1:15502917-15507791	0.519795	0.0772284	2.75074	0.0023	0.0442781
gga-miR-27b-3p	1143.27	1022.73	0.16075	0.00011689	0.00074312	ALDBGALT0000005422	ALDBGALG0000003790	-	chr3:41517905-41544413	1.62477	0.0434291	5.22543	0.0024	0.0456172
gga-miR-10b-5p	1906.99	2688.72	-0.49562	1.84e-22	2.73e-21	ALDBGALT0000006263	ALDBGALG0000004354	-	chr4:29399005-29425385	1.43428	3.59903	-1.32728	0.00015	0.0055394
gga-miR-10b-5p	1906.99	2688.72	-0.49562	1.84e-22	2.73e-21	LNC_000944	XLOC_032037	-	chr4:62691662-62738004	3.45569	6.95281	-1.00862	0.00105	0.0250117
gga-miR-10b-5p	1906.99	2688.72	-0.49562	1.84e-22	2.73e-21	ALDBGALT0000008211	ALDBGALG0000005667	-	chr9:7863963-7874633	1.51294	0.731165	1.04909	0.00235	0.0449519
gga-miR-10b-5p	1906.99	2688.72	-0.49562	1.84e-22	2.73e-21	LNC_001014	XLOC_034745	-	chr5:54963305-54984990	0.480735	1.33293	-1.47128	0.00065	0.0174425
gga-miR-10b-5p	1906.99	2688.72	-0.49562	1.84e-22	2.73e-21	LNC_001140	XLOC_038346	-	chr8:454885-546137	0.842344	0.302024	1.47974	0.0001	0.00398242
gga-miR-10b-5p	1906.99	2688.72	-0.49562	1.84e-22	2.73e-21	LNC_000009	XLOC_000415	-	AADN03010643.1:4421-6029	0.335112	2.67579	-2.99725	0.0002	0.00704726
gga-miR-10b-5p	1906.99	2688.72	-0.49562	1.84e-22	2.73e-21	LNC_000306	XLOC_009735	-	chr1:55302588-55378446	0.189909	0.765378	-2.01086	5e-05	0.00220184
gga-miR-10b-5p	1906.99	2688.72	-0.49562	1.84e-22	2.73e-21	LNC_000408	XLOC_013684	-	chr12:1811218-1824455	0.242286	0.593234	-1.29189	0.0016	0.034086
gga-miR-10b-5p	1906.99	2688.72	-0.49562	1.84e-22	2.73e-21	ALDBGALT0000007088	ALDBGALG0000004914	-	chr6:10057962-10060738	5.7461	2.45295	1.22807	0.0023	0.0442781
gga-miR-10b-5p	1906.99	2688.72	-0.49562	1.84e-22	2.73e-21	ALDBGALT0000000240	ALDBGALG0000000174	-	chr1:65572798-65598583	16.1725	36.2009	-1.16249	0.0001	0.00398242
gga-miR-10b-5p	1906.99	2688.72	-0.49562	1.84e-22	2.73e-21	ALDBGALT0000006421	ALDBGALG0000004455	-	chr4:75069783-75364495	0.846945	2.25704	-1.41409	0.0004	0.0120178
gga-miR-10b-5p	1906.99	2688.72	-0.49562	1.84e-22	2.73e-21	LNC_000307	XLOC_009737	-	chr1:55395424-55480957	0.392349	1.80971	-2.20555	5e-05	0.00220184
gga-miR-10b-5p	1906.99	2688.72	-0.49562	1.84e-22	2.73e-21	ALDBGALT0000003216	ALDBGALG0000002250	-	chr2:64875655-64898400	0.170629	0.52704	-1.62705	5e-05	0.00220184
gga-miR-205a	24.7768	3.41223	2.8602	1.26e-05	9.31e-05	ALDBGALT0000006263	ALDBGALG0000004354	-	chr4:29399005-29425385	1.43428	3.59903	-1.32728	0.00015	0.0055394
gga-miR-205a	24.7768	3.41223	2.8602	1.26e-05	9.31e-05	LNC_001014	XLOC_034745	-	chr5:54963305-54984990	0.480735	1.33293	-1.47128	0.00065	0.0174425
gga-miR-205a	24.7768	3.41223	2.8602	1.26e-05	9.31e-05	LNC_000014	XLOC_000551	-	AADN03010994.1:3-14870	0.752908	0.323911	1.21688	0.00155	0.0333367
gga-miR-205a	24.7768	3.41223	2.8602	1.26e-05	9.31e-05	LNC_000182	XLOC_005288	-	JH376323.1:2823-8124	0.397155	1.41231	-1.83028	5e-05	0.00220184
gga-miR-205a	24.7768	3.41223	2.8602	1.26e-05	9.31e-05	LNC_000307	XLOC_009737	-	chr1:55395424-55480957	0.392349	1.80971	-2.20555	5e-05	0.00220184
gga-miR-205a	24.7768	3.41223	2.8602	1.26e-05	9.31e-05	ALDBGALT0000003216	ALDBGALG0000002250	-	chr2:64875655-64898400	0.170629	0.52704	-1.62705	5e-05	0.00220184
gga-miR-205a	24.7768	3.41223	2.8602	1.26e-05	9.31e-05	ALDBGALT0000003437	ALDBGALG0000002402	-	chr2:126009442-126041065	0.218242	0.953272	-2.12696	5e-05	0.00220184
gga-miR-205a	24.7768	3.41223	2.8602	1.26e-05	9.31e-05	LNC_000944	XLOC_032037	-	chr4:62691662-62738004	3.45569	6.95281	-1.00862	0.00105	0.0250117
gga-miR-205a	24.7768	3.41223	2.8602	1.26e-05	9.31e-05	LNC_001140	XLOC_038346	-	chr8:454885-546137	0.842344	0.302024	1.47974	0.0001	0.00398242
gga-miR-205a	24.7768	3.41223	2.8602	1.26e-05	9.31e-05	LNC_000846	XLOC_028960	-	chr3:69285967-69328622	0.600335	0.191589	1.64775	0.0002	0.00704726
gga-miR-205a	24.7768	3.41223	2.8602	1.26e-05	9.31e-05	ALDBGALT0000000938	ALDBGALG0000000644	-	chr1:44575842-44579573	1.11701	0.108922	3.35828	5e-05	0.00220184
gga-miR-205a	24.7768	3.41223	2.8602	1.26e-05	9.31e-05	ALDBGALT0000003603	ALDBGALG0000002510	-	chr2:15726160-15736107	0.918998	3.05947	-1.73515	5e-05	0.00220184
gga-miR-205a	24.7768	3.41223	2.8602	1.26e-05	9.31e-05	ALDBGALT0000002648	ALDBGALG0000001849	-	chr17:5566804-5639583	0.184564	0.79339	-2.10391	0.00075	0.019419
gga-miR-205a	24.7768	3.41223	2.8602	1.26e-05	9.31e-05	LNC_000306	XLOC_009735	-	chr1:55302588-55378446	0.189909	0.765378	-2.01086	5e-05	0.00220184
gga-miR-205a	24.7768	3.41223	2.8602	1.26e-05	9.31e-05	LNC_000770	XLOC_026675	-	chr3:42332518-42460957	0.219224	0.861077	-1.97374	0.0001	0.00398242
gga-miR-205a	24.7768	3.41223	2.8602	1.26e-05	9.31e-05	LNC_000862	XLOC_029935	-	chr4:20202429-20216043	0.475804	0.0705135	2.7544	0.0009	0.022252
gga-miR-205a	24.7768	3.41223	2.8602	1.26e-05	9.31e-05	LNC_000834	XLOC_028774	-	chr3:57270179-57284934	0.735817	0.361792	1.02419	0.00245	0.0462742
gga-miR-205a	24.7768	3.41223	2.8602	1.26e-05	9.31e-05	LNC_000537	XLOC_018363	-	chr2:12505905-12553107	0.0927279	0.618775	-2.73834	0.0011	0.0259076
gga-miR-215-5p	52.1493	1581.39	-4.9224	0	0	LNC_000408	XLOC_013684	-	chr12:1811218-1824455	0.242286	0.593234	-1.29189	0.0016	0.034086
gga-miR-215-5p	52.1493	1581.39	-4.9224	0	0	LNC_000834	XLOC_028774	-	chr3:57270179-57284934	0.735817	0.361792	1.02419	0.00245	0.0462742
gga-miR-215-5p	52.1493	1581.39	-4.9224	0	0	ALDBGALT0000005422	ALDBGALG0000003790	-	chr3:41517905-41544413	1.62477	0.0434291	5.22543	0.0024	0.0456172
gga-miR-215-5p	52.1493	1581.39	-4.9224	0	0	LNC_000307	XLOC_009737	-	chr1:55395424-55480957	0.392349	1.80971	-2.20555	5e-05	0.00220184
gga-miR-215-5p	52.1493	1581.39	-4.9224	0	0	ALDBGALT0000003216	ALDBGALG0000002250	-	chr2:64875655-64898400	0.170629	0.52704	-1.62705	5e-05	0.00220184
gga-miR-215-5p	52.1493	1581.39	-4.9224	0	0	ALDBGALT0000003437	ALDBGALG0000002402	-	chr2:126009442-126041065	0.218242	0.953272	-2.12696	5e-05	0.00220184
gga-miR-215-5p	52.1493	1581.39	-4.9224	0	0	ALDBGALT0000006263	ALDBGALG0000004354	-	chr4:29399005-29425385	1.43428	3.59903	-1.32728	0.00015	0.0055394
gga-miR-215-5p	52.1493	1581.39	-4.9224	0	0	LNC_001140	XLOC_038346	-	chr8:454885-546137	0.842344	0.302024	1.47974	0.0001	0.00398242
gga-miR-215-5p	52.1493	1581.39	-4.9224	0	0	LNC_000255	XLOC_007762	-	chr1:113622435-113629423	1.99016	0.157623	3.65833	5e-05	0.00220184
gga-miR-215-5p	52.1493	1581.39	-4.9224	0	0	LNC_000306	XLOC_009735	-	chr1:55302588-55378446	0.189909	0.765378	-2.01086	5e-05	0.00220184
gga-miR-30b-5p	250.128	191.908	0.38225	0.0008354	0.0043735	LNC_000307	XLOC_009737	-	chr1:55395424-55480957	0.392349	1.80971	-2.20555	5e-05	0.00220184
gga-miR-30b-5p	250.128	191.908	0.38225	0.0008354	0.0043735	ALDBGALT0000002030	ALDBGALG0000001410	-	chr12:18578129-18580123	6.5498	0.866718	2.91782	5e-05	0.00220184
gga-miR-30b-5p	250.128	191.908	0.38225	0.0008354	0.0043735	ALDBGALT0000003216	ALDBGALG0000002250	-	chr2:64875655-64898400	0.170629	0.52704	-1.62705	5e-05	0.00220184
gga-miR-30b-5p	250.128	191.908	0.38225	0.0008354	0.0043735	ALDBGALT0000003437	ALDBGALG0000002402	-	chr2:126009442-126041065	0.218242	0.953272	-2.12696	5e-05	0.00220184
gga-miR-30b-5p	250.128	191.908	0.38225	0.0008354	0.0043735	LNC_000834	XLOC_028774	-	chr3:57270179-57284934	0.735817	0.361792	1.02419	0.00245	0.0462742
gga-miR-30b-5p	250.128	191.908	0.38225	0.0008354	0.0043735	LNC_000014	XLOC_000551	-	AADN03010994.1:3-14870	0.752908	0.323911	1.21688	0.00155	0.0333367
gga-miR-30b-5p	250.128	191.908	0.38225	0.0008354	0.0043735	ALDBGALT0000004108	ALDBGALG0000002871	-	chr20:5174771-5179766	0.141995	1.1519	-3.02011	0.0001	0.00398242
gga-miR-30b-5p	250.128	191.908	0.38225	0.0008354	0.0043735	LNC_000306	XLOC_009735	-	chr1:55302588-55378446	0.189909	0.765378	-2.01086	5e-05	0.00220184
gga-miR-30b-5p	250.128	191.908	0.38225	0.0008354	0.0043735	LNC_000255	XLOC_007762	-	chr1:113622435-113629423	1.99016	0.157623	3.65833	5e-05	0.00220184
gga-miR-30b-5p	250.128	191.908	0.38225	0.0008354	0.0043735	LNC_000770	XLOC_026675	-	chr3:42332518-42460957	0.219224	0.861077	-1.97374	0.0001	0.00398242
gga-miR-30b-5p	250.128	191.908	0.38225	0.0008354	0.0043735	LNC_000944	XLOC_032037	-	chr4:62691662-62738004	3.45569	6.95281	-1.00862	0.00105	0.0250117
gga-miR-30b-5p	250.128	191.908	0.38225	0.0008354	0.0043735	LNC_001140	XLOC_038346	-	chr8:454885-546137	0.842344	0.302024	1.47974	0.0001	0.00398242
gga-miR-30b-5p	250.128	191.908	0.38225	0.0008354	0.0043735	LNC_000846	XLOC_028960	-	chr3:69285967-69328622	0.600335	0.191589	1.64775	0.0002	0.00704726
gga-miR-24-3p	79.8758	140.137	-0.81101	0.00021929	0.0013011	LNC_000307	XLOC_009737	-	chr1:55395424-55480957	0.392349	1.80971	-2.20555	5e-05	0.00220184
gga-miR-24-3p	79.8758	140.137	-0.81101	0.00021929	0.0013011	LNC_000899	XLOC_030915	-	chr4:85503586-85514288	9.6813	2.61143	1.89036	0.0009	0.022252
gga-miR-24-3p	79.8758	140.137	-0.81101	0.00021929	0.0013011	ALDBGALT0000003437	ALDBGALG0000002402	-	chr2:126009442-126041065	0.218242	0.953272	-2.12696	5e-05	0.00220184
gga-miR-24-3p	79.8758	140.137	-0.81101	0.00021929	0.0013011	ALDBGALT0000003216	ALDBGALG0000002250	-	chr2:64875655-64898400	0.170629	0.52704	-1.62705	5e-05	0.00220184
gga-miR-24-3p	79.8758	140.137	-0.81101	0.00021929	0.0013011	ALDBGALT0000007088	ALDBGALG0000004914	-	chr6:10057962-10060738	5.7461	2.45295	1.22807	0.0023	0.0442781
gga-miR-24-3p	79.8758	140.137	-0.81101	0.00021929	0.0013011	LNC_000388	XLOC_012661	-	chr10:18907191-18911415	2.98662	36.7022	-3.61928	5e-05	0.00220184
gga-miR-24-3p	79.8758	140.137	-0.81101	0.00021929	0.0013011	ALDBGALT0000004108	ALDBGALG0000002871	-	chr20:5174771-5179766	0.141995	1.1519	-3.02011	0.0001	0.00398242
gga-miR-24-3p	79.8758	140.137	-0.81101	0.00021929	0.0013011	ALDBGALT0000005687	ALDBGALG0000003961	-	chr3:109244288-109246220	34.3436	17.3901	0.98177	0.00015	0.0055394
gga-miR-24-3p	79.8758	140.137	-0.81101	0.00021929	0.0013011	ALDBGALT0000006263	ALDBGALG0000004354	-	chr4:29399005-29425385	1.43428	3.59903	-1.32728	0.00015	0.0055394
gga-miR-24-3p	79.8758	140.137	-0.81101	0.00021929	0.0013011	ALDBGALT0000008211	ALDBGALG0000005667	-	chr9:7863963-7874633	1.51294	0.731165	1.04909	0.00235	0.0449519
gga-miR-24-3p	79.8758	140.137	-0.81101	0.00021929	0.0013011	LNC_001014	XLOC_034745	-	chr5:54963305-54984990	0.480735	1.33293	-1.47128	0.00065	0.0174425
gga-miR-24-3p	79.8758	140.137	-0.81101	0.00021929	0.0013011	LNC_000537	XLOC_018363	-	chr2:12505905-12553107	0.0927279	0.618775	-2.73834	0.0011	0.0259076
gga-miR-24-3p	79.8758	140.137	-0.81101	0.00021929	0.0013011	ALDBGALT0000005894	ALDBGALG0000004095	-	chr4:38811141-38813286	2.09425	11.6691	-2.47819	5e-05	0.00220184
gga-miR-24-3p	79.8758	140.137	-0.81101	0.00021929	0.0013011	LNC_000408	XLOC_013684	-	chr12:1811218-1824455	0.242286	0.593234	-1.29189	0.0016	0.034086
gga-miR-24-3p	79.8758	140.137	-0.81101	0.00021929	0.0013011	LNC_000834	XLOC_028774	-	chr3:57270179-57284934	0.735817	0.361792	1.02419	0.00245	0.0462742
gga-miR-24-3p	79.8758	140.137	-0.81101	0.00021929	0.0013011	ALDBGALT0000002264	ALDBGALG0000001576	-	chr13:7835381-7842934	34.2228	15.016	1.18845	0.0004	0.0120178
gga-miR-24-3p	79.8758	140.137	-0.81101	0.00021929	0.0013011	LNC_000628	XLOC_021991	-	chr2:125997997-126002633	0.822967	3.43781	-2.06258	0.0001	0.00398242
gga-miR-24-3p	79.8758	140.137	-0.81101	0.00021929	0.0013011	ALDBGALT0000002648	ALDBGALG0000001849	-	chr17:5566804-5639583	0.184564	0.79339	-2.10391	0.00075	0.019419
gga-miR-24-3p	79.8758	140.137	-0.81101	0.00021929	0.0013011	LNC_000770	XLOC_026675	-	chr3:42332518-42460957	0.219224	0.861077	-1.97374	0.0001	0.00398242
gga-miR-24-3p	79.8758	140.137	-0.81101	0.00021929	0.0013011	LNC_000306	XLOC_009735	-	chr1:55302588-55378446	0.189909	0.765378	-2.01086	5e-05	0.00220184
gga-miR-24-3p	79.8758	140.137	-0.81101	0.00021929	0.0013011	LNC_000944	XLOC_032037	-	chr4:62691662-62738004	3.45569	6.95281	-1.00862	0.00105	0.0250117
gga-miR-24-3p	79.8758	140.137	-0.81101	0.00021929	0.0013011	LNC_001140	XLOC_038346	-	chr8:454885-546137	0.842344	0.302024	1.47974	0.0001	0.00398242
gga-miR-126-3p	2376.92	2846.39	-0.26004	5.26e-06	4.01e-05	ALDBGALT0000008211	ALDBGALG0000005667	-	chr9:7863963-7874633	1.51294	0.731165	1.04909	0.00235	0.0449519
gga-miR-199-3p	3753.57	3387.99	0.14783	3.44e-11	3.68e-10	LNC_000014	XLOC_000551	-	AADN03010994.1:3-14870	0.752908	0.323911	1.21688	0.00155	0.0333367
gga-miR-199-3p	3753.57	3387.99	0.14783	3.44e-11	3.68e-10	LNC_000306	XLOC_009735	-	chr1:55302588-55378446	0.189909	0.765378	-2.01086	5e-05	0.00220184
gga-miR-199-3p	3753.57	3387.99	0.14783	3.44e-11	3.68e-10	LNC_000255	XLOC_007762	-	chr1:113622435-113629423	1.99016	0.157623	3.65833	5e-05	0.00220184
gga-miR-199-3p	3753.57	3387.99	0.14783	3.44e-11	3.68e-10	ALDBGALT0000006384	ALDBGALG0000004430	-	chr4:61072999-61076373	1.21378	2.97852	-1.29509	0.0012	0.0276757
gga-miR-199-3p	3753.57	3387.99	0.14783	3.44e-11	3.68e-10	LNC_000944	XLOC_032037	-	chr4:62691662-62738004	3.45569	6.95281	-1.00862	0.00105	0.0250117
gga-miR-199-3p	3753.57	3387.99	0.14783	3.44e-11	3.68e-10	LNC_000846	XLOC_028960	-	chr3:69285967-69328622	0.600335	0.191589	1.64775	0.0002	0.00704726
gga-miR-199-3p	3753.57	3387.99	0.14783	3.44e-11	3.68e-10	LNC_001140	XLOC_038346	-	chr8:454885-546137	0.842344	0.302024	1.47974	0.0001	0.00398242
gga-miR-199-3p	3753.57	3387.99	0.14783	3.44e-11	3.68e-10	ALDBGALT0000003603	ALDBGALG0000002510	-	chr2:15726160-15736107	0.918998	3.05947	-1.73515	5e-05	0.00220184
gga-miR-199-3p	3753.57	3387.99	0.14783	3.44e-11	3.68e-10	LNC_000307	XLOC_009737	-	chr1:55395424-55480957	0.392349	1.80971	-2.20555	5e-05	0.00220184
gga-miR-199-3p	3753.57	3387.99	0.14783	3.44e-11	3.68e-10	LNC_000537	XLOC_018363	-	chr2:12505905-12553107	0.0927279	0.618775	-2.73834	0.0011	0.0259076
gga-miR-199-3p	3753.57	3387.99	0.14783	3.44e-11	3.68e-10	ALDBGALT0000003216	ALDBGALG0000002250	-	chr2:64875655-64898400	0.170629	0.52704	-1.62705	5e-05	0.00220184
gga-miR-199-3p	3753.57	3387.99	0.14783	3.44e-11	3.68e-10	ALDBGALT0000003437	ALDBGALG0000002402	-	chr2:126009442-126041065	0.218242	0.953272	-2.12696	5e-05	0.00220184
gga-miR-199-3p	3753.57	3387.99	0.14783	3.44e-11	3.68e-10	LNC_000873	XLOC_030318	-	chr4:46426157-46428966	0.769738	0.113326	2.76388	0.0014	0.0309927
gga-miR-199-3p	3753.57	3387.99	0.14783	3.44e-11	3.68e-10	ALDBGALT0000006421	ALDBGALG0000004455	-	chr4:75069783-75364495	0.846945	2.25704	-1.41409	0.0004	0.0120178
gga-miR-199-3p	3753.57	3387.99	0.14783	3.44e-11	3.68e-10	LNC_000182	XLOC_005288	-	JH376323.1:2823-8124	0.397155	1.41231	-1.83028	5e-05	0.00220184
gga-miR-1a-3p	839837	866585	-0.045233	0	0	LNC_000834	XLOC_028774	-	chr3:57270179-57284934	0.735817	0.361792	1.02419	0.00245	0.0462742
gga-miR-1a-3p	839837	866585	-0.045233	0	0	ALDBGALT0000006421	ALDBGALG0000004455	-	chr4:75069783-75364495	0.846945	2.25704	-1.41409	0.0004	0.0120178
gga-miR-1a-3p	839837	866585	-0.045233	0	0	LNC_000408	XLOC_013684	-	chr12:1811218-1824455	0.242286	0.593234	-1.29189	0.0016	0.034086
gga-miR-1a-3p	839837	866585	-0.045233	0	0	ALDBGALT0000003878	ALDBGALG0000002709	-	chr2:100695842-100697489	5.23897	11.2321	-1.10027	0.0003	0.00968302
gga-miR-1a-3p	839837	866585	-0.045233	0	0	ALDBGALT0000003437	ALDBGALG0000002402	-	chr2:126009442-126041065	0.218242	0.953272	-2.12696	5e-05	0.00220184
gga-miR-1a-3p	839837	866585	-0.045233	0	0	ALDBGALT0000000815	ALDBGALG0000000573	-	chr1:15502917-15507791	0.519795	0.0772284	2.75074	0.0023	0.0442781
gga-miR-1a-3p	839837	866585	-0.045233	0	0	ALDBGALT0000005213	ALDBGALG0000003651	-	chr3:103719080-103722649	2.11396	0.639531	1.72486	0.0024	0.0456172
gga-miR-1a-3p	839837	866585	-0.045233	0	0	ALDBGALT0000003603	ALDBGALG0000002510	-	chr2:15726160-15736107	0.918998	3.05947	-1.73515	5e-05	0.00220184
gga-miR-1a-3p	839837	866585	-0.045233	0	0	LNC_001140	XLOC_038346	-	chr8:454885-546137	0.842344	0.302024	1.47974	0.0001	0.00398242
gga-miR-1a-3p	839837	866585	-0.045233	0	0	LNC_000846	XLOC_028960	-	chr3:69285967-69328622	0.600335	0.191589	1.64775	0.0002	0.00704726
gga-miR-1a-3p	839837	866585	-0.045233	0	0	LNC_000944	XLOC_032037	-	chr4:62691662-62738004	3.45569	6.95281	-1.00862	0.00105	0.0250117
gga-miR-1a-3p	839837	866585	-0.045233	0	0	LNC_000306	XLOC_009735	-	chr1:55302588-55378446	0.189909	0.765378	-2.01086	5e-05	0.00220184
gga-miR-103-3p	275.967	599.846	-1.1201	6.66e-25	1.05e-23	ALDBGALT0000005687	ALDBGALG0000003961	-	chr3:109244288-109246220	34.3436	17.3901	0.98177	0.00015	0.0055394
gga-miR-103-3p	275.967	599.846	-1.1201	6.66e-25	1.05e-23	ALDBGALT0000006263	ALDBGALG0000004354	-	chr4:29399005-29425385	1.43428	3.59903	-1.32728	0.00015	0.0055394
gga-miR-103-3p	275.967	599.846	-1.1201	6.66e-25	1.05e-23	ALDBGALT0000004108	ALDBGALG0000002871	-	chr20:5174771-5179766	0.141995	1.1519	-3.02011	0.0001	0.00398242
gga-miR-103-3p	275.967	599.846	-1.1201	6.66e-25	1.05e-23	LNC_000182	XLOC_005288	-	JH376323.1:2823-8124	0.397155	1.41231	-1.83028	5e-05	0.00220184
gga-miR-103-3p	275.967	599.846	-1.1201	6.66e-25	1.05e-23	ALDBGALT0000007088	ALDBGALG0000004914	-	chr6:10057962-10060738	5.7461	2.45295	1.22807	0.0023	0.0442781
gga-miR-103-3p	275.967	599.846	-1.1201	6.66e-25	1.05e-23	ALDBGALT0000002030	ALDBGALG0000001410	-	chr12:18578129-18580123	6.5498	0.866718	2.91782	5e-05	0.00220184
gga-miR-103-3p	275.967	599.846	-1.1201	6.66e-25	1.05e-23	LNC_000307	XLOC_009737	-	chr1:55395424-55480957	0.392349	1.80971	-2.20555	5e-05	0.00220184
gga-miR-103-3p	275.967	599.846	-1.1201	6.66e-25	1.05e-23	ALDBGALT0000003603	ALDBGALG0000002510	-	chr2:15726160-15736107	0.918998	3.05947	-1.73515	5e-05	0.00220184
gga-miR-103-3p	275.967	599.846	-1.1201	6.66e-25	1.05e-23	ALDBGALT0000000938	ALDBGALG0000000644	-	chr1:44575842-44579573	1.11701	0.108922	3.35828	5e-05	0.00220184
gga-miR-103-3p	275.967	599.846	-1.1201	6.66e-25	1.05e-23	LNC_001140	XLOC_038346	-	chr8:454885-546137	0.842344	0.302024	1.47974	0.0001	0.00398242
gga-miR-103-3p	275.967	599.846	-1.1201	6.66e-25	1.05e-23	LNC_000944	XLOC_032037	-	chr4:62691662-62738004	3.45569	6.95281	-1.00862	0.00105	0.0250117
gga-miR-103-3p	275.967	599.846	-1.1201	6.66e-25	1.05e-23	LNC_000255	XLOC_007762	-	chr1:113622435-113629423	1.99016	0.157623	3.65833	5e-05	0.00220184
gga-miR-103-3p	275.967	599.846	-1.1201	6.66e-25	1.05e-23	LNC_000770	XLOC_026675	-	chr3:42332518-42460957	0.219224	0.861077	-1.97374	0.0001	0.00398242
gga-miR-103-3p	275.967	599.846	-1.1201	6.66e-25	1.05e-23	LNC_000306	XLOC_009735	-	chr1:55302588-55378446	0.189909	0.765378	-2.01086	5e-05	0.00220184
gga-miR-103-3p	275.967	599.846	-1.1201	6.66e-25	1.05e-23	LNC_000834	XLOC_028774	-	chr3:57270179-57284934	0.735817	0.361792	1.02419	0.00245	0.0462742
gga-miR-103-3p	275.967	599.846	-1.1201	6.66e-25	1.05e-23	LNC_000408	XLOC_013684	-	chr12:1811218-1824455	0.242286	0.593234	-1.29189	0.0016	0.034086
gga-miR-103-3p	275.967	599.846	-1.1201	6.66e-25	1.05e-23	ALDBGALT0000005894	ALDBGALG0000004095	-	chr4:38811141-38813286	2.09425	11.6691	-2.47819	5e-05	0.00220184
gga-miR-103-3p	275.967	599.846	-1.1201	6.66e-25	1.05e-23	LNC_000537	XLOC_018363	-	chr2:12505905-12553107	0.0927279	0.618775	-2.73834	0.0011	0.0259076
gga-miR-30d	4706.3	5330.02	-0.17955	0.00041879	0.0023295	LNC_000846	XLOC_028960	-	chr3:69285967-69328622	0.600335	0.191589	1.64775	0.0002	0.00704726
gga-miR-30d	4706.3	5330.02	-0.17955	0.00041879	0.0023295	LNC_001140	XLOC_038346	-	chr8:454885-546137	0.842344	0.302024	1.47974	0.0001	0.00398242
gga-miR-30d	4706.3	5330.02	-0.17955	0.00041879	0.0023295	LNC_000944	XLOC_032037	-	chr4:62691662-62738004	3.45569	6.95281	-1.00862	0.00105	0.0250117
gga-miR-30d	4706.3	5330.02	-0.17955	0.00041879	0.0023295	LNC_000255	XLOC_007762	-	chr1:113622435-113629423	1.99016	0.157623	3.65833	5e-05	0.00220184
gga-miR-30d	4706.3	5330.02	-0.17955	0.00041879	0.0023295	LNC_000770	XLOC_026675	-	chr3:42332518-42460957	0.219224	0.861077	-1.97374	0.0001	0.00398242
gga-miR-30d	4706.3	5330.02	-0.17955	0.00041879	0.0023295	ALDBGALT0000004108	ALDBGALG0000002871	-	chr20:5174771-5179766	0.141995	1.1519	-3.02011	0.0001	0.00398242
gga-miR-30d	4706.3	5330.02	-0.17955	0.00041879	0.0023295	LNC_000306	XLOC_009735	-	chr1:55302588-55378446	0.189909	0.765378	-2.01086	5e-05	0.00220184
gga-miR-30d	4706.3	5330.02	-0.17955	0.00041879	0.0023295	LNC_000014	XLOC_000551	-	AADN03010994.1:3-14870	0.752908	0.323911	1.21688	0.00155	0.0333367
gga-miR-30d	4706.3	5330.02	-0.17955	0.00041879	0.0023295	LNC_000834	XLOC_028774	-	chr3:57270179-57284934	0.735817	0.361792	1.02419	0.00245	0.0462742
gga-miR-30d	4706.3	5330.02	-0.17955	0.00041879	0.0023295	ALDBGALT0000002073	ALDBGALG0000001445	-	chr12:6809446-6814982	35.6376	18.3213	0.959877	0.0002	0.00704726
gga-miR-30d	4706.3	5330.02	-0.17955	0.00041879	0.0023295	ALDBGALT0000003216	ALDBGALG0000002250	-	chr2:64875655-64898400	0.170629	0.52704	-1.62705	5e-05	0.00220184
gga-miR-30d	4706.3	5330.02	-0.17955	0.00041879	0.0023295	ALDBGALT0000002030	ALDBGALG0000001410	-	chr12:18578129-18580123	6.5498	0.866718	2.91782	5e-05	0.00220184
gga-miR-30d	4706.3	5330.02	-0.17955	0.00041879	0.0023295	LNC_000537	XLOC_018363	-	chr2:12505905-12553107	0.0927279	0.618775	-2.73834	0.0011	0.0259076
gga-miR-30d	4706.3	5330.02	-0.17955	0.00041879	0.0023295	LNC_000307	XLOC_009737	-	chr1:55395424-55480957	0.392349	1.80971	-2.20555	5e-05	0.00220184
gga-miR-133a-5p	491.761	308.042	0.67483	3.26e-13	3.78e-12	LNC_000834	XLOC_028774	-	chr3:57270179-57284934	0.735817	0.361792	1.02419	0.00245	0.0462742
gga-miR-133a-5p	491.761	308.042	0.67483	3.26e-13	3.78e-12	LNC_000178	XLOC_005201	-	JH376279.1:64378-65636	0.534208	5.52102	-3.36946	5e-05	0.00220184
gga-miR-133a-5p	491.761	308.042	0.67483	3.26e-13	3.78e-12	LNC_000862	XLOC_029935	-	chr4:20202429-20216043	0.475804	0.0705135	2.7544	0.0009	0.022252
gga-miR-133a-5p	491.761	308.042	0.67483	3.26e-13	3.78e-12	LNC_000408	XLOC_013684	-	chr12:1811218-1824455	0.242286	0.593234	-1.29189	0.0016	0.034086
gga-miR-133a-5p	491.761	308.042	0.67483	3.26e-13	3.78e-12	ALDBGALT0000003437	ALDBGALG0000002402	-	chr2:126009442-126041065	0.218242	0.953272	-2.12696	5e-05	0.00220184
gga-miR-133a-5p	491.761	308.042	0.67483	3.26e-13	3.78e-12	ALDBGALT0000003216	ALDBGALG0000002250	-	chr2:64875655-64898400	0.170629	0.52704	-1.62705	5e-05	0.00220184
gga-miR-133a-5p	491.761	308.042	0.67483	3.26e-13	3.78e-12	LNC_000307	XLOC_009737	-	chr1:55395424-55480957	0.392349	1.80971	-2.20555	5e-05	0.00220184
gga-miR-133a-5p	491.761	308.042	0.67483	3.26e-13	3.78e-12	LNC_001014	XLOC_034745	-	chr5:54963305-54984990	0.480735	1.33293	-1.47128	0.00065	0.0174425
gga-miR-133a-5p	491.761	308.042	0.67483	3.26e-13	3.78e-12	LNC_001140	XLOC_038346	-	chr8:454885-546137	0.842344	0.302024	1.47974	0.0001	0.00398242
gga-miR-133a-5p	491.761	308.042	0.67483	3.26e-13	3.78e-12	ALDBGALT0000006263	ALDBGALG0000004354	-	chr4:29399005-29425385	1.43428	3.59903	-1.32728	0.00015	0.0055394
gga-miR-133a-5p	491.761	308.042	0.67483	3.26e-13	3.78e-12	LNC_000306	XLOC_009735	-	chr1:55302588-55378446	0.189909	0.765378	-2.01086	5e-05	0.00220184
gga-miR-133a-5p	491.761	308.042	0.67483	3.26e-13	3.78e-12	ALDBGALT0000002648	ALDBGALG0000001849	-	chr17:5566804-5639583	0.184564	0.79339	-2.10391	0.00075	0.019419
gga-miR-125b-5p	1861.8	985.664	0.91753	2.98e-72	9.94e-71	ALDBGALT0000002172	ALDBGALG0000001517	-	chr13:13321569-13323245	0.234937	1.99269	-3.08438	0.00055	0.0153357
gga-miR-125b-5p	1861.8	985.664	0.91753	2.98e-72	9.94e-71	LNC_000770	XLOC_026675	-	chr3:42332518-42460957	0.219224	0.861077	-1.97374	0.0001	0.00398242
gga-miR-125b-5p	1861.8	985.664	0.91753	2.98e-72	9.94e-71	LNC_000306	XLOC_009735	-	chr1:55302588-55378446	0.189909	0.765378	-2.01086	5e-05	0.00220184
gga-miR-125b-5p	1861.8	985.664	0.91753	2.98e-72	9.94e-71	ALDBGALT0000002648	ALDBGALG0000001849	-	chr17:5566804-5639583	0.184564	0.79339	-2.10391	0.00075	0.019419
gga-miR-125b-5p	1861.8	985.664	0.91753	2.98e-72	9.94e-71	ALDBGALT0000003603	ALDBGALG0000002510	-	chr2:15726160-15736107	0.918998	3.05947	-1.73515	5e-05	0.00220184
gga-miR-125b-5p	1861.8	985.664	0.91753	2.98e-72	9.94e-71	LNC_001140	XLOC_038346	-	chr8:454885-546137	0.842344	0.302024	1.47974	0.0001	0.00398242
gga-miR-125b-5p	1861.8	985.664	0.91753	2.98e-72	9.94e-71	LNC_000944	XLOC_032037	-	chr4:62691662-62738004	3.45569	6.95281	-1.00862	0.00105	0.0250117
gga-miR-125b-5p	1861.8	985.664	0.91753	2.98e-72	9.94e-71	ALDBGALT0000003340	ALDBGALG0000002338	-	chr2:104817169-104837007	4.58738	10.5778	-1.2053	5e-05	0.00220184
gga-miR-125b-5p	1861.8	985.664	0.91753	2.98e-72	9.94e-71	ALDBGALT0000005894	ALDBGALG0000004095	-	chr4:38811141-38813286	2.09425	11.6691	-2.47819	5e-05	0.00220184
gga-miR-125b-5p	1861.8	985.664	0.91753	2.98e-72	9.94e-71	LNC_000635	XLOC_022056	-	chr2:129053355-129055580	0.318459	2.64462	-3.05388	0.00025	0.00841976
gga-miR-125b-5p	1861.8	985.664	0.91753	2.98e-72	9.94e-71	LNC_000834	XLOC_028774	-	chr3:57270179-57284934	0.735817	0.361792	1.02419	0.00245	0.0462742
gga-miR-125b-5p	1861.8	985.664	0.91753	2.98e-72	9.94e-71	LNC_000370	XLOC_011683	-	chr10:828843-830155	601.32	279.457	1.10551	5e-05	0.00220184
gga-miR-125b-5p	1861.8	985.664	0.91753	2.98e-72	9.94e-71	LNC_000408	XLOC_013684	-	chr12:1811218-1824455	0.242286	0.593234	-1.29189	0.0016	0.034086
gga-miR-125b-5p	1861.8	985.664	0.91753	2.98e-72	9.94e-71	ALDBGALT0000003878	ALDBGALG0000002709	-	chr2:100695842-100697489	5.23897	11.2321	-1.10027	0.0003	0.00968302
gga-miR-125b-5p	1861.8	985.664	0.91753	2.98e-72	9.94e-71	LNC_000014	XLOC_000551	-	AADN03010994.1:3-14870	0.752908	0.323911	1.21688	0.00155	0.0333367
gga-miR-125b-5p	1861.8	985.664	0.91753	2.98e-72	9.94e-71	ALDBGALT0000004327	ALDBGALG0000003023	-	chr21:5500683-5502378	103.008	57.7508	0.834849	0.00165	0.0347722
gga-miR-125b-5p	1861.8	985.664	0.91753	2.98e-72	9.94e-71	ALDBGALT0000008211	ALDBGALG0000005667	-	chr9:7863963-7874633	1.51294	0.731165	1.04909	0.00235	0.0449519
gga-miR-125b-5p	1861.8	985.664	0.91753	2.98e-72	9.94e-71	ALDBGALT0000005687	ALDBGALG0000003961	-	chr3:109244288-109246220	34.3436	17.3901	0.98177	0.00015	0.0055394
gga-miR-125b-5p	1861.8	985.664	0.91753	2.98e-72	9.94e-71	ALDBGALT0000006263	ALDBGALG0000004354	-	chr4:29399005-29425385	1.43428	3.59903	-1.32728	0.00015	0.0055394
gga-miR-125b-5p	1861.8	985.664	0.91753	2.98e-72	9.94e-71	ALDBGALT0000003437	ALDBGALG0000002402	-	chr2:126009442-126041065	0.218242	0.953272	-2.12696	5e-05	0.00220184
gga-miR-125b-5p	1861.8	985.664	0.91753	2.98e-72	9.94e-71	ALDBGALT0000003216	ALDBGALG0000002250	-	chr2:64875655-64898400	0.170629	0.52704	-1.62705	5e-05	0.00220184
gga-miR-125b-5p	1861.8	985.664	0.91753	2.98e-72	9.94e-71	ALDBGALT0000002030	ALDBGALG0000001410	-	chr12:18578129-18580123	6.5498	0.866718	2.91782	5e-05	0.00220184
gga-miR-125b-5p	1861.8	985.664	0.91753	2.98e-72	9.94e-71	LNC_000307	XLOC_009737	-	chr1:55395424-55480957	0.392349	1.80971	-2.20555	5e-05	0.00220184
gga-miR-199-5p	446.809	677.739	-0.60107	1.79e-09	1.48e-08	LNC_000014	XLOC_000551	-	AADN03010994.1:3-14870	0.752908	0.323911	1.21688	0.00155	0.0333367
gga-miR-199-5p	446.809	677.739	-0.60107	1.79e-09	1.48e-08	ALDBGALT0000002053	ALDBGALG0000001429	-	chr12:1828743-1830311	7.60595	47.827	-2.65263	5e-05	0.00220184
gga-miR-199-5p	446.809	677.739	-0.60107	1.79e-09	1.48e-08	ALDBGALT0000004108	ALDBGALG0000002871	-	chr20:5174771-5179766	0.141995	1.1519	-3.02011	0.0001	0.00398242
gga-miR-199-5p	446.809	677.739	-0.60107	1.79e-09	1.48e-08	LNC_000138	XLOC_004308	-	JH375279.1:5378-7792	1.3524	0.365116	1.88909	0.00045	0.0132153
gga-miR-199-5p	446.809	677.739	-0.60107	1.79e-09	1.48e-08	LNC_001014	XLOC_034745	-	chr5:54963305-54984990	0.480735	1.33293	-1.47128	0.00065	0.0174425
gga-miR-199-5p	446.809	677.739	-0.60107	1.79e-09	1.48e-08	LNC_000307	XLOC_009737	-	chr1:55395424-55480957	0.392349	1.80971	-2.20555	5e-05	0.00220184
gga-miR-199-5p	446.809	677.739	-0.60107	1.79e-09	1.48e-08	LNC_000899	XLOC_030915	-	chr4:85503586-85514288	9.6813	2.61143	1.89036	0.0009	0.022252
gga-miR-199-5p	446.809	677.739	-0.60107	1.79e-09	1.48e-08	ALDBGALT0000003437	ALDBGALG0000002402	-	chr2:126009442-126041065	0.218242	0.953272	-2.12696	5e-05	0.00220184
gga-miR-199-5p	446.809	677.739	-0.60107	1.79e-09	1.48e-08	ALDBGALT0000003216	ALDBGALG0000002250	-	chr2:64875655-64898400	0.170629	0.52704	-1.62705	5e-05	0.00220184
gga-miR-199-5p	446.809	677.739	-0.60107	1.79e-09	1.48e-08	LNC_001049	XLOC_035997	-	chr6:19406766-19414623	0.681617	0.210834	1.69286	0.0012	0.0276757
gga-miR-199-5p	446.809	677.739	-0.60107	1.79e-09	1.48e-08	ALDBGALT0000007088	ALDBGALG0000004914	-	chr6:10057962-10060738	5.7461	2.45295	1.22807	0.0023	0.0442781
gga-miR-199-5p	446.809	677.739	-0.60107	1.79e-09	1.48e-08	ALDBGALT0000002073	ALDBGALG0000001445	-	chr12:6809446-6814982	35.6376	18.3213	0.959877	0.0002	0.00704726
gga-miR-199-5p	446.809	677.739	-0.60107	1.79e-09	1.48e-08	LNC_000182	XLOC_005288	-	JH376323.1:2823-8124	0.397155	1.41231	-1.83028	5e-05	0.00220184
gga-miR-199-5p	446.809	677.739	-0.60107	1.79e-09	1.48e-08	LNC_000178	XLOC_005201	-	JH376279.1:64378-65636	0.534208	5.52102	-3.36946	5e-05	0.00220184
gga-miR-199-5p	446.809	677.739	-0.60107	1.79e-09	1.48e-08	LNC_000770	XLOC_026675	-	chr3:42332518-42460957	0.219224	0.861077	-1.97374	0.0001	0.00398242
gga-miR-199-5p	446.809	677.739	-0.60107	1.79e-09	1.48e-08	LNC_000306	XLOC_009735	-	chr1:55302588-55378446	0.189909	0.765378	-2.01086	5e-05	0.00220184
gga-miR-199-5p	446.809	677.739	-0.60107	1.79e-09	1.48e-08	LNC_000944	XLOC_032037	-	chr4:62691662-62738004	3.45569	6.95281	-1.00862	0.00105	0.0250117
gga-miR-199-5p	446.809	677.739	-0.60107	1.79e-09	1.48e-08	ALDBGALT0000003603	ALDBGALG0000002510	-	chr2:15726160-15736107	0.918998	3.05947	-1.73515	5e-05	0.00220184
gga-miR-199-5p	446.809	677.739	-0.60107	1.79e-09	1.48e-08	LNC_000846	XLOC_028960	-	chr3:69285967-69328622	0.600335	0.191589	1.64775	0.0002	0.00704726
gga-miR-199-5p	446.809	677.739	-0.60107	1.79e-09	1.48e-08	LNC_001140	XLOC_038346	-	chr8:454885-546137	0.842344	0.302024	1.47974	0.0001	0.00398242
gga-miR-199-5p	446.809	677.739	-0.60107	1.79e-09	1.48e-08	ALDBGALT0000005422	ALDBGALG0000003790	-	chr3:41517905-41544413	1.62477	0.0434291	5.22543	0.0024	0.0456172
gga-miR-199-5p	446.809	677.739	-0.60107	1.79e-09	1.48e-08	LNC_000537	XLOC_018363	-	chr2:12505905-12553107	0.0927279	0.618775	-2.73834	0.0011	0.0259076
gga-miR-199-5p	446.809	677.739	-0.60107	1.79e-09	1.48e-08	LNC_000408	XLOC_013684	-	chr12:1811218-1824455	0.242286	0.593234	-1.29189	0.0016	0.034086
gga-miR-365b-5p	116.569	43.4177	1.4248	5.15e-10	5.09e-09	LNC_000307	XLOC_009737	-	chr1:55395424-55480957	0.392349	1.80971	-2.20555	5e-05	0.00220184
gga-miR-365b-5p	116.569	43.4177	1.4248	5.15e-10	5.09e-09	ALDBGALT0000003437	ALDBGALG0000002402	-	chr2:126009442-126041065	0.218242	0.953272	-2.12696	5e-05	0.00220184
gga-miR-365b-5p	116.569	43.4177	1.4248	5.15e-10	5.09e-09	ALDBGALT0000003216	ALDBGALG0000002250	-	chr2:64875655-64898400	0.170629	0.52704	-1.62705	5e-05	0.00220184
gga-miR-365b-5p	116.569	43.4177	1.4248	5.15e-10	5.09e-09	LNC_000899	XLOC_030915	-	chr4:85503586-85514288	9.6813	2.61143	1.89036	0.0009	0.022252
gga-miR-365b-5p	116.569	43.4177	1.4248	5.15e-10	5.09e-09	LNC_000408	XLOC_013684	-	chr12:1811218-1824455	0.242286	0.593234	-1.29189	0.0016	0.034086
gga-miR-365b-5p	116.569	43.4177	1.4248	5.15e-10	5.09e-09	LNC_000834	XLOC_028774	-	chr3:57270179-57284934	0.735817	0.361792	1.02419	0.00245	0.0462742
gga-miR-365b-5p	116.569	43.4177	1.4248	5.15e-10	5.09e-09	LNC_000628	XLOC_021991	-	chr2:125997997-126002633	0.822967	3.43781	-2.06258	0.0001	0.00398242
gga-miR-365b-5p	116.569	43.4177	1.4248	5.15e-10	5.09e-09	ALDBGALT0000005990	ALDBGALG0000004158	-	chr4:54138908-54140146	161.756	85.2043	0.924818	0.0007	0.0184809
gga-miR-365b-5p	116.569	43.4177	1.4248	5.15e-10	5.09e-09	LNC_000306	XLOC_009735	-	chr1:55302588-55378446	0.189909	0.765378	-2.01086	5e-05	0.00220184
gga-miR-365b-5p	116.569	43.4177	1.4248	5.15e-10	5.09e-09	LNC_000255	XLOC_007762	-	chr1:113622435-113629423	1.99016	0.157623	3.65833	5e-05	0.00220184
gga-miR-365b-5p	116.569	43.4177	1.4248	5.15e-10	5.09e-09	ALDBGALT0000006263	ALDBGALG0000004354	-	chr4:29399005-29425385	1.43428	3.59903	-1.32728	0.00015	0.0055394
gga-miR-365b-5p	116.569	43.4177	1.4248	5.15e-10	5.09e-09	LNC_000944	XLOC_032037	-	chr4:62691662-62738004	3.45569	6.95281	-1.00862	0.00105	0.0250117
gga-miR-365b-5p	116.569	43.4177	1.4248	5.15e-10	5.09e-09	LNC_001140	XLOC_038346	-	chr8:454885-546137	0.842344	0.302024	1.47974	0.0001	0.00398242
gga-miR-365b-5p	116.569	43.4177	1.4248	5.15e-10	5.09e-09	LNC_000846	XLOC_028960	-	chr3:69285967-69328622	0.600335	0.191589	1.64775	0.0002	0.00704726
gga-miR-365b-5p	116.569	43.4177	1.4248	5.15e-10	5.09e-09	LNC_001014	XLOC_034745	-	chr5:54963305-54984990	0.480735	1.33293	-1.47128	0.00065	0.0174425
22vs14-miRNA_lnc_all
sRNA	j22	j14	log2.Fold_change.	p.value	q.value.Storey.et.al..2003.	transcript_id	gene_id	gene_name	gene_location	gsxj22_FPKM	gsxj14_FPKM	log2(foldchange)	pvalue	qvalue
gga-miR-199-5p	571.558	1017.51	-0.83207	1.45e-89	2.76e-88	ALDBGALT0000006697	ALDBGALG0000004643	-	chr5:49573017-49580264	0.672691	0.17037	1.98127	5e-05	0.00220184
gga-miR-199-5p	571.558	1017.51	-0.83207	1.45e-89	2.76e-88	LNC_000944	XLOC_032037	-	chr4:62691662-62738004	3.45569	8.93907	-1.37115	5e-05	0.00220184
gga-miR-199-5p	571.558	1017.51	-0.83207	1.45e-89	2.76e-88	LNC_000920	XLOC_031612	-	chr4:38314015-38322765	3.06484	1.15725	1.40511	0.0001	0.00398242
gga-miR-199-5p	571.558	1017.51	-0.83207	1.45e-89	2.76e-88	LNC_000910	XLOC_031420	-	chr4:29002175-29043907	0.695517	0.397475	0.807221	0.00235	0.0449519
gga-miR-199-5p	571.558	1017.51	-0.83207	1.45e-89	2.76e-88	LNC_000373	XLOC_011770	-	chr10:4188748-4256682	2.39866	0.953908	1.3303	0.00035	0.010879
gga-miR-199-5p	571.558	1017.51	-0.83207	1.45e-89	2.76e-88	ALDBGALT0000005904	ALDBGALG0000004101	-	chr4:39236313-39246426	0.258783	0.682545	-1.39918	0.00085	0.0212791
gga-miR-199-5p	571.558	1017.51	-0.83207	1.45e-89	2.76e-88	LNC_001009	XLOC_034427	-	chr5:37917632-38144084	0.970944	0.332955	1.54406	0.00155	0.0333367
gga-miR-199-5p	571.558	1017.51	-0.83207	1.45e-89	2.76e-88	LNC_000904	XLOC_031206	-	chr4:12865314-12895437	1.64119	12.2382	-2.89857	0.00055	0.0153357
gga-miR-199-5p	571.558	1017.51	-0.83207	1.45e-89	2.76e-88	ALDBGALT0000005422	ALDBGALG0000003790	-	chr3:41517905-41544413	1.62477	0.0646598	4.65122	0.0002	0.00704726
gga-miR-199-5p	571.558	1017.51	-0.83207	1.45e-89	2.76e-88	LNC_000668	XLOC_023193	-	chr21:6280443-6294860	0.498652	0.185071	1.42996	0.00135	0.0301455
gga-miR-199-5p	571.558	1017.51	-0.83207	1.45e-89	2.76e-88	LNC_001140	XLOC_038346	-	chr8:454885-546137	0.842344	0.34143	1.30282	0.0001	0.00398242
gga-miR-199-5p	571.558	1017.51	-0.83207	1.45e-89	2.76e-88	LNC_000378	XLOC_012118	-	chr10:16381987-16385155	1.87551	5.41316	-1.52919	5e-05	0.00220184
gga-miR-218-5p	25.5066	44.4652	-0.80181	3.66e-05	0.00020335	LNC_000335	XLOC_010557	-	chr1:109268997-109276266	0.108783	0.530958	-2.28714	0.0008	0.0203273
gga-miR-218-5p	25.5066	44.4652	-0.80181	3.66e-05	0.00020335	LNC_001140	XLOC_038346	-	chr8:454885-546137	0.842344	0.34143	1.30282	0.0001	0.00398242
gga-miR-218-5p	25.5066	44.4652	-0.80181	3.66e-05	0.00020335	LNC_000378	XLOC_012118	-	chr10:16381987-16385155	1.87551	5.41316	-1.52919	5e-05	0.00220184
gga-miR-218-5p	25.5066	44.4652	-0.80181	3.66e-05	0.00020335	LNC_000920	XLOC_031612	-	chr4:38314015-38322765	3.06484	1.15725	1.40511	0.0001	0.00398242
gga-miR-218-5p	25.5066	44.4652	-0.80181	3.66e-05	0.00020335	LNC_000373	XLOC_011770	-	chr10:4188748-4256682	2.39866	0.953908	1.3303	0.00035	0.010879
gga-miR-218-5p	25.5066	44.4652	-0.80181	3.66e-05	0.00020335	LNC_000910	XLOC_031420	-	chr4:29002175-29043907	0.695517	0.397475	0.807221	0.00235	0.0449519
gga-miR-218-5p	25.5066	44.4652	-0.80181	3.66e-05	0.00020335	LNC_000471	XLOC_015889	-	chr14:13635998-13667072	2.97833	0.499881	2.57485	0.00035	0.010879
gga-miR-218-5p	25.5066	44.4652	-0.80181	3.66e-05	0.00020335	ALDBGALT0000003340	ALDBGALG0000002338	-	chr2:104817169-104837007	4.58738	15.1665	-1.72515	0.00015	0.0055394
gga-miR-218-5p	25.5066	44.4652	-0.80181	3.66e-05	0.00020335	ALDBGALT0000006695	ALDBGALG0000004641	-	chr5:45460115-45489775	0.239715	1.32301	-2.46443	0.0001	0.00398242
gga-miR-218-5p	25.5066	44.4652	-0.80181	3.66e-05	0.00020335	ALDBGALT0000000938	ALDBGALG0000000644	-	chr1:44575842-44579573	1.11701	0.414798	1.42916	0.0024	0.0456172
gga-miR-218-5p	25.5066	44.4652	-0.80181	3.66e-05	0.00020335	ALDBGALT0000006376	ALDBGALG0000004424	-	chr4:59670634-59676557	54.8674	198.166	-1.85269	5e-05	0.00220184
gga-miR-218-5p	25.5066	44.4652	-0.80181	3.66e-05	0.00020335	ALDBGALT0000003642	ALDBGALG0000002534	-	chr2:31001853-31009890	10.6146	5.74765	0.885007	0.00055	0.0153357
gga-miR-218-5p	25.5066	44.4652	-0.80181	3.66e-05	0.00020335	LNC_000944	XLOC_032037	-	chr4:62691662-62738004	3.45569	8.93907	-1.37115	5e-05	0.00220184
gga-miR-218-5p	25.5066	44.4652	-0.80181	3.66e-05	0.00020335	ALDBGALT0000005904	ALDBGALG0000004101	-	chr4:39236313-39246426	0.258783	0.682545	-1.39918	0.00085	0.0212791
gga-miR-218-5p	25.5066	44.4652	-0.80181	3.66e-05	0.00020335	LNC_000904	XLOC_031206	-	chr4:12865314-12895437	1.64119	12.2382	-2.89857	0.00055	0.0153357
gga-miR-218-5p	25.5066	44.4652	-0.80181	3.66e-05	0.00020335	LNC_001009	XLOC_034427	-	chr5:37917632-38144084	0.970944	0.332955	1.54406	0.00155	0.0333367
gga-miR-218-5p	25.5066	44.4652	-0.80181	3.66e-05	0.00020335	LNC_000255	XLOC_007762	-	chr1:113622435-113629423	1.99016	0.606344	1.71468	0.0002	0.00704726
gga-miR-9-5p	27.4686	50.108	-0.86726	5.88e-06	3.57e-05	LNC_000255	XLOC_007762	-	chr1:113622435-113629423	1.99016	0.606344	1.71468	0.0002	0.00704726
gga-miR-9-5p	27.4686	50.108	-0.86726	5.88e-06	3.57e-05	LNC_001009	XLOC_034427	-	chr5:37917632-38144084	0.970944	0.332955	1.54406	0.00155	0.0333367
gga-miR-9-5p	27.4686	50.108	-0.86726	5.88e-06	3.57e-05	LNC_000705	XLOC_024443	-	chr25:1610571-1624081	0.316567	0.881102	-1.4768	0.0013	0.0293645
gga-miR-9-5p	27.4686	50.108	-0.86726	5.88e-06	3.57e-05	ALDBGALT0000003027	ALDBGALG0000002118	-	chr2:19577525-19578387	44.1879	94.9625	-1.1037	5e-05	0.00220184
gga-miR-9-5p	27.4686	50.108	-0.86726	5.88e-06	3.57e-05	LNC_000373	XLOC_011770	-	chr10:4188748-4256682	2.39866	0.953908	1.3303	0.00035	0.010879
gga-miR-9-5p	27.4686	50.108	-0.86726	5.88e-06	3.57e-05	ALDBGALT0000008215	ALDBGALG0000005669	-	chr9:8433058-8634097	3.18576	8.26282	-1.375	0.0001	0.00398242
gga-miR-9-5p	27.4686	50.108	-0.86726	5.88e-06	3.57e-05	LNC_000910	XLOC_031420	-	chr4:29002175-29043907	0.695517	0.397475	0.807221	0.00235	0.0449519
gga-miR-9-5p	27.4686	50.108	-0.86726	5.88e-06	3.57e-05	LNC_000944	XLOC_032037	-	chr4:62691662-62738004	3.45569	8.93907	-1.37115	5e-05	0.00220184
gga-miR-9-5p	27.4686	50.108	-0.86726	5.88e-06	3.57e-05	ALDBGALT0000003642	ALDBGALG0000002534	-	chr2:31001853-31009890	10.6146	5.74765	0.885007	0.00055	0.0153357
gga-miR-9-5p	27.4686	50.108	-0.86726	5.88e-06	3.57e-05	LNC_001140	XLOC_038346	-	chr8:454885-546137	0.842344	0.34143	1.30282	0.0001	0.00398242
gga-miR-9-5p	27.4686	50.108	-0.86726	5.88e-06	3.57e-05	LNC_001182	XLOC_039441	-	chr9:14216569-14230005	0.245122	0.728479	-1.57139	0.00195	0.0392457
gga-miR-9-5p	27.4686	50.108	-0.86726	5.88e-06	3.57e-05	ALDBGALT0000006376	ALDBGALG0000004424	-	chr4:59670634-59676557	54.8674	198.166	-1.85269	5e-05	0.00220184
gga-miR-9-5p	27.4686	50.108	-0.86726	5.88e-06	3.57e-05	LNC_000668	XLOC_023193	-	chr21:6280443-6294860	0.498652	0.185071	1.42996	0.00135	0.0301455
gga-miR-9-5p	27.4686	50.108	-0.86726	5.88e-06	3.57e-05	LNC_000335	XLOC_010557	-	chr1:109268997-109276266	0.108783	0.530958	-2.28714	0.0008	0.0203273
gga-miR-146c-5p	4902.84	3587.12	0.45079	5.07e-09	3.87e-08	ALDBGALT0000008215	ALDBGALG0000005669	-	chr9:8433058-8634097	3.18576	8.26282	-1.375	0.0001	0.00398242
gga-miR-146c-5p	4902.84	3587.12	0.45079	5.07e-09	3.87e-08	LNC_000910	XLOC_031420	-	chr4:29002175-29043907	0.695517	0.397475	0.807221	0.00235	0.0449519
gga-miR-146c-5p	4902.84	3587.12	0.45079	5.07e-09	3.87e-08	ALDBGALT0000006697	ALDBGALG0000004643	-	chr5:49573017-49580264	0.672691	0.17037	1.98127	5e-05	0.00220184
gga-miR-146c-5p	4902.84	3587.12	0.45079	5.07e-09	3.87e-08	LNC_000471	XLOC_015889	-	chr14:13635998-13667072	2.97833	0.499881	2.57485	0.00035	0.010879
gga-miR-146c-5p	4902.84	3587.12	0.45079	5.07e-09	3.87e-08	ALDBGALT0000005422	ALDBGALG0000003790	-	chr3:41517905-41544413	1.62477	0.0646598	4.65122	0.0002	0.00704726
gga-miR-146c-5p	4902.84	3587.12	0.45079	5.07e-09	3.87e-08	LNC_000904	XLOC_031206	-	chr4:12865314-12895437	1.64119	12.2382	-2.89857	0.00055	0.0153357
gga-miR-146c-5p	4902.84	3587.12	0.45079	5.07e-09	3.87e-08	LNC_001009	XLOC_034427	-	chr5:37917632-38144084	0.970944	0.332955	1.54406	0.00155	0.0333367
gga-miR-146c-5p	4902.84	3587.12	0.45079	5.07e-09	3.87e-08	LNC_000705	XLOC_024443	-	chr25:1610571-1624081	0.316567	0.881102	-1.4768	0.0013	0.0293645
gga-miR-146c-5p	4902.84	3587.12	0.45079	5.07e-09	3.87e-08	LNC_001086	XLOC_036900	-	chr7:31016786-31026214	1.50763	0.735582	1.03533	0.0015	0.0325729
gga-miR-146c-5p	4902.84	3587.12	0.45079	5.07e-09	3.87e-08	LNC_000668	XLOC_023193	-	chr21:6280443-6294860	0.498652	0.185071	1.42996	0.00135	0.0301455
gga-miR-146c-5p	4902.84	3587.12	0.45079	5.07e-09	3.87e-08	ALDBGALT0000004000	ALDBGALG0000002795	-	chr2:129045271-129047139	0.134881	5.37281	-5.31592	0.00185	0.0377228
gga-miR-146c-5p	4902.84	3587.12	0.45079	5.07e-09	3.87e-08	LNC_001140	XLOC_038346	-	chr8:454885-546137	0.842344	0.34143	1.30282	0.0001	0.00398242
gga-miR-20a-5p	369.921	448.038	-0.2764	9.31e-20	8.88e-19	LNC_000373	XLOC_011770	-	chr10:4188748-4256682	2.39866	0.953908	1.3303	0.00035	0.010879
gga-miR-20a-5p	369.921	448.038	-0.2764	9.31e-20	8.88e-19	LNC_000910	XLOC_031420	-	chr4:29002175-29043907	0.695517	0.397475	0.807221	0.00235	0.0449519
gga-miR-20a-5p	369.921	448.038	-0.2764	9.31e-20	8.88e-19	LNC_000944	XLOC_032037	-	chr4:62691662-62738004	3.45569	8.93907	-1.37115	5e-05	0.00220184
gga-miR-20a-5p	369.921	448.038	-0.2764	9.31e-20	8.88e-19	LNC_000255	XLOC_007762	-	chr1:113622435-113629423	1.99016	0.606344	1.71468	0.0002	0.00704726
gga-miR-20a-5p	369.921	448.038	-0.2764	9.31e-20	8.88e-19	LNC_000705	XLOC_024443	-	chr25:1610571-1624081	0.316567	0.881102	-1.4768	0.0013	0.0293645
gga-miR-20a-5p	369.921	448.038	-0.2764	9.31e-20	8.88e-19	LNC_000904	XLOC_031206	-	chr4:12865314-12895437	1.64119	12.2382	-2.89857	0.00055	0.0153357
gga-miR-20a-5p	369.921	448.038	-0.2764	9.31e-20	8.88e-19	ALDBGALT0000004299	ALDBGALG0000002999	-	chr21:1244705-1251197	0.487867	0	inf	5e-05	0.00220184
gga-miR-20a-5p	369.921	448.038	-0.2764	9.31e-20	8.88e-19	LNC_001009	XLOC_034427	-	chr5:37917632-38144084	0.970944	0.332955	1.54406	0.00155	0.0333367
gga-miR-20a-5p	369.921	448.038	-0.2764	9.31e-20	8.88e-19	LNC_000668	XLOC_023193	-	chr21:6280443-6294860	0.498652	0.185071	1.42996	0.00135	0.0301455
gga-miR-20a-5p	369.921	448.038	-0.2764	9.31e-20	8.88e-19	LNC_000569	XLOC_019571	-	chr2:107303616-107310805	1.12309	0.493288	1.18697	0.00135	0.0301455
gga-miR-20a-5p	369.921	448.038	-0.2764	9.31e-20	8.88e-19	LNC_000335	XLOC_010557	-	chr1:109268997-109276266	0.108783	0.530958	-2.28714	0.0008	0.0203273
gga-miR-20a-5p	369.921	448.038	-0.2764	9.31e-20	8.88e-19	ALDBGALT0000006695	ALDBGALG0000004641	-	chr5:45460115-45489775	0.239715	1.32301	-2.46443	0.0001	0.00398242
gga-miR-20a-5p	369.921	448.038	-0.2764	9.31e-20	8.88e-19	LNC_001182	XLOC_039441	-	chr9:14216569-14230005	0.245122	0.728479	-1.57139	0.00195	0.0392457
gga-miR-20a-5p	369.921	448.038	-0.2764	9.31e-20	8.88e-19	ALDBGALT0000006376	ALDBGALG0000004424	-	chr4:59670634-59676557	54.8674	198.166	-1.85269	5e-05	0.00220184
gga-miR-20a-5p	369.921	448.038	-0.2764	9.31e-20	8.88e-19	LNC_001140	XLOC_038346	-	chr8:454885-546137	0.842344	0.34143	1.30282	0.0001	0.00398242
gga-miR-200b-3p	5.43335	36.5653	-2.7506	2.98e-10	2.41e-09	LNC_001009	XLOC_034427	-	chr5:37917632-38144084	0.970944	0.332955	1.54406	0.00155	0.0333367
gga-miR-200b-3p	5.43335	36.5653	-2.7506	2.98e-10	2.41e-09	LNC_000904	XLOC_031206	-	chr4:12865314-12895437	1.64119	12.2382	-2.89857	0.00055	0.0153357
gga-miR-200b-3p	5.43335	36.5653	-2.7506	2.98e-10	2.41e-09	ALDBGALT0000003340	ALDBGALG0000002338	-	chr2:104817169-104837007	4.58738	15.1665	-1.72515	0.00015	0.0055394
gga-miR-200b-3p	5.43335	36.5653	-2.7506	2.98e-10	2.41e-09	LNC_000944	XLOC_032037	-	chr4:62691662-62738004	3.45569	8.93907	-1.37115	5e-05	0.00220184
gga-miR-200b-3p	5.43335	36.5653	-2.7506	2.98e-10	2.41e-09	ALDBGALT0000008215	ALDBGALG0000005669	-	chr9:8433058-8634097	3.18576	8.26282	-1.375	0.0001	0.00398242
gga-miR-200b-3p	5.43335	36.5653	-2.7506	2.98e-10	2.41e-09	LNC_000910	XLOC_031420	-	chr4:29002175-29043907	0.695517	0.397475	0.807221	0.00235	0.0449519
gga-miR-200b-3p	5.43335	36.5653	-2.7506	2.98e-10	2.41e-09	LNC_001140	XLOC_038346	-	chr8:454885-546137	0.842344	0.34143	1.30282	0.0001	0.00398242
gga-miR-200b-3p	5.43335	36.5653	-2.7506	2.98e-10	2.41e-09	ALDBGALT0000003642	ALDBGALG0000002534	-	chr2:31001853-31009890	10.6146	5.74765	0.885007	0.00055	0.0153357
gga-miR-200b-3p	5.43335	36.5653	-2.7506	2.98e-10	2.41e-09	ALDBGALT0000001452	ALDBGALG0000001020	-	chr1:176834871-176839139	0.58097	0	inf	0.0007	0.0184809
gga-miR-200b-3p	5.43335	36.5653	-2.7506	2.98e-10	2.41e-09	LNC_001086	XLOC_036900	-	chr7:31016786-31026214	1.50763	0.735582	1.03533	0.0015	0.0325729
gga-miR-103-3p	353.017	495.776	-0.48995	4.78e-30	5.1e-29	LNC_001009	XLOC_034427	-	chr5:37917632-38144084	0.970944	0.332955	1.54406	0.00155	0.0333367
gga-miR-103-3p	353.017	495.776	-0.48995	4.78e-30	5.1e-29	LNC_000904	XLOC_031206	-	chr4:12865314-12895437	1.64119	12.2382	-2.89857	0.00055	0.0153357
gga-miR-103-3p	353.017	495.776	-0.48995	4.78e-30	5.1e-29	ALDBGALT0000006949	ALDBGALG0000004815	-	chr5:42352578-42353735	20.8466	40.1804	-0.946677	0.00065	0.0174425
gga-miR-103-3p	353.017	495.776	-0.48995	4.78e-30	5.1e-29	LNC_000255	XLOC_007762	-	chr1:113622435-113629423	1.99016	0.606344	1.71468	0.0002	0.00704726
gga-miR-103-3p	353.017	495.776	-0.48995	4.78e-30	5.1e-29	ALDBGALT0000006697	ALDBGALG0000004643	-	chr5:49573017-49580264	0.672691	0.17037	1.98127	5e-05	0.00220184
gga-miR-103-3p	353.017	495.776	-0.48995	4.78e-30	5.1e-29	LNC_000944	XLOC_032037	-	chr4:62691662-62738004	3.45569	8.93907	-1.37115	5e-05	0.00220184
gga-miR-103-3p	353.017	495.776	-0.48995	4.78e-30	5.1e-29	ALDBGALT0000005904	ALDBGALG0000004101	-	chr4:39236313-39246426	0.258783	0.682545	-1.39918	0.00085	0.0212791
gga-miR-103-3p	353.017	495.776	-0.48995	4.78e-30	5.1e-29	ALDBGALT0000003642	ALDBGALG0000002534	-	chr2:31001853-31009890	10.6146	5.74765	0.885007	0.00055	0.0153357
gga-miR-103-3p	353.017	495.776	-0.48995	4.78e-30	5.1e-29	ALDBGALT0000000938	ALDBGALG0000000644	-	chr1:44575842-44579573	1.11701	0.414798	1.42916	0.0024	0.0456172
gga-miR-103-3p	353.017	495.776	-0.48995	4.78e-30	5.1e-29	ALDBGALT0000002030	ALDBGALG0000001410	-	chr12:18578129-18580123	6.5498	0.726617	3.17218	5e-05	0.00220184
gga-miR-103-3p	353.017	495.776	-0.48995	4.78e-30	5.1e-29	ALDBGALT0000001697	ALDBGALG0000001196	-	chr10:12474478-12476012	19.78	44.4185	-1.16712	5e-05	0.00220184
gga-miR-103-3p	353.017	495.776	-0.48995	4.78e-30	5.1e-29	LNC_000569	XLOC_019571	-	chr2:107303616-107310805	1.12309	0.493288	1.18697	0.00135	0.0301455
gga-miR-103-3p	353.017	495.776	-0.48995	4.78e-30	5.1e-29	LNC_001086	XLOC_036900	-	chr7:31016786-31026214	1.50763	0.735582	1.03533	0.0015	0.0325729
gga-miR-103-3p	353.017	495.776	-0.48995	4.78e-30	5.1e-29	LNC_000705	XLOC_024443	-	chr25:1610571-1624081	0.316567	0.881102	-1.4768	0.0013	0.0293645
gga-miR-103-3p	353.017	495.776	-0.48995	4.78e-30	5.1e-29	LNC_000373	XLOC_011770	-	chr10:4188748-4256682	2.39866	0.953908	1.3303	0.00035	0.010879
gga-miR-103-3p	353.017	495.776	-0.48995	4.78e-30	5.1e-29	LNC_000910	XLOC_031420	-	chr4:29002175-29043907	0.695517	0.397475	0.807221	0.00235	0.0449519
gga-miR-103-3p	353.017	495.776	-0.48995	4.78e-30	5.1e-29	LNC_001140	XLOC_038346	-	chr8:454885-546137	0.842344	0.34143	1.30282	0.0001	0.00398242
gga-miR-103-3p	353.017	495.776	-0.48995	4.78e-30	5.1e-29	LNC_000378	XLOC_012118	-	chr10:16381987-16385155	1.87551	5.41316	-1.52919	5e-05	0.00220184
gga-miR-103-3p	353.017	495.776	-0.48995	4.78e-30	5.1e-29	LNC_000668	XLOC_023193	-	chr21:6280443-6294860	0.498652	0.185071	1.42996	0.00135	0.0301455
gga-miR-20b-5p	21.4315	50.4465	-1.235	1.09e-07	7.09e-07	LNC_000910	XLOC_031420	-	chr4:29002175-29043907	0.695517	0.397475	0.807221	0.00235	0.0449519
gga-miR-20b-5p	21.4315	50.4465	-1.235	1.09e-07	7.09e-07	LNC_000373	XLOC_011770	-	chr10:4188748-4256682	2.39866	0.953908	1.3303	0.00035	0.010879
gga-miR-20b-5p	21.4315	50.4465	-1.235	1.09e-07	7.09e-07	LNC_000944	XLOC_032037	-	chr4:62691662-62738004	3.45569	8.93907	-1.37115	5e-05	0.00220184
gga-miR-20b-5p	21.4315	50.4465	-1.235	1.09e-07	7.09e-07	LNC_000255	XLOC_007762	-	chr1:113622435-113629423	1.99016	0.606344	1.71468	0.0002	0.00704726
gga-miR-20b-5p	21.4315	50.4465	-1.235	1.09e-07	7.09e-07	ALDBGALT0000004299	ALDBGALG0000002999	-	chr21:1244705-1251197	0.487867	0	inf	5e-05	0.00220184
gga-miR-20b-5p	21.4315	50.4465	-1.235	1.09e-07	7.09e-07	LNC_001009	XLOC_034427	-	chr5:37917632-38144084	0.970944	0.332955	1.54406	0.00155	0.0333367
gga-miR-20b-5p	21.4315	50.4465	-1.235	1.09e-07	7.09e-07	LNC_000904	XLOC_031206	-	chr4:12865314-12895437	1.64119	12.2382	-2.89857	0.00055	0.0153357
gga-miR-20b-5p	21.4315	50.4465	-1.235	1.09e-07	7.09e-07	LNC_000705	XLOC_024443	-	chr25:1610571-1624081	0.316567	0.881102	-1.4768	0.0013	0.0293645
gga-miR-20b-5p	21.4315	50.4465	-1.235	1.09e-07	7.09e-07	LNC_000569	XLOC_019571	-	chr2:107303616-107310805	1.12309	0.493288	1.18697	0.00135	0.0301455
gga-miR-20b-5p	21.4315	50.4465	-1.235	1.09e-07	7.09e-07	LNC_000668	XLOC_023193	-	chr21:6280443-6294860	0.498652	0.185071	1.42996	0.00135	0.0301455
gga-miR-20b-5p	21.4315	50.4465	-1.235	1.09e-07	7.09e-07	LNC_000335	XLOC_010557	-	chr1:109268997-109276266	0.108783	0.530958	-2.28714	0.0008	0.0203273
gga-miR-20b-5p	21.4315	50.4465	-1.235	1.09e-07	7.09e-07	LNC_001140	XLOC_038346	-	chr8:454885-546137	0.842344	0.34143	1.30282	0.0001	0.00398242
gga-miR-20b-5p	21.4315	50.4465	-1.235	1.09e-07	7.09e-07	ALDBGALT0000006376	ALDBGALG0000004424	-	chr4:59670634-59676557	54.8674	198.166	-1.85269	5e-05	0.00220184
gga-miR-20b-5p	21.4315	50.4465	-1.235	1.09e-07	7.09e-07	LNC_001182	XLOC_039441	-	chr9:14216569-14230005	0.245122	0.728479	-1.57139	0.00195	0.0392457
gga-miR-30a-3p	574.879	488.553	0.23474	5.59e-06	3.47e-05	LNC_000904	XLOC_031206	-	chr4:12865314-12895437	1.64119	12.2382	-2.89857	0.00055	0.0153357
gga-miR-30a-3p	574.879	488.553	0.23474	5.59e-06	3.47e-05	LNC_001009	XLOC_034427	-	chr5:37917632-38144084	0.970944	0.332955	1.54406	0.00155	0.0333367
gga-miR-30a-3p	574.879	488.553	0.23474	5.59e-06	3.47e-05	ALDBGALT0000006949	ALDBGALG0000004815	-	chr5:42352578-42353735	20.8466	40.1804	-0.946677	0.00065	0.0174425
gga-miR-30a-3p	574.879	488.553	0.23474	5.59e-06	3.47e-05	ALDBGALT0000005422	ALDBGALG0000003790	-	chr3:41517905-41544413	1.62477	0.0646598	4.65122	0.0002	0.00704726
gga-miR-30a-3p	574.879	488.553	0.23474	5.59e-06	3.47e-05	LNC_000944	XLOC_032037	-	chr4:62691662-62738004	3.45569	8.93907	-1.37115	5e-05	0.00220184
gga-miR-30a-3p	574.879	488.553	0.23474	5.59e-06	3.47e-05	ALDBGALT0000005904	ALDBGALG0000004101	-	chr4:39236313-39246426	0.258783	0.682545	-1.39918	0.00085	0.0212791
gga-miR-30a-3p	574.879	488.553	0.23474	5.59e-06	3.47e-05	LNC_000261	XLOC_007875	-	chr1:118948098-118952229	0.0608021	0.639791	-3.39541	0.00145	0.0317478
gga-miR-30a-3p	574.879	488.553	0.23474	5.59e-06	3.47e-05	LNC_001086	XLOC_036900	-	chr7:31016786-31026214	1.50763	0.735582	1.03533	0.0015	0.0325729
gga-miR-30a-3p	574.879	488.553	0.23474	5.59e-06	3.47e-05	ALDBGALT0000003340	ALDBGALG0000002338	-	chr2:104817169-104837007	4.58738	15.1665	-1.72515	0.00015	0.0055394
gga-miR-30a-3p	574.879	488.553	0.23474	5.59e-06	3.47e-05	ALDBGALT0000005990	ALDBGALG0000004158	-	chr4:54138908-54140146	161.756	91.5131	0.821766	0.00145	0.0317478
gga-miR-30a-3p	574.879	488.553	0.23474	5.59e-06	3.47e-05	LNC_000920	XLOC_031612	-	chr4:38314015-38322765	3.06484	1.15725	1.40511	0.0001	0.00398242
gga-miR-30a-3p	574.879	488.553	0.23474	5.59e-06	3.47e-05	ALDBGALT0000008215	ALDBGALG0000005669	-	chr9:8433058-8634097	3.18576	8.26282	-1.375	0.0001	0.00398242
gga-miR-30a-3p	574.879	488.553	0.23474	5.59e-06	3.47e-05	LNC_000373	XLOC_011770	-	chr10:4188748-4256682	2.39866	0.953908	1.3303	0.00035	0.010879
gga-miR-30a-3p	574.879	488.553	0.23474	5.59e-06	3.47e-05	LNC_000910	XLOC_031420	-	chr4:29002175-29043907	0.695517	0.397475	0.807221	0.00235	0.0449519
gga-miR-30a-3p	574.879	488.553	0.23474	5.59e-06	3.47e-05	LNC_001140	XLOC_038346	-	chr8:454885-546137	0.842344	0.34143	1.30282	0.0001	0.00398242
gga-miR-30a-3p	574.879	488.553	0.23474	5.59e-06	3.47e-05	LNC_000668	XLOC_023193	-	chr21:6280443-6294860	0.498652	0.185071	1.42996	0.00135	0.0301455
gga-miR-126-5p	259.292	270.854	-0.06294	1.97e-08	1.35e-07	LNC_001009	XLOC_034427	-	chr5:37917632-38144084	0.970944	0.332955	1.54406	0.00155	0.0333367
gga-miR-126-5p	259.292	270.854	-0.06294	1.97e-08	1.35e-07	LNC_000471	XLOC_015889	-	chr14:13635998-13667072	2.97833	0.499881	2.57485	0.00035	0.010879
gga-miR-126-5p	259.292	270.854	-0.06294	1.97e-08	1.35e-07	ALDBGALT0000005422	ALDBGALG0000003790	-	chr3:41517905-41544413	1.62477	0.0646598	4.65122	0.0002	0.00704726
gga-miR-126-5p	259.292	270.854	-0.06294	1.97e-08	1.35e-07	ALDBGALT0000008215	ALDBGALG0000005669	-	chr9:8433058-8634097	3.18576	8.26282	-1.375	0.0001	0.00398242
gga-miR-126-5p	259.292	270.854	-0.06294	1.97e-08	1.35e-07	ALDBGALT0000005904	ALDBGALG0000004101	-	chr4:39236313-39246426	0.258783	0.682545	-1.39918	0.00085	0.0212791
gga-miR-126-5p	259.292	270.854	-0.06294	1.97e-08	1.35e-07	LNC_000373	XLOC_011770	-	chr10:4188748-4256682	2.39866	0.953908	1.3303	0.00035	0.010879
gga-miR-126-5p	259.292	270.854	-0.06294	1.97e-08	1.35e-07	LNC_001140	XLOC_038346	-	chr8:454885-546137	0.842344	0.34143	1.30282	0.0001	0.00398242
gga-miR-126-5p	259.292	270.854	-0.06294	1.97e-08	1.35e-07	ALDBGALT0000003518	ALDBGALG0000002457	-	chr2:96277-114488	1.00956	3.34209	-1.72703	5e-05	0.00220184
gga-let-7a-5p	9762.52	9090.42	0.10291	1.17e-144	3.47e-143	LNC_000920	XLOC_031612	-	chr4:38314015-38322765	3.06484	1.15725	1.40511	0.0001	0.00398242
gga-let-7a-5p	9762.52	9090.42	0.10291	1.17e-144	3.47e-143	LNC_000373	XLOC_011770	-	chr10:4188748-4256682	2.39866	0.953908	1.3303	0.00035	0.010879
gga-let-7a-5p	9762.52	9090.42	0.10291	1.17e-144	3.47e-143	LNC_000668	XLOC_023193	-	chr21:6280443-6294860	0.498652	0.185071	1.42996	0.00135	0.0301455
gga-let-7a-5p	9762.52	9090.42	0.10291	1.17e-144	3.47e-143	LNC_000910	XLOC_031420	-	chr4:29002175-29043907	0.695517	0.397475	0.807221	0.00235	0.0449519
gga-let-7a-5p	9762.52	9090.42	0.10291	1.17e-144	3.47e-143	LNC_001009	XLOC_034427	-	chr5:37917632-38144084	0.970944	0.332955	1.54406	0.00155	0.0333367
gga-miR-30d	6020.3	5366.63	0.16582	1.52e-68	2.25e-67	ALDBGALT0000002030	ALDBGALG0000001410	-	chr12:18578129-18580123	6.5498	0.726617	3.17218	5e-05	0.00220184
gga-miR-30d	6020.3	5366.63	0.16582	1.52e-68	2.25e-67	ALDBGALT0000003518	ALDBGALG0000002457	-	chr2:96277-114488	1.00956	3.34209	-1.72703	5e-05	0.00220184
gga-miR-30d	6020.3	5366.63	0.16582	1.52e-68	2.25e-67	ALDBGALT0000001697	ALDBGALG0000001196	-	chr10:12474478-12476012	19.78	44.4185	-1.16712	5e-05	0.00220184
gga-miR-30d	6020.3	5366.63	0.16582	1.52e-68	2.25e-67	LNC_001086	XLOC_036900	-	chr7:31016786-31026214	1.50763	0.735582	1.03533	0.0015	0.0325729
gga-miR-30d	6020.3	5366.63	0.16582	1.52e-68	2.25e-67	LNC_001140	XLOC_038346	-	chr8:454885-546137	0.842344	0.34143	1.30282	0.0001	0.00398242
gga-miR-30d	6020.3	5366.63	0.16582	1.52e-68	2.25e-67	ALDBGALT0000006697	ALDBGALG0000004643	-	chr5:49573017-49580264	0.672691	0.17037	1.98127	5e-05	0.00220184
gga-miR-30d	6020.3	5366.63	0.16582	1.52e-68	2.25e-67	LNC_000944	XLOC_032037	-	chr4:62691662-62738004	3.45569	8.93907	-1.37115	5e-05	0.00220184
gga-miR-30d	6020.3	5366.63	0.16582	1.52e-68	2.25e-67	LNC_000920	XLOC_031612	-	chr4:38314015-38322765	3.06484	1.15725	1.40511	0.0001	0.00398242
gga-miR-30d	6020.3	5366.63	0.16582	1.52e-68	2.25e-67	LNC_000910	XLOC_031420	-	chr4:29002175-29043907	0.695517	0.397475	0.807221	0.00235	0.0449519
gga-miR-30d	6020.3	5366.63	0.16582	1.52e-68	2.25e-67	LNC_000904	XLOC_031206	-	chr4:12865314-12895437	1.64119	12.2382	-2.89857	0.00055	0.0153357
gga-miR-30d	6020.3	5366.63	0.16582	1.52e-68	2.25e-67	LNC_000255	XLOC_007762	-	chr1:113622435-113629423	1.99016	0.606344	1.71468	0.0002	0.00704726
gga-miR-24-3p	102.177	157.885	-0.6278	1.86e-12	1.55e-11	ALDBGALT0000001743	ALDBGALG0000001225	-	chr10:19689776-19691094	4.10345	9.92409	-1.2741	0.00135	0.0301455
gga-miR-24-3p	102.177	157.885	-0.6278	1.86e-12	1.55e-11	ALDBGALT0000002264	ALDBGALG0000001576	-	chr13:7835381-7842934	34.2228	16.2353	1.07583	0.00165	0.0347722
gga-miR-24-3p	102.177	157.885	-0.6278	1.86e-12	1.55e-11	LNC_000705	XLOC_024443	-	chr25:1610571-1624081	0.316567	0.881102	-1.4768	0.0013	0.0293645
gga-miR-24-3p	102.177	157.885	-0.6278	1.86e-12	1.55e-11	LNC_000471	XLOC_015889	-	chr14:13635998-13667072	2.97833	0.499881	2.57485	0.00035	0.010879
gga-miR-24-3p	102.177	157.885	-0.6278	1.86e-12	1.55e-11	ALDBGALT0000006697	ALDBGALG0000004643	-	chr5:49573017-49580264	0.672691	0.17037	1.98127	5e-05	0.00220184
gga-miR-24-3p	102.177	157.885	-0.6278	1.86e-12	1.55e-11	LNC_000373	XLOC_011770	-	chr10:4188748-4256682	2.39866	0.953908	1.3303	0.00035	0.010879
gga-miR-24-3p	102.177	157.885	-0.6278	1.86e-12	1.55e-11	LNC_000910	XLOC_031420	-	chr4:29002175-29043907	0.695517	0.397475	0.807221	0.00235	0.0449519
gga-miR-24-3p	102.177	157.885	-0.6278	1.86e-12	1.55e-11	LNC_000944	XLOC_032037	-	chr4:62691662-62738004	3.45569	8.93907	-1.37115	5e-05	0.00220184
gga-miR-24-3p	102.177	157.885	-0.6278	1.86e-12	1.55e-11	LNC_001140	XLOC_038346	-	chr8:454885-546137	0.842344	0.34143	1.30282	0.0001	0.00398242
gga-miR-24-3p	102.177	157.885	-0.6278	1.86e-12	1.55e-11	LNC_001182	XLOC_039441	-	chr9:14216569-14230005	0.245122	0.728479	-1.57139	0.00195	0.0392457
gga-miR-24-3p	102.177	157.885	-0.6278	1.86e-12	1.55e-11	LNC_000388	XLOC_012661	-	chr10:18907191-18911415	2.98662	9.83437	-1.71932	0.00055	0.0153357
gga-miR-24-3p	102.177	157.885	-0.6278	1.86e-12	1.55e-11	LNC_001086	XLOC_036900	-	chr7:31016786-31026214	1.50763	0.735582	1.03533	0.0015	0.0325729
gga-miR-24-3p	102.177	157.885	-0.6278	1.86e-12	1.55e-11	LNC_000668	XLOC_023193	-	chr21:6280443-6294860	0.498652	0.185071	1.42996	0.00135	0.0301455
gga-miR-24-3p	102.177	157.885	-0.6278	1.86e-12	1.55e-11	LNC_000569	XLOC_019571	-	chr2:107303616-107310805	1.12309	0.493288	1.18697	0.00135	0.0301455
gga-miR-24-3p	102.177	157.885	-0.6278	1.86e-12	1.55e-11	LNC_000335	XLOC_010557	-	chr1:109268997-109276266	0.108783	0.530958	-2.28714	0.0008	0.0203273
gga-miR-16c-5p	95.8383	170.638	-0.83226	2.11e-16	1.88e-15	LNC_000261	XLOC_007875	-	chr1:118948098-118952229	0.0608021	0.639791	-3.39541	0.00145	0.0317478
gga-miR-16c-5p	95.8383	170.638	-0.83226	2.11e-16	1.88e-15	ALDBGALT0000006376	ALDBGALG0000004424	-	chr4:59670634-59676557	54.8674	198.166	-1.85269	5e-05	0.00220184
gga-miR-16c-5p	95.8383	170.638	-0.83226	2.11e-16	1.88e-15	ALDBGALT0000003642	ALDBGALG0000002534	-	chr2:31001853-31009890	10.6146	5.74765	0.885007	0.00055	0.0153357
gga-miR-16c-5p	95.8383	170.638	-0.83226	2.11e-16	1.88e-15	LNC_001086	XLOC_036900	-	chr7:31016786-31026214	1.50763	0.735582	1.03533	0.0015	0.0325729
gga-miR-16c-5p	95.8383	170.638	-0.83226	2.11e-16	1.88e-15	LNC_000569	XLOC_019571	-	chr2:107303616-107310805	1.12309	0.493288	1.18697	0.00135	0.0301455
gga-miR-16c-5p	95.8383	170.638	-0.83226	2.11e-16	1.88e-15	ALDBGALT0000000938	ALDBGALG0000000644	-	chr1:44575842-44579573	1.11701	0.414798	1.42916	0.0024	0.0456172
gga-miR-16c-5p	95.8383	170.638	-0.83226	2.11e-16	1.88e-15	ALDBGALT0000005422	ALDBGALG0000003790	-	chr3:41517905-41544413	1.62477	0.0646598	4.65122	0.0002	0.00704726
gga-miR-16c-5p	95.8383	170.638	-0.83226	2.11e-16	1.88e-15	ALDBGALT0000004545	ALDBGALG0000003187	-	chr25:743610-744581	45.7536	146.112	-1.67512	0.0001	0.00398242
gga-miR-16c-5p	95.8383	170.638	-0.83226	2.11e-16	1.88e-15	ALDBGALT0000001743	ALDBGALG0000001225	-	chr10:19689776-19691094	4.10345	9.92409	-1.2741	0.00135	0.0301455
gga-miR-16c-5p	95.8383	170.638	-0.83226	2.11e-16	1.88e-15	LNC_000255	XLOC_007762	-	chr1:113622435-113629423	1.99016	0.606344	1.71468	0.0002	0.00704726
gga-miR-16c-5p	95.8383	170.638	-0.83226	2.11e-16	1.88e-15	LNC_000904	XLOC_031206	-	chr4:12865314-12895437	1.64119	12.2382	-2.89857	0.00055	0.0153357
gga-miR-16c-5p	95.8383	170.638	-0.83226	2.11e-16	1.88e-15	LNC_001009	XLOC_034427	-	chr5:37917632-38144084	0.970944	0.332955	1.54406	0.00155	0.0333367
gga-miR-16c-5p	95.8383	170.638	-0.83226	2.11e-16	1.88e-15	ALDBGALT0000005904	ALDBGALG0000004101	-	chr4:39236313-39246426	0.258783	0.682545	-1.39918	0.00085	0.0212791
gga-miR-16c-5p	95.8383	170.638	-0.83226	2.11e-16	1.88e-15	LNC_000944	XLOC_032037	-	chr4:62691662-62738004	3.45569	8.93907	-1.37115	5e-05	0.00220184
gga-miR-16c-5p	95.8383	170.638	-0.83226	2.11e-16	1.88e-15	ALDBGALT0000006697	ALDBGALG0000004643	-	chr5:49573017-49580264	0.672691	0.17037	1.98127	5e-05	0.00220184
gga-miR-16c-5p	95.8383	170.638	-0.83226	2.11e-16	1.88e-15	LNC_001182	XLOC_039441	-	chr9:14216569-14230005	0.245122	0.728479	-1.57139	0.00195	0.0392457
gga-miR-16c-5p	95.8383	170.638	-0.83226	2.11e-16	1.88e-15	LNC_000378	XLOC_012118	-	chr10:16381987-16385155	1.87551	5.41316	-1.52919	5e-05	0.00220184
gga-miR-16c-5p	95.8383	170.638	-0.83226	2.11e-16	1.88e-15	LNC_001140	XLOC_038346	-	chr8:454885-546137	0.842344	0.34143	1.30282	0.0001	0.00398242
gga-miR-16c-5p	95.8383	170.638	-0.83226	2.11e-16	1.88e-15	LNC_000668	XLOC_023193	-	chr21:6280443-6294860	0.498652	0.185071	1.42996	0.00135	0.0301455
gga-miR-16c-5p	95.8383	170.638	-0.83226	2.11e-16	1.88e-15	LNC_000335	XLOC_010557	-	chr1:109268997-109276266	0.108783	0.530958	-2.28714	0.0008	0.0203273
gga-miR-16c-5p	95.8383	170.638	-0.83226	2.11e-16	1.88e-15	ALDBGALT0000001452	ALDBGALG0000001020	-	chr1:176834871-176839139	0.58097	0	inf	0.0007	0.0184809
gga-miR-16c-5p	95.8383	170.638	-0.83226	2.11e-16	1.88e-15	ALDBGALT0000003518	ALDBGALG0000002457	-	chr2:96277-114488	1.00956	3.34209	-1.72703	5e-05	0.00220184
gga-miR-16c-5p	95.8383	170.638	-0.83226	2.11e-16	1.88e-15	ALDBGALT0000002902	ALDBGALG0000002033	-	chr19:4798145-4798617	0	25.7161	#NAME?	0.00145	0.0317478
gga-miR-16c-5p	95.8383	170.638	-0.83226	2.11e-16	1.88e-15	LNC_000471	XLOC_015889	-	chr14:13635998-13667072	2.97833	0.499881	2.57485	0.00035	0.010879
gga-miR-16c-5p	95.8383	170.638	-0.83226	2.11e-16	1.88e-15	ALDBGALT0000004299	ALDBGALG0000002999	-	chr21:1244705-1251197	0.487867	0	inf	5e-05	0.00220184
gga-miR-16c-5p	95.8383	170.638	-0.83226	2.11e-16	1.88e-15	LNC_000705	XLOC_024443	-	chr25:1610571-1624081	0.316567	0.881102	-1.4768	0.0013	0.0293645
gga-miR-16c-5p	95.8383	170.638	-0.83226	2.11e-16	1.88e-15	LNC_000910	XLOC_031420	-	chr4:29002175-29043907	0.695517	0.397475	0.807221	0.00235	0.0449519
gga-miR-16c-5p	95.8383	170.638	-0.83226	2.11e-16	1.88e-15	ALDBGALT0000004091	ALDBGALG0000002857	-	chr20:3705744-3712897	0.964922	0	inf	5e-05	0.00220184
gga-miR-16c-5p	95.8383	170.638	-0.83226	2.11e-16	1.88e-15	LNC_000373	XLOC_011770	-	chr10:4188748-4256682	2.39866	0.953908	1.3303	0.00035	0.010879
gga-miR-16c-5p	95.8383	170.638	-0.83226	2.11e-16	1.88e-15	ALDBGALT0000008215	ALDBGALG0000005669	-	chr9:8433058-8634097	3.18576	8.26282	-1.375	0.0001	0.00398242
gga-miR-16c-5p	95.8383	170.638	-0.83226	2.11e-16	1.88e-15	LNC_000920	XLOC_031612	-	chr4:38314015-38322765	3.06484	1.15725	1.40511	0.0001	0.00398242
gga-miR-181b-5p	70.0298	84.8676	-0.27724	7.45e-05	0.00040575	LNC_000569	XLOC_019571	-	chr2:107303616-107310805	1.12309	0.493288	1.18697	0.00135	0.0301455
gga-miR-181b-5p	70.0298	84.8676	-0.27724	7.45e-05	0.00040575	LNC_001140	XLOC_038346	-	chr8:454885-546137	0.842344	0.34143	1.30282	0.0001	0.00398242
gga-miR-181b-5p	70.0298	84.8676	-0.27724	7.45e-05	0.00040575	ALDBGALT0000003642	ALDBGALG0000002534	-	chr2:31001853-31009890	10.6146	5.74765	0.885007	0.00055	0.0153357
gga-miR-181b-5p	70.0298	84.8676	-0.27724	7.45e-05	0.00040575	ALDBGALT0000006376	ALDBGALG0000004424	-	chr4:59670634-59676557	54.8674	198.166	-1.85269	5e-05	0.00220184
gga-miR-181b-5p	70.0298	84.8676	-0.27724	7.45e-05	0.00040575	LNC_001182	XLOC_039441	-	chr9:14216569-14230005	0.245122	0.728479	-1.57139	0.00195	0.0392457
gga-miR-181b-5p	70.0298	84.8676	-0.27724	7.45e-05	0.00040575	ALDBGALT0000006697	ALDBGALG0000004643	-	chr5:49573017-49580264	0.672691	0.17037	1.98127	5e-05	0.00220184
gga-miR-181b-5p	70.0298	84.8676	-0.27724	7.45e-05	0.00040575	ALDBGALT0000004741	ALDBGALG0000003326	-	chr28:633705-634443	8.95091	21.6396	-1.27357	0.0003	0.00968302
gga-miR-181b-5p	70.0298	84.8676	-0.27724	7.45e-05	0.00040575	ALDBGALT0000005904	ALDBGALG0000004101	-	chr4:39236313-39246426	0.258783	0.682545	-1.39918	0.00085	0.0212791
gga-miR-181b-5p	70.0298	84.8676	-0.27724	7.45e-05	0.00040575	LNC_000373	XLOC_011770	-	chr10:4188748-4256682	2.39866	0.953908	1.3303	0.00035	0.010879
gga-miR-181b-5p	70.0298	84.8676	-0.27724	7.45e-05	0.00040575	LNC_000910	XLOC_031420	-	chr4:29002175-29043907	0.695517	0.397475	0.807221	0.00235	0.0449519
gga-miR-181b-5p	70.0298	84.8676	-0.27724	7.45e-05	0.00040575	ALDBGALT0000001743	ALDBGALG0000001225	-	chr10:19689776-19691094	4.10345	9.92409	-1.2741	0.00135	0.0301455
gga-miR-181b-5p	70.0298	84.8676	-0.27724	7.45e-05	0.00040575	LNC_000255	XLOC_007762	-	chr1:113622435-113629423	1.99016	0.606344	1.71468	0.0002	0.00704726
gga-miR-181b-5p	70.0298	84.8676	-0.27724	7.45e-05	0.00040575	LNC_000471	XLOC_015889	-	chr14:13635998-13667072	2.97833	0.499881	2.57485	0.00035	0.010879
gga-let-7c-5p	1551.37	1392.19	0.15619	1.29e-19	1.19e-18	LNC_001009	XLOC_034427	-	chr5:37917632-38144084	0.970944	0.332955	1.54406	0.00155	0.0333367
gga-let-7c-5p	1551.37	1392.19	0.15619	1.29e-19	1.19e-18	LNC_000920	XLOC_031612	-	chr4:38314015-38322765	3.06484	1.15725	1.40511	0.0001	0.00398242
gga-let-7c-5p	1551.37	1392.19	0.15619	1.29e-19	1.19e-18	LNC_000373	XLOC_011770	-	chr10:4188748-4256682	2.39866	0.953908	1.3303	0.00035	0.010879
gga-let-7c-5p	1551.37	1392.19	0.15619	1.29e-19	1.19e-18	LNC_000668	XLOC_023193	-	chr21:6280443-6294860	0.498652	0.185071	1.42996	0.00135	0.0301455
gga-let-7c-5p	1551.37	1392.19	0.15619	1.29e-19	1.19e-18	LNC_000910	XLOC_031420	-	chr4:29002175-29043907	0.695517	0.397475	0.807221	0.00235	0.0449519
gga-miR-148a-3p	15939.8	20416.1	-0.35707	0	0	LNC_001182	XLOC_039441	-	chr9:14216569-14230005	0.245122	0.728479	-1.57139	0.00195	0.0392457
gga-miR-148a-3p	15939.8	20416.1	-0.35707	0	0	LNC_001140	XLOC_038346	-	chr8:454885-546137	0.842344	0.34143	1.30282	0.0001	0.00398242
gga-miR-148a-3p	15939.8	20416.1	-0.35707	0	0	LNC_000668	XLOC_023193	-	chr21:6280443-6294860	0.498652	0.185071	1.42996	0.00135	0.0301455
gga-miR-148a-3p	15939.8	20416.1	-0.35707	0	0	LNC_000335	XLOC_010557	-	chr1:109268997-109276266	0.108783	0.530958	-2.28714	0.0008	0.0203273
gga-miR-148a-3p	15939.8	20416.1	-0.35707	0	0	ALDBGALT0000003518	ALDBGALG0000002457	-	chr2:96277-114488	1.00956	3.34209	-1.72703	5e-05	0.00220184
gga-miR-148a-3p	15939.8	20416.1	-0.35707	0	0	LNC_000471	XLOC_015889	-	chr14:13635998-13667072	2.97833	0.499881	2.57485	0.00035	0.010879
gga-miR-148a-3p	15939.8	20416.1	-0.35707	0	0	ALDBGALT0000005990	ALDBGALG0000004158	-	chr4:54138908-54140146	161.756	91.5131	0.821766	0.00145	0.0317478
gga-miR-148a-3p	15939.8	20416.1	-0.35707	0	0	LNC_000705	XLOC_024443	-	chr25:1610571-1624081	0.316567	0.881102	-1.4768	0.0013	0.0293645
gga-miR-148a-3p	15939.8	20416.1	-0.35707	0	0	LNC_000373	XLOC_011770	-	chr10:4188748-4256682	2.39866	0.953908	1.3303	0.00035	0.010879
gga-miR-148a-3p	15939.8	20416.1	-0.35707	0	0	LNC_000910	XLOC_031420	-	chr4:29002175-29043907	0.695517	0.397475	0.807221	0.00235	0.0449519
gga-miR-148a-3p	15939.8	20416.1	-0.35707	0	0	LNC_000920	XLOC_031612	-	chr4:38314015-38322765	3.06484	1.15725	1.40511	0.0001	0.00398242
gga-miR-148a-3p	15939.8	20416.1	-0.35707	0	0	LNC_000127	XLOC_003944	-	AADN03026497.1:90-790	10.0391	3.25907	1.62309	0.00135	0.0301455
gga-miR-148a-3p	15939.8	20416.1	-0.35707	0	0	ALDBGALT0000006376	ALDBGALG0000004424	-	chr4:59670634-59676557	54.8674	198.166	-1.85269	5e-05	0.00220184
gga-miR-148a-3p	15939.8	20416.1	-0.35707	0	0	LNC_000261	XLOC_007875	-	chr1:118948098-118952229	0.0608021	0.639791	-3.39541	0.00145	0.0317478
gga-miR-148a-3p	15939.8	20416.1	-0.35707	0	0	ALDBGALT0000003642	ALDBGALG0000002534	-	chr2:31001853-31009890	10.6146	5.74765	0.885007	0.00055	0.0153357
gga-miR-148a-3p	15939.8	20416.1	-0.35707	0	0	LNC_001086	XLOC_036900	-	chr7:31016786-31026214	1.50763	0.735582	1.03533	0.0015	0.0325729
gga-miR-148a-3p	15939.8	20416.1	-0.35707	0	0	LNC_000569	XLOC_019571	-	chr2:107303616-107310805	1.12309	0.493288	1.18697	0.00135	0.0301455
gga-miR-148a-3p	15939.8	20416.1	-0.35707	0	0	ALDBGALT0000006695	ALDBGALG0000004641	-	chr5:45460115-45489775	0.239715	1.32301	-2.46443	0.0001	0.00398242
gga-miR-148a-3p	15939.8	20416.1	-0.35707	0	0	ALDBGALT0000005422	ALDBGALG0000003790	-	chr3:41517905-41544413	1.62477	0.0646598	4.65122	0.0002	0.00704726
gga-miR-148a-3p	15939.8	20416.1	-0.35707	0	0	ALDBGALT0000001743	ALDBGALG0000001225	-	chr10:19689776-19691094	4.10345	9.92409	-1.2741	0.00135	0.0301455
gga-miR-148a-3p	15939.8	20416.1	-0.35707	0	0	LNC_000255	XLOC_007762	-	chr1:113622435-113629423	1.99016	0.606344	1.71468	0.0002	0.00704726
gga-miR-148a-3p	15939.8	20416.1	-0.35707	0	0	ALDBGALT0000002264	ALDBGALG0000001576	-	chr13:7835381-7842934	34.2228	16.2353	1.07583	0.00165	0.0347722
gga-miR-148a-3p	15939.8	20416.1	-0.35707	0	0	LNC_001009	XLOC_034427	-	chr5:37917632-38144084	0.970944	0.332955	1.54406	0.00155	0.0333367
gga-miR-148a-3p	15939.8	20416.1	-0.35707	0	0	LNC_000904	XLOC_031206	-	chr4:12865314-12895437	1.64119	12.2382	-2.89857	0.00055	0.0153357
gga-miR-148a-3p	15939.8	20416.1	-0.35707	0	0	ALDBGALT0000005904	ALDBGALG0000004101	-	chr4:39236313-39246426	0.258783	0.682545	-1.39918	0.00085	0.0212791
gga-miR-148a-3p	15939.8	20416.1	-0.35707	0	0	LNC_000944	XLOC_032037	-	chr4:62691662-62738004	3.45569	8.93907	-1.37115	5e-05	0.00220184
gga-miR-181a-5p	365.091	406.845	-0.15622	1.59e-14	1.37e-13	LNC_000569	XLOC_019571	-	chr2:107303616-107310805	1.12309	0.493288	1.18697	0.00135	0.0301455
gga-miR-181a-5p	365.091	406.845	-0.15622	1.59e-14	1.37e-13	LNC_001140	XLOC_038346	-	chr8:454885-546137	0.842344	0.34143	1.30282	0.0001	0.00398242
gga-miR-181a-5p	365.091	406.845	-0.15622	1.59e-14	1.37e-13	ALDBGALT0000003642	ALDBGALG0000002534	-	chr2:31001853-31009890	10.6146	5.74765	0.885007	0.00055	0.0153357
gga-miR-181a-5p	365.091	406.845	-0.15622	1.59e-14	1.37e-13	ALDBGALT0000006376	ALDBGALG0000004424	-	chr4:59670634-59676557	54.8674	198.166	-1.85269	5e-05	0.00220184
gga-miR-181a-5p	365.091	406.845	-0.15622	1.59e-14	1.37e-13	LNC_001182	XLOC_039441	-	chr9:14216569-14230005	0.245122	0.728479	-1.57139	0.00195	0.0392457
gga-miR-181a-5p	365.091	406.845	-0.15622	1.59e-14	1.37e-13	ALDBGALT0000006697	ALDBGALG0000004643	-	chr5:49573017-49580264	0.672691	0.17037	1.98127	5e-05	0.00220184
gga-miR-181a-5p	365.091	406.845	-0.15622	1.59e-14	1.37e-13	ALDBGALT0000004741	ALDBGALG0000003326	-	chr28:633705-634443	8.95091	21.6396	-1.27357	0.0003	0.00968302
gga-miR-181a-5p	365.091	406.845	-0.15622	1.59e-14	1.37e-13	LNC_000910	XLOC_031420	-	chr4:29002175-29043907	0.695517	0.397475	0.807221	0.00235	0.0449519
gga-miR-181a-5p	365.091	406.845	-0.15622	1.59e-14	1.37e-13	LNC_000373	XLOC_011770	-	chr10:4188748-4256682	2.39866	0.953908	1.3303	0.00035	0.010879
gga-miR-181a-5p	365.091	406.845	-0.15622	1.59e-14	1.37e-13	ALDBGALT0000005904	ALDBGALG0000004101	-	chr4:39236313-39246426	0.258783	0.682545	-1.39918	0.00085	0.0212791
gga-miR-181a-5p	365.091	406.845	-0.15622	1.59e-14	1.37e-13	LNC_000255	XLOC_007762	-	chr1:113622435-113629423	1.99016	0.606344	1.71468	0.0002	0.00704726
gga-miR-181a-5p	365.091	406.845	-0.15622	1.59e-14	1.37e-13	ALDBGALT0000001743	ALDBGALG0000001225	-	chr10:19689776-19691094	4.10345	9.92409	-1.2741	0.00135	0.0301455
gga-miR-181a-5p	365.091	406.845	-0.15622	1.59e-14	1.37e-13	LNC_000471	XLOC_015889	-	chr14:13635998-13667072	2.97833	0.499881	2.57485	0.00035	0.010879
gga-miR-1b-3p	1465.95	1167.83	0.328	4.64e-08	3.1e-07	LNC_001140	XLOC_038346	-	chr8:454885-546137	0.842344	0.34143	1.30282	0.0001	0.00398242
gga-miR-1b-3p	1465.95	1167.83	0.328	4.64e-08	3.1e-07	LNC_001182	XLOC_039441	-	chr9:14216569-14230005	0.245122	0.728479	-1.57139	0.00195	0.0392457
gga-miR-1b-3p	1465.95	1167.83	0.328	4.64e-08	3.1e-07	LNC_001086	XLOC_036900	-	chr7:31016786-31026214	1.50763	0.735582	1.03533	0.0015	0.0325729
gga-miR-1b-3p	1465.95	1167.83	0.328	4.64e-08	3.1e-07	LNC_000668	XLOC_023193	-	chr21:6280443-6294860	0.498652	0.185071	1.42996	0.00135	0.0301455
gga-miR-1b-3p	1465.95	1167.83	0.328	4.64e-08	3.1e-07	LNC_000904	XLOC_031206	-	chr4:12865314-12895437	1.64119	12.2382	-2.89857	0.00055	0.0153357
gga-miR-1b-3p	1465.95	1167.83	0.328	4.64e-08	3.1e-07	LNC_001009	XLOC_034427	-	chr5:37917632-38144084	0.970944	0.332955	1.54406	0.00155	0.0333367
gga-miR-1b-3p	1465.95	1167.83	0.328	4.64e-08	3.1e-07	LNC_000373	XLOC_011770	-	chr10:4188748-4256682	2.39866	0.953908	1.3303	0.00035	0.010879
gga-miR-1b-3p	1465.95	1167.83	0.328	4.64e-08	3.1e-07	LNC_000137	XLOC_004086	-	JH375157.1:78-1503	0.503767	2.49525	-2.30836	0.0018	0.0369631
gga-miR-1b-3p	1465.95	1167.83	0.328	4.64e-08	3.1e-07	LNC_000944	XLOC_032037	-	chr4:62691662-62738004	3.45569	8.93907	-1.37115	5e-05	0.00220184
gga-miR-7b	424.254	418.018	0.021364	4.95e-10	3.89e-09	LNC_000373	XLOC_011770	-	chr10:4188748-4256682	2.39866	0.953908	1.3303	0.00035	0.010879
gga-miR-7b	424.254	418.018	0.021364	4.95e-10	3.89e-09	ALDBGALT0000008215	ALDBGALG0000005669	-	chr9:8433058-8634097	3.18576	8.26282	-1.375	0.0001	0.00398242
gga-miR-7b	424.254	418.018	0.021364	4.95e-10	3.89e-09	LNC_000910	XLOC_031420	-	chr4:29002175-29043907	0.695517	0.397475	0.807221	0.00235	0.0449519
gga-miR-7b	424.254	418.018	0.021364	4.95e-10	3.89e-09	LNC_000920	XLOC_031612	-	chr4:38314015-38322765	3.06484	1.15725	1.40511	0.0001	0.00398242
gga-miR-7b	424.254	418.018	0.021364	4.95e-10	3.89e-09	LNC_000904	XLOC_031206	-	chr4:12865314-12895437	1.64119	12.2382	-2.89857	0.00055	0.0153357
gga-miR-7b	424.254	418.018	0.021364	4.95e-10	3.89e-09	ALDBGALT0000005422	ALDBGALG0000003790	-	chr3:41517905-41544413	1.62477	0.0646598	4.65122	0.0002	0.00704726
gga-miR-7b	424.254	418.018	0.021364	4.95e-10	3.89e-09	LNC_000471	XLOC_015889	-	chr14:13635998-13667072	2.97833	0.499881	2.57485	0.00035	0.010879
gga-miR-7b	424.254	418.018	0.021364	4.95e-10	3.89e-09	ALDBGALT0000003518	ALDBGALG0000002457	-	chr2:96277-114488	1.00956	3.34209	-1.72703	5e-05	0.00220184
gga-miR-7b	424.254	418.018	0.021364	4.95e-10	3.89e-09	LNC_001086	XLOC_036900	-	chr7:31016786-31026214	1.50763	0.735582	1.03533	0.0015	0.0325729
gga-miR-7b	424.254	418.018	0.021364	4.95e-10	3.89e-09	LNC_000668	XLOC_023193	-	chr21:6280443-6294860	0.498652	0.185071	1.42996	0.00135	0.0301455
gga-miR-7b	424.254	418.018	0.021364	4.95e-10	3.89e-09	LNC_001140	XLOC_038346	-	chr8:454885-546137	0.842344	0.34143	1.30282	0.0001	0.00398242
gga-miR-7b	424.254	418.018	0.021364	4.95e-10	3.89e-09	LNC_001182	XLOC_039441	-	chr9:14216569-14230005	0.245122	0.728479	-1.57139	0.00195	0.0392457
gga-miR-7b	424.254	418.018	0.021364	4.95e-10	3.89e-09	ALDBGALT0000006376	ALDBGALG0000004424	-	chr4:59670634-59676557	54.8674	198.166	-1.85269	5e-05	0.00220184
gga-miR-133b	370.826	314.981	0.23548	0.00027269	0.0014561	LNC_000668	XLOC_023193	-	chr21:6280443-6294860	0.498652	0.185071	1.42996	0.00135	0.0301455
gga-miR-133b	370.826	314.981	0.23548	0.00027269	0.0014561	ALDBGALT0000004000	ALDBGALG0000002795	-	chr2:129045271-129047139	0.134881	5.37281	-5.31592	0.00185	0.0377228
gga-miR-133b	370.826	314.981	0.23548	0.00027269	0.0014561	LNC_001140	XLOC_038346	-	chr8:454885-546137	0.842344	0.34143	1.30282	0.0001	0.00398242
gga-miR-133b	370.826	314.981	0.23548	0.00027269	0.0014561	LNC_000920	XLOC_031612	-	chr4:38314015-38322765	3.06484	1.15725	1.40511	0.0001	0.00398242
gga-miR-133b	370.826	314.981	0.23548	0.00027269	0.0014561	LNC_000910	XLOC_031420	-	chr4:29002175-29043907	0.695517	0.397475	0.807221	0.00235	0.0449519
gga-miR-133b	370.826	314.981	0.23548	0.00027269	0.0014561	LNC_000373	XLOC_011770	-	chr10:4188748-4256682	2.39866	0.953908	1.3303	0.00035	0.010879
gga-miR-133b	370.826	314.981	0.23548	0.00027269	0.0014561	LNC_000471	XLOC_015889	-	chr14:13635998-13667072	2.97833	0.499881	2.57485	0.00035	0.010879
gga-miR-133b	370.826	314.981	0.23548	0.00027269	0.0014561	ALDBGALT0000003340	ALDBGALG0000002338	-	chr2:104817169-104837007	4.58738	15.1665	-1.72515	0.00015	0.0055394
gga-miR-133b	370.826	314.981	0.23548	0.00027269	0.0014561	LNC_001009	XLOC_034427	-	chr5:37917632-38144084	0.970944	0.332955	1.54406	0.00155	0.0333367
gga-miR-133b	370.826	314.981	0.23548	0.00027269	0.0014561	ALDBGALT0000006949	ALDBGALG0000004815	-	chr5:42352578-42353735	20.8466	40.1804	-0.946677	0.00065	0.0174425
gga-miR-30a-5p	1729.31	2122.82	-0.29578	1.78e-90	3.65e-89	ALDBGALT0000002030	ALDBGALG0000001410	-	chr12:18578129-18580123	6.5498	0.726617	3.17218	5e-05	0.00220184
gga-miR-30a-5p	1729.31	2122.82	-0.29578	1.78e-90	3.65e-89	ALDBGALT0000003518	ALDBGALG0000002457	-	chr2:96277-114488	1.00956	3.34209	-1.72703	5e-05	0.00220184
gga-miR-30a-5p	1729.31	2122.82	-0.29578	1.78e-90	3.65e-89	ALDBGALT0000001697	ALDBGALG0000001196	-	chr10:12474478-12476012	19.78	44.4185	-1.16712	5e-05	0.00220184
gga-miR-30a-5p	1729.31	2122.82	-0.29578	1.78e-90	3.65e-89	LNC_001086	XLOC_036900	-	chr7:31016786-31026214	1.50763	0.735582	1.03533	0.0015	0.0325729
gga-miR-30a-5p	1729.31	2122.82	-0.29578	1.78e-90	3.65e-89	LNC_001140	XLOC_038346	-	chr8:454885-546137	0.842344	0.34143	1.30282	0.0001	0.00398242
gga-miR-30a-5p	1729.31	2122.82	-0.29578	1.78e-90	3.65e-89	ALDBGALT0000006697	ALDBGALG0000004643	-	chr5:49573017-49580264	0.672691	0.17037	1.98127	5e-05	0.00220184
gga-miR-30a-5p	1729.31	2122.82	-0.29578	1.78e-90	3.65e-89	LNC_000944	XLOC_032037	-	chr4:62691662-62738004	3.45569	8.93907	-1.37115	5e-05	0.00220184
gga-miR-30a-5p	1729.31	2122.82	-0.29578	1.78e-90	3.65e-89	LNC_000920	XLOC_031612	-	chr4:38314015-38322765	3.06484	1.15725	1.40511	0.0001	0.00398242
gga-miR-30a-5p	1729.31	2122.82	-0.29578	1.78e-90	3.65e-89	LNC_000910	XLOC_031420	-	chr4:29002175-29043907	0.695517	0.397475	0.807221	0.00235	0.0449519
gga-miR-30a-5p	1729.31	2122.82	-0.29578	1.78e-90	3.65e-89	LNC_000904	XLOC_031206	-	chr4:12865314-12895437	1.64119	12.2382	-2.89857	0.00055	0.0153357
gga-miR-30a-5p	1729.31	2122.82	-0.29578	1.78e-90	3.65e-89	LNC_000255	XLOC_007762	-	chr1:113622435-113629423	1.99016	0.606344	1.71468	0.0002	0.00704726
gga-miR-30e-5p	167.528	264.873	-0.66089	1.27e-20	1.25e-19	ALDBGALT0000001697	ALDBGALG0000001196	-	chr10:12474478-12476012	19.78	44.4185	-1.16712	5e-05	0.00220184
gga-miR-30e-5p	167.528	264.873	-0.66089	1.27e-20	1.25e-19	ALDBGALT0000002030	ALDBGALG0000001410	-	chr12:18578129-18580123	6.5498	0.726617	3.17218	5e-05	0.00220184
gga-miR-30e-5p	167.528	264.873	-0.66089	1.27e-20	1.25e-19	LNC_001140	XLOC_038346	-	chr8:454885-546137	0.842344	0.34143	1.30282	0.0001	0.00398242
gga-miR-30e-5p	167.528	264.873	-0.66089	1.27e-20	1.25e-19	ALDBGALT0000006697	ALDBGALG0000004643	-	chr5:49573017-49580264	0.672691	0.17037	1.98127	5e-05	0.00220184
gga-miR-30e-5p	167.528	264.873	-0.66089	1.27e-20	1.25e-19	LNC_000910	XLOC_031420	-	chr4:29002175-29043907	0.695517	0.397475	0.807221	0.00235	0.0449519
gga-miR-30e-5p	167.528	264.873	-0.66089	1.27e-20	1.25e-19	LNC_000920	XLOC_031612	-	chr4:38314015-38322765	3.06484	1.15725	1.40511	0.0001	0.00398242
gga-miR-30e-5p	167.528	264.873	-0.66089	1.27e-20	1.25e-19	LNC_000944	XLOC_032037	-	chr4:62691662-62738004	3.45569	8.93907	-1.37115	5e-05	0.00220184
gga-miR-30e-5p	167.528	264.873	-0.66089	1.27e-20	1.25e-19	LNC_000255	XLOC_007762	-	chr1:113622435-113629423	1.99016	0.606344	1.71468	0.0002	0.00704726
gga-miR-30e-5p	167.528	264.873	-0.66089	1.27e-20	1.25e-19	LNC_000904	XLOC_031206	-	chr4:12865314-12895437	1.64119	12.2382	-2.89857	0.00055	0.0153357
gga-miR-30e-3p	714.787	586.737	0.2848	1.14e-05	6.48e-05	ALDBGALT0000003642	ALDBGALG0000002534	-	chr2:31001853-31009890	10.6146	5.74765	0.885007	0.00055	0.0153357
gga-miR-30e-3p	714.787	586.737	0.2848	1.14e-05	6.48e-05	LNC_001086	XLOC_036900	-	chr7:31016786-31026214	1.50763	0.735582	1.03533	0.0015	0.0325729
gga-miR-30e-3p	714.787	586.737	0.2848	1.14e-05	6.48e-05	ALDBGALT0000002030	ALDBGALG0000001410	-	chr12:18578129-18580123	6.5498	0.726617	3.17218	5e-05	0.00220184
gga-miR-30e-3p	714.787	586.737	0.2848	1.14e-05	6.48e-05	ALDBGALT0000005422	ALDBGALG0000003790	-	chr3:41517905-41544413	1.62477	0.0646598	4.65122	0.0002	0.00704726
gga-miR-30e-3p	714.787	586.737	0.2848	1.14e-05	6.48e-05	LNC_000255	XLOC_007762	-	chr1:113622435-113629423	1.99016	0.606344	1.71468	0.0002	0.00704726
gga-miR-30e-3p	714.787	586.737	0.2848	1.14e-05	6.48e-05	ALDBGALT0000006949	ALDBGALG0000004815	-	chr5:42352578-42353735	20.8466	40.1804	-0.946677	0.00065	0.0174425
gga-miR-30e-3p	714.787	586.737	0.2848	1.14e-05	6.48e-05	LNC_001009	XLOC_034427	-	chr5:37917632-38144084	0.970944	0.332955	1.54406	0.00155	0.0333367
gga-miR-30e-3p	714.787	586.737	0.2848	1.14e-05	6.48e-05	LNC_000944	XLOC_032037	-	chr4:62691662-62738004	3.45569	8.93907	-1.37115	5e-05	0.00220184
gga-miR-30e-3p	714.787	586.737	0.2848	1.14e-05	6.48e-05	ALDBGALT0000006697	ALDBGALG0000004643	-	chr5:49573017-49580264	0.672691	0.17037	1.98127	5e-05	0.00220184
gga-miR-30e-3p	714.787	586.737	0.2848	1.14e-05	6.48e-05	LNC_001140	XLOC_038346	-	chr8:454885-546137	0.842344	0.34143	1.30282	0.0001	0.00398242
gga-miR-30e-3p	714.787	586.737	0.2848	1.14e-05	6.48e-05	LNC_000668	XLOC_023193	-	chr21:6280443-6294860	0.498652	0.185071	1.42996	0.00135	0.0301455
gga-miR-30e-3p	714.787	586.737	0.2848	1.14e-05	6.48e-05	LNC_000471	XLOC_015889	-	chr14:13635998-13667072	2.97833	0.499881	2.57485	0.00035	0.010879
gga-miR-30e-3p	714.787	586.737	0.2848	1.14e-05	6.48e-05	ALDBGALT0000005990	ALDBGALG0000004158	-	chr4:54138908-54140146	161.756	91.5131	0.821766	0.00145	0.0317478
gga-miR-30e-3p	714.787	586.737	0.2848	1.14e-05	6.48e-05	ALDBGALT0000004299	ALDBGALG0000002999	-	chr21:1244705-1251197	0.487867	0	inf	5e-05	0.00220184
gga-miR-30e-3p	714.787	586.737	0.2848	1.14e-05	6.48e-05	ALDBGALT0000003340	ALDBGALG0000002338	-	chr2:104817169-104837007	4.58738	15.1665	-1.72515	0.00015	0.0055394
gga-miR-30e-3p	714.787	586.737	0.2848	1.14e-05	6.48e-05	LNC_000373	XLOC_011770	-	chr10:4188748-4256682	2.39866	0.953908	1.3303	0.00035	0.010879
gga-miR-30e-3p	714.787	586.737	0.2848	1.14e-05	6.48e-05	LNC_000910	XLOC_031420	-	chr4:29002175-29043907	0.695517	0.397475	0.807221	0.00235	0.0449519
gga-miR-30e-3p	714.787	586.737	0.2848	1.14e-05	6.48e-05	LNC_000920	XLOC_031612	-	chr4:38314015-38322765	3.06484	1.15725	1.40511	0.0001	0.00398242
gga-miR-30c-5p	4698.19	4280.85	0.13421	9.04e-62	1.21e-60	ALDBGALT0000006697	ALDBGALG0000004643	-	chr5:49573017-49580264	0.672691	0.17037	1.98127	5e-05	0.00220184
gga-miR-30c-5p	4698.19	4280.85	0.13421	9.04e-62	1.21e-60	LNC_000920	XLOC_031612	-	chr4:38314015-38322765	3.06484	1.15725	1.40511	0.0001	0.00398242
gga-miR-30c-5p	4698.19	4280.85	0.13421	9.04e-62	1.21e-60	LNC_000944	XLOC_032037	-	chr4:62691662-62738004	3.45569	8.93907	-1.37115	5e-05	0.00220184
gga-miR-30c-5p	4698.19	4280.85	0.13421	9.04e-62	1.21e-60	LNC_000910	XLOC_031420	-	chr4:29002175-29043907	0.695517	0.397475	0.807221	0.00235	0.0449519
gga-miR-30c-5p	4698.19	4280.85	0.13421	9.04e-62	1.21e-60	LNC_000904	XLOC_031206	-	chr4:12865314-12895437	1.64119	12.2382	-2.89857	0.00055	0.0153357
gga-miR-30c-5p	4698.19	4280.85	0.13421	9.04e-62	1.21e-60	LNC_000255	XLOC_007762	-	chr1:113622435-113629423	1.99016	0.606344	1.71468	0.0002	0.00704726
gga-miR-30c-5p	4698.19	4280.85	0.13421	9.04e-62	1.21e-60	ALDBGALT0000003518	ALDBGALG0000002457	-	chr2:96277-114488	1.00956	3.34209	-1.72703	5e-05	0.00220184
gga-miR-30c-5p	4698.19	4280.85	0.13421	9.04e-62	1.21e-60	ALDBGALT0000002030	ALDBGALG0000001410	-	chr12:18578129-18580123	6.5498	0.726617	3.17218	5e-05	0.00220184
gga-miR-30c-5p	4698.19	4280.85	0.13421	9.04e-62	1.21e-60	ALDBGALT0000001697	ALDBGALG0000001196	-	chr10:12474478-12476012	19.78	44.4185	-1.16712	5e-05	0.00220184
gga-miR-30c-5p	4698.19	4280.85	0.13421	9.04e-62	1.21e-60	LNC_001086	XLOC_036900	-	chr7:31016786-31026214	1.50763	0.735582	1.03533	0.0015	0.0325729
gga-miR-30c-5p	4698.19	4280.85	0.13421	9.04e-62	1.21e-60	LNC_001140	XLOC_038346	-	chr8:454885-546137	0.842344	0.34143	1.30282	0.0001	0.00398242
gga-miR-122-5p	2.2639	305.952	-7.0784	1.03e-85	1.83e-84	LNC_001182	XLOC_039441	-	chr9:14216569-14230005	0.245122	0.728479	-1.57139	0.00195	0.0392457
gga-miR-122-5p	2.2639	305.952	-7.0784	1.03e-85	1.83e-84	ALDBGALT0000004545	ALDBGALG0000003187	-	chr25:743610-744581	45.7536	146.112	-1.67512	0.0001	0.00398242
gga-miR-122-5p	2.2639	305.952	-7.0784	1.03e-85	1.83e-84	LNC_001140	XLOC_038346	-	chr8:454885-546137	0.842344	0.34143	1.30282	0.0001	0.00398242
gga-miR-122-5p	2.2639	305.952	-7.0784	1.03e-85	1.83e-84	LNC_000910	XLOC_031420	-	chr4:29002175-29043907	0.695517	0.397475	0.807221	0.00235	0.0449519
gga-miR-122-5p	2.2639	305.952	-7.0784	1.03e-85	1.83e-84	LNC_000635	XLOC_022056	-	chr2:129053355-129055580	0.318459	5.67518	-4.15549	5e-05	0.00220184
gga-miR-122-5p	2.2639	305.952	-7.0784	1.03e-85	1.83e-84	LNC_000944	XLOC_032037	-	chr4:62691662-62738004	3.45569	8.93907	-1.37115	5e-05	0.00220184
gga-miR-26a-5p	19757.6	16291	0.27834	1.58e-124	4.22e-123	LNC_001009	XLOC_034427	-	chr5:37917632-38144084	0.970944	0.332955	1.54406	0.00155	0.0333367
gga-miR-26a-5p	19757.6	16291	0.27834	1.58e-124	4.22e-123	ALDBGALT0000003340	ALDBGALG0000002338	-	chr2:104817169-104837007	4.58738	15.1665	-1.72515	0.00015	0.0055394
gga-miR-26a-5p	19757.6	16291	0.27834	1.58e-124	4.22e-123	LNC_000904	XLOC_031206	-	chr4:12865314-12895437	1.64119	12.2382	-2.89857	0.00055	0.0153357
[truncated: 4,839 more rows]
